# Supplementary material for: Parallel adaptation in autopolyploid Arabidopsis arenosa is dominated by repeated recruitment of shared alleles
Source: Nat Commun. 2021 Aug 17;12:4979. doi: 10.1038/s41467-021-25256-5 (PMC8370997; doi:10.1038/s41467-021-25256-5)
Supplement: Supplementary file 3 — Supplementary Data 1-12 [file 41467_2021_25256_MOESM3_ESM.zip]

Archive with 13 entries (12 files):
- Supplemementary_data/
- Supplemementary_data/Supplementary_data_1.xlsx
- Supplemementary_data/Supplementary_data_10.xlsx
- Supplemementary_data/Supplementary_data_11.xlsx
- Supplemementary_data/Supplementary_data_12.docx
- Supplemementary_data/Supplementary_data_2.xlsx
- Supplemementary_data/Supplementary_data_3.xlsx
- Supplemementary_data/Supplementary_data_4.xlsx
- Supplemementary_data/Supplementary_data_5.xlsx
- Supplemementary_data/Supplementary_data_6.xlsx
- Supplemementary_data/Supplementary_data_7.xlsx
- Supplemementary_data/Supplementary_data_8.xlsx
- Supplemementary_data/Supplementary_data_9.xlsx
