# Supplementary material for: Parallel adaptation in autopolyploid Arabidopsis arenosa is dominated by repeated recruitment of shared alleles
Source: Nat Commun. 2021 Aug 17;12:4979. doi: 10.1038/s41467-021-25256-5 (PMC8370997; doi:10.1038/s41467-021-25256-5)
Supplement: Supplementary file 3 — Supplementary Data 1-12 [file 41467_2021_25256_MOESM3_ESM.zip › Supplemementary_data/Supplementary_data_1.xlsx]

## Sheet: Sequence processing
Supplementary Dataset 1: Sequence processing and quality assessment of each re-sequenced individual.
sample_name	old_name	fastq_name	source_raw	source	sra_study	sra_code	mapped_reads	reads_passing_filtering_thresholds	percentage_of_reads_removed_due_to_duplicates	percentage_badmates	percentage_low_quality	depth_before_filtering	depth_after_filtering_in_vcf_fourfold_sites	excluded
S1_01	BOR_01ta	Sample_01_1	180215_E00401.B.Project_Yant-DNA1-2017-12-19	this study	SRP286483	SRR12778344	32298403	3.22984e+07	0.0768	0.1326	0.2589	22.6641	14.209
S1_02	BOR_02ta	Sample_02_5	180215_E00401.B.Project_Yant-DNA1-2017-12-19	this study	SRP286483	SRR12778343	28413943	2.84139e+07	0.075	0.1261	0.259	20.3936	14.2659
S1_03	BOR_03ta	Sample_03_9	180215_E00401.B.Project_Yant-DNA1-2017-12-19	this study	SRP286483	SRR12778332	25529513	2.55295e+07	0.071	0.1395	0.2537	18.1422	11.4401
S1_04	BOR_04ta	Sample_04_13	180215_E00401.B.Project_Yant-DNA1-2017-12-19	this study	SRP286483	SRR12778321	27018841	2.70188e+07	0.0787	0.1222	0.2566	19.5938	13.2753
S1_05	BOR_05ta	Sample_05_17	180215_E00401.B.Project_Yant-DNA1-2017-12-19	this study	SRP286483	SRR12778310	26590904	2.65909e+07	0.0766	0.1237	0.2445	19.4424	15.0723
S1_06	BOR_06ta	Sample_06_18	180215_E00401.B.Project_Yant-DNA1-2017-12-19	this study	SRP286483	SRR12778299	29735279	2.97353e+07	0.0825	0.1154	0.2633	21.6611	14.5106
S1_07	BOR_07ta	Sample_07_22	180215_E00401.B.Project_Yant-DNA1-2017-12-19	this study	SRP286483	SRR12778288	30184772	3.01848e+07	0.0819	0.1158	0.2839	21.8835	12.0098
S1_08	BOR_08ta	Sample_08_23	180215_E00401.B.Project_Yant-DNA1-2017-12-19	this study	SRP286483	SRR12778277	30052188	3.00522e+07	0.0774	0.132	0.2503	21.2976	14.4277
N2_01	FUG_01ta	Sample_17_47	180215_E00401.B.Project_Yant-DNA1-2017-12-19	this study	SRP286483	SRR12778276	35395187	3.53952e+07	0.0894	0.1114	0.2535	25.2746	20.0196
N2_02	FUG_02ta	Sample_18_51	180215_E00401.B.Project_Yant-DNA1-2017-12-19	this study	SRP286483	SRR12778275	27458071	2.74581e+07	0.0835	0.1205	0.2511	19.9111	15.754
N2_03	FUG_03ta	Sample_19_55	180215_E00401.B.Project_Yant-DNA1-2017-12-19	this study	SRP286483	SRR12778342	27958872	2.79589e+07	0.0871	0.1092	0.2581	20.6231	15.2299
N2_04	FUG_04ta	Sample_20_59	180215_E00401.B.Project_Yant-DNA1-2017-12-19	this study	SRP286483	SRR12778341	31212738	3.12127e+07	0.0913	0.1127	0.2604	22.3994	16.6756
N2_05	FUG_05ta	Sample_21_63	180215_E00401.B.Project_Yant-DNA1-2017-12-19	this study	SRP286483	SRR12778340	32170551	3.21706e+07	0.09	0.1124	0.2507	23.011	18.0078
N2_06	FUG_06ta	Sample_22_67	180215_E00401.B.Project_Yant-DNA1-2017-12-19	this study	SRP286483	SRR12778339	34501573	3.45016e+07	0.0932	0.1123	0.2596	24.6027	18.2575
N2_07	FUG_07ta	Sample_23_68	180215_E00401.B.Project_Yant-DNA1-2017-12-19	this study	SRP286483	SRR12778338	31544832	3.15448e+07	0.0856	0.1154	0.2503	22.696	18.3524
N2_08	FUG_08ta	Sample_24_69	180215_E00401.B.Project_Yant-DNA1-2017-12-19	this study	SRP286483	SRR12778337	29423319	2.94233e+07	0.0959	0.1022	0.28	21.4204	14.5552
S3_01	GUL_11ta	Sample_33_93	180215_E00401.B.Project_Yant-DNA1-2017-12-19	this study	SRP286483	SRR12778336	38131322	3.81313e+07	0.0818	0.1241	0.2497	26.7334	21.8322
S3_02	GUL_12ta	Sample_34_97	180215_E00401.B.Project_Yant-DNA1-2017-12-19	this study	SRP286483	SRR12778335	32836177	3.28362e+07	0.0819	0.1133	0.2431	23.8008	19.965
S3_03	GUL_13ta	Sample_35_101	180215_E00401.B.Project_Yant-DNA1-2017-12-19	this study	SRP286483	SRR12778334	28193612	2.81936e+07	0.0887	0.0971	0.2826	21.0411	14.0194
S3_04	GUL_14ta	Sample_36_105	180215_E00401.B.Project_Yant-DNA1-2017-12-19	this study	SRP286483	SRR12778333	34285925	3.42859e+07	0.0863	0.1093	0.2535	24.8117	19.6988
S3_05	GUL_15ta	Sample_37_109	180215_E00401.B.Project_Yant-DNA1-2017-12-19	this study	SRP286483	SRR12778331	31073714	3.10737e+07	0.0836	0.1129	0.2632	22.7356	16.5485
S3_06	GUL_16ta	Sample_38_113	180215_E00401.B.Project_Yant-DNA1-2017-12-19	this study	SRP286483	SRR12778330	34088088	3.40881e+07	0.0842	0.1143	0.2612	24.6467	18.8386
S3_07	GUL_17ta	Sample_39_114	180215_E00401.B.Project_Yant-DNA1-2017-12-19	this study	SRP286483	SRR12778329	7186137	7.18614e+06	0.0629	0.1949	0.239	6.05261	2.85958	x
S3_08	GUL_18ta	Sample_40_115	180215_E00401.B.Project_Yant-DNA1-2017-12-19	this study	SRP286483	SRR12778328	29963663	2.99637e+07	0.0867	0.1065	0.2641	22.089	16.4479
S3_09	GUL_19ta	AA149k	181113_E00426.A.Project_Kolar-DNAlibs1-2018-09-26	this study	SRP286483	SRR12778327	49368875	4.93689e+07	0.0986	0.0546	0.2857	32.2233	33.0477
N3_01	HOC_01ta	HOC_004_1	300_data	Monnahan et al. 2019	SRP156117	SRR7637425	33450923	3.34509e+07	0.0742	0.0347	0.334	20.2328	23.242
N3_02	HOC_02ta	HOC_007_1	300_data	Monnahan et al. 2019	SRP156117	SRR7637399	9456308	9.45631e+06	0.0313	0.0959	0.2858	6.95271	4.8396	x
N3_03	HOC_03ta	HOC_009_1	300_data	Monnahan et al. 2019	SRP156117	SRR7637398	20391734	2.03917e+07	0.0705	0.0455	0.3327	13.1891	14.3491
N3_04	HOC_04ta	HOC_010_1	300_data	Monnahan et al. 2019	SRP156117	SRR7637429	26415789	2.64158e+07	0.0827	0.0308	0.3641	16.0398	18.5748
N3_05	HOC_05ta	HOC_015_1	300_data	Monnahan et al. 2019	SRP156117	SRR7637428	25073637	2.50736e+07	0.0713	0.0428	0.3624	15.7109	16.0026
N3_06	HOC_06ta	HOC_017_1	300_data	Monnahan et al. 2019	SRP156117	SRR7637420	23099566	2.30996e+07	0.0741	0.037	0.3667	15.6827	17.591
N3_07	HOC_07ta	HOC_020_1	300_data	Monnahan et al. 2019	SRP156117	SRR7637364	27273422	2.72734e+07	0.0631	0.0427	0.3428	17.1242	17.9731
N3_08	HOC_08ta	HOC_021_1	300_data	Monnahan et al. 2019	SRP156117	SRR7637397	21807814	2.18078e+07	0.064	0.0393	0.3199	13.5209	12.3154
HRA_01	HRA_01ta	10-AA171s	160920_E00401.B.Project_Kolar-DNA1-2016-08-05	this study	SRP233571	SRR10549929	86906876	8.69069e+07	0.1289	0.0778	0.249	53.2158	50.2527
HRA_02	HRA_02ta	12-AA171b	170803_J00146.A.Project_Kolar-DNA2-2017-06-14	this study	SRP233571	SRR10549928	87239612	8.72396e+07	0.0735	0.081	0.2608	57.3979	62.1064
HRA_03	HRA_03ta	13-AA171c	170803_J00146.A.Project_Kolar-DNA2-2017-06-14	this study	SRP286483	SRR12778326	71491541	7.14915e+07	0.067	0.0865	0.2787	50.1499	44.3701
HRA_04	HRA_04ta	14-AA171o	170803_J00146.A.Project_Kolar-DNA2-2017-06-14	this study	SRP233571	SRR10549927	93678711	9.36787e+07	0.0689	0.0871	0.2564	61.4197	77.4644
HRA_05	HRA_05ta	6-AA171g	160920_E00401.B.Project_Kolar-DNA1-2016-08-05	this study	SRP233571	SRR10549926	63197638	6.31976e+07	0.1364	0.0779	0.2407	38.4411	38.5801
HRA_06	HRA_06ta	7-AA171l	160920_E00401.B.Project_Kolar-DNA1-2016-08-05	this study	SRP233571	SRR10549925	84389065	8.43891e+07	0.1461	0.0795	0.2472	49.8634	48.1439
HRA_07	HRA_07ta	86-AA171PA	180117_E00401.A.Project_Kolar-DNA3-2017-11-09	this study	SRP286483	SRR12778325	46535389	4.65354e+07	0.0621	0.0955	0.2323	32.5581	36.2609
HRA_08	HRA_08ta	87-AA171PB	180117_E00401.A.Project_Kolar-DNA3-2017-11-09	this study	SRP233571	SRR10549924	39889420	3.98894e+07	0.0589	0.094	0.2337	28.1253	31.4728
HRA_09	HRA_09ta	88-AA171PD	180117_E00401.A.Project_Kolar-DNA3-2017-11-09	this study	SRP286483	SRR12778324	47100198	4.71002e+07	0.0605	0.0867	0.2454	33.3578	33.821
HRA_10	HRA_10ta	89-AA171PE	180117_E00401.A.Project_Kolar-DNA3-2017-11-09	this study	SRP286483	SRR12778323	58735547	5.87355e+07	0.0646	0.0956	0.2417	40.2368	42.3528
HRA_11	HRA_11ta	8-AA171a	160920_E00401.B.Project_Kolar-DNA1-2016-08-05	this study	SRP286483	SRR12778322	34830349	3.48303e+07	0.0849	0.07	0.2687	26.3495	21.0706
HRA_12	HRA_12ta	90-AA171PF	180117_E00401.A.Project_Kolar-DNA3-2017-11-09	this study	SRP233571	SRR10549923	68162552	6.81626e+07	0.0639	0.09	0.225	47.56	52.7385
HRA_13	HRA_13ta	9-AA171q	160920_E00401.B.Project_Kolar-DNA1-2016-08-05	this study	SRP233571	SRR10549922	85901838	8.59018e+07	0.1423	0.0749	0.2537	51.4779	48.0412
N3_01	ING_01ta	Sample_41_116	180215_E00401.B.Project_Yant-DNA1-2017-12-19	this study	SRP233571	SRR10549972	41273467	4.12735e+07	0.0889	0.116	0.2534	29.3361	23.4744
N3_02	ING_02ta	Sample_42_120	180215_E00401.B.Project_Yant-DNA1-2017-12-19	this study	SRP233571	SRR10549971	26326376	2.63264e+07	0.0827	0.1151	0.2456	19.5535	15.4242
N3_03	ING_03ta	Sample_43_124	180215_E00401.B.Project_Yant-DNA1-2017-12-19	this study	SRP233571	SRR10549970	25768729	2.57687e+07	0.0778	0.1282	0.2186	18.7954	16.84
N3_04	ING_04ta	Sample_44_128	180215_E00401.B.Project_Yant-DNA1-2017-12-19	this study	SRP233571	SRR10549969	28994785	2.89948e+07	0.0853	0.1157	0.246	21.35	17.0781
N3_05	ING_05ta	Sample_45_132	180215_E00401.B.Project_Yant-DNA1-2017-12-19	this study	SRP233571	SRR10549968	32686484	3.26865e+07	0.0872	0.1134	0.251	23.8475	18.9368
N3_06	ING_06ta	Sample_46_136	180215_E00401.B.Project_Yant-DNA1-2017-12-19	this study	SRP233571	SRR10549967	36026928	3.60269e+07	0.0948	0.1052	0.263	26.0714	19.5182
N3_07	ING_07ta	Sample_47_137	180215_E00401.B.Project_Yant-DNA1-2017-12-19	this study	SRP233571	SRR10549966	31958943	3.19589e+07	0.0841	0.1146	0.2484	23.3069	19.353
N3_08	ING_08ta	Sample_48_138	180215_E00401.B.Project_Yant-DNA1-2017-12-19	this study	SRP233571	SRR10549965	29062382	2.90624e+07	0.0821	0.1283	0.2328	20.9171	18.414
S4_01	OPP_01ta	Sample_57_147	180215_E00401.B.Project_Yant-DNA1-2017-12-19	this study	SRP286483	SRR12778320	33480691	3.34807e+07	0.0902	0.1075	0.2817	23.9813	14.9265
S4_02	OPP_02ta	Sample_58_148	180215_E00401.B.Project_Yant-DNA1-2017-12-19	this study	SRP286483	SRR12778319	33185031	3.3185e+07	0.0934	0.1002	0.2797	24.1291	15.1311
S4_03	OPP_03ta	Sample_59_149	180215_E00401.B.Project_Yant-DNA1-2017-12-19	this study	SRP286483	SRR12778318	31041715	3.10417e+07	0.0806	0.1154	0.2567	22.5508	16.6383
S4_04	OPP_04ta	Sample_60_150	180215_E00401.B.Project_Yant-DNA1-2017-12-19	this study	SRP286483	SRR12778317	31329490	3.13295e+07	0.0838	0.1129	0.2493	22.8452	17.5517
S4_05	OPP_05ta	Sample_61_151	180215_E00401.B.Project_Yant-DNA1-2017-12-19	this study	SRP286483	SRR12778316	37339237	3.73392e+07	0.0845	0.1184	0.2571	26.4707	20.3364
S4_06	OPP_06ta	Sample_62_152	180215_E00401.B.Project_Yant-DNA1-2017-12-19	this study	SRP286483	SRR12778315	32987107	3.29871e+07	0.0818	0.1181	0.2544	23.8877	18.5584
S4_07	OPP_07ta	Sample_63_153	180215_E00401.B.Project_Yant-DNA1-2017-12-19	this study	SRP286483	SRR12778314	27000835	2.70008e+07	0.0834	0.1108	0.2686	20.0225	13.7046
S4_08	OPP_08ta	Sample_64_154	180215_E00401.B.Project_Yant-DNA1-2017-12-19	this study	SRP286483	SRR12778313	30436036	3.0436e+07	0.0792	0.1304	0.2448	21.8019	16.481
S5_01	PER_01ta	1-AA430a	181113_E00426.A.Project_Kolar-DNAlibs1-2018-09-26	this study	SRP286483	SRR12778312	31942572	3.19426e+07	0.0823	0.0553	0.2681	22.6763	23.0538
S5_02	PER_02ta	2-AA430g	181113_E00426.A.Project_Kolar-DNAlibs1-2018-09-26	this study	SRP286483	SRR12778311	28910007	2.891e+07	0.0695	0.0621	0.2515	20.3178	23.8755
S5_03	PER_03ta	3-AA430i	181113_E00426.A.Project_Kolar-DNAlibs1-2018-09-26	this study	SRP286483	SRR12778309	26223688	2.62237e+07	0.0725	0.0674	0.2589	18.4294	19.5364
S5_04	PER_04ta	4-AA430k	181113_E00426.A.Project_Kolar-DNAlibs1-2018-09-26	this study	SRP286483	SRR12778308	37292960	3.7293e+07	0.0848	0.0595	0.2426	25.9938	31.1323
S5_05	PER_05ta	5-AA430l	181113_E00426.A.Project_Kolar-DNAlibs1-2018-09-26	this study	SRP286483	SRR12778307	74031748	7.40317e+07	0.0986	0.0564	0.2567	46.8342	53.1122
S5_06	PER_06ta	6-AA430m	181113_E00426.A.Project_Kolar-DNAlibs1-2018-09-26	this study	SRP286483	SRR12778306	29467533	2.94675e+07	0.0802	0.0681	0.2515	20.7143	23.127
S5_07	PER_07ta	7-AA430n	181113_E00426.A.Project_Kolar-DNAlibs1-2018-09-26	this study	SRP286483	SRR12778305	31499090	3.14991e+07	0.0853	0.0556	0.2629	22.0348	22.8495
S5_08	PER_08ta	8-AA430o	181113_E00426.A.Project_Kolar-DNAlibs1-2018-09-26	this study	SRP286483	SRR12778304	39174784	3.91748e+07	0.0894	0.0596	0.2552	26.6281	30.0326
S2_01	STG_01ta	Sample_25_70	180215_E00401.B.Project_Yant-DNA1-2017-12-19	this study	SRP286483	SRR12778303	31486801	3.14868e+07	0.0728	0.1279	0.2414	22.4443	16.2982
S2_02	STG_02ta	Sample_26_74	180215_E00401.B.Project_Yant-DNA1-2017-12-19	this study	SRP286483	SRR12778302	34156995	3.4157e+07	0.075	0.1172	0.2528	24.6425	18.4248
S2_03	STG_03ta	Sample_27_78	180215_E00401.B.Project_Yant-DNA1-2017-12-19	this study	SRP286483	SRR12778301	30181652	3.01817e+07	0.0726	0.1246	0.2438	21.7259	16.1655
S2_04	STG_04ta	Sample_28_82	180215_E00401.B.Project_Yant-DNA1-2017-12-19	this study	SRP286483	SRR12778300	28718314	2.87183e+07	0.0706	0.1402	0.2302	20.2547	15.9889
S2_05	STG_05ta	Sample_29_86	180215_E00401.B.Project_Yant-DNA1-2017-12-19	this study	SRP286483	SRR12778298	30242273	3.02423e+07	0.0734	0.1234	0.2433	21.831	16.3794
S2_06	STG_06ta	Sample_30_90	180215_E00401.B.Project_Yant-DNA1-2017-12-19	this study	SRP286483	SRR12778297	32746400	3.27464e+07	0.0862	0.1006	0.2721	23.9383	16.2007
S2_07	STG_07ta	Sample_31_91	180215_E00401.B.Project_Yant-DNA1-2017-12-19	this study	SRP286483	SRR12778296	20992360	2.09924e+07	0.0736	0.114	0.2834	15.9926	8.45537	x
S2_08	STG_08ta	Sample_32_92	180215_E00401.B.Project_Yant-DNA1-2017-12-19	this study	SRP286483	SRR12778295	28339802	2.83398e+07	0.0779	0.1121	0.2612	20.9441	14.0692
N1_01	VLA_01ta	09_24	180215_E00401.B.Project_Yant-DNA1-2017-12-19	this study	SRP286483	SRR12778294	37792683	3.77927e+07	0.0874	0.1224	0.2593	26.2032	18.3103
N1_02	VLA_02ta	10_28	180215_E00401.B.Project_Yant-DNA1-2017-12-19	this study	SRP286483	SRR12778293	34113761	3.41138e+07	0.093	0.117	0.3014	23.7625	12.6637
N1_03	VLA_03ta	11_32	180215_E00401.B.Project_Yant-DNA1-2017-12-19	this study	SRP286483	SRR12778292	34192704	3.41927e+07	0.0851	0.1201	0.2671	24.2034	16.5845
N1_04	VLA_04ta	12_36	180215_E00401.B.Project_Yant-DNA1-2017-12-19	this study	SRP286483	SRR12778291	34854743	3.48547e+07	0.09	0.1097	0.2657	24.8243	18.6693
N1_05	VLA_05ta	13_40	180215_E00401.B.Project_Yant-DNA1-2017-12-19	this study	SRP286483	SRR12778290	37304000	3.7304e+07	0.0892	0.1196	0.2596	26.2352	18.1204
N1_06	VLA_06ta	14_44	180215_E00401.B.Project_Yant-DNA1-2017-12-19	this study	SRP286483	SRR12778289	36147340	3.61473e+07	0.085	0.128	0.247	25.1115	19.1931
N1_07	VLA_07ta	15_45	180215_E00401.B.Project_Yant-DNA1-2017-12-19	this study	SRP286483	SRR12778287	36121816	3.61218e+07	0.0823	0.1221	0.2418	25.2806	21.3349
N1_08	VLA_08ta	16_46	180215_E00401.B.Project_Yant-DNA1-2017-12-19	this study	SRP286483	SRR12778286	31785113	3.17851e+07	0.0884	0.1146	0.2561	22.7298	17.5968
N4_01	VOR_01ta	49_139	180215_E00401.B.Project_Yant-DNA1-2017-12-19	this study	SRP286483	SRR12778285	38774095	3.87741e+07	0.0911	0.1269	0.2512	26.8447	20.2011
N4_02	VOR_02ta	50_140	180215_E00401.B.Project_Yant-DNA1-2017-12-19	this study	SRP286483	SRR12778284	34855083	3.48551e+07	0.0945	0.1138	0.2599	24.4923	18.228
N4_03	VOR_03ta	51_141	180215_E00401.B.Project_Yant-DNA1-2017-12-19	this study	SRP286483	SRR12778283	36307797	3.63078e+07	0.0919	0.1153	0.2537	25.4898	20.0539
N4_04	VOR_04ta	52_142	180215_E00401.B.Project_Yant-DNA1-2017-12-19	this study	SRP286483	SRR12778282	29911451	2.99115e+07	0.0908	0.1228	0.2358	21.3001	17.0768
N4_05	VOR_05ta	53_143	180215_E00401.B.Project_Yant-DNA1-2017-12-19	this study	SRP286483	SRR12778281	25397107	2.53971e+07	0.0904	0.1165	0.2572	18.5194	13.8509
N4_06	VOR_06ta	54_144	180215_E00401.B.Project_Yant-DNA1-2017-12-19	this study	SRP286483	SRR12778280	27975008	2.7975e+07	0.0933	0.1141	0.2587	20.274	15.2838
N4_07	VOR_07ta	55_145	180215_E00401.B.Project_Yant-DNA1-2017-12-19	this study	SRP286483	SRR12778279	32174174	3.21742e+07	0.0917	0.1164	0.2603	22.9027	17.0578
N4_08	VOR_08ta	56_146	180215_E00401.B.Project_Yant-DNA1-2017-12-19	this study	SRP286483	SRR12778278	33372604	3.33726e+07	0.0943	0.1209	0.2589	23.568	17.0198
