# Supplementary material for: Parallel adaptation in autopolyploid Arabidopsis arenosa is dominated by repeated recruitment of shared alleles
Source: Nat Commun. 2021 Aug 17;12:4979. doi: 10.1038/s41467-021-25256-5 (PMC8370997; doi:10.1038/s41467-021-25256-5)
Supplement: Supplementary file 3 — Supplementary Data 1-12 [file 41467_2021_25256_MOESM3_ESM.zip › Supplemementary_data/Supplementary_data_10.xlsx]

## Sheet: Pop. pair 1
Supplementary Dataset 10A: Description of differentiation TE candidates (1% empirical Fst outliers) for pair 1 (S1-N1). (source:Araport11)
A.lyrata ID	A.thaliana homolog	Short description	Function	Description
AL1G16290	AT1G06280.1	LOB domain-containing protein 2	nnn	LOB domain-containing protein 2;(source:Araport11)
AL1G16300	AT5G22100.1	RNA cyclase family protein	nnn	RNA cyclase family protein;(source:Araport11)
AL1G20510	AT1G09910.1	Rhamnogalacturonate lyase family protein	nnn	Rhamnogalacturonate lyase family protein;(source:Araport11)
AL1G20520	AT1G09920.1	TRAF-type zinc finger-related	nnn	TRAF-type zinc finger-like protein;(source:Araport11)
AL1G20530	AT1G09930.1	oligopeptide transporter 2	oligopeptide transporter	oligopeptide transporter 2;(source:Araport11)
AL1G25000	AT1G13290.1	C2H2-like zinc finger protein	Encodes a putative zinc finger protein (C2H2 family, type IIIA, subclass A1d) that has a WIP domain. Seedlings with mutations in DOT5 have a misaligned venation defect in their leaves and cotyledons. Additional developmental abnormalities, such as elongated petioles and aberrant phyllotaxy suggest that DOT5 is required for normal shoot and root development.	C2H2-like zinc finger protein;(source:Araport11)
AL1G27760	AT1G15660.1	centromere protein C	Encodes a homologue of the human centromeric protein C (CENP-C). CENP-C co-localizes with the 180 bp centromeric regions of chromosomes throughout the cell cycle, but does not completely cover the 180 bp regions.	centromere protein C;(source:Araport11)
AL1G37040	AT1G23260.1	MMS ZWEI homologue 1	MMZ1/UEV1A encodes a protein that may play a role in DNA damage responses and error-free post-replicative DNA repair by participating in lysine-63-based polyubiquitination reactions. UEV1A can form diubiquitin and triubiquitin chains in combination with UBC13A/UBC35 in vitro. It can also functionally complement an mms2 mutation in budding yeast, both by increasing mms2 mutant viability in the pre…	MMS ZWEI homologue 1;(source:Araport11)
AL1G37050	AT1G23270.1	nnn	nnn	hypothetical protein;(source:Araport11)
AL1G46910	NA	NA	NA	NA
AL1G48160	AT1G77500.1	Protein of unknown function (DUF630 and DUF632)	nnn	DUF630 family protein, putative (DUF630 and DUF632);(source:Araport11)
AL1G48170	AT1G33760.1	Integrase-type DNA-binding superfamily protein	encodes a member of the DREB subfamily A-4 of ERF/AP2 transcription factor family. The protein contains one AP2 domain. There are 17 members in this subfamily including TINY.	Integrase-type DNA-binding superfamily protein;(source:Araport11)
AL1G48270	AT4G22700.1	LOB domain-containing protein 32	nnn	LOB domain-containing protein 32;(source:Araport11)
AL1G48280	AT1G33811.1	GDSL-like Lipase/Acylhydrolase superfamily protein	GDSL-motif esterase/acyltransferase/lipase. Enzyme group with broad substrate specificity that may catalyze acyltransfer or hydrolase reactions with lipid and non-lipid substrates.	GDSL-like Lipase/Acylhydrolase superfamily protein;(source:Araport11)
AL1G54100	AT1G47740.1	GDSL-like Lipase/Acylhydrolase superfamily protein	nnn	PPPDE putative thiol peptidase family protein;(source:Araport11)
AL1G54110	AT1G47750.1	peroxin 11A	member of the peroxin11 (PEX11) gene family, integral to peroxisome membrane, controls peroxisome proliferation.	peroxin 11A;(source:Araport11)
AL1G54710	AT1G04430.2	S-adenosyl-L-methionine-dependent methyltransferases superfamily protein	nnn	S-adenosyl-L-methionine-dependent methyltransferases superfamily protein;(source:Araport11)
AL1G54720	AT1G48140.1	dolichol-phosphate mannosyltransferase-related	Encodes a subunit of the dolichol phosphate mannase synthase (DPMS) complex that may serve as membrane anchors for the catalytic core, DPMS1, or provide catalytic assistance. It is localized in the ER and mediates isoprenyl-linked glycan biogenesis.	dolichol-phosphate mannosyltransferase-like protein;(source:Araport11)
AL1G60920	AT1G52640.1	Pentatricopeptide repeat (PPR) superfamily protein	nnn	Pentatricopeptide repeat (PPR) superfamily protein;(source:Araport11)
AL1G60930	AT1G52660.1	P-loop containing nucleoside triphosphate hydrolases superfamily protein	nnn	P-loop containing nucleoside triphosphate hydrolases superfamily protein;(source:Araport11)
AL1G60940	AT1G52670.1	Single hybrid motif superfamily protein	nnn	Single hybrid motif superfamily protein;(source:Araport11)
AL2G12200	AT2G37435.1	Cystatin/monellin superfamily protein	nnn	Cystatin/monellin superfamily protein;(source:Araport11)
AL2G12210	AT1G29110.1	Cysteine proteinases superfamily protein	nnn	Cysteine proteinases superfamily protein;(source:Araport11)
AL2G14790	AT1G61520.1	photosystem I light harvesting complex gene 3	PSI type III chlorophyll a/b-binding protein (Lhca3*1) The mRNA is cell-to-cell mobile.	PSI type III chlorophyll a/b-binding protein;(source:Araport11)
AL2G14800	NA	NA	NA	NA
AL2G23260	NA	NA	NA	NA
AL3G21240	AT3G09960.1	Calcineurin-like metallo-phosphoesterase superfamily protein	nnn	Calcineurin-like metallo-phosphoesterase superfamily protein;(source:Araport11)
AL3G21250	AT3G09970.1	Calcineurin-like metallo-phosphoesterase superfamily protein	Encodes a cytosolic tyrosine phosphatase.	Calcineurin-like metallo-phosphoesterase superfamily protein;(source:Araport11)
AL3G26850	AT3G14470.1	NB-ARC domain-containing disease resistance protein	nnn	NB-ARC domain-containing disease resistance protein;(source:Araport11)
AL3G26860	AT3G14520.1	Terpenoid cyclases/Protein prenyltransferases superfamily protein	Encodes a sesterterpene synthase responsible for the biosynthesis of the tricyclic sesterterpene (+)-thalianatriene with a 11-6-5 fused ring system.	Terpenoid cyclases/Protein prenyltransferases superfamily protein;(source:Araport11)
AL3G30930	AT3G17770.1	Dihydroxyacetone kinase	nnn	Dihydroxyacetone kinase;(source:Araport11)
AL3G30940	AT3G17780.1	nnn	nnn	B-cell receptor-associated-like protein;(source:Araport11)
AL3G40480	AT3G24750.1	nnn	Encodes a member of the LAZY gene family that is expressed in the hypocotyl and the root	hypothetical protein;(source:Araport11)
AL3G40490	AT3G24760.1	Galactose oxidase/kelch repeat superfamily protein	nnn	Galactose oxidase/kelch repeat superfamily protein;(source:Araport11)
AL3G41350	AT3G25460.1	F-box and associated interaction domains-containing protein	nnn	F-box and associated interaction domains-containing protein;(source:Araport11)
AL3G41360	AT4G23160.1	cysteine-rich RLK (RECEPTOR-like protein kinase) 8	Encodes a cysteine-rich receptor-like protein kinase.	cysteine-rich RECEPTOR-like kinase;(source:Araport11)
AL3G45600	NA	NA	NA	NA
AL3G45610	NA	NA	NA	NA
AL3G45620	NA	NA	NA	NA
AL3G47130	AT2G15390.2	fucosyltransferase 4	Encodes an alpha-(1,2)-fucosyltransferase.	fucosyltransferase 4;(source:Araport11)
AL3G49130	NA	NA	NA	NA
AL3G49140	AT5G01080.1	Beta-galactosidase related protein	nnn	Beta-galactosidase related protein;(source:Araport11)
AL3G51160	nnn
AL3G51220	NA	NA	NA	NA
AL3G51920	AT2G18570.1	UDP-Glycosyltransferase superfamily protein	nnn	UDP-Glycosyltransferase superfamily protein;(source:Araport11)
AL3G52300	AT2G16210.1	Transcriptional factor B3 family protein	nnn	Transcriptional factor B3 family protein;(source:Araport11)
AL4G13020	AT2G16450.1	F-box and associated interaction domains-containing protein	nnn	F-box and associated interaction domains-containing protein;(source:Araport11)
AL4G17260	AT2G25660.1	embryo defective 2410	nnn	embryo defective 2410;(source:Araport11)
AL4G23670	AT2G29110.1	glutamate receptor 2.8	member of Putative ligand-gated ion channel subunit family	glutamate receptor 2.8;(source:Araport11)
AL4G44140	AT2G45050.1	GATA transcription factor 2	Encodes a member of the GATA factor family of zinc finger transcription factors. A positive regulator of photomorphogenesis.	GATA transcription factor 2;(source:Araport11)
AL5G15720	NA	NA	NA	NA
AL5G15730	NA	NA	NA	NA
AL5G19660	NA	NA	NA	NA
AL5G22140	nnn
AL5G23560	AT5G60780.1	nitrate transporter 2.3	member of High affinity nitrate transporter family	nitrate transporter 2.3;(source:Araport11)
AL6G39080	AT5G27860.2	nnn	nnn	hypothetical protein;(source:Araport11)
AL6G39090	AT5G27850.1	Ribosomal protein L18e/L15 superfamily protein	nnn	Ribosomal protein L18e/L15 superfamily protein;(source:Araport11)
AL6G40380	AT5G27130.1	AGAMOUS-like 39	nnn	AGAMOUS-like 39;(source:Araport11)
AL6G40390	AT5G28080.2	Protein kinase superfamily protein	Encodes a member of the WNK family (9 members in all) of protein kinases, the structural design of which is clearly distinct from those of other known protein kinases, such as receptor-like kinases and mitogen-activated protein kinases.	Protein kinase superfamily protein;(source:Araport11)
AL6G41610	AT4G08930.1	APR-like 6	Encodes a protein disulfide isomerase-like (PDIL) protein, a member of a multigene family within the thioredoxin (TRX) superfamily. This protein also belongs to the adenosine 5'-phosphosulfate reductase-like (APRL) group. The mRNA is cell-to-cell mobile.	APR-like 6;(source:Araport11)
AL6G46050	NA	NA	NA	NA
AL6G46060	AT4G11510.1	ralf-like 28	Member of a diversely expressed predicted peptide family showing sequence similarity to tobacco Rapid Alkalinization Factor (RALF), and is believed to play an essential role in the physiology of Arabidopsis. Consists of a single exon and is characterized by a conserved C-terminal motif and N-terminal signal peptide.	ralf-like 28;(source:Araport11)
AL6G47160	AT4G12320.1	cytochrome P450, family 706, subfamily A, polypeptide 6	member of CYP706A	cytochrome P450, family 706, subfamily A, polypeptide 6;(source:Araport11)
AL6G47170	NA	NA	NA	NA
AL7G10820	AT4G38920.1	vacuolar-type H(+)-ATPase C3	nnn	vacuolar-type H[+]-ATPase C3;(source:Araport11)
AL7G10830	AT4G38930.2	Ubiquitin fusion degradation UFD1 family protein	nnn	Ubiquitin fusion degradation UFD1 family protein;(source:Araport11)
AL7G12530	NA	NA	NA	NA
AL7G12540	AT4G38080.1	hydroxyproline-rich glycoprotein family protein	nnn	hydroxyproline-rich glycoprotein family protein;(source:Araport11)
AL7G22160	AT4G30064.1	low-molecular-weight cysteine-rich 61	Encodes a member of a family of small,secreted, cysteine rich protein with sequence similarity to the PCP (pollen coat protein) gene family.	low-molecular-weight cysteine-rich 61;(source:Araport11)
AL7G26240	AT3G19553.1	Amino acid permease family protein	Encodes POLYAMINE UPTAKE TRANSPORTER 5, an amino acid permease family protein.	Amino acid permease family protein;(source:Araport11)
AL7G26250	AT4G26640.2	WRKY family transcription factor family protein	member of WRKY Transcription Factor; Group I	WRKY family transcription factor family protein;(source:Araport11)
AL7G30190	AT4G23160.1	cysteine-rich RLK (RECEPTOR-like protein kinase) 8	Encodes a cysteine-rich receptor-like protein kinase.	cysteine-rich RECEPTOR-like kinase;(source:Araport11)
AL7G43740	AT5G33340.1	Eukaryotic aspartyl protease family protein	Encodes a protein with aspartic protease activity (also known as aspartate-type endopeptidase activity). Overexpression of the gene was shown to lead to salicylic acid (SA)-mediated disease resistance upon exposure to the pathogen Pseudomonas syringae. Moreover, overexpression of this gene led to the upregulation of two pathogenesis-related genes PR1 and PR2. This upregulation was no longer obser…	Eukaryotic aspartyl protease family protein;(source:Araport11)
AL7G46260	AT5G37500.1	gated outwardly-rectifying K+ channel	Encodes a guard cell outward potassium channel. Belongs to the Shaker family K+ channel. This family includes five groups based on phylogenetic analysis (FEBS Letters (2007) 581: 2357): I (inward rectifying channel): AKT1 (AT2G26650), AKT5 (AT4G32500) and SPIK (also known as AKT6, AT2G25600); II (inward rectifying channel): KAT1 (AT5G46240) and KAT2 (AT4G18290); III (weakly inward rectifying chan…	gated outwardly-rectifying K+ channel;(source:Araport11)
AL7G46870	AT5G37890.1	Protein with RING/U-box and TRAF-like domains	Encodes an E3 protein ligase (based on a self-ubiquitination in vitro assay).	Protein with RING/U-box and TRAF-like domain;(source:Araport11)
AL7G53090	AT5G37890.1	Protein with RING/U-box and TRAF-like domains	Encodes an E3 protein ligase (based on a self-ubiquitination in vitro assay).	Protein with RING/U-box and TRAF-like domain;(source:Araport11)
AL7G53100	AT5G37890.1	Protein with RING/U-box and TRAF-like domains	Encodes an E3 protein ligase (based on a self-ubiquitination in vitro assay).	Protein with RING/U-box and TRAF-like domain;(source:Araport11)
AL8G13030	AT5G45640.1	Subtilisin-like serine endopeptidase family protein	nnn	Subtilisin-like serine endopeptidase family protein;(source:Araport11)
AL8G15130	nnn
AL8G15140	AT3G11520.1	CYCLIN B1;3	Encodes a B-type mitotic cyclin.	CYCLIN B1;(source:Araport11)
AL8G17520	AT5G43140.1	Peroxisomal membrane 22 kDa (Mpv17/PMP22) family protein	nnn	Peroxisomal membrane 22 kDa (Mpv17/PMP22) family protein;(source:Araport11)
AL8G20250	AT5G47960.1	RAB GTPase homolog A4C	Encodes a small molecular weight g-protein.	RAB GTPase homolog A4C;(source:Araport11)
AL8G21850	AT3G59070.1	Cytochrome b561/ferric reductase transmembrane with DOMON related domain	nnn	Cytochrome b561/ferric reductase transmembrane with DOMON related domain-containing protein;(source:Araport11)
AL8G21860	nnn
AL8G21870	AT5G48760.2	Ribosomal protein L13 family protein	nnn	Ribosomal protein L13 family protein;(source:Araport11)
AL8G28990	NA	NA	NA	NA
AL8G29000	AT5G10530.1	Concanavalin A-like lectin protein kinase family protein	nnn	Concanavalin A-like lectin protein kinase family protein;(source:Araport11)
AL8G34070	AT5G57990.1	ubiquitin-specific protease 23	Encodes a ubiquitin-specific protease.	ubiquitin-specific protease 23;(source:Araport11)
AL8G34080	AT5G58000.1	Reticulon family protein	nnn	Reticulon family protein;(source:Araport11)
AL8G43960	AT5G67370.1	Protein of unknown function (DUF1230)	nnn	DUF1230 family protein (DUF1230);(source:Araport11)
AL8G43970	AT5G67360.1	Subtilase family protein	Encodes a subtilisin-like serine protease essential for mucilage release from seed coats.	Subtilase family protein;(source:Araport11)
AL8G44040	AT5G67290.1	FAD-dependent oxidoreductase family protein	nnn	FAD-dependent oxidoreductase family protein;(source:Araport11)

## Sheet: Pop. pair 2
Supplementary Dataset 10B: Description of differentiation TE candidates (1% empirical Fst outliers) for pair 2 (S2-N2). (source:Araport11)
A.lyrata ID	A.thaliana homolog	Short description	Function	Description
AL1G29670	AT1G17410.1	Nucleoside diphosphate kinase family protein	nnn	Nucleoside diphosphate kinase family protein;(source:Araport11)
AL1G38270	NA	NA	NA	NA
AL1G38280	NA	NA	NA	NA
AL1G38290	AT1G27180.1	disease resistance protein (TIR-NBS-LRR class), putative	nnn	disease resistance protein (TIR-NBS-LRR class);(source:Araport11)
AL1G50200	NA	NA	NA	NA
AL1G50210	AT3G27900.1	Protein of unknown function (DUF1184)	nnn	hypothetical protein (DUF1184);(source:Araport11)
AL1G52000	nnn
AL1G52150	AT1G44100.1	amino acid permease 5	amino acid permease 5	amino acid permease 5;(source:Araport11)
AL1G52640	NA	NA	NA	NA
AL1G52650	AT1G45010.1	TRAM, LAG1 and CLN8 (TLC) lipid-sensing domain containing protein	nnn	TRAM, LAG1 and CLN8 (TLC) lipid-sensing domain containing protein;(source:Araport11)
AL1G54770	AT4G39590.1	Galactose oxidase/kelch repeat superfamily protein	nnn	Galactose oxidase/kelch repeat superfamily protein;(source:Araport11)
AL1G55430	NA	NA	NA	NA
AL1G55440	NA	NA	NA	NA
AL1G56900	AT1G22090.1	Protein of unknown function (DUF626)	nnn	hypothetical protein;(source:Araport11)
AL1G58680	AT1G50950.1	Thioredoxin protein with domain of unknown function (DUF1692)	nnn	protein disulfide-isomerase 5-like protein (DUF1692);(source:Araport11)
AL1G59700	AT5G03000.1	Galactose oxidase/kelch repeat superfamily protein	nnn	Galactose oxidase/kelch repeat superfamily protein;(source:Araport11)
AL1G65430	AT1G54940.1	plant glycogenin-like starch initiation protein 4	Encodes a xylan glucuronosyltransferase.	plant glycogenin-like starch initiation protein 4;(source:Araport11)
AL2G17900	AT1G58030.1	cationic amino acid transporter 2	Encodes a member of the cationic amino acid transporter (CAT) subfamily of amino acid polyamine choline transporters. Localized to the tonoplast.	cationic amino acid transporter 2;(source:Araport11)
AL2G19200	AT1G64820.1	MATE efflux family protein	nnn	MATE efflux family protein;(source:Araport11)
AL2G19210	NA	NA	NA	NA
AL2G23100	AT1G65810.1	P-loop containing nucleoside triphosphate hydrolases superfamily protein	nnn	P-loop containing nucleoside triphosphate hydrolases superfamily protein;(source:Araport11)
AL2G24380	AT1G66570.1	sucrose-proton symporter 7	nnn	sucrose-proton symporter 7;(source:Araport11)
AL3G10870	AT3G01340.1	Transducin/WD40 repeat-like superfamily protein	nnn	Transducin/WD40 repeat-like superfamily protein;(source:Araport11)
AL3G10880	AT3G01330.1	DP-E2F-like protein 3	Member of the E2F transcription factors, (cell cycle genes), key components of the cyclin D/retinoblastoma/E2F pathway.	DP-E2F-like protein 3;(source:Araport11)
AL3G16840	AT3G06020.1	Protein of unknown function (DUF3049)	A member of the FAF family proteins encoded by the FANTASTIC FOUR (FAF) genes: AT4G02810 (FAF1), AT1G03170 (FAF2), AT5G19260 (FAF3) and AT3G06020 (FAF4). FAFs have the potential to regulate shoot meristem size in Arabidopsis thaliana. FAFs can repress WUS, which ultimately leads to an arrest of meristem activity in FAF overexpressing lines.	FANTASTIC four-like protein (DUF3049);(source:Araport11)
AL3G23080	AT3G11530.2	Vacuolar protein sorting 55 (VPS55) family protein	nnn	Vacuolar protein sorting 55 (VPS55) family protein;(source:Araport11)
AL3G23090	AT3G11540.1	Tetratricopeptide repeat (TPR)-like superfamily protein	Encodes a N-acetyl glucosamine transferase that may glycosylate other molecules involved in GA signaling. Contains a tetratricopeptide repeat region, and a novel carboxy-terminal region. SPY acts as both a repressor of GA responses and as a positive regulation of cytokinin signalling. SPY may be involved in reducing ROS accumulation in response to stress.	Tetratricopeptide repeat (TPR)-like superfamily protein;(source:Araport11)
AL3G26630	AT3G14310.1	pectin methylesterase 3	encodes a pectin methylesterase, targeted by a cellulose binding protein (CBP) from the parasitic nematode Heterodera schachtii during parasitism.	pectin methylesterase 3;(source:Araport11)
AL3G26640	AT3G14320.1	Zinc finger, C3HC4 type (RING finger) family protein	nnn	Zinc finger, C3HC4 type (RING finger) family protein;(source:Araport11)
AL3G42890	AT2G05400.1	Ubiquitin-specific protease family C19-related protein	nnn	Ubiquitin-specific protease family C19-related protein;(source:Araport11)
AL3G51630	AT2G18360.1	alpha/beta-Hydrolases superfamily protein	nnn	alpha/beta-Hydrolases superfamily protein;(source:Araport11)
AL4G11240	AT2G21930.1	F-box associated ubiquitination effector family protein	A paternally expressed imprinted gene.	F-box associated ubiquitination effector family protein;(source:Araport11)
AL4G11250	AT2G21930.1	F-box associated ubiquitination effector family protein	A paternally expressed imprinted gene.	F-box associated ubiquitination effector family protein;(source:Araport11)
AL4G11480	AT2G21840.1	Cysteine/Histidine-rich C1 domain family protein	nnn	Cysteine/Histidine-rich C1 domain family protein;(source:Araport11)
AL4G11490	AT2G22140.1	essential meiotic endonuclease 1B	Forms a complex with MUS81 that functions as endonuclease in DNA recombination and repair processes.	essential meiotic endonuclease 1B;(source:Araport11)
AL4G11690	AT2G22200.1	Integrase-type DNA-binding superfamily protein	encodes a member of the DREB subfamily A-6 of ERF/AP2 transcription factor family. The protein contains one AP2 domain. There are 8 members in this subfamily including RAP2.4.	Integrase-type DNA-binding superfamily protein;(source:Araport11)
AL4G11700	NA	NA	NA	NA
AL4G11710	AT2G22230.1	Thioesterase superfamily protein	nnn	Thioesterase superfamily protein;(source:Araport11)
AL4G11940	AT2G22430.1	homeobox protein 6	Encodes a homeodomain leucine zipper class I (HD-Zip I) protein that is a target of the protein phosphatase ABI1 and regulates hormone responses in Arabidopsis.	homeobox protein 6;(source:Araport11)
AL4G11950	AT2G22450.1	riboflavin biosynthesis protein, putative	nnn	riboflavin biosynthesis protein;(source:Araport11)
AL4G12940	AT2G23096.1	2-oxoglutarate (2OG) and Fe(II)-dependent oxygenase superfamily protein	Encodes a prolyl 4-hydroxylase that modifies the extensin proteins in root hair cells.	2-oxoglutarate (2OG) and Fe(II)-dependent oxygenase superfamily protein;(source:Araport11)
AL4G12950	AT2G23110.2	Late embryogenesis abundant protein, group 6	nnn	Late embryogenesis abundant protein, group 6;(source:Araport11)
AL4G14890	AT1G70160.1	nnn	nnn	zinc finger MYND domain protein;(source:Araport11)
AL4G14900	AT2G24285.1	nnn	nnn	zinc finger, C3HC4 type (RING finger) family protein;(source:Araport11)
AL4G16270	AT2G25110.1	stromal cell-derived factor 2-like protein precursor	Encodes an endoplasmic reticulum protein SDF2 (stromal-derived factor-2). Forms a complex SDF2-ERdj3B-BiP that is required for the proper accumulation of the surface-exposed leucine-rich repeat receptor kinases EFR. EFR is involved in PAMP (pathogen associated molecular patterns) triggered immunity.	stromal cell-derived factor 2-like protein precursor;(source:Araport11)
AL4G19290	AT2G26470.1	nnn	nnn	embryonic stem cell-specific 5-hydroxymethylcytosine-binding protein;(source:Araport11)
AL4G19960	AT2G26770.1	plectin-related	Encodes a plant-specific actin binding protein SCAB1 (STOMATAL CLOSURE-RELATED ACTIN BINDING PROTEIN1). SCAB1 stabilizes actin filaments and regulates stomatal movement.	plectin-like protein;(source:Araport11)
AL4G20490	AT2G27000.1	cytochrome P450, family 705, subfamily A, polypeptide 8	member of CYP705A	cytochrome P450, family 705, subfamily A, polypeptide 8;(source:Araport11)
AL4G23010	nnn
AL4G23020	AT2G28520.1	vacuolar proton ATPase A1	Vacuolar proton ATPase subunit VHA-a isoform 1. Localized in the trans-Golgi network. The mRNA is cell-to-cell mobile.	vacuolar proton ATPase A1;(source:Araport11)
AL4G23120	AT2G28620.1	P-loop containing nucleoside triphosphate hydrolases superfamily protein	Mutants have radially swollen roots but do not exhibit defects in abundance or orientation of cortical microtubules, nor are microfibrils reduced. Cellulose synthesis is also unchanged with respect to wild type. There is a disruption in the normal pattern of cell wall placement.	P-loop containing nucleoside triphosphate hydrolases superfamily protein;(source:Araport11)
AL4G33140	AT2G36910.1	ATP binding cassette subfamily B1	Belongs to the family of ATP-binding cassette (ABC) transporters. Also known as AtMDR1.Possibly regulates auxin-dependent responses by influencing basipetal auxin transport in the root. Exerts nonredundant, partially overlapping functions with the ABC transporter encoded by AT3G28860. PGP1 mediates cellular efflux of IAA and interacts with PIN genes that may confer an accelerated vectoral compone…	ATP binding cassette subfamily B1;(source:Araport11)
AL4G33150	AT3G06280.1	F-box associated ubiquitination effector family protein	nnn	F-box associated ubiquitination effector family protein;(source:Araport11)
AL4G36310	AT2G39010.1	plasma membrane intrinsic protein 2E	nnn	plasma membrane intrinsic protein 2E;(source:Araport11)
AL5G11190	NA	NA	NA	NA
AL5G23230	AT3G44800.1	Meprin and TRAF (MATH) homology domain-containing protein	nnn	Meprin and TRAF (MATH) homology domain-containing protein;(source:Araport11)
AL5G23630	AT3G45130.1	lanosterol synthase 1	nnn	lanosterol synthase 1;(source:Araport11)
AL5G27870	AT3G48460.1	GDSL-like Lipase/Acylhydrolase superfamily protein	GDSL-motif esterase/acyltransferase/lipase. Enzyme group with broad substrate specificity that may catalyze acyltransfer or hydrolase reactions with lipid and non-lipid substrates.	GDSL-like Lipase/Acylhydrolase superfamily protein;(source:Araport11)
AL5G27880	AT3G48470.1	embryo defective 2423	nnn	embryo defective 2423;(source:Araport11)
AL5G33160	nnn
AL5G34340	AT3G53420.2	plasma membrane intrinsic protein 2A	a member of the plasma membrane intrinsic protein subfamily PIP2. localizes to the plasma membrane and exhibits water transport activity in Xenopus oocyte. expressed specifically in the vascular bundles and protein level increases slightly during leaf dev. When expressed in yeast cells can conduct hydrogen peroxide into those cells.	plasma membrane intrinsic protein 2A;(source:Araport11)
AL6G23780	nnn
AL6G30570	AT5G19150.2	pfkB-like carbohydrate kinase family protein	AT5G19150 is a dehydratase that converts (S)-NAD(P)HX to NAD(P)H.	pfkB-like carbohydrate kinase family protein;(source:Araport11)
AL6G30580	AT5G19151.1	nnn	nnn	hypothetical protein;(source:Araport11)
AL6G30590	AT5G19160.1	TRICHOME BIREFRINGENCE-LIKE 11	Encodes a member of the TBL (TRICHOME BIREFRINGENCE-LIKE) gene family containing a plant-specific DUF231 (domain of unknown function) domain. TBL gene family has 46 members, two of which (TBR/AT5G06700 and TBL3/AT5G01360) have been shown to be involved in the synthesis and deposition of secondary wall cellulose, presumably by influencing the esterification state of pectic polymers. A nomenclature…	TRICHOME BIREFRINGENCE-LIKE 11;(source:Araport11)
AL6G42570	AT4G08770.1	Peroxidase superfamily protein	Encodes a putative apoplastic peroxidase Prx37. Primarily expressed in the vascular bundles. Overexpression renders a dwarf phenotype with smaller plants and delayed development. Plants overexpressing Prx37 also shows an increase in the amount of esterified phenolic material associated with their walls.	Peroxidase superfamily protein;(source:Araport11)
AL6G43690	AT4G24830.1	arginosuccinate synthase family	nnn	arginosuccinate synthase family;(source:Araport11)
AL6G46230	AT4G11650.1	osmotin 34	osmotin-like protein	osmotin 34;(source:Araport11)
AL6G48150	nnn
AL6G48160	AT3G23950.1	F-box family protein	nnn	F-box family protein;(source:Araport11)
AL6G50410	AT4G02640.2	bZIP transcription factor family protein	Encodes a basic leucine zipper (bZIP) transcription factor AtbZIP10. AtbZIP10 shuttles between the nucleus and the cytoplasm. It binds consensus G- and C-box DNA sequences. AtbZIP10 acts antagonistically with LSD1 in both pathogen-induced hypersensitive response and basal defense responses.	bZIP transcription factor family protein;(source:Araport11)
AL6G50420	AT4G02630.1	Protein kinase superfamily protein	nnn	Protein kinase superfamily protein;(source:Araport11)
AL6G50700	AT4G02410.1	Concanavalin A-like lectin protein kinase family protein	nnn	Concanavalin A-like lectin protein kinase family protein;(source:Araport11)
AL6G53320	AT4G00180.1	Plant-specific transcription factor YABBY family protein	YABBY gene family member, likely has transcription factor activity, involved in specifying abaxial cell fate. Along with FIL, involved in patterning of the fruit. GUS reporter gene expression in seedlings is observed in the young leaves and as the leaf matures, expression is restricted to the abaxial tissues of leaves, expression is also observed on either side of the leaf margin in the younger t…	Plant-specific transcription factor YABBY family protein;(source:Araport11)
AL6G53330	AT4G00170.1	Plant VAMP (vesicle-associated membrane protein) family protein	nnn	Plant VAMP (vesicle-associated membrane protein) family protein;(source:Araport11)
AL7G14870	AT4G36180.1	Leucine-rich receptor-like protein kinase family protein	nnn	Leucine-rich receptor-like protein kinase family protein;(source:Araport11)
AL7G25660	AT4G27140.1	seed storage albumin 1	nnn	seed storage albumin 1;(source:Araport11)
AL7G42100	AT4G14240.1	CBS domain-containing protein with a domain of unknown function (DUF21)	nnn	CBS domain protein with a domain protein (DUF21);(source:Araport11)
AL7G42110	AT4G14230.1	CBS domain-containing protein with a domain of unknown function (DUF21)	nnn	CBS domain protein with a domain protein (DUF21);(source:Araport11)
AL7G42230	AT4G14150.1	phragmoplast-associated kinesin-related protein 1	Microtubule motor kinesin PAKRP1/Kinesin-12A. Together with PAKRP1L/Kinesin-12B, serve as linkers of the plus ends of antiparallel microtubules in the phragmoplast.	phragmoplast-associated kinesin-related protein 1;(source:Araport11)
AL7G43310	AT4G32200.1	DNA-binding HORMA family protein	meiotic asynaptic mutant 2, homologue of ASY1	DNA-binding HORMA family protein;(source:Araport11)
AL7G43870	AT1G67780.1	Zinc-finger domain of monoamine-oxidase A repressor R1 protein	nnn	Zinc-finger domain of monoamine-oxidase A repressor R1 protein;(source:Araport11)
AL7G44510	AT5G35670.1	IQ-domain 33	nnn	IQ-domain 33;(source:Araport11)
AL7G50650	AT5G39660.2	cycling DOF factor 2	Dof-type zinc finger domain-containing protein, identical to H-protein promoter binding factor-2a GI:3386546 from (Arabidopsis thaliana). Interacts with LKP2 and FKF1, but its overexpression does not change flowering time under short or long day conditions.	cycling DOF factor 2;(source:Araport11)
AL7G50660	AT1G09157.1	Protein of unknown function (DUF679)	nnn	transmembrane protein, putative (DUF679);(source:Araport11)
AL8G12770	AT5G45810.1	CBL-interacting protein kinase 19	Encodes a member of the SNF1-related kinase (SnRK) gene family (SnRK3.5), which has also been reported as a member of the CBL-interacting protein kinases (CIPK19).	CBL-interacting protein kinase 19;(source:Araport11)
AL8G18510	AT5G42690.2	Protein of unknown function, DUF547	nnn	transcription factor, putative (Protein of unknown function, DUF547);(source:Araport11)
AL8G18790	AT5G42530.1	nnn	nnn	hypothetical protein;(source:Araport11)
AL8G20160	AT5G48000.3	cytochrome P450, family 708, subfamily A, polypeptide 2	Encodes a member of the CYP708A family of cytochrome P450 enzymes. THAH appears to add a hydroxyl group to the triterpene thalianol. thah1 mutants have an elevated accumulation of thalianol. thah1-1 mutants have longer roots than wild type plants. Thalian-diol and desaturated thalian-diol are lost from the root extracts of thah1-1 mutants. Overexpression of the sequence from At5g48000.1 rescues t…	cytochrome P450, family 708, subfamily A, polypeptide 2;(source:Araport11)
AL8G21400	AT5G48510.1	BTB/POZ domain-containing protein	nnn	BTB/POZ domain-containing protein;(source:Araport11)
AL8G21410	NA	NA	NA	NA
AL8G21700	NA	NA	NA	NA
AL8G22630	AT5G49120.1	Protein of unknown function (DUF581)	nnn	DUF581 family protein, putative (DUF581);(source:Araport11)
AL8G26100	AT5G51810.1	gibberellin 20 oxidase 2	Encodes gibberellin 20-oxidase. Involved in gibberellin biosynthesis. Up-regulated by far red light in elongating petioles. Not regulated by a circadian clock.	gibberellin 20 oxidase 2;(source:Araport11)
AL8G33380	AT4G25850.2	OSBP(oxysterol binding protein)-related protein 4B	nnn	OSBP(oxysterol binding protein)-related protein 4B;(source:Araport11)

## Sheet: Pop. pair 3
Supplementary Dataset 10C: Description of differentiation TE candidates (1% empirical Fst outliers) for pair 3 (S3-N3). (source:Araport11)
A.lyrata ID	A.thaliana homolog	Short description	Function	Description
AL1G12290	AT4G02450.1	HSP20-like chaperones superfamily protein	Encodes one of two isoforms of a co-chaperone of HSP90 that is required for root growth, in particular in the maintenance of the root meristem.	HSP20-like chaperones superfamily protein;(source:Araport11)
AL1G12300	AT1G02880.3	thiamin pyrophosphokinase1	Encodes a thiamine pyrophosphokinase capable of producing thiamine pyrophosphate from free thiamine.	thiamin pyrophosphokinase1;(source:Araport11)
AL1G18170	AT1G07890.4	ascorbate peroxidase 1	Encodes a cytosolic ascorbate peroxidase APX1. Ascorbate peroxidases are enzymes that scavenge hydrogen peroxide in plant cells. Eight types of APX have been described for Arabidopsis: three cytosolic (APX1, APX2, APX6), two chloroplastic types (stromal sAPX, thylakoid tAPX), and three microsomal (APX3, APX4, APX5) isoforms. At least part of the induction of heat shock proteins during light stres…	ascorbate peroxidase 1;(source:Araport11)
AL1G19510	AT1G09070.1	soybean gene regulated by cold-2	SRC2 specifically binds the peptide PIEPPPHH, and moves from ER to a vacuole fraction where it gets internalized. Involved in Protein Storage Vacuole targeting. The mRNA is cell-to-cell mobile.	soybean gene regulated by cold-2;(source:Araport11)
AL1G32090	NA	NA	NA	NA
AL1G32100	NA	NA	NA	NA
AL1G38270	NA	NA	NA	NA
AL1G38280	NA	NA	NA	NA
AL1G38290	AT1G27180.1	disease resistance protein (TIR-NBS-LRR class), putative	nnn	disease resistance protein (TIR-NBS-LRR class);(source:Araport11)
AL1G43870	AT1G29980.1	Protein of unknown function, DUF642	nnn	choice-of-anchor C domain protein, putative (Protein of unknown function, DUF642);(source:Araport11)
AL1G43880	AT1G29990.1	prefoldin 6	Encodes a cytoplastic protein with similarity to yeast prefoldin6, a subunit of the prefoldin complex. The PFD complex is thought to function along with the TCP ring complex to properly fold microtubule proteins.	prefoldin 6;(source:Araport11)
AL1G43890	AT1G30000.1	alpha-mannosidase 3	nnn	alpha-mannosidase 3;(source:Araport11)
AL1G46200	AT1G32120.1	nnn	nnn	serine/threonine-protein phosphatase 7 long form-like protein;(source:Araport11)
AL1G50520	NA	NA	NA	NA
AL1G50530	NA	NA	NA	NA
AL1G50540	AT1G35660.1	nnn	nnn	erythroid differentiation factor-like protein;(source:Araport11)
AL1G50750	AT1G35780.1	nnn	nnn	N-lysine methyltransferase;(source:Araport11)
AL1G52110	AT1G44000.1	nnn	nnn	STAY-GREEN-like protein;(source:Araport11)
AL1G60230	AT1G52140.1	nnn	nnn	Avr9/Cf-9 rapidly elicited protein;(source:Araport11)
AL1G60510	AT1G52330.1	Late embryogenesis abundant (LEA) hydroxyproline-rich glycoprotein family	nnn	Late embryogenesis abundant (LEA) hydroxyproline-rich glycoprotein family;(source:Araport11)
AL2G11010	AT1G64050.1	nnn	nnn	hypothetical protein;(source:Araport11)
AL2G11020	AT1G64040.1	type one serine/threonine protein phosphatase 3	Encodes the catalytic subunit of a Type 1 phosphoprotein Ser/Thr phosphatase, expressed in roots, shoots and flowers.	type one serine/threonine protein phosphatase 3;(source:Araport11)
AL2G12300	AT1G63190.1	Cystatin/monellin superfamily protein	nnn	Cystatin/monellin superfamily protein;(source:Araport11)
AL2G12310	AT5G05050.1	Cysteine proteinases superfamily protein	nnn	Cysteine proteinases superfamily protein;(source:Araport11)
AL2G13750	AT1G62180.2	5'adenylylphosphosulfate reductase 2	encodes a adenosine 5'-phosphosulfate reductase, involved in sulfate assimilation. Is a major effect locus for natural variation of shoot sulfate content in Arabidopsis.	5adenylylphosphosulfate reductase 2;(source:Araport11)
AL2G13760	AT1G62170.1	Serine protease inhibitor (SERPIN) family protein	nnn	Serine protease inhibitor (SERPIN) family protein;(source:Araport11)
AL2G13770	AT1G62150.1	Mitochondrial transcription termination factor family protein	nnn	Mitochondrial transcription termination factor family protein;(source:Araport11)
AL2G39450	AT1G78995.1	nnn	nnn	hypothetical protein;(source:Araport11)
AL2G39460	AT1G79000.1	histone acetyltransferase of the CBP family 1	Homologous to CREB-binding protein, a co-activator of transcription with histone acetyl-transferase activity. No single prior lysine acetylation is sufficient to block HAC1 acetylation of the H3 or H4 peptides, suggesting that HAC1, HAC5, and HAC12 can acetylate any of several lysines present in the peptides. HAM2 acetylates histone H4 lysine 5. A plant line expressing an RNAi construct targeted …	histone acetyltransferase of the CBP family 1;(source:Araport11)
AL3G10760	AT3G01420.1	Peroxidase superfamily protein	Encodes an alpha-dioxygenase involved in protection against oxidative stress and cell death. Induced in response to Salicylic acid and oxidative stress. Independent of NPR1 in induction by salicylic acid. The mRNA is cell-to-cell mobile.	Peroxidase superfamily protein;(source:Araport11)
AL3G21280	AT3G09990.1	Nucleoside transporter family protein	nnn	Nucleoside transporter family protein;(source:Araport11)
AL3G21290	AT3G10000.1	Homeodomain-like superfamily protein	nnn	Homeodomain-like superfamily protein;(source:Araport11)
AL3G35790	AT3G21670.1	Major facilitator superfamily protein	nnn	Major facilitator superfamily protein;(source:Araport11)
AL3G47660	AT5G43070.1	WPP domain protein 1	WPP family members contains an NE targeting domain. This domain, called the WPP domain after a highly conserved Trp-Pro-Pro motif, is necessary and sufficient for NE targeting of WPP1. RNAi suppression of WPP1 resulted in reduced mitotic activity.	WPP domain protein 1;(source:Araport11)
AL3G48750	AT2G19500.1	cytokinin oxidase 2	It encodes a protein whose sequence is similar to cytokinin oxidase/dehydrogenase, which catalyzes the degradation of cytokinins.	cytokinin oxidase 2;(source:Araport11)
AL3G48760	AT2G19490.1	recA DNA recombination family protein	nnn	recA DNA recombination family protein;(source:Araport11)
AL3G48920	AT2G19400.1	AGC (cAMP-dependent, cGMP-dependent and protein kinase C) kinase family protein	nnn	AGC (cAMP-dependent, cGMP-dependent and protein kinase C) kinase family protein;(source:Araport11)
AL3G48930	AT2G19390.1	nnn	nnn	serine/arginine repetitive matrix protein;(source:Araport11)
AL3G52350	AT2G16270.1	nnn	nnn	transmembrane protein;(source:Araport11)
AL4G12030	NA	NA	NA	NA
AL4G14870	AT2G24440.1	selenium binding	nnn	selenium binding protein;(source:Araport11)
AL4G18750	nnn
AL4G21280	AT2G27330.1	RNA-binding (RRM/RBD/RNP motifs) family protein	nnn	RNA-binding (RRM/RBD/RNP motifs) family protein;(source:Araport11)
AL4G21290	AT2G27350.1	OTU-like cysteine protease family protein	Encodes an otubain-like histone deubiquitinase involved in chromatin modification and regulation of plant gene expression.	OTU-like cysteine protease family protein;(source:Araport11)
AL4G27540	AT2G27410.1	Domain of unknown function (DUF313)	nnn	B3 domain protein, putative (DUF313);(source:Araport11)
AL4G27550	AT2G32210.1	nnn	nnn	cysteine-rich/transmembrane domain A-like protein;(source:Araport11)
AL4G27640	NA	NA	NA	NA
AL4G35650	AT5G41500.1	F-box and associated interaction domains-containing protein	nnn	F-box and associated interaction domains-containing protein;(source:Araport11)
AL4G35660	AT5G41500.1	F-box and associated interaction domains-containing protein	nnn	F-box and associated interaction domains-containing protein;(source:Araport11)
AL4G40190	AT2G41860.1	calcium-dependent protein kinase 14	member of Calcium Dependent Protein Kinase	calcium-dependent protein kinase 14;(source:Araport11)
AL4G40200	AT2G41870.1	Remorin family protein	nnn	Remorin family protein;(source:Araport11)
AL5G18780	AT3G28950.1	AIG2-like (avirulence induced gene) family protein	nnn	AIG2-like (avirulence induced gene) family protein;(source:Araport11)
AL5G19080	AT3G29170.1	Eukaryotic protein of unknown function (DUF872)	nnn	transmembrane protein (DUF872);(source:Araport11)
AL5G19090	AT3G29180.1	Protein of unknown function (DUF1336)	nnn	DUF1336 family protein (DUF1336);(source:Araport11)
AL5G22630	NA	NA	NA	NA
AL5G24180	AT3G21120.1	F-box and associated interaction domains-containing protein	nnn	F-box and associated interaction domains-containing protein;(source:Araport11)
AL5G24190	NA	NA	NA	NA
AL5G24550	AT3G45870.1	nodulin MtN21 /EamA-like transporter family protein	nodulin MtN21-like transporter family protein	nodulin MtN21 /EamA-like transporter family protein;(source:Araport11)
AL5G25380	AT3G46510.1	plant U-box 13	Encodes a protein containing a UND, a U-box, and an ARM domain. This protein has E3 ubiquitin ligase activity based on in vitro assays. Can be phosphorylated in vitro by MLPK, ARK1, and ARK2 but not by SD1-29. Involved in ubiquitination of pattern recognition receptor FLS2.	plant U-box 13;(source:Araport11)
AL5G40570	AT3G58790.1	galacturonosyltransferase 15	Encodes a protein with putative galacturonosyltransferase activity.	galacturonosyltransferase 15;(source:Araport11)
AL5G40580	AT5G53870.1	early nodulin-like protein 1	nnn	early nodulin-like protein 1;(source:Araport11)
AL6G11020	AT5G01170.1	Protein of unknown function (DUF740)	nnn	hypothetical protein (DUF740);(source:Araport11)
AL6G22260	AT5G11570.1	Major facilitator superfamily protein	nnn	Major facilitator superfamily protein;(source:Araport11)
AL6G22270	AT5G11580.1	Regulator of chromosome condensation (RCC1) family protein	nnn	Regulator of chromosome condensation (RCC1) family protein;(source:Araport11)
AL6G25470	AT5G14700.1	NAD(P)-binding Rossmann-fold superfamily protein	nnn	NAD(P)-binding Rossmann-fold superfamily protein;(source:Araport11)
AL6G28790	AT5G17700.1	MATE efflux family protein	nnn	MATE efflux family protein;(source:Araport11)
AL6G34620	AT5G23350.1	GRAM domain-containing protein / ABA-responsive protein-related	nnn	GRAM domain protein/ABA-responsive-like protein;(source:Araport11)
AL6G34630	AT5G23370.1	GRAM domain-containing protein / ABA-responsive protein-related	nnn	GRAM domain-containing protein / ABA-responsive protein-like protein;(source:Araport11)
AL6G41720	NA	NA	NA	NA
AL6G42930	AT2G04378.1	Beta-galactosidase related protein	nnn	Beta-galactosidase related protein;(source:Araport11)
AL6G43350	AT4G09730.1	RH39	Encodes RH39, a DEAD-box protein involved in the introduction of the hidden break into the 23S rRNA in the chloroplasts. Recombinant RH39 binds to the 23S rRNA in a segment adjacent to the stem-loop creating the hidden break target loop in a sequence-dependent manner. Has ATP-hydrolyzing activity at a Kcat of 5.3 /min in the presence of rRNA sequence. Mutants have drastically reduced level of lev…	RH39;(source:Araport11)
AL6G46050	NA	NA	NA	NA
AL6G46060	AT4G11510.1	ralf-like 28	Member of a diversely expressed predicted peptide family showing sequence similarity to tobacco Rapid Alkalinization Factor (RALF), and is believed to play an essential role in the physiology of Arabidopsis. Consists of a single exon and is characterized by a conserved C-terminal motif and N-terminal signal peptide.	ralf-like 28;(source:Araport11)
AL7G13420	NA	NA	NA	NA
AL7G13430	AT4G39460.1	S-adenosylmethionine carrier 1	Encodes a plastid metabolite transporter required for the import of S-Adenosylmethionine from the cytosol. Impaired function of SAMT1 led to decreased accumulation of prenyllipids and mainly affected the chlorophyll pathway.	S-adenosylmethionine carrier 1;(source:Araport11)
AL7G25650	AT4G27160.1	seed storage albumin 3	nnn	seed storage albumin 3;(source:Araport11)
AL7G26500	AT4G26450.1	nnn	nnn	hypothetical protein;(source:Araport11)
AL7G26510	AT4G26440.1	WRKY DNA-binding protein 34	member of WRKY Transcription Factor; Group I	WRKY DNA-binding protein 34;(source:Araport11)
AL7G30380	AT4G23100.1	glutamate-cysteine ligase	Encodes the enzyme glutamate-cysteine ligase catalyzing the first, and rate-limiting, step of glutathione biosynthesis. Required for cell proliferation at the root tip. Involved in susceptibility to the bacterial pathogen Pseudomonas syringae. Mutants are phytoalexin defective.	glutamate-cysteine ligase;(source:Araport11)
AL7G33120	AT4G21030.1	Dof-type zinc finger domain-containing protein	Encodes a nuclear protein that can bind DNA in a sequence specific manner and is involved in seed coat development and shoot branching. It has been shown to activate transcription of a target gene, AtEXPA9.	Dof-type zinc finger domain-containing protein;(source:Araport11)
AL7G33130	AT4G21020.1	Late embryogenesis abundant protein (LEA) family protein	nnn	Late embryogenesis abundant protein (LEA) family protein;(source:Araport11)
AL7G33140	AT4G21010.1	Transcription initiation factor TFIIE, beta subunit	nnn	Transcription initiation factor TFIIE, beta subunit;(source:Araport11)
AL7G40550	nnn
AL7G40560	AT4G15140.1	nnn	nnn	hypothetical protein;(source:Araport11)
AL7G40570	AT4G15130.1	phosphorylcholine cytidylyltransferase2	nnn	phosphorylcholine cytidylyltransferase2;(source:Araport11)
AL7G40870	AT3G22380.1	time for coffee	Encodes a nucleus-acting plant-specific clock regulator working close to the central oscillator and affecting the circadian gating of light responses. Circadian gating is the alteration of circadian phase according to the photoperiod of the entraining day/light cycle and the rhythmic antagonism of light responses in the early subjective night. TIC differentially regulates CCA1 and PRR9 from LHY, …	time for coffee;(source:Araport11)
AL7G40880	AT4G14950.1	SNARE associated Golgi protein family	KMS1 encode a endoplasmic reticulum protein involved in the early secretory pathway.	SNARE associated Golgi protein family;(source:Araport11)
AL7G42080	AT1G14570.1	UBX domain-containing protein	Encodes a nuclear UBX-containing protein that can bridge ubiquitin to AtCDC48A.	UBX domain-containing protein;(source:Araport11)
AL7G42090	AT4G14250.1	structural constituent of ribosome	This locus is annotated as a protein-coding gene in TAIR10. Based on communication with Jean-Luc GALLOIS (April 2013), this gene is split into two UBX domain-containing pseudogenes: one retains the original name: AT4G14250 (Chr4:8213237..8211984), one given a new locus identifier AT4G14245 (Chr4:8210231..8208985). Note that the Map Detail Image on the locus detial page and in GBrowse will not be …	structural constituent of ribosome protein;(source:Araport11)
AL7G42230	AT4G14150.1	phragmoplast-associated kinesin-related protein 1	Microtubule motor kinesin PAKRP1/Kinesin-12A. Together with PAKRP1L/Kinesin-12B, serve as linkers of the plus ends of antiparallel microtubules in the phragmoplast.	phragmoplast-associated kinesin-related protein 1;(source:Araport11)
AL7G43720	AT5G33370.1	GDSL-like Lipase/Acylhydrolase superfamily protein	GDSL-motif esterase/acyltransferase/lipase. Enzyme group with broad substrate specificity that may catalyze acyltransfer or hydrolase reactions with lipid and non-lipid substrates. Mutants are defective in cuticle formation with reduced sepal cuticle ridge formation.	GDSL-like Lipase/Acylhydrolase superfamily protein;(source:Araport11)
AL7G43730	AT5G33340.1	Eukaryotic aspartyl protease family protein	Encodes a protein with aspartic protease activity (also known as aspartate-type endopeptidase activity). Overexpression of the gene was shown to lead to salicylic acid (SA)-mediated disease resistance upon exposure to the pathogen Pseudomonas syringae. Moreover, overexpression of this gene led to the upregulation of two pathogenesis-related genes PR1 and PR2. This upregulation was no longer obser…	Eukaryotic aspartyl protease family protein;(source:Araport11)
AL7G46010	AT5G37380.4	Chaperone DnaJ-domain superfamily protein	nnn	Chaperone DnaJ-domain superfamily protein;(source:Araport11)
AL7G46310	AT5G37550.1	nnn	nnn	hypothetical protein;(source:Araport11)
AL7G47100	AT5G42060.1	DEK, chromatin associated protein	nnn	DEK, chromatin associated protein;(source:Araport11)
AL7G47110	AT5G42050.1	DCD (Development and Cell Death) domain protein	Stress responsive asparagine-rich protein. Binds to PevD (Verticillium dahliae ) fungal effector protein. NRP interacts with CRY2, leading to increased cytoplasmic accumulation of CRY2 in a blue light-independent manner (PMID:28633330).NRP also binds FyPP3 and recruits it to endosomes and thus targets it for degradation.	DCD (Development and Cell Death) domain protein;(source:Araport11)
AL8G13220	AT5G45500.1	RNI-like superfamily protein	nnn	RNI-like superfamily protein;(source:Araport11)
AL8G13230	AT5G45490.1	P-loop containing nucleoside triphosphate hydrolases superfamily protein	nnn	P-loop containing nucleoside triphosphate hydrolases superfamily protein;(source:Araport11)
AL8G13780	NA	NA	NA	NA
AL8G16720	AT5G43580.1	Serine protease inhibitor, potato inhibitor I-type family protein	Predicted to encode a PR (pathogenesis-related) peptide that belongs to the PR-6 proteinase inhibitor family. Functions in resistance to necrotrophic fungi and insect herbivory. Six putative PR-6-type protein encoding genes are found in Arabidopsis: At2g38900, At2g38870, At5g43570, At5g43580, At3g50020 and At3g46860.	Serine protease inhibitor, potato inhibitor I-type family protein;(source:Araport11)
AL8G18670	NA	NA	NA	NA
AL8G18680	AT4G39880.1	Ribosomal protein L23/L15e family protein	nnn	Ribosomal protein L23/L15e family protein;(source:Araport11)
AL8G24700	AT5G50450.1	HCP-like superfamily protein with MYND-type zinc finger	nnn	HCP-like superfamily protein with MYND-type zinc finger;(source:Araport11)
AL8G26410	AT1G21280.1	nnn	nnn	Copia-like polyprotein/retrotransposon;(source:Araport11)
AL8G26420	NA	NA	NA	NA
AL8G31350	AT1G44050.1	Cysteine/Histidine-rich C1 domain family protein	nnn	Cysteine/Histidine-rich C1 domain family protein;(source:Araport11)
AL8G33750	AT5G57710.1	Double Clp-N motif-containing P-loop nucleoside triphosphate hydrolases superfamily protein	SMAX1 (SUPPRESSOR OF MAX2 1) is a member of an eight-gene family in Arabidopsis that has weak similarity to AtHSP101, a ClpB chaperonin required for thermotolerance. SMAX1 is an important component of KAR/SL signaling during seed germination and seedling growth, but is not necessary for all MAX2-dependent responses. The mRNA is cell-to-cell mobile.	Double Clp-N motif-containing P-loop nucleoside triphosphate hydrolases superfamily protein;(source:Araport11)
AL8G33760	AT5G57720.1	AP2/B3-like transcriptional factor family protein	nnn	AP2/B3-like transcriptional factor family protein;(source:Araport11)
AL8G33770	AT4G11950.1	Protein of unknown function (DUF1191)	nnn	transmembrane protein, putative (DUF1191);(source:Araport11)
AL8G35960	AT5G59490.1	Haloacid dehalogenase-like hydrolase (HAD) superfamily protein	nnn	Haloacid dehalogenase-like hydrolase (HAD) superfamily protein;(source:Araport11)
AL8G35970	AT5G59490.1	Haloacid dehalogenase-like hydrolase (HAD) superfamily protein	nnn	Haloacid dehalogenase-like hydrolase (HAD) superfamily protein;(source:Araport11)
AL8G35980	AT5G59500.1	protein C-terminal S-isoprenylcysteine carboxyl O-methyltransferases	nnn	protein C-terminal S-isoprenylcysteine carboxyl O-methyltransferase;(source:Araport11)
AL8G39700	AT5G62730.1	Major facilitator superfamily protein	nnn	Major facilitator superfamily protein;(source:Araport11)
AL8G43310	AT5G65683.1	Zinc finger (C3HC4-type RING finger) family protein	nnn	Zinc finger (C3HC4-type RING finger) family protein;(source:Araport11)
AL8G43320	AT5G65690.1	phosphoenolpyruvate carboxykinase 2	Encodes a putative phosphoenolpyruvate carboxykinase (ATP-dependent). The mRNA is cell-to-cell mobile.	phosphoenolpyruvate carboxykinase 2;(source:Araport11)

## Sheet: Pop. pair 4
Supplementary Dataset 10D: Description of differentiation TE candidates (1% empirical Fst outliers) for pair 4 (S4-N4). (source:Araport11)
A.lyrata ID	A.thaliana homolog	Short description	Function	Description
AL1G21020	AT1G10290.1	dynamin-like protein 6	involved in trafficking from the trans-Golgi Network to the central vacuole. The mRNA is cell-to-cell mobile.	dynamin-like protein 6;(source:Araport11)
AL1G21030	AT1G10300.1	Nucleolar GTP-binding protein	GTPase involved in HA - and ABA-mediated signaling pathways, particularly during defense respnses to pathogens. A truncated version of NOG1-2 has been detected in Col-0, Ler-0, Rsch-4 ecotypes. Functions similarly to the paralogous gene NOG1-1.	Nucleolar GTP-binding protein;(source:Araport11)
AL1G22400	AT1G11320.1	nnn	nnn	GDSL esterase/lipase;(source:Araport11)
AL1G22680	AT1G11572.1	Plant thionin family protein	Encodes a Plant thionin family protein	Plant thionin family protein;(source:Araport11)
AL1G25550	AT1G13755.1	Defensin-like (DEFL) family protein	Encodes a defensin-like (DEFL) family protein.	Defensin-like (DEFL) family protein;(source:Araport11)
AL1G31830	AT1G19250.1	flavin-dependent monooxygenase 1	FMO1 is required for full expression of TIR-NB-LRR conditioned resistance to avirulent pathogens and for basal resistance to invasive virulent pathogens. Functions in an EDS1-regulated but SA-independent mechanism that promotes resistance and cell death at pathogen infection sites. FMO1 functions as a pipecolate N-hydroxylase and catalyzes the biochemical conversion of pipecolic acid to N-hydroxy…	flavin-dependent monooxygenase 1;(source:Araport11)
AL1G32090	NA	NA	NA	NA
AL1G32100	NA	NA	NA	NA
AL1G33660	AT1G20730.1	Protein of unknown function (DUF833)	nnn	transport/golgi organization-like protein, putative (DUF833);(source:Araport11)
AL1G36990	AT1G44110.1	Cyclin A1;1	nnn	Cyclin A1;(source:Araport11)
AL1G44360	NA	NA	NA	NA
AL1G44370	NA	NA	NA	NA
AL1G46100	AT1G56270.1	nnn	nnn	RPB1a;(source:Araport11)
AL1G46110	AT2G33175.1	nnn	nnn	transmembrane protein;(source:Araport11)
AL1G48870	AT1G34320.1	Protein of unknown function (DUF668)	nnn	Ikzf5 (DUF668);(source:Araport11)
AL1G55420	NA	NA	NA	NA
AL1G58760	AT1G51035.1	nnn	nnn	hypothetical protein;(source:Araport11)
AL1G58770	AT1G51000.1	nnn	nnn	hypothetical protein;(source:Araport11)
AL1G59960	NA	NA	NA	NA
AL1G59970	AT1G51930.1	RING/U-box superfamily protein	nnn	RING/U-box superfamily protein;(source:Araport11)
AL1G59980	AT1G51940.1	protein kinase family protein / peptidoglycan-binding LysM domain-containing protein	Encodes a LysM-containing receptor-like kinase. Induction of chitin-responsive genes by chitin treatment is not blocked in the mutant. Based on protein sequence alignment analysis, it has a typical RD signaling domain in its catalytic loop and possesses autophosphorylation activity.It is required for the suppression of defense responses in absence of pathogen infection or upon abscisic acid treat…	protein kinase family protein / peptidoglycan-binding LysM domain-containing protein;(source:Araport11)
AL1G65650	AT1G58390.1	Disease resistance protein (CC-NBS-LRR class) family	nnn	Disease resistance protein (CC-NBS-LRR class) family;(source:Araport11)
AL1G66020	AT1G56340.2	calreticulin 1a	Encodes one of three Arabidopsis calreticulins. In CRT-deficient mouse fibroblasts, this protein restores ER Ca2+ levels. Post-transcriptionally regulates together with CRT2 VAMP721/722 levels under ER stress.	calreticulin 1a;(source:Araport11)
AL1G66030	AT1G56400.1	F-box family protein	nnn	F-box family protein;(source:Araport11)
AL2G15780	AT1G60783.1	nnn	nnn	cyclin-dependent kinase inhibitor SMR2-like protein;(source:Araport11)
AL2G15860	AT1G60730.1	NAD(P)-linked oxidoreductase superfamily protein	nnn	NAD(P)-linked oxidoreductase superfamily protein;(source:Araport11)
AL2G15870	AT1G60710.1	NAD(P)-linked oxidoreductase superfamily protein	Encodes ATB2.	NAD(P)-linked oxidoreductase superfamily protein;(source:Araport11)
AL2G25240	AT1G66960.1	Terpenoid cyclases family protein	nnn	Terpenoid cyclases family protein;(source:Araport11)
AL3G10090	AT3G02000.1	Thioredoxin superfamily protein	Encodes a member of the CC-type glutaredoxin (ROXY) family that has been shown to interact with the transcription factor TGA2 and suppress ORA59 promoter activity. It is required for proper petal initiation and organogenesis. It is likely to function in the temporal and spatial expression regulation of AGAMOUS in the first and second whorl. Its function is dependent on the Cysteine 49 residue and…	Thioredoxin superfamily protein;(source:Araport11)
AL3G26820	AT3G14440.1	nine-cis-epoxycarotenoid dioxygenase 3	Encodes 9-<i>cis</i>-epoxycarotenoid dioxygenase, a key enzyme in the biosynthesis of abscisic acid. Regulated in response to drought and salinity. Expressed in roots, flowers and seeds. Localized to the chloroplast stroma and thylakoid membrane.	nine-cis-epoxycarotenoid dioxygenase 3;(source:Araport11)
AL3G43530	AT1G80830.1	natural resistance-associated macrophage protein 1	Thought to be involved in iron homeostasis. Induced in leaves in response to iron deficiency. Transgenic plants accumulate toxic levels of iron. Gene complements yeast iron uptake mutants.	natural resistance-associated macrophage protein 1;(source:Araport11)
AL3G43540	NA	NA	NA	NA
AL3G45170	NA	NA	NA	NA
AL3G45180	AT4G15090.1	FRS (FAR1 Related Sequences) transcription factor family	Encodes a nuclear localized protein involved in far red light response signaling. Loss of function mutants are defective in far red light responses. Interacts with homologous gene FHY3.	FRS (FAR1 Related Sequences) transcription factor family;(source:Araport11)
AL3G46560	AT2G14820.1	Phototropic-responsive NPH3 family protein	A member of the NPY gene family (NPY1/AT4G31820, NPY2/AT2G14820, NPY3/AT5G67440, NPY4/AT2G23050, NPY5/AT4G37590). Involved in auxin-mediated organogenesis.	Phototropic-responsive NPH3 family protein;(source:Araport11)
AL4G12810	AT1G06900.1	Insulinase (Peptidase family M16) family protein	nnn	Insulinase (Peptidase family M16) family protein;(source:Araport11)
AL4G12820	AT1G06900.1	Insulinase (Peptidase family M16) family protein	nnn	Insulinase (Peptidase family M16) family protein;(source:Araport11)
AL4G14480	NA	NA	NA	NA
AL4G18140	NA	NA	NA	NA
AL4G18210	AT2G26060.1	Transducin/WD40 repeat-like superfamily protein	Encodes a homolog of the yeast Cytosolic Iron-sulfur protein Assembly protein CIA1.	Transducin/WD40 repeat-like superfamily protein;(source:Araport11)
AL4G18230	AT2G26080.1	glycine decarboxylase P-protein 2	nnn	glycine decarboxylase P-protein 2;(source:Araport11)
AL4G18280	AT2G26110.1	Protein of unknown function (DUF761)	nnn	bromodomain protein (DUF761);(source:Araport11)
AL4G19350	NA	NA	NA	NA
AL4G19360	AT2G26510.1	Xanthine/uracil permease family protein	Encodes a plasma-membrane localized nucleobase transporter capable of transporting adenine, guanine, uracil and hypoxanthine. Likely to be a proton-nucleobase symporter.	Xanthine/uracil permease family protein;(source:Araport11)
AL4G23380	AT2G28840.1	XB3 ortholog 1 in Arabidopsis thaliana	nnn	hypothetical protein;(source:Araport11)
AL4G24500	AT2G29720.1	FAD/NAD(P)-binding oxidoreductase family protein	Encodes CTF2B.	FAD/NAD(P)-binding oxidoreductase family protein;(source:Araport11)
AL5G12800	AT2G03150.1	ATP/GTP-binding protein family	Encodes a nuclear-localized calcium-binding protein RSA1 (SHORT ROOT IN SALT MEDIUM 1), which is required for salt tolerance.	ATP/GTP-binding protein family;(source:Araport11)
AL5G12810	NA	NA	NA	NA
AL5G12960	NA	NA	NA	NA
AL5G16260	AT3G27150.1	Galactose oxidase/kelch repeat superfamily protein	Target gene of MIR2111-5p.	Galactose oxidase/kelch repeat superfamily protein;(source:Araport11)
AL5G16610	NA	NA	NA	NA
AL5G18700	AT3G28917.1	mini zinc finger 2	nnn	mini zinc finger 2;(source:Araport11)
AL5G24220	AT2G22250.2	aspartate aminotransferase	Encodes a prokaryotic-type plastidic aspartate aminotransferase with glutamate/aspartate-prephenate aminotransferase (PAT) activity.	aspartate aminotransferase;(source:Araport11)
AL5G24230	AT3G45610.1	Dof-type zinc finger DNA-binding family protein	nnn	Dof-type zinc finger DNA-binding family protein;(source:Araport11)
AL5G25670	AT3G46720.1	UDP-Glycosyltransferase superfamily protein	nnn	UDP-Glycosyltransferase superfamily protein;(source:Araport11)
AL5G25680	AT3G46710.1	NB-ARC domain-containing disease resistance protein	nnn	NB-ARC domain-containing disease resistance protein;(source:Araport11)
AL5G30850	AT3G50690.1	Leucine-rich repeat (LRR) family protein	nnn	Leucine-rich repeat (LRR) family protein;(source:Araport11)
AL5G34340	AT3G53420.2	plasma membrane intrinsic protein 2A	a member of the plasma membrane intrinsic protein subfamily PIP2. localizes to the plasma membrane and exhibits water transport activity in Xenopus oocyte. expressed specifically in the vascular bundles and protein level increases slightly during leaf dev. When expressed in yeast cells can conduct hydrogen peroxide into those cells.	plasma membrane intrinsic protein 2A;(source:Araport11)
AL5G41830	AT5G39740.2	ribosomal protein L5 B	Encodes a ribosomal protein RPL5B that is involved in ribosome biogenesis and plays a role in organ size control by promoting cell proliferation and preventing compensation in normal leaf development.	ribosomal protein L5 B;(source:Araport11)
AL5G41840	AT3G59790.1	MAP kinase 10	Encodes a member of the MAP Kinase family. Thought to be a pseuedogene, MAPK10 is expressed very transiently during germination and in the leaf tips/hydathodes. Loss of function mutations are late flowering in long days and exhibit abnormal patterning of cotyledon veins. MPK10 interacts with and may be regulated by MPKK2 another map kinase.	MAP kinase 10;(source:Araport11)
AL5G41850	AT3G59800.1	nnn	nnn	stress response protein;(source:Araport11)
AL6G12780	AT5G03430.1	phosphoadenosine phosphosulfate (PAPS) reductase family protein	nnn	phosphoadenosine phosphosulfate (PAPS) reductase family protein;(source:Araport11)
AL6G17570	AT5G07320.1	Mitochondrial substrate carrier family protein	Encodes an APC isoform in Arabidopsis, a calcium-dependent mitochondrial ATP-Mg/Pi transporter.	Mitochondrial substrate carrier family protein;(source:Araport11)
AL6G17580	AT3G17600.1	indole-3-acetic acid inducible 31	Encodes a member of the Aux/IAA family of proteins implicated in auxin signaling. IAA31 shares several residues with the conserved domain II region, believed to act as a degron in many of the rapidly degraded Aux/IAA family members. An IAA31 fusion protein is quite long-lived, but can be degraded more rapidly in the presence of auxin. Unlike many other family members, IAA31 transcript levels do n…	indole-3-acetic acid inducible 31;(source:Araport11)
AL6G17590	nnn
AL6G36190	AT5G24590.2	TCV-interacting protein	Member of NAc protein family. Interacts with turnip crinkle virus (TCV) capsid protein. Transcription factor involved in regulating the defense response of Arabidopsis to TCV.	TCV-interacting protein;(source:Araport11)
AL6G40500	AT5G28300.1	Duplicated homeodomain-like superfamily protein	Encodes a Ca(2+)-dependent CaM-binding protein. AtGT2L specifically targets the nucleus and possesses both transcriptional activation and DNA-binding abilities, implicating its function as a nuclear transcription factor.	Duplicated homeodomain-like superfamily protein;(source:Araport11)
AL6G40550	NA	NA	NA	NA
AL6G41580	AT4G08950.1	Phosphate-responsive 1 family protein	nnn	Phosphate-responsive 1 family protein;(source:Araport11)
AL6G41610	AT4G08930.1	APR-like 6	Encodes a protein disulfide isomerase-like (PDIL) protein, a member of a multigene family within the thioredoxin (TRX) superfamily. This protein also belongs to the adenosine 5'-phosphosulfate reductase-like (APRL) group. The mRNA is cell-to-cell mobile.	APR-like 6;(source:Araport11)
AL6G42570	AT4G08770.1	Peroxidase superfamily protein	Encodes a putative apoplastic peroxidase Prx37. Primarily expressed in the vascular bundles. Overexpression renders a dwarf phenotype with smaller plants and delayed development. Plants overexpressing Prx37 also shows an increase in the amount of esterified phenolic material associated with their walls.	Peroxidase superfamily protein;(source:Araport11)
AL6G44050	AT4G10220.1	Protein of Unknown Function (DUF239)	nnn	NEP-interacting protein, putative (DUF239);(source:Araport11)
AL6G45650	AT4G11270.1	Transducin/WD40 repeat-like superfamily protein	nnn	Transducin/WD40 repeat-like superfamily protein;(source:Araport11)
AL7G15110	AT4G35930.1	F-box family protein	nnn	F-box family protein;(source:Araport11)
AL7G18990	AT4G32760.1	ENTH/VHS/GAT family protein	nnn	ENTH/VHS/GAT family protein;(source:Araport11)
AL7G19000	AT4G32750.1	nnn	nnn	transmembrane protein;(source:Araport11)
AL7G31470	AT4G22180.1	F-box family protein with a domain of unknown function (DUF295)	nnn	F-box protein (DUF295);(source:Araport11)
AL7G31480	AT4G22180.1	F-box family protein with a domain of unknown function (DUF295)	nnn	F-box protein (DUF295);(source:Araport11)
AL7G32620	AT4G21445.1	nnn	CRR9 gene encodes a novel stromal protein without any known functional domains or motifs. It is highly conserved in cyanobacteria and land plants but not in green algae.	receptor-interacting protein;(source:Araport11)
AL7G40300	AT4G15290.1	Cellulose synthase family protein	Encodes a gene similar to cellulose synthase. Mutants exhibit shorter root hairs under phosphate-deficient conditions.	Cellulose synthase family protein;(source:Araport11)
AL7G40310	AT4G15280.1	UDP-glucosyl transferase 71B5	nnn	UDP-glucosyl transferase 71B5;(source:Araport11)
AL7G41670	AT4G14465.1	AT-hook motif nuclear-localized protein 20	nnn	AT-hook motif nuclear-localized protein 20;(source:Araport11)
AL7G42080	AT1G14570.1	UBX domain-containing protein	Encodes a nuclear UBX-containing protein that can bridge ubiquitin to AtCDC48A.	UBX domain-containing protein;(source:Araport11)
AL7G46110	AT4G16530.1	Family of unknown function (DUF577)	nnn	hypothetical protein;(source:Araport11)
AL7G46460	nnn
AL7G49700	AT5G41690.1	RNA-binding (RRM/RBD/RNP motifs) family protein	nnn	RNA-binding (RRM/RBD/RNP motifs) family protein;(source:Araport11)
AL8G13370	NA	NA	NA	NA
AL8G13380	AT5G60370.1	nnn	nnn	exonuclease V-like protein;(source:Araport11)
AL8G14440	AT5G45000.1	Disease resistance protein (TIR-NBS-LRR class) family	nnn	Disease resistance protein (TIR-NBS-LRR class) family;(source:Araport11)
AL8G14450	AT5G44990.1	Glutathione S-transferase family protein	nnn	Glutathione S-transferase family protein;(source:Araport11)
AL8G21410	NA	NA	NA	NA
AL8G21420	AT5G48520.1	nnn	Encodes AUGMIN subunit3 (AUG3), a homolog of animal dim gamma-tubulin 3/human augmin-like complex, subunit 3. Plays a critical role in microtubule organization during plant cell division.	HAUS augmin-like complex subunit;(source:Araport11)
AL8G29440	AT5G54210.1	Haloacid dehalogenase-like hydrolase (HAD) superfamily protein	nnn	Haloacid dehalogenase-like hydrolase (HAD) superfamily protein;(source:Araport11)
AL8G31480	AT5G55920.1	S-adenosyl-L-methionine-dependent methyltransferases superfamily protein	Encodes a homolog of the S. cerevisiae Nop2 that is involved in ribosome biogenesis and plays a role on organ size control by promoting cell proliferation and preventing compensation in normal leaf development.	S-adenosyl-L-methionine-dependent methyltransferases superfamily protein;(source:Araport11)
AL8G45180	AT5G66350.1	Lateral root primordium (LRP) protein-related	A member of SHI gene family. Arabidopsis thaliana has ten members that encode proteins with a RING finger-like zinc finger motif. Despite being highly divergent in sequence, many of the SHI-related genes are partially redundant in function and synergistically promote gynoecium, stamen and leaf development in Arabidopsis. Shi mutant is dominant, has dwarf phenotype. Loss of function mutations have…	Lateral root primordium (LRP) protein-like protein;(source:Araport11)

## Sheet: Super exact test
Supplementary Dataset 10E: Fisher exact test on overlaps among differentiation TE candidates from four pairs.
Intersections	Degree	Observed.Overlap	Expected.Overlap	FE	P.value	Elements
P4	1	95	NA	NA	NA	AL6G41610, AL5G34340, AL6G42570, AL8G21410, AL1G32090, AL1G32100, AL7G42080, AL1G21020, AL1G21030, AL1G22400, AL1G22680, AL1G25550, AL1G31830, AL1G33660, AL1G36990, AL1G44360, AL1G44370, AL1G46100, AL1G46110, AL1G48870, AL1G55420, AL1G58760, AL1G58770, AL1G59960, AL1G59970, AL1G59980, AL1G65650, AL1G66020, AL1G66030, AL2G15780, AL2G15860, AL2G15870, AL2G25240, AL3G10090, AL3G26820, AL3G43530, AL3…
P3	1	115	NA	NA	NA	AL6G46050, AL6G46060, AL1G38270, AL1G38280, AL1G38290, AL7G42230, AL1G12290, AL1G12300, AL1G18170, AL1G19510, AL1G32090, AL1G32100, AL1G43870, AL1G43880, AL1G43890, AL1G46200, AL1G50520, AL1G50530, AL1G50540, AL1G50750, AL1G52110, AL1G60230, AL1G60510, AL2G11010, AL2G11020, AL2G12300, AL2G12310, AL2G13750, AL2G13760, AL2G13770, AL2G39450, AL2G39460, AL3G10760, AL3G21280, AL3G21290, AL3G35790, AL3…
P3 & P4	2	3	0.364167	8.23799	0.00587953	AL1G32090, AL1G32100, AL7G42080
P2	1	95	NA	NA	NA	AL1G29670, AL1G38270, AL1G38280, AL1G38290, AL1G50200, AL1G50210, AL1G52000, AL1G52150, AL1G52640, AL1G52650, AL1G54770, AL1G55430, AL1G55440, AL1G56900, AL1G58680, AL1G59700, AL1G65430, AL2G17900, AL2G19200, AL2G19210, AL2G23100, AL2G24380, AL3G10870, AL3G10880, AL3G16840, AL3G23080, AL3G23090, AL3G26630, AL3G26640, AL3G42890, AL3G51630, AL4G11240, AL4G11250, AL4G11480, AL4G11490, AL4G11690, AL4…
P2 & P4	2	3	0.300833	9.9723	0.00344929	AL5G34340, AL6G42570, AL8G21410
P2 & P3	2	4	0.364167	10.984	0.000498612	AL1G38270, AL1G38280, AL1G38290, AL7G42230
P2 & P3 & P4	3	0	0.00115319	0	1
P1	1	92	NA	NA	NA	AL1G16290, AL1G16300, AL1G20510, AL1G20520, AL1G20530, AL1G25000, AL1G27760, AL1G37040, AL1G37050, AL1G46910, AL1G48160, AL1G48170, AL1G48270, AL1G48280, AL1G54100, AL1G54110, AL1G54710, AL1G54720, AL1G60920, AL1G60930, AL1G60940, AL2G12200, AL2G12210, AL2G14790, AL2G14800, AL2G23260, AL3G21240, AL3G21250, AL3G26850, AL3G26860, AL3G30930, AL3G30940, AL3G40480, AL3G40490, AL3G41350, AL3G41360, AL3…
P1 & P4	2	1	0.291333	3.43249	0.25341	AL6G41610
P1 & P3	2	2	0.352667	5.67108	0.0487738	AL6G46050, AL6G46060
P1 & P3 & P4	3	0	0.00111678	0	1
P1 & P2	2	0	0.291333	0	1
P1 & P2 & P4	3	0	0.000922556	0	1
P1 & P2 & P3	3	0	0.00111678	0	1
P1 & P2 & P3 & P4	4	0	3.53646e-06	0	1

## Sheet: Parallel Fst TE candidates
Supplementary Dataset 10F: Description of 13 parallel differentiation TE candidates (which were found as candidates - 1% outliers at least in two pairs).
AL codes	AT codes	TE ID	TE start	TE end	TE family	Type	Superfamily	Superfamily	Pair	Source	Source_after_reclassification	Time	Mig_rate	DMC	Annotation
AL1G32090	NA	mp100741-1	8240651	8240739	RXX_Atha-B-R914-Map4	insertion	RXX	Retrotransposon	P3-P4					neutral
AL1G32090	NA	mp121271-1	8243847	8243947	DTX-incomp-chim_Alyr-B-R4541-Map5	insertion	DTX	DNA-transposon	P3-P4					neutral
AL1G32100	NA	mp121271-1	8243847	8243947	DTX-incomp-chim_Alyr-B-R4541-Map5	insertion	DTX	DNA-transposon	P3-P4					neutral
AL1G32100	NA	mp121020-1	8248549	8248767	DTX-comp_Alyr-B-G645-Map20	insertion	DTX	DNA-transposon	P3-P4					neutral
AL1G32100	NA	mp69479-2	8248614	8248774	DTX-comp_Ah_Castric-B-R903-Map20_reversed	insertion	DTX	DNA-transposon	P3-P4					neutral
AL1G38270	NA	mp118137-1, mp118143-1	11767239	11767285	DHX-incomp_Alyr-B-R1547-Map5, RIX-incomp-chim_Alyr-B-R272-Map20	insertion	DHX, RIX	DNA-transposon , Helitron, Retrotransposon, non-LTR (SINE)	P2-P3					neutral
AL1G38270	NA	mp57303-1	11772976	11773083	DXX_Alyr-B-R1549-Map5	insertion	DXX	DNA-transposon	P2-P3					neutral
AL1G38270	NA	mp120425-1	10839466	10840603	DHX-incomp_Ah_Castric-B-R4383-Map10	deletion	DHX	DNA-transposon , Helitron	P2-P3					neutral
AL1G38280	AT1G27180.1	mp7466-1, mp7465-1	10841873	10841980	RXX-TRIM_Alyr-B-G1708-Map7, RXX-TRIM_Alyr-B-G1708-Map7	insertion	RXX	DNA-transposon	P2-P3					neutral	disease resistance protein (TIR-NBS-LRR class), putative	nnn
AL1G38290	AT1G27180.1	mp120398-1	10847891	10848560	DTX-incomp_Ah_Castric-B-G266-Map4	deletion	DTX	DNA-transposon	P2-P3					neutral	disease resistance protein (TIR-NBS-LRR class), putative	nnn
AL1G38290	AT1G27180.1	mp120391-1	10848560	10848645	DXX-MITE_Ah_Castric-B-G416-Map4	deletion	DXX	DNA-transposon	P2-P3					neutral	disease resistance protein (TIR-NBS-LRR class), putative	nnn
AL1G38290	AT1G27180.1	mp7466-1, mp7465-1	10841873	10841980	RXX-TRIM_Alyr-B-G1708-Map7, RXX-TRIM_Alyr-B-G1708-Map7	insertion	RXX	DNA-transposon	P2-P3					neutral	disease resistance protein (TIR-NBS-LRR class), putative	nnn
AL5G34340	AT3G53420.2	mp78917-1	16573766	16573966	DXX-MITE_Alyr-B-P639.274-Map5	deletion	DXX	DNA-transposon	P2-P4					neutral	plasma membrane intrinsic protein 2A	a member of the plasma membrane intrinsic protein subfamily PIP2. localizes to the plasma membrane and exhibits water transport activity in Xenopus oocyte. expressed specifically in the vascular bundles and protein level increases slightly during leaf dev. When expressed in yeast cells can conduct hydrogen peroxide into those cells.
AL5G34340	AT3G53420.2	mp78917-2	16573964	16574221	DXX-MITE_Alyr-B-P639.274-Map5	deletion	DXX	DNA-transposon	P2-P4					neutral	plasma membrane intrinsic protein 2A	a member of the plasma membrane intrinsic protein subfamily PIP2. localizes to the plasma membrane and exhibits water transport activity in Xenopus oocyte. expressed specifically in the vascular bundles and protein level increases slightly during leaf dev. When expressed in yeast cells can conduct hydrogen peroxide into those cells.
AL6G41610	AT4G08930.1	mp41049-1	17840092	17840327	RLX-incomp_AhalGem-B-R205-Map7_reversed	deletion	RLX	Retrotransposon, Copia	P1-P4					neutral	APR-like 6	Encodes a protein disulfide isomerase-like (PDIL) protein, a member of a multigene family within the thioredoxin (TRX) superfamily. This protein also belongs to the adenosine 5'-phosphosulfate reductase-like (APRL) group. The mRNA is cell-to-cell mobile.
AL6G41610	AT4G08930.1	mp41088-1	17844497	17844894	RSX-incomp_AhalGem-B-R4071-Map7	deletion	RSX	Retrotransposon, non-LTR (SINE)	P1-P4					neutral	APR-like 6	Encodes a protein disulfide isomerase-like (PDIL) protein, a member of a multigene family within the thioredoxin (TRX) superfamily. This protein also belongs to the adenosine 5'-phosphosulfate reductase-like (APRL) group. The mRNA is cell-to-cell mobile.
AL6G41610	AT4G08930.1	mp41101-1	17845337	38290	RLX-incomp_AhalGem-B-R3264-Map12	deletion	RLX	Retrotransposon, Copia	P1-P4					neutral	APR-like 6	Encodes a protein disulfide isomerase-like (PDIL) protein, a member of a multigene family within the thioredoxin (TRX) superfamily. This protein also belongs to the adenosine 5'-phosphosulfate reductase-like (APRL) group. The mRNA is cell-to-cell mobile.
AL6G42570	AT4G08770.1	Mp87103-1, mp87147-1	18891619	18891692	DXX_AhalGem-B-R4019-Map6, DXX_AhalGem-B-G941-Map4	insertion	DXX	DNA-transposon	P2-P4					neutral	Peroxidase superfamily protein	Encodes a putative apoplastic peroxidase Prx37. Primarily expressed in the vascular bundles. Overexpression renders a dwarf phenotype with smaller plants and delayed development. Plants overexpressing Prx37 also shows an increase in the amount of esterified phenolic material associated with their walls.
AL6G42570	AT4G08770.1	mp17941-1	18892841	18892883	RIX-comp_AhalGem-B-R2909-Map4_reversed	insertion	RIX	Retrotransposon, non-LTR (SINE)	P2-P4					neutral	Peroxidase superfamily protein	Encodes a putative apoplastic peroxidase Prx37. Primarily expressed in the vascular bundles. Overexpression renders a dwarf phenotype with smaller plants and delayed development. Plants overexpressing Prx37 also shows an increase in the amount of esterified phenolic material associated with their walls.
AL6G42570	AT4G08770.1	mp46434-1	18893169	18893232	DXX_AhalGem-B-P389.233-Map5_reversed	insertion	DXX	DNA-transposon	P2-P4					neutral	Peroxidase superfamily protein	Encodes a putative apoplastic peroxidase Prx37. Primarily expressed in the vascular bundles. Overexpression renders a dwarf phenotype with smaller plants and delayed development. Plants overexpressing Prx37 also shows an increase in the amount of esterified phenolic material associated with their walls.
AL6G42570	AT4G08770.1	mp69853-1	18894648	18894685	DXX_Alyr-B-P260.579-Map20_reversed	insertion	DXX	DNA-transposon	P2-P4					neutral	Peroxidase superfamily protein	Encodes a putative apoplastic peroxidase Prx37. Primarily expressed in the vascular bundles. Overexpression renders a dwarf phenotype with smaller plants and delayed development. Plants overexpressing Prx37 also shows an increase in the amount of esterified phenolic material associated with their walls.
AL6G42570	AT4G08770.1	mp115009-1, mp115011-1	18895874	18895985	DTX-incomp_AhalGem-B-R3759-Map16_reversed, DXX_Alyr-B-P183.34-Map20_reversed	insertion	DTX, DXX	DNA-transposon, MuDR	P2-P4					neutral	Peroxidase superfamily protein	Encodes a putative apoplastic peroxidase Prx37. Primarily expressed in the vascular bundles. Overexpression renders a dwarf phenotype with smaller plants and delayed development. Plants overexpressing Prx37 also shows an increase in the amount of esterified phenolic material associated with their walls.
AL6G46050	NA	mp68682-1	21232361	21233007	DHX-incomp-chim_Atha-B-R14-Map20_reversed	deletion	DHX	DNA-transposon , Helitron	P1-P3					neutral
AL6G46050	NA	mp68619-1	21235758	21236094	RLX-incomp_Ah_Castric-B-G668-Map4	insertion	RLX	Retrotransposon, Copia	P1-P3					neutral
AL6G46060	AT4G11510.1	mp68653-1	21239409	21241491	RLX-comp_AhalGem-B-R4661-Map5_reversed	deletion	RLX	Retrotransposon, Copia	P1-P3					neutral	ralf-like 28	Member of a diversely expressed predicted peptide family showing sequence similarity to tobacco Rapid Alkalinization Factor (RALF), and is believed to play an essential role in the physiology of Arabidopsis. Consists of a single exon and is characterized by a conserved C-terminal motif and N-terminal signal peptide.
AL6G46060	AT4G11510.1	mp68619-1	21235758	21236094	RLX-incomp_Ah_Castric-B-G668-Map4	insertion	RLX	Retrotransposon, Copia	P1-P3					neutral	ralf-like 28	Member of a diversely expressed predicted peptide family showing sequence similarity to tobacco Rapid Alkalinization Factor (RALF), and is believed to play an essential role in the physiology of Arabidopsis. Consists of a single exon and is characterized by a conserved C-terminal motif and N-terminal signal peptide.
AL7G42080	AT1G14570.1	mp41974-1	14244361	14244414	RIX-incomp_Ah_Castric-B-R491-Map4_reversed	deletion	RIX	Retrotransposon, non-LTR (SINE)	P3-P4	sv	shared_origin	5000	1e-07	parallel	UBX domain-containing protein	Encodes a nuclear UBX-containing protein that can bridge ubiquitin to AtCDC48A.
AL7G42230	AT4G14150.1	mp111831-1	14321126	14321260	RIX-comp_Alyr-B-R686-Map13	insertion	RIX	Retrotransposon, non-LTR (SINE)	P2-P3					neutral	phragmoplast-associated kinesin-related protein 1	Microtubule motor kinesin PAKRP1/Kinesin-12A. Together with PAKRP1L/Kinesin-12B, serve as linkers of the plus ends of antiparallel microtubules in the phragmoplast.
AL7G42230	AT4G14150.1	mp7914-1	14321903	14323117	DXX-MITE_AhalGem-B-R279-Map4	deletion	DXX	DNA-transposon	P2-P3					neutral	phragmoplast-associated kinesin-related protein 1	Microtubule motor kinesin PAKRP1/Kinesin-12A. Together with PAKRP1L/Kinesin-12B, serve as linkers of the plus ends of antiparallel microtubules in the phragmoplast.
AL8G21410	NA	mp33437-1	11766716	11767519	DHX-incomp_Alyr-B-R1736-Map6	deletion	DHX	DNA-transposon, Helitron	P2-P4					neutral
