# Supplementary material for: Parallel adaptation in autopolyploid Arabidopsis arenosa is dominated by repeated recruitment of shared alleles
Source: Nat Commun. 2021 Aug 17;12:4979. doi: 10.1038/s41467-021-25256-5 (PMC8370997; doi:10.1038/s41467-021-25256-5)
Supplement: Supplementary file 3 — Supplementary Data 1-12 [file 41467_2021_25256_MOESM3_ESM.zip › Supplemementary_data/Supplementary_data_11.xlsx]

## Sheet: Supplementary_dataset11
Supplementary Dataset 11: Summary of 246 'serpentine adaptation candidates' with identification of the variation source in DMC (source: the model with the highest maximum composite log-likelihood); note: P = pair; source: sv - standing variation, mig – migration; mig_rate: migration rates (proportion of individuals of migrant origin each generation); time: times for which allele was standing in t…
These 246 serpentine adaptation candidates were inferred as 3 % parallel differentiation outliers (1179) further overlapped by LFMM candidates (2809).
ID	AT homolog	Pair	source	time	mig_rate	source_interpretation	Shortdescription	Function
AL6G10250	AT5G01780.2	P3-P4	de-novo			de-novo	2-oxoglutarate-dependent dioxygese family protein
AL3G49360	AT2G16700.1	P3-P4	de-novo			de-novo	actin depolymerizing factor 5	Encodes actin depolymerizing factor 5 (ADF5).
AL4G31580	AT2G35530.1	P1-P4	de-novo			de-novo	basic region/leucine zipper transcription factor 16	Encodes a G group bZIP transcription factor family member that can bind cis elements with an ACGT core, such as G-box, Hex, C-box and As-1. The protein is localized in the nucleus and can homodimerize and can heterodimerize with other G group members.
AL6G13400	AT5G03830.1	P3-P4	de-novo			de-novo	CDK inhibitor P21 binding protein
AL1G18460	AT1G08100.1	P2-P3	de-novo			de-novo	nitrate transporter 2.2	Encodes a high-affinity nitrate transporter.
AL5G10070	AT2G01120.1	P3-P4	de-novo			de-novo	origin recognition complex subunit 4	Origin Recognition Complex subunit 4. Involved in the initiation of D replication. Regulated transcriptiolly during cell cycle, peaking at G1/S-phase. Target of E2F/DF family of transcription factors. Interacts with all ORC subunits except ORC1b.
AL7G46510	AT5G37690.1	P3-P5	de-novo			de-novo	SGNH hydrolase-type esterase superfamily protein
AL6G49310	AT4G03560.1	P3-P4	de-novo			de-novo	two-pore channel 1	Encodes a depolarization-activated Ca(2+) channel. Anti-sense experiments with this gene as well as Sucrose-H(+) symporters and complementation of yeast sucrose uptake mutant cch1 suggest that this protein mediates a voltage-activated Ca(2+ )influx. Mutants lack detectable SV channel activity suggesting TPC1 is essential component of the SV channel. Patch clamp alysis of loss of function mutation…
AL2G29080	AT1G69810.1	P3-P4	de-novo			de-novo	WRKY D-binding protein 36	member of WRKY Transcription Factor; Group II-b
AL1G64330	AT1G56080.1	P1-P3	de-novo			de-novo
AL7G28340	AT4G24840.1	P1-P2	de-novo			de-novo
AL7G34220	AT4G19860.1	P1-P5	sv	100000		shared_origin	alpha/beta-Hydrolases superfamily protein	Encodes a cytosolic calcium-independent phospholipase A.
AL7G33790	AT4G20060.1	P3-P4	sv	100000		shared_origin	ARM repeat superfamily protein
AL7G42020	AT4G14280.1	P3-P4	sv	100000		shared_origin	ARM repeat superfamily protein
AL7G42020	AT4G14280.1	P4-P5	sv	100000		shared_origin	ARM repeat superfamily protein
AL7G17940	AT4G33580.1	P4-P5	sv	100000		shared_origin	beta carbonic anhydrase 5
AL6G13400	AT5G03830.1	P1-P4	sv	100000		shared_origin	CDK inhibitor P21 binding protein
AL7G34610	AT4G19510.1	P1-P2	sv	100000		shared_origin	Disease resistance protein (TIR-NBS-LRR class)
AL1G16550	AT1G06520.1	P4-P5	sv	100000		shared_origin	glycerol-3-phosphate acyltransferase 1	sn-glycerol-3-phosphate 2-O-acyltransferase. Expressed in flower buds and siliques. Homozygous mutant plants are male sterile.
AL1G30560	AT1G18190.1	P1-P5	sv	100000		shared_origin	golgin candidate 2	This gene is predicted to encode a protein that functions as a Golgi apparatus structural component known as a golgin in mammals and yeast. A fluorescently-tagged version of GC2 co-localizes with Golgi markers, and this localization appears to be replicated using the C-termil (508ﻗ°±668 aa) portion of the protein.
AL1G64380	AT1G56110.1	P1-P3	sv	100000		shared_origin	homolog of nucleolar protein NOP56	NOP56-like protein
AL2G40680	AT1G80740.1	P1-P4	sv	100000		shared_origin	chromomethylase 1	ecotype Kl-0 chromomethylase (CMT1). A plant line expressing an Ri construct directed against DMT4 has reduced agrobacterium-mediated tumor formation.
AL1G16920	AT1G06900.1	P2-P5	sv	100000		shared_origin	Insulise (Peptidase family M16) family protein
AL8G36200	AT5G59680.1	P3-P5	sv	100000		shared_origin	Leucine-rich repeat protein kise family protein
AL6G11270	AT5G02050.1	P1-P5	sv	100000		shared_origin	Mitochondrial glycoprotein family protein
AL5G34570	AT3G53620.1	P3-P4	sv	100000		shared_origin	pyrophosphorylase 4	Encodes a soluble protein with inorganic pyrophosphatase activity that is highly specific for Mg-inorganic pyrophosphate. The mR is cell-to-cell mobile.
AL5G34570	AT3G53620.1	P4-P5	sv	100000		shared_origin	pyrophosphorylase 4	Encodes a soluble protein with inorganic pyrophosphatase activity that is highly specific for Mg-inorganic pyrophosphate. The mR is cell-to-cell mobile.
AL7G42140	AT4G14220.1	P2-P3	sv	100000		shared_origin	RING-H2 group F1A	encodes a RING-type E3 ubiquitin ligase implicated in gametogenesis. RHF1a can interact with the cell cycle inhibitor ICK4/KRP6 in vitro. It apppears to target ICK4KRP6 for degradation following meiosis in order to allow the mitoses associated with megagametogenesis and microgametogenesis to occur. RHF1a is expressed in the carpels throughout floral development. It is expressed in various tissues…
AL2G14750	AT1G61550.1	P1-P4	sv	100000		shared_origin	S-locus lectin protein kise family protein
AL7G10290	AT4G38420.1	P1-P4	sv	100000		shared_origin	SKU5 similar 9
AL1G64330	AT1G56080.1	P1-P5	sv	100000		shared_origin
AL7G33940	AT4G19970.1	P1-P3	sv	100000		shared_origin
AL7G42000	AT4G14290.1	P1-P4	mig		1e-07	shared_origin	alpha/beta-Hydrolases superfamily protein
AL7G42110	AT4G14230.1	P1-P3	mig		1e-07	shared_origin	CBS domain-containing protein with a domain of unknown function (DUF21)
AL7G42110	AT4G14230.1	P1-P5	mig		1e-07	shared_origin	CBS domain-containing protein with a domain of unknown function (DUF21)
AL7G42110	AT4G14230.1	P3-P5	mig		0.01	shared_origin	CBS domain-containing protein with a domain of unknown function (DUF21)
AL7G10090	AT4G38190.1	P1-P4	mig		1e-05	shared_origin	cellulose synthase like D4	encodes a gene similar to cellulose synthase
AL1G27760	AT1G15660.1	P1-P5	mig		1e-05	shared_origin	centromere protein C	Encodes a homologue of the human centromeric protein C (CENP-C). CENP-C co-localizes with the 180 bp centromeric regions of chromosomes throughout the cell cycle, but does not completely cover the 180 bp regions.
AL5G39590	AT3G57940.1	P1-P2	mig		0.0001	shared_origin	Domain of unknown function (DUF1726) ;Putative ATPase (DUF699)
AL5G39590	AT3G57940.1	P1-P3	mig		1e-05	shared_origin	Domain of unknown function (DUF1726) ;Putative ATPase (DUF699)
AL5G39590	AT3G57940.1	P2-P3	mig		1e-05	shared_origin	Domain of unknown function (DUF1726) ;Putative ATPase (DUF699)
AL7G39980	AT4G15540.1	P2-P3	mig		1e-05	shared_origin	EamA-like transporter family	nodulin MtN21-like transporter family protein The mR is cell-to-cell mobile.
AL7G10080	AT4G38180.1	P1-P4	mig		1e-05	shared_origin	FAR1-related sequence 5
AL7G10070	AT4G38170.1	P1-P4	mig		0.01	shared_origin	FAR1-related sequence 9
AL7G10070	AT4G38170.1	P2-P4	mig		1e-05	shared_origin	FAR1-related sequence 9
AL6G13350	AT5G03790.1	P4-P5	mig		1e-07	shared_origin	homeobox 51	Encodes a homeodomain leucine zipper class I (HD-Zip I) meristem identity regulator that acts together with LFY to induce CAL expression. It binds to the CAL promoter proximal CAATTTG element. LMI1 acts primarily downstream of LFY in meristem identity regulation. The interaction between LFY, LMI1 and CAL resembles a feed-forward loop transcriptiol network motif. The gene also had additiol LFY-ind…
AL6G41810	AT4G08170.2	P4-P5	mig		1e-06	shared_origin	Inositol 1,3,4-trisphosphate 5/6-kise family protein
AL4G37510	AT2G39930.1	P2-P5	mig		1e-07	shared_origin	isoamylase 1	Encodes an isoamylase-type debranching enzyme. Mutations in this gene cause the loss of detectable isoamylase activity and the disruption of normal starch structure. Mutants have reduced starch content and abnormally structured amylopectins and phytoglycogens. It has been postulated that AtISA1 interacts with AtISA2 to form the Iso1 complex.
AL4G37510	AT2G39930.1	P4-P5	mig		0.0001	shared_origin	isoamylase 1	Encodes an isoamylase-type debranching enzyme. Mutations in this gene cause the loss of detectable isoamylase activity and the disruption of normal starch structure. Mutants have reduced starch content and abnormally structured amylopectins and phytoglycogens. It has been postulated that AtISA1 interacts with AtISA2 to form the Iso1 complex.
AL7G33950	AT4G19960.2	P2-P4	mig		1e-07	shared_origin	K+ uptake permease 9	Encodes a potassium ion transmembrane transporter. Also mediates cesium uptake when expressed in E. coli. The mR is cell-to-cell mobile.
AL7G33950	AT4G19960.2	P2-P5	mig		1e-06	shared_origin	K+ uptake permease 9	Encodes a potassium ion transmembrane transporter. Also mediates cesium uptake when expressed in E. coli. The mR is cell-to-cell mobile.
AL7G33950	AT4G19960.2	P4-P5	mig		1e-07	shared_origin	K+ uptake permease 9	Encodes a potassium ion transmembrane transporter. Also mediates cesium uptake when expressed in E. coli. The mR is cell-to-cell mobile.
AL7G14700	AT4G36390.1	P4-P5	mig		0.0001	shared_origin	Methylthiotransferase
AL3G31920	AT3G18610.1	P3-P4	mig		0.001	shared_origin	nucleolin like 2	Encodes ATNUC-L2 (NUCLEOLIN LIKE 2).
AL7G51920	AT5G38610.1	P1-P4	mig		1e-05	shared_origin	Plant invertase/pectin methylesterase inhibitor superfamily protein
AL7G51930	AT5G38600.1	P1-P4	mig		1e-05	shared_origin	Proline-rich spliceosome-associated (PSP) family protein / zinc knuckle (CCHC-type) family protein
AL7G20860	AT4G31230.1	P1-P3	mig		0.0001	shared_origin	Protein kise protein with adenine nucleotide alpha hydrolases-like domain
AL6G13260	AT5G03730.2	P1-P4	mig		0.0001	shared_origin	Protein kise superfamily protein	Homologous to the RAF family of serine/threonine protein kises. Negative regulator in the ethylene sigl transduction pathway. Interacts with the putative ethylene receptors ETR1 and ERS. Constitutively expressed.
AL7G41850	AT4G14368.1	P2-P4	mig		1e-07	shared_origin	Regulator of chromosome condensation (RCC1) family protein
AL7G42140	AT4G14220.1	P1-P3	mig		1e-07	shared_origin	RING-H2 group F1A	encodes a RING-type E3 ubiquitin ligase implicated in gametogenesis. RHF1a can interact with the cell cycle inhibitor ICK4/KRP6 in vitro. It apppears to target ICK4KRP6 for degradation following meiosis in order to allow the mitoses associated with megagametogenesis and microgametogenesis to occur. RHF1a is expressed in the carpels throughout floral development. It is expressed in various tissues…
AL7G42140	AT4G14220.1	P1-P4	mig		1e-07	shared_origin	RING-H2 group F1A	encodes a RING-type E3 ubiquitin ligase implicated in gametogenesis. RHF1a can interact with the cell cycle inhibitor ICK4/KRP6 in vitro. It apppears to target ICK4KRP6 for degradation following meiosis in order to allow the mitoses associated with megagametogenesis and microgametogenesis to occur. RHF1a is expressed in the carpels throughout floral development. It is expressed in various tissues…
AL7G42140	AT4G14220.1	P2-P4	mig		1e-07	shared_origin	RING-H2 group F1A	encodes a RING-type E3 ubiquitin ligase implicated in gametogenesis. RHF1a can interact with the cell cycle inhibitor ICK4/KRP6 in vitro. It apppears to target ICK4KRP6 for degradation following meiosis in order to allow the mitoses associated with megagametogenesis and microgametogenesis to occur. RHF1a is expressed in the carpels throughout floral development. It is expressed in various tissues…
AL7G10030	AT4G38140.1	P1-P4	mig		1e-05	shared_origin	RING/U-box superfamily protein
AL7G46510	AT5G37690.1	P1-P5	mig		1e-07	shared_origin	SGNH hydrolase-type esterase superfamily protein
AL7G50880	AT5G39440.1	P1-P4	mig		1e-05	shared_origin	SNF1-related protein kise 1.3
AL2G30830	AT1G71220.2	P1-P5	mig		1e-05	shared_origin	UDP-glucose:glycoprotein glucosyltransferases;transferases, transferring hexosyl groups;transferases, transferring glycosyl groups	Encodes UDP-glucose:glycoprotein glucosyltransferase. Non-receptor component required for EFR-mediated immunity. Mutants show de-repressed anthocyanin accumulation in the presence of elf18, and EFR accumulation and siglling.
AL8G14790	AT5G44740.2	P2-P4	mig		1e-05	shared_origin	Y-family D polymerase H	Y-family D polymerase. Catalyses translesion synthesis in response to UV damage. Functiolly interacts with PC2. Has a ubiquitin binding motif.
AL4G17350	AT2G25730.2	P3-P5	mig		1e-05	shared_origin
AL6G17680	AT5G07380.2	P1-P3	mig		1e-07	shared_origin
AL6G17680	AT5G07380.2	P1-P4	mig		1e-07	shared_origin
AL7G40520	AT3G22110.1	P3-P5	sv	1000		shared_origin	20S proteasome alpha subunit C1	Encodes the alpha-3 subunit of 20s proteasome.
AL7G42350	AT4G14070.1	P3-P4	sv	30000		shared_origin	acyl-activating enzyme 15	Plastidic acyl activating enzyme involved in the elongation of exogenous medium-chain fatty acids to 16- and 18-carbon fatty acids.
AL7G42000	AT4G14290.1	P3-P4	sv	5000		shared_origin	alpha/beta-Hydrolases superfamily protein
AL2G22100	AT3G60740.1	P2-P4	sv	50000		shared_origin	ARM repeat superfamily protein	Encodes tubulin-folding cofactor D. Mutants arrest during embryogenesis with embryos that are small, mushroom-shaped ('pilz') and consist of only one or few large cells each containing one or more variably enlarged nuclei and often cell wall stubs. Gene product necessary for continuous microtubule organization.
AL7G33790	AT4G20060.1	P2-P4	sv	30000		shared_origin	ARM repeat superfamily protein
AL7G42110	AT4G14230.1	P1-P4	sv	1000		shared_origin	CBS domain-containing protein with a domain of unknown function (DUF21)
AL7G42110	AT4G14230.1	P3-P4	sv	5000		shared_origin	CBS domain-containing protein with a domain of unknown function (DUF21)
AL7G42110	AT4G14230.1	P4-P5	sv	5000		shared_origin	CBS domain-containing protein with a domain of unknown function (DUF21)
AL6G13400	AT5G03830.1	P1-P3	sv	10000		shared_origin	CDK inhibitor P21 binding protein
AL5G10080	AT2G01130.1	P2-P4	sv	30000		shared_origin	DEA(D/H)-box R helicase family protein
AL5G10080	AT2G01130.1	P3-P4	sv	10000		shared_origin	DEA(D/H)-box R helicase family protein
AL7G21400	AT4G30720.1	P1-P4	sv	10000		shared_origin	FAD/D(P)-binding oxidoreductase family protein	Encodes a putative oxidoreductase/electron carrier detected in the chloroplast stroma that is essential to ensure a correct electron flow through the photosynthetic chain and, hence, photosynthesis efficiency and normal growth. Mutations in the Col-0 allele result in pale green pigmentation and defective growth.
AL7G33960	AT4G11770.1	P1-P2	sv	1000		shared_origin	Galactose oxidase/kelch repeat superfamily protein
AL7G33960	AT4G11770.1	P1-P4	sv	5000		shared_origin	Galactose oxidase/kelch repeat superfamily protein
AL7G33960	AT4G11770.1	P1-P5	sv	5000		shared_origin	Galactose oxidase/kelch repeat superfamily protein
AL7G33960	AT4G11770.1	P2-P4	sv	5000		shared_origin	Galactose oxidase/kelch repeat superfamily protein
AL7G33960	AT4G11770.1	P2-P5	sv	1000		shared_origin	Galactose oxidase/kelch repeat superfamily protein
AL7G33960	AT4G11770.1	P4-P5	sv	1000		shared_origin	Galactose oxidase/kelch repeat superfamily protein
AL6G13350	AT5G03790.1	P1-P4	sv	30000		shared_origin	homeobox 51	Encodes a homeodomain leucine zipper class I (HD-Zip I) meristem identity regulator that acts together with LFY to induce CAL expression. It binds to the CAL promoter proximal CAATTTG element. LMI1 acts primarily downstream of LFY in meristem identity regulation. The interaction between LFY, LMI1 and CAL resembles a feed-forward loop transcriptiol network motif. The gene also had additiol LFY-ind…
AL1G64380	AT1G56110.1	P1-P5	sv	10000		shared_origin	homolog of nucleolar protein NOP56	NOP56-like protein
AL1G64380	AT1G56110.1	P3-P5	sv	5000		shared_origin	homolog of nucleolar protein NOP56	NOP56-like protein
AL7G33950	AT4G19960.2	P1-P2	sv	5000		shared_origin	K+ uptake permease 9	Encodes a potassium ion transmembrane transporter. Also mediates cesium uptake when expressed in E. coli. The mR is cell-to-cell mobile.
AL7G33950	AT4G19960.2	P1-P3	sv	10000		shared_origin	K+ uptake permease 9	Encodes a potassium ion transmembrane transporter. Also mediates cesium uptake when expressed in E. coli. The mR is cell-to-cell mobile.
AL7G33950	AT4G19960.2	P1-P4	sv	5000		shared_origin	K+ uptake permease 9	Encodes a potassium ion transmembrane transporter. Also mediates cesium uptake when expressed in E. coli. The mR is cell-to-cell mobile.
AL7G33950	AT4G19960.2	P1-P5	sv	10000		shared_origin	K+ uptake permease 9	Encodes a potassium ion transmembrane transporter. Also mediates cesium uptake when expressed in E. coli. The mR is cell-to-cell mobile.
AL7G33950	AT4G19960.2	P3-P4	sv	50000		shared_origin	K+ uptake permease 9	Encodes a potassium ion transmembrane transporter. Also mediates cesium uptake when expressed in E. coli. The mR is cell-to-cell mobile.
AL1G59800	AT1G51790.1	P2-P3	sv	5000		shared_origin	Leucine-rich repeat protein kise family protein
AL7G12250	AT4G39960.1	P1-P4	sv	50000		shared_origin	Molecular chaperone Hsp40/DJ family protein
AL3G20430	AT3G09300.1	P3-P4	sv	5000		shared_origin	OSBP(oxysterol binding protein)-related protein 3B
AL6G13040	AT5G03555.1	P4-P5	sv	100		shared_origin	permease, cytosine/purines, uracil, thiamine, allantoin family protein	Encodes PLUTO (plastidic nucleobase transporter), a member of the Nucleobase:Cation-Symporter1 protein family, capable of transporting purine and pyrimidine nucleobases.
AL1G64370	AT1G56100.2	P3-P5	sv	5000		shared_origin	Plant invertase/pectin methylesterase inhibitor superfamily protein
AL6G10030	AT5G01020.1	P2-P3	sv	5000		shared_origin	Protein kise superfamily protein
AL6G10030	AT5G01020.1	P2-P4	sv	5000		shared_origin	Protein kise superfamily protein
AL6G10110	AT5G01920.1	P1-P2	sv	1000		shared_origin	Protein kise superfamily protein	Chloroplast thylakoid protein kise STN8 is specific in phosphorylation of N-termil threonine residues in D1, D2 and CP43 proteins, and Thr-4 in PsbH protein of photosystem II. Phosphorylation of Thr-4 in the wild type required both light and prior phosphorylation at Thr-2.
AL6G10110	AT5G01920.1	P2-P3	sv	1000		shared_origin	Protein kise superfamily protein	Chloroplast thylakoid protein kise STN8 is specific in phosphorylation of N-termil threonine residues in D1, D2 and CP43 proteins, and Thr-4 in PsbH protein of photosystem II. Phosphorylation of Thr-4 in the wild type required both light and prior phosphorylation at Thr-2.
AL6G10110	AT5G01920.1	P2-P4	sv	1000		shared_origin	Protein kise superfamily protein	Chloroplast thylakoid protein kise STN8 is specific in phosphorylation of N-termil threonine residues in D1, D2 and CP43 proteins, and Thr-4 in PsbH protein of photosystem II. Phosphorylation of Thr-4 in the wild type required both light and prior phosphorylation at Thr-2.
AL1G64320	AT1G56070.1	P3-P5	sv	1000		shared_origin	Ribosomal protein S5/Elongation factor G/III/V family protein	encodes a translation elongation factor 2-like protein that is involved in cold-induced translation. Mutations in this gene specifically blocks low temperature-induced transcription of cold-responsive genes but induces the expression of CBF genes and mutants carrying the recessive mutations fail to acclimate to cold and is freezing sensitive.
AL7G42140	AT4G14220.1	P1-P2	sv	10000		shared_origin	RING-H2 group F1A	encodes a RING-type E3 ubiquitin ligase implicated in gametogenesis. RHF1a can interact with the cell cycle inhibitor ICK4/KRP6 in vitro. It apppears to target ICK4KRP6 for degradation following meiosis in order to allow the mitoses associated with megagametogenesis and microgametogenesis to occur. RHF1a is expressed in the carpels throughout floral development. It is expressed in various tissues…
AL7G42140	AT4G14220.1	P3-P4	sv	5000		shared_origin	RING-H2 group F1A	encodes a RING-type E3 ubiquitin ligase implicated in gametogenesis. RHF1a can interact with the cell cycle inhibitor ICK4/KRP6 in vitro. It apppears to target ICK4KRP6 for degradation following meiosis in order to allow the mitoses associated with megagametogenesis and microgametogenesis to occur. RHF1a is expressed in the carpels throughout floral development. It is expressed in various tissues…
AL7G42090	AT4G14250.1	P3-P4	sv	1000		shared_origin	structural constituent of ribosome	This locus is annotated as a protein-coding gene in TAIR10. Based on communication with Jean-Luc GALLOIS (April 2013), this gene is split into two UBX domain-containing pseudogenes: one retains the origil me: AT4G14250 (Chr4:8213237..8211984), one given a new locus identifier AT4G14245 (Chr4:8210231..8208985). Note that the Map Detail Image on the locus detial page and in GBrowse will not be upda…
AL7G42090	AT4G14250.1	P4-P5	sv	1000		shared_origin	structural constituent of ribosome	This locus is annotated as a protein-coding gene in TAIR10. Based on communication with Jean-Luc GALLOIS (April 2013), this gene is split into two UBX domain-containing pseudogenes: one retains the origil me: AT4G14250 (Chr4:8213237..8211984), one given a new locus identifier AT4G14245 (Chr4:8210231..8208985). Note that the Map Detail Image on the locus detial page and in GBrowse will not be upda…
AL8G37790	AT5G61140.2	P1-P5	sv	50000		shared_origin	U5 small nuclear ribonucleoprotein helicase	Encodes a predicted protein with 30% identity with MER3/RCK. Similar to yast Brr2p DEAD/DExH box ATP-dependent R helicase.
AL1G59650	AT1G51710.1	P2-P3	sv	10000		shared_origin	ubiquitin-specific protease 6	Ubiquitin-specific protease 6 (UBP6). Deubiquiting enzyme. Interacts with calmodulin.
AL1G64330	AT1G56080.1	P3-P5	sv	1000		shared_origin
AL1G50880	AT1G36180.1	P2-P3					acetyl-CoA carboxylase 2	acetyl-CoA carboxylase 2 (ACC2) The mR is cell-to-cell mobile.
AL7G10330	AT4G38470.1	P2-P3					ACT-like protein tyrosine kise family protein
AL7G42350	AT4G14070.1	P2-P3					acyl-activating enzyme 15	Plastidic acyl activating enzyme involved in the elongation of exogenous medium-chain fatty acids to 16- and 18-carbon fatty acids.
AL7G42350	AT4G14070.1	P2-P4					acyl-activating enzyme 15	Plastidic acyl activating enzyme involved in the elongation of exogenous medium-chain fatty acids to 16- and 18-carbon fatty acids.
AL7G12700	AT4G37940.1	P1-P4					AGAMOUS-like 21	encodes a MADS box protein, highly expressed in the root.
AL2G37290	AT1G77120.1	P2-P4					alcohol dehydrogese 1	Catalyzes the reduction of acetaldehyde using DH as reductant. Requires zinc for activity. Dimer. Aerobic response polypeptide (ANP). Fermentation. The protein undergoes thiolation following treatment with the oxidant tert-butylhydroperoxide. The mR is cell-to-cell mobile.
AL6G31370	AT5G19850.1	P4-P5					alpha/beta-Hydrolases superfamily protein
AL7G42000	AT4G14290.1	P1-P2					alpha/beta-Hydrolases superfamily protein
AL7G42000	AT4G14290.1	P1-P3					alpha/beta-Hydrolases superfamily protein
AL7G42000	AT4G14290.1	P1-P5					alpha/beta-Hydrolases superfamily protein
AL7G42000	AT4G14290.1	P2-P3					alpha/beta-Hydrolases superfamily protein
AL7G42000	AT4G14290.1	P2-P4					alpha/beta-Hydrolases superfamily protein
AL7G42000	AT4G14290.1	P2-P5					alpha/beta-Hydrolases superfamily protein
AL7G14240	AT4G36760.1	P4-P5					aminopeptidase P1	Arabidopsis aminopeptidase P1 The mR is cell-to-cell mobile.
AL7G10010	AT4G38120.1	P4-P5					ARM repeat superfamily protein
AL7G33790	AT4G20060.1	P2-P3					ARM repeat superfamily protein
AL7G42020	AT4G14280.1	P3-P5					ARM repeat superfamily protein
AL8G28180	AT5G53480.1	P4-P5					ARM repeat superfamily protein
AL3G49420	AT4G35000.1	P1-P4					ascorbate peroxidase 3	Encodes a microsomal ascorbate peroxidase APX3. Ascorbate peroxidases are enzymes that scavenge hydrogen peroxide in plant cells. Eight types of APX have been described for Arabidopsis: three cytosolic (APX1, APX2, APX6), two chloroplastic types (stromal sAPX, thylakoid tAPX), and three microsomal (APX3, APX4, APX5) isoforms. The APX3 protein interacts with AKR2 (ankyrin-containing protein that i…
AL7G10850	AT4G38950.1	P1-P5					ATP binding microtubule motor family protein
AL7G20170	AT4G31810.1	P1-P3					ATP-dependent caseinolytic (Clp) protease/crotose family protein
AL7G10380	AT4G38510.5	P2-P5					ATPase, V1 complex, subunit B protein	One of three genes encoding the vacuolar ATP synthase subunit B1. The protein binds to and co-localizes with F-actin, bundles F-actin to form higher-order structure, and stabilizes actin filaments in vitro.
AL5G13940	AT2G04038.1	P4-P5					basic leucine-zipper 48
AL4G31580	AT2G35530.1	P1-P2					basic region/leucine zipper transcription factor 16	Encodes a G group bZIP transcription factor family member that can bind cis elements with an ACGT core, such as G-box, Hex, C-box and As-1. The protein is localized in the nucleus and can homodimerize and can heterodimerize with other G group members.
AL4G31580	AT2G35530.1	P2-P4					basic region/leucine zipper transcription factor 16	Encodes a G group bZIP transcription factor family member that can bind cis elements with an ACGT core, such as G-box, Hex, C-box and As-1. The protein is localized in the nucleus and can homodimerize and can heterodimerize with other G group members.
AL2G41520	AT3G42170.1	P1-P3					BED zinc finger ;hAT family dimerisation domain	transposase-like gene with conserved domains from the family of hAT transposases that includes hobo from Drosophila melanogaster, Activator (Ac) from maize, and Tam3 from spdragon but lacks several amino acids known to be essential for Ac transposition5. The DAYSLEEPER gene lacks 8 bp duplications and TIRs (a common feature of transcriptiolly silent hAT transposases), however, DAYSLEEPER expressi…
AL2G41520	AT3G42170.1	P1-P4					BED zinc finger ;hAT family dimerisation domain	transposase-like gene with conserved domains from the family of hAT transposases that includes hobo from Drosophila melanogaster, Activator (Ac) from maize, and Tam3 from spdragon but lacks several amino acids known to be essential for Ac transposition5. The DAYSLEEPER gene lacks 8 bp duplications and TIRs (a common feature of transcriptiolly silent hAT transposases), however, DAYSLEEPER expressi…
AL2G41520	AT3G42170.1	P3-P4					BED zinc finger ;hAT family dimerisation domain	transposase-like gene with conserved domains from the family of hAT transposases that includes hobo from Drosophila melanogaster, Activator (Ac) from maize, and Tam3 from spdragon but lacks several amino acids known to be essential for Ac transposition5. The DAYSLEEPER gene lacks 8 bp duplications and TIRs (a common feature of transcriptiolly silent hAT transposases), however, DAYSLEEPER expressi…
AL7G30520	AT4G23000.1	P1-P4					Calcineurin-like metallo-phosphoesterase superfamily protein
AL2G12160	AT1G63220.1	P3-P4					Calcium-dependent lipid-binding (CaLB domain) family protein
AL2G41540	AT1G80000.1	P1-P2					CASC3/Barentsz eIF4AIII binding
AL2G41540	AT1G80000.1	P1-P3					CASC3/Barentsz eIF4AIII binding
AL2G41540	AT1G80000.1	P1-P4					CASC3/Barentsz eIF4AIII binding
AL2G41540	AT1G80000.1	P2-P3					CASC3/Barentsz eIF4AIII binding
AL2G41540	AT1G80000.1	P2-P4					CASC3/Barentsz eIF4AIII binding
AL2G41540	AT1G80000.1	P3-P4					CASC3/Barentsz eIF4AIII binding
AL6G38320	AT5G26570.1	P2-P3					catalytics;carbohydrate kises;phosphoglucan, water dikises	chloroplastidic phosphoglucan, water dikise (PWD) which is required for normal degradation of leaf starch in Arabidopsis. NMR alysis of the mutants, suggests that the gene is specifically involved in the phosphorylation of the glucosyl residues of starch at the C3 position.
AL5G39730	AT3G58060.1	P1-P4					Cation efflux family protein	TP8 is a tonoplast localized member of CDF family of cation transporters. It functions in roots as an Mn transporter.MTP8 transports manganese into root vacuoles of iron-deficient plants and thereby prevents inhibition of iron deficiency-induced ferric chelate reductase by manganese. In seed embryos, MTP8 is responsible for manganese and iron enrichment in the subepidermal cell layer (particularl…
AL7G10090	AT4G38190.1	P1-P2					cellulose synthase like D4	encodes a gene similar to cellulose synthase
AL7G10090	AT4G38190.1	P2-P4					cellulose synthase like D4	encodes a gene similar to cellulose synthase
AL7G45710	AT4G00930.1	P1-P4					COP1-interacting protein 4.1	Encodes COP1-interacting protein CIP4.1.
AL6G36510	AT5G24850.1	P4-P5					cryptochrome 3	Binds flavin adenine dinucleotide and D. It does not have photolyase activity, and it is likely to act as photoreceptor. Closely related to Synechocystis cryptochrome.
AL7G14710	AT4G36380.1	P2-P4					Cytochrome P450 superfamily protein	Encodes a cytochrome P-450 gene that is involved in leaf blade expansion by controlling polar cell expansion in the leaf length direction. Member of the CYP90C CYP450 family. ROT3 was shown to be involved in brassinosteroid biosynthesis, most likely in the conversion step of typhasterol (TY) to castasterone (CS). As 6-deoxo-CS was uble to restore the phenotype of rot3-1, it has been postulated th…
AL1G11180	AT1G01280.1	P2-P4					cytochrome P450, family 703, subfamily A, polypeptide 2	member of CYP703A CYP703A2 is expressed specifically in anthers of land plants, catalyzing the in-chain hydroxylation at the C-7 position of medium-chain saturated fatty acids (lauric acid in-chain hydroxylase) which is involved in pollen development (sporopollenin synthesis).
AL8G29590	AT5G54260.1	P1-P3					D repair and meiosis protein (Mre11)	D repair and meiotic recombition protein, component of MRE11 complex with RAD50 and NBS1
AL3G19830	AT3G08840.2	P4-P5					D-alanine--D-alanine ligase family
AL1G40560	AT1G24360.1	P3-P4					D(P)-binding Rossmann-fold superfamily protein
AL1G31850	AT1G19270.1	P3-P4					DA1	Encodes a ubiquitin-activated peptidase that is a member of a small (7 member) ubiquitin binding protein family. It appears to play a role in regulation of endoreduplication in leaf epidermal tissue.
AL1G31510	AT1G18950.1	P2-P4					DDT domain superfamily
AL5G10080	AT2G01130.1	P2-P3					DEA(D/H)-box R helicase family protein
AL7G26260	AT4G26630.2	P2-P3					DEK domain-containing chromatin associated protein	Encodes a chromatin-associated protein that specifically binds histones H3 and H4 and contributes to modulation of Arabidopsis chromatin structure and function.
AL1G29760	AT1G17470.1	P2-P4					developmentally regulated G-protein 1	Encodes a member of the DRG (developmentally regulated G-protein) family expressed throughout the plant, with highest expression in actively growing tissues. Has GTPase activity.
AL1G29760	AT1G17470.1	P2-P5					developmentally regulated G-protein 1	Encodes a member of the DRG (developmentally regulated G-protein) family expressed throughout the plant, with highest expression in actively growing tissues. Has GTPase activity.
AL1G29760	AT1G17470.1	P4-P5					developmentally regulated G-protein 1	Encodes a member of the DRG (developmentally regulated G-protein) family expressed throughout the plant, with highest expression in actively growing tissues. Has GTPase activity.
AL1G55060	AT1G48430.1	P2-P3					Dihydroxyacetone kise
AL6G29060	AT4G16950.2	P1-P2					Disease resistance protein (TIR-NBS-LRR class) family	Contains a putative nucleotide binding site and leucine-rich repeats. Similar to the plant resistance genes N and L6, and to the toll and interleukin-1 receptors. Confers resistance to Peronospora parasitica.Redundant function together with SIKIC1 and 3 in SNC1-mediated autoimmunity. Protein levels controlled by MUSE1 and MUSE2.
AL6G29060	AT4G16950.2	P1-P4					Disease resistance protein (TIR-NBS-LRR class) family	Contains a putative nucleotide binding site and leucine-rich repeats. Similar to the plant resistance genes N and L6, and to the toll and interleukin-1 receptors. Confers resistance to Peronospora parasitica.Redundant function together with SIKIC1 and 3 in SNC1-mediated autoimmunity. Protein levels controlled by MUSE1 and MUSE2.
AL6G29060	AT4G16950.2	P2-P4					Disease resistance protein (TIR-NBS-LRR class) family	Contains a putative nucleotide binding site and leucine-rich repeats. Similar to the plant resistance genes N and L6, and to the toll and interleukin-1 receptors. Confers resistance to Peronospora parasitica.Redundant function together with SIKIC1 and 3 in SNC1-mediated autoimmunity. Protein levels controlled by MUSE1 and MUSE2.
AL5G39590	AT3G57940.1	P1-P5					Domain of unknown function (DUF1726) ;Putative ATPase (DUF699)
AL5G39590	AT3G57940.1	P2-P5					Domain of unknown function (DUF1726) ;Putative ATPase (DUF699)
AL5G39590	AT3G57940.1	P3-P5					Domain of unknown function (DUF1726) ;Putative ATPase (DUF699)
AL2G40720	AT1G80710.1	P2-P4					DROUGHT SENSITIVE 1	Encodes a WDﺁﺝ40 repeat family protein containing a DWD (DDB1 binding WDﺁﺝ40) motif. Mutant alysis demonstrates that DRS1 promotes tolerance to drought stress, possibly mediated by ABA, and suggests involvement of DDB1ﺁﺝ Cul4ﻗ°±mediated protein degradation in drought response.
AL7G39980	AT4G15540.1	P2-P4					EamA-like transporter family	nodulin MtN21-like transporter family protein The mR is cell-to-cell mobile.
AL7G39980	AT4G15540.1	P3-P4					EamA-like transporter family	nodulin MtN21-like transporter family protein The mR is cell-to-cell mobile.
AL4G42770	AT1G05630.2	P1-P5					Endonuclease/exonuclease/phosphatase family protein	Encodes an inositol polyphosphate 5-phosphatase with phosphatase activity toward only Ins(1,4,5)P3. Induced in response to ABA and wounding treatments. Expressed in young seedlings and flowers, while no transcripts were detectable in maturated roots, stems, and rosette leaves Modulates the development of cotyledon veins through its regulation of auxin homeostasis. Involved in blue light lightﻗ°±s…
AL1G32020	AT1G19400.1	P3-P4					Erythrote-4-phosphate dehydrogese family protein	Tail-anchored (TA) OEP membrane protein which possesses a single C-termil transmembrane domain targeting post-translatiolly to plastids.
AL7G20500	AT4G31540.1	P1-P2					exocyst subunit exo70 family protein G1	A member of EXO70 gene family, putative exocyst subunits, conserved in land plants. Arabidopsis thalia contains 23 putative EXO70 genes, which can be classified into eight clusters on the phylogenetic tree.
AL4G27690	AT2G32295.1	P2-P4					EXS (ERD1/XPR1/SYG1) family protein
AL5G33680	AT3G52900.1	P2-P5					Family of unknown function (DUF662)
AL7G10080	AT4G38180.1	P1-P2					FAR1-related sequence 5
AL7G10080	AT4G38180.1	P2-P4					FAR1-related sequence 5
AL2G41530	AT1G80010.1	P1-P3					FAR1-related sequence 8
AL7G10070	AT4G38170.1	P1-P2					FAR1-related sequence 9
AL7G10070	AT4G38170.1	P1-P5					FAR1-related sequence 9
AL7G10070	AT4G38170.1	P2-P5					FAR1-related sequence 9
AL7G10070	AT4G38170.1	P4-P5					FAR1-related sequence 9
AL1G31840	AT1G74960.3	P4-P5					fatty acid biosynthesis 1	Encodes a plastidic beta-ketoacyl-ACP synthase II, involved in fatty acid elongation from 16:0-ACP to 18:0-ACP. Homozygous knock-out mutants are embryo lethal, indicating early embryo development is sensitive to elevated 16:0.
AL4G23650	AT2G29080.1	P3-P4					FTSH protease 3	encodes an FtsH protease that is localized to the mitochondrion
AL4G41140	AT2G42590.2	P3-P5					general regulatory factor 9	14-3-3 gene. Binds calcium and displays induced structural changes.
AL4G30520	AT2G34555.1	P1-P2					gibberellin 2-oxidase 3	Encodes a gibberellin 2-oxidase that acts on C19 gibberellins to deactivate them.
AL4G30520	AT2G34555.1	P1-P4					gibberellin 2-oxidase 3	Encodes a gibberellin 2-oxidase that acts on C19 gibberellins to deactivate them.
AL4G30520	AT2G34555.1	P2-P4					gibberellin 2-oxidase 3	Encodes a gibberellin 2-oxidase that acts on C19 gibberellins to deactivate them.
AL3G21650	AT3G10320.1	P2-P4					Glycosyltransferase family 61 protein	MUCI21 is a GT61 protein required for the production of highly branched xylan in seed coat mucilage. MUCI21 likely decorates xylan with xylose side chains that seem to be necessary for pectin attachment to the seed surface.
AL1G30560	AT1G18190.1	P1-P3					golgin candidate 2	This gene is predicted to encode a protein that functions as a Golgi apparatus structural component known as a golgin in mammals and yeast. A fluorescently-tagged version of GC2 co-localizes with Golgi markers, and this localization appears to be replicated using the C-termil (508ﻗ°±668 aa) portion of the protein.
AL1G30560	AT1G18190.1	P3-P5					golgin candidate 2	This gene is predicted to encode a protein that functions as a Golgi apparatus structural component known as a golgin in mammals and yeast. A fluorescently-tagged version of GC2 co-localizes with Golgi markers, and this localization appears to be replicated using the C-termil (508ﻗ°±668 aa) portion of the protein.
AL7G11520	AT4G39520.1	P2-P3					GTP-binding protein-related	Encodes a member of the DRG (developmentally regulated G-protein) family. Has GTPase activity.
AL4G39230	AT2G41250.1	P1-P4					Haloacid dehalogese-like hydrolase (HAD) superfamily protein
AL2G41630	AT1G79920.1	P1-P4					Heat shock protein 70 (Hsp 70) family protein
AL2G41630	AT1G79920.1	P1-P5					Heat shock protein 70 (Hsp 70) family protein
AL2G41630	AT1G79920.1	P4-P5					Heat shock protein 70 (Hsp 70) family protein
AL7G10020	AT4G38130.1	P2-P4					histone deacetylase 1	Encodes a histone deacetylase that enhances AtERF7-mediated transcriptiol repression. Binds SIM3 and ERF7. Expressed in the nucleus in most tissues examined and throughout the life of the plant. Involved in jasmonic acid and ethylene dependent pathogen resistance. The sequence in GenBank has 17 AG dinucleotide repeats missing, which is also missing in Ler shotgun sequence from Cereon. Although it…
AL7G10020	AT4G38130.1	P2-P5					histone deacetylase 1	Encodes a histone deacetylase that enhances AtERF7-mediated transcriptiol repression. Binds SIM3 and ERF7. Expressed in the nucleus in most tissues examined and throughout the life of the plant. Involved in jasmonic acid and ethylene dependent pathogen resistance. The sequence in GenBank has 17 AG dinucleotide repeats missing, which is also missing in Ler shotgun sequence from Cereon. Although it…
AL7G10020	AT4G38130.1	P4-P5					histone deacetylase 1	Encodes a histone deacetylase that enhances AtERF7-mediated transcriptiol repression. Binds SIM3 and ERF7. Expressed in the nucleus in most tissues examined and throughout the life of the plant. Involved in jasmonic acid and ethylene dependent pathogen resistance. The sequence in GenBank has 17 AG dinucleotide repeats missing, which is also missing in Ler shotgun sequence from Cereon. Although it…
AL8G36210	AT5G59690.1	P3-P4					Histone superfamily protein
AL6G13350	AT5G03790.1	P1-P5					homeobox 51	Encodes a homeodomain leucine zipper class I (HD-Zip I) meristem identity regulator that acts together with LFY to induce CAL expression. It binds to the CAL promoter proximal CAATTTG element. LMI1 acts primarily downstream of LFY in meristem identity regulation. The interaction between LFY, LMI1 and CAL resembles a feed-forward loop transcriptiol network motif. The gene also had additiol LFY-ind…
AL4G25300	AT2G30424.1	P3-P4					Homeodomain-like superfamily protein	In a tandem repeat with AT2g30432 (TCL1) and AT2g30420 (ETC2), it encodes a single-repeat R3 MYB transcription factor that is involved in the negative regulation of trichome formation.
AL8G27130	AT5G52660.1	P3-P5					Homeodomain-like superfamily protein	Encodes RVE6, a homolog of the circadian rhythm regulator RVE8. rve4 rve6 rve8 triple mutants display an extremely long circadian period, with delayed and reduced expression of evening-phased clock genes.
AL5G22600	AT3G44530.2	P1-P5					homolog of histone chaperone HIRA	Encodes a nuclear localized WD-repeat containing protein involved in negative regulation of knox gene expression via epigenetic mechanism of chromatin re-organization. It is a part of the HISTONE REGULATOR complex that deposits histones in a D synthesis-independent manner and affects both nucleosome occupancy and the maintence of transcriptiol silencing. Interacts physically and genetically with …
AL1G12920	AT1G03390.1	P1-P3					HXXXD-type acyl-transferase family protein
AL2G39490	AT1G79030.1	P3-P5					Chaperone DJ-domain superfamily protein
AL8G36110	AT5G59610.1	P2-P3					Chaperone DJ-domain superfamily protein
AL7G15730	AT4G35440.1	P2-P4					chloride channel E	Enclodes a choride channel protein that is localized to the thlakoid membrane.
AL1G59780	AT1G51780.1	P2-P3					IAA-leucine resistant (ILR)-like gene 5	encodes a member of the six Arabidopsis IAA-amino acid conjugate hydrolase subfamily and conjugates and is very similar to IAR3.
AL2G22120	AT1G65430.1	P3-P4					IBR domain-containing protein
AL1G12060	AT1G02690.1	P4-P5					importin alpha isoform 6	Putative importin alpha isoform. When overexpressed can rescue the impa-4 decreased transformation susceptibility phenotype.
AL6G17670	AT5G07370.2	P3-P4					inositol polyphosphate kise 2 alpha	Encodes inositol polyphosphate kise, which phosphorylates inositol 1,4,5-triphosphate and inositol 1,3,4,5-tetrakisphosphate to generate inositol 1,3,4,5,6-pentakisphosphate. Acts redundantly with ATIPK2beta during pollen development, pollen tube guidance and embryogenesis. The mR is cell-to-cell mobile.
AL4G37510	AT2G39930.1	P2-P4					isoamylase 1	Encodes an isoamylase-type debranching enzyme. Mutations in this gene cause the loss of detectable isoamylase activity and the disruption of normal starch structure. Mutants have reduced starch content and abnormally structured amylopectins and phytoglycogens. It has been postulated that AtISA1 interacts with AtISA2 to form the Iso1 complex.
AL7G19310	AT4G32500.1	P4-P5					K+ transporter 5	Encodes AKT5, a member of the Shaker family potassium ion (K+) channel. This family includes five groups based on phylogenetic alysis (FEBS Letters (2007) 581: 2357): I (inward rectifying channel): AKT1 (AT2G26650), AKT5 (AT4G32500) and SPIK (also known as AKT6, AT2G25600); II (inward rectifying channel): KAT1 (AT5G46240) and KAT2 (AT4G18290); III (weakly inward rectifying channel): AKT2 (AT4G222…
AL7G33950	AT4G19960.2	P2-P3					K+ uptake permease 9	Encodes a potassium ion transmembrane transporter. Also mediates cesium uptake when expressed in E. coli. The mR is cell-to-cell mobile.
AL7G33950	AT4G19960.2	P3-P5					K+ uptake permease 9	Encodes a potassium ion transmembrane transporter. Also mediates cesium uptake when expressed in E. coli. The mR is cell-to-cell mobile.
AL1G18470	AT1G08110.4	P3-P4					lactoylglutathione lyase family protein / glyoxalase I family protein	Encodes a Zn2+ dependent glyoxylase.
AL5G23630	AT3G45130.1	P3-P5					lanosterol synthase 1
AL6G10510	AT5G01540.1	P2-P4					lectin receptor kise a4.1	Encodes LecRKA4.1, a member of the lectin receptor kise subfamily A4 (LecRKA4.1 At5g01540; LecRKA4.2 At5g01550; LecRKA4.3 At5g01560). Together with other members of the subfamily, functions redundantly in the negative regulation of ABA response in seed germition. Positively regulates pattern-triggered immunity.
AL1G59800	AT1G51790.1	P2-P4					Leucine-rich repeat protein kise family protein
AL1G59800	AT1G51790.1	P2-P5					Leucine-rich repeat protein kise family protein
AL1G59800	AT1G51790.1	P3-P4					Leucine-rich repeat protein kise family protein
AL1G59800	AT1G51790.1	P3-P5					Leucine-rich repeat protein kise family protein
AL1G59800	AT1G51790.1	P4-P5					Leucine-rich repeat protein kise family protein
AL4G23520	AT2G28970.1	P1-P3					Leucine-rich repeat protein kise family protein
AL8G36160	AT5G59650.1	P3-P4					Leucine-rich repeat protein kise family protein
AL8G36200	AT5G59680.1	P2-P3					Leucine-rich repeat protein kise family protein
AL8G36200	AT5G59680.1	P2-P4					Leucine-rich repeat protein kise family protein
AL8G36200	AT5G59680.1	P2-P5					Leucine-rich repeat protein kise family protein
AL8G36200	AT5G59680.1	P3-P4					Leucine-rich repeat protein kise family protein
AL8G36200	AT5G59680.1	P4-P5					Leucine-rich repeat protein kise family protein
AL1G64410	AT1G56130.1	P2-P5					Leucine-rich repeat transmembrane protein kise
AL6G39700	AT5G27350.1	P1-P4					Major facilitator superfamily protein	Encodes a sugar-porter family protein that is induced during leaf senescence. The increase in its gene expression during leaf senescence is paralleled by an accumulation of monosaccharides. The mR is cell-to-cell mobile.
AL6G17530	AT5G07290.1	P4-P5					MEI2-like 4	AML4 A member of mei2-like gene family, predomintly plant-based family of genes encoding R binding proteins with characteristic presence of a highly conserved R binding motif first described in the mei2 gene of the fission yeast S. pombe. In silico alyses reveal nine mei2 -like genes in A. thalia. They were grouped into four distinct clades, based on overall sequence similarity and subfamily-spec…
AL1G13720	AT1G04120.1	P2-P3					multidrug resistance-associated protein 5	encodes a high-affinity inositol hexakisphosphate transporter that plays a role in guard cell sigling and phytate storage. It is a member of MRP subfamily / ABC transporter subfamily C.
AL1G13720	AT1G04120.1	P2-P4					multidrug resistance-associated protein 5	encodes a high-affinity inositol hexakisphosphate transporter that plays a role in guard cell sigling and phytate storage. It is a member of MRP subfamily / ABC transporter subfamily C.
AL1G13720	AT1G04120.1	P3-P4					multidrug resistance-associated protein 5	encodes a high-affinity inositol hexakisphosphate transporter that plays a role in guard cell sigling and phytate storage. It is a member of MRP subfamily / ABC transporter subfamily C.
AL3G34200	AT3G20475.1	P2-P3					MUTS-homologue 5	Encodes MSH5, a homologue of the MutS-homolog family of genes required for normal levels of recombition in budding yeast, mouse and Caenorhabditis elegans. Involved in meiotic recombition. Required for the formation of Class I interference-sensitive crossovers. Transcripts of AtMSH5 are specific to reproductive tissues and expression of the protein is abundant during prophase I of meiosis. Involv…
AL8G27070	AT5G52600.1	P2-P5					myb domain protein 82	Encodes a nuclear-localized transcription activator that is a member of the R2R3 factor gene family. MYB82 and GL1 can form homodimers and heterodimers at R2R3-MYB domains. At least one of the two introns in MYB82 is essential to the protein?s trichome developmental function.
AL1G46680	AT1G32450.1	P1-P4					nitrate transporter 1.5	Transmembrane nitrate transporter. Involved in xylem transport of nitrate from root to shoot. Induced in response to high and low concentrations of nitrate. Not involved in nitrate uptake. Expressed in root pericycle cells. Also functions as a proton-coupled H+/K+ antiporter for K+ loading into the xylem.
AL1G18450	AT1G08090.1	P3-P4					nitrate transporter 2:1	High-affinity nitrate transporter. Up-regulated by nitrate. Functions as a repressor of lateral root initiation independently of nitrate uptake.
AL1G18460	AT1G08100.1	P2-P4					nitrate transporter 2.2	Encodes a high-affinity nitrate transporter.
AL1G18460	AT1G08100.1	P3-P4					nitrate transporter 2.2	Encodes a high-affinity nitrate transporter.
AL2G35210	AT1G75280.1	P2-P3					NmrA-like negative transcriptiol regulator family protein	isoflavone reductase, putative, identical to SP:P52577 Isoflavone reductase homolog P3 (EC 1.3.1.-) {Arabidopsis thalia}; contains Pfam profile PF02716: isoflavone reductase. Involved in response to oxidative stress. The mR is cell-to-cell mobile.
AL1G51770	AT1G43650.1	P2-P4					nodulin MtN21 /EamA-like transporter family protein	nodulin MtN21-like transporter family protein
AL1G51770	AT1G43650.1	P2-P3					nodulin MtN21 /EamA-like transporter family protein	nodulin MtN21-like transporter family protein
AL1G51770	AT1G43650.1	P3-P4					nodulin MtN21 /EamA-like transporter family protein	nodulin MtN21-like transporter family protein
AL2G12580	AT1G63020.1	P1-P2					nuclear R polymerase D1A	Encodes one of two altertive largest subunits of a putative plant-specific R polymerase IV (aka R polymerase D). Required for posttranscriptiol gene silencing.
AL2G12580	AT1G63020.1	P1-P4					nuclear R polymerase D1A	Encodes one of two altertive largest subunits of a putative plant-specific R polymerase IV (aka R polymerase D). Required for posttranscriptiol gene silencing.
AL2G12580	AT1G63020.1	P2-P4					nuclear R polymerase D1A	Encodes one of two altertive largest subunits of a putative plant-specific R polymerase IV (aka R polymerase D). Required for posttranscriptiol gene silencing.
AL7G51540	AT5G38890.1	P2-P5					Nucleic acid-binding, OB-fold-like protein
AL1G42580	AT1G28960.1	P2-P4					nudix hydrolase homolog 15	Encodes a ppGpp pyrophosphohydrolase.
AL7G20350	AT1G77520.1	P1-P4					O-methyltransferase family protein
AL1G40030	AT1G25300.1	P2-P4					Octicosapeptide/Phox/Bem1p family protein
AL3G10580	AT3G01570.1	P1-P4					Oleosin family protein
AL5G10070	AT2G01120.1	P1-P2					origin recognition complex subunit 4	Origin Recognition Complex subunit 4. Involved in the initiation of D replication. Regulated transcriptiolly during cell cycle, peaking at G1/S-phase. Target of E2F/DF family of transcription factors. Interacts with all ORC subunits except ORC1b.
AL5G10070	AT2G01120.1	P1-P3					origin recognition complex subunit 4	Origin Recognition Complex subunit 4. Involved in the initiation of D replication. Regulated transcriptiolly during cell cycle, peaking at G1/S-phase. Target of E2F/DF family of transcription factors. Interacts with all ORC subunits except ORC1b.
AL5G10070	AT2G01120.1	P1-P4					origin recognition complex subunit 4	Origin Recognition Complex subunit 4. Involved in the initiation of D replication. Regulated transcriptiolly during cell cycle, peaking at G1/S-phase. Target of E2F/DF family of transcription factors. Interacts with all ORC subunits except ORC1b.
AL5G10070	AT2G01120.1	P2-P3					origin recognition complex subunit 4	Origin Recognition Complex subunit 4. Involved in the initiation of D replication. Regulated transcriptiolly during cell cycle, peaking at G1/S-phase. Target of E2F/DF family of transcription factors. Interacts with all ORC subunits except ORC1b.
AL5G10070	AT2G01120.1	P2-P4					origin recognition complex subunit 4	Origin Recognition Complex subunit 4. Involved in the initiation of D replication. Regulated transcriptiolly during cell cycle, peaking at G1/S-phase. Target of E2F/DF family of transcription factors. Interacts with all ORC subunits except ORC1b.
AL4G36870	AT2G39480.1	P1-P5					P-glycoprotein 6
AL1G30820	AT1G18410.1	P1-P4					P-loop containing nucleoside triphosphate hydrolases superfamily protein
AL3G20830	AT3G09620.1	P4-P5					P-loop containing nucleoside triphosphate hydrolases superfamily protein
AL4G21810	AT2G28290.2	P2-P5					P-loop containing nucleoside triphosphate hydrolases superfamily protein	Encodes a SWI2/SNF2-like protein in the SNF2 subclass. Homozygous plants with null mutations exhibit premature termition of the meristem and carpelloid structures from the inflorescence meristem. Co-activator of floral homeotic gene expression. Acts with LFY to regulate shoot apical meristem identity. Required for meristem maintence. Regulates flowering under a non-inductive photoperiod. It promo…
AL5G24530	AT3G45850.2	P4-P5					P-loop containing nucleoside triphosphate hydrolases superfamily protein
AL3G22740	AT3G11220.1	P1-P4					Paxneb protein-related	A subunit of Elongator, a histone acetyl transferase complex, consisting of six subunits (ELP1?ELP6), that copurifies with the elongating RPII in yeast and humans. Three Arabidopsis thalia genes, encoding homologs of the yeast Elongator subunits ELP1, ELP3 (histone acetyl transferase), and ELP4 are responsible for the rrow leaf phenotype in elongata mutants and for reduced root growth that result…
AL3G30040	AT3G17060.1	P3-P4					Pectin lyase-like superfamily protein
AL7G15220	AT4G35850.1	P3-P4					Pentatricopeptide repeat (PPR) superfamily protein
AL7G42210	AT4G14170.1	P2-P5					Pentatricopeptide repeat (PPR) superfamily protein
AL6G13040	AT5G03555.1	P1-P2					permease, cytosine/purines, uracil, thiamine, allantoin family protein	Encodes PLUTO (plastidic nucleobase transporter), a member of the Nucleobase:Cation-Symporter1 protein family, capable of transporting purine and pyrimidine nucleobases.
AL6G13040	AT5G03555.1	P1-P3					permease, cytosine/purines, uracil, thiamine, allantoin family protein	Encodes PLUTO (plastidic nucleobase transporter), a member of the Nucleobase:Cation-Symporter1 protein family, capable of transporting purine and pyrimidine nucleobases.
AL6G13040	AT5G03555.1	P1-P4					permease, cytosine/purines, uracil, thiamine, allantoin family protein	Encodes PLUTO (plastidic nucleobase transporter), a member of the Nucleobase:Cation-Symporter1 protein family, capable of transporting purine and pyrimidine nucleobases.
AL6G13040	AT5G03555.1	P1-P5					permease, cytosine/purines, uracil, thiamine, allantoin family protein	Encodes PLUTO (plastidic nucleobase transporter), a member of the Nucleobase:Cation-Symporter1 protein family, capable of transporting purine and pyrimidine nucleobases.
AL6G13040	AT5G03555.1	P2-P3					permease, cytosine/purines, uracil, thiamine, allantoin family protein	Encodes PLUTO (plastidic nucleobase transporter), a member of the Nucleobase:Cation-Symporter1 protein family, capable of transporting purine and pyrimidine nucleobases.
AL6G13040	AT5G03555.1	P2-P4					permease, cytosine/purines, uracil, thiamine, allantoin family protein	Encodes PLUTO (plastidic nucleobase transporter), a member of the Nucleobase:Cation-Symporter1 protein family, capable of transporting purine and pyrimidine nucleobases.
AL6G13040	AT5G03555.1	P2-P5					permease, cytosine/purines, uracil, thiamine, allantoin family protein	Encodes PLUTO (plastidic nucleobase transporter), a member of the Nucleobase:Cation-Symporter1 protein family, capable of transporting purine and pyrimidine nucleobases.
AL6G13040	AT5G03555.1	P3-P4					permease, cytosine/purines, uracil, thiamine, allantoin family protein	Encodes PLUTO (plastidic nucleobase transporter), a member of the Nucleobase:Cation-Symporter1 protein family, capable of transporting purine and pyrimidine nucleobases.
AL6G13040	AT5G03555.1	P3-P5					permease, cytosine/purines, uracil, thiamine, allantoin family protein	Encodes PLUTO (plastidic nucleobase transporter), a member of the Nucleobase:Cation-Symporter1 protein family, capable of transporting purine and pyrimidine nucleobases.
AL6G39800	AT3G49120.1	P3-P4					peroxidase CB	Class III peroxidase Perx34. Expressed in roots, leaves and stems. Located in the cell wall. Involved in cell elongation. Expression activated by light. May play a role in generating H2O2 during defense response. The mR is cell-to-cell mobile.
AL7G27020	AT4G25980.1	P3-P4					Peroxidase superfamily protein
AL4G18970	AT2G26350.1	P1-P4					peroxin 10	Zinc-binding peroxisomal integral membrane protein (PEX10). Inserted directly from the cytosol into peroxisomes and is involved in importing proteins into the peroxisome. Required for embryogenesis.
AL2G38040	AT1G77800.1	P2-P4					PHD finger family protein
AL3G21180	AT3G09920.1	P1-P4					phosphatidyl inositol monophosphate 5 kise
AL7G14960	AT4G36080.1	P3-P4					phosphotransferases, alcohol group as acceptor;binding;inositol or phosphatidylinositol kises	Component of the SPT module of the SAGA complex.
AL7G42230	AT4G14150.1	P2-P4					phragmoplast-associated kinesin-related protein 1	Microtubule motor kinesin PAKRP1/Kinesin-12A. Together with PAKRP1L/Kinesin-12B, serve as linkers of the plus ends of antiparallel microtubules in the phragmoplast.
AL3G53130	AT2G18790.1	P4-P5					phytochrome B	Red/far-red photoreceptor involved in the regulation of de-etiolation. Exists in two inter-convertible forms: Pr and Pfr (active). Involved in the light-promotion of seed germition and in the shade avoidance response. Promotes seedling etiolation in both the presence and absence of phytochrome A. Overexpression results in etiolation under far-red light. Accumulates in the nucleus after exposure t…
AL3G14240	AT3G04260.1	P4-P5					plastid transcriptiolly active 3
AL6G16980	AT5G06860.1	P1-P3					polygalacturose inhibiting protein 1	Encodes a polygalacturose inhibiting protein involved in defense response. PGIPs inhibit the function of cell wall pectin degrading enzymes such as those produced by fungal pathogens. PGIP1 is induced by fungal infection. Suppressed in the proton sensitive stop1-mutant, but the transcription level was recovered by transformation of STOP2. Knockout mutant showed severe damage in the root tip in lo…
AL7G41630	AT4G14500.1	P2-P4					Polyketide cyclase/dehydrase and lipid transport superfamily protein
AL2G14330	AT1G61780.1	P1-P4					postsyptic protein-related
AL4G36960	AT2G39550.1	P2-P4					Prenyltransferase family protein	encodes the beta subunit of geranylgeranyl transferase (GGT-IB), involved in both ABA-mediated and auxin sigling pathways.
AL7G42240	AT4G14147.1	P2-P4					protein binding	actin-related protein 2/3 complex 34kDa subunit family / arp2/3 complex 34kDa subunit family
AL7G44180	AT5G35380.1	P2-P4					Protein kise protein with adenine nucleotide alpha hydrolases-like domain
AL2G25190	AT1G67000.1	P1-P4					Protein kise superfamily protein
AL6G10030	AT5G01020.1	P3-P4					Protein kise superfamily protein
AL6G10110	AT5G01920.1	P1-P3					Protein kise superfamily protein	Chloroplast thylakoid protein kise STN8 is specific in phosphorylation of N-termil threonine residues in D1, D2 and CP43 proteins, and Thr-4 in PsbH protein of photosystem II. Phosphorylation of Thr-4 in the wild type required both light and prior phosphorylation at Thr-2.
AL6G10110	AT5G01920.1	P1-P4					Protein kise superfamily protein	Chloroplast thylakoid protein kise STN8 is specific in phosphorylation of N-termil threonine residues in D1, D2 and CP43 proteins, and Thr-4 in PsbH protein of photosystem II. Phosphorylation of Thr-4 in the wild type required both light and prior phosphorylation at Thr-2.
AL6G10110	AT5G01920.1	P3-P4					Protein kise superfamily protein	Chloroplast thylakoid protein kise STN8 is specific in phosphorylation of N-termil threonine residues in D1, D2 and CP43 proteins, and Thr-4 in PsbH protein of photosystem II. Phosphorylation of Thr-4 in the wild type required both light and prior phosphorylation at Thr-2.
AL7G44240	AT5G35410.1	P1-P4					Protein kise superfamily protein	encodes a member of the CBL-interacting protein kise family, is a regulatory component controlling plant potassium nutrition
AL7G44240	AT5G35410.1	P1-P5					Protein kise superfamily protein	encodes a member of the CBL-interacting protein kise family, is a regulatory component controlling plant potassium nutrition
AL7G44240	AT5G35410.1	P4-P5					Protein kise superfamily protein	encodes a member of the CBL-interacting protein kise family, is a regulatory component controlling plant potassium nutrition
AL2G40210	AT1G79570.1	P2-P4					Protein kise superfamily protein with octicosapeptide/Phox/Bem1p domain
AL5G26140	AT3G46920.1	P1-P4					Protein kise superfamily protein with octicosapeptide/Phox/Bem1p domain
AL8G33630	AT5G57610.1	P1-P5					Protein kise superfamily protein with octicosapeptide/Phox/Bem1p domain
AL1G30550	AT1G18180.1	P2-P3					Protein of unknown function (DUF1295)
AL1G30550	AT1G18180.1	P2-P4					Protein of unknown function (DUF1295)
AL1G30550	AT1G18180.1	P3-P4					Protein of unknown function (DUF1295)
AL7G40760	AT1G10190.1	P1-P4					Protein of Unknown Function (DUF239)
AL1G15390	AT1G05540.1	P3-P4					Protein of unknown function (DUF295)
AL1G15390	AT1G05540.1	P3-P5					Protein of unknown function (DUF295)
AL1G15390	AT1G05540.1	P4-P5					Protein of unknown function (DUF295)
AL5G37740	AT3G56410.2	P1-P2					Protein of unknown function (DUF3133)
AL3G20220	AT3G09140.1	P2-P4					Protein of unknown function (DUF674)
AL7G11750	AT4G39610.1	P3-P4					Protein of unknown function, DUF617
AL7G20130	AT4G31850.1	P1-P4					proton gradient regulation 3	encodes a protein containing 27 pentatrico-peptide repeat (PPR) motifs. Functions in the stabilization of petL operon R and also in the translation of petL.
AL1G16270	AT1G01355.1	P4-P5					Putative endonuclease or glycosyl hydrolase
AL5G34570	AT3G53620.1	P2-P3					pyrophosphorylase 4	Encodes a soluble protein with inorganic pyrophosphatase activity that is highly specific for Mg-inorganic pyrophosphate. The mR is cell-to-cell mobile.
AL5G34570	AT3G53620.1	P2-P4					pyrophosphorylase 4	Encodes a soluble protein with inorganic pyrophosphatase activity that is highly specific for Mg-inorganic pyrophosphate. The mR is cell-to-cell mobile.
AL5G34570	AT3G53620.1	P2-P5					pyrophosphorylase 4	Encodes a soluble protein with inorganic pyrophosphatase activity that is highly specific for Mg-inorganic pyrophosphate. The mR is cell-to-cell mobile.
AL5G34570	AT3G53620.1	P3-P5					pyrophosphorylase 4	Encodes a soluble protein with inorganic pyrophosphatase activity that is highly specific for Mg-inorganic pyrophosphate. The mR is cell-to-cell mobile.
AL6G49840	AT4G03110.1	P2-P5					R-binding protein-defense related 1	Encodes a putative R-binding protein that is located in the cytoplasm and is involved in the hypersensitive response and positively regulates salicylic acid-mediated immunity.
AL2G41590	AT1G79950.1	P1-P4					RAD3-like D-binding helicase protein	Encodes a homologue of human Regulator of Telomere Elongation Helicase1 (RTEL1). Plays a central role in the preservation of genome stability.
AL1G16410	AT1G06400.1	P3-P4					Ras-related small GTP-binding family protein	small GTP-binding protein (ara-2)
AL2G41700	AT1G79860.1	P2-P4					RHO guanyl-nucleotide exchange factor 12	Encodes a member of KPP-like gene family, homolog of KPP (kise partner protein) gene in tomato. Also a member of the RopGEF (guanine nucleotide exchange factor) family, containing the novel PRONE domain (plant-specific Rop nucleotide exchanger), which is exclusively active towards members of the Rop subfamily. Coexpression of AtPRK2a with AtRopGEF12 resulted in isotropic pollen tube growth Growth.
AL1G31900	AT1G19310.1	P2-P3					RING/U-box superfamily protein
AL1G31900	AT1G19310.1	P2-P4					RING/U-box superfamily protein
AL1G31900	AT1G19310.1	P3-P4					RING/U-box superfamily protein
AL3G20990	AT3G09760.1	P1-P4					RING/U-box superfamily protein
AL3G52030	AT2G18650.1	P4-P5					RING/U-box superfamily protein
AL1G18030	AT1G07750.1	P1-P5					RmlC-like cupins superfamily protein
AL3G14160	AT3G04200.1	P3-P5					RmlC-like cupins superfamily protein
AL3G51880	AT2G18540.1	P1-P4					RmlC-like cupins superfamily protein
AL1G32180	AT1G19430.1	P3-P4					S-adenosyl-L-methionine-dependent methyltransferases superfamily protein
AL1G42880	AT1G29170.1	P2-P4					SCAR family protein	Encodes a member of the SCAR family.These proteins are part of a complex (WAVE) complex.The SCAR subunit activates the ARP2/3 complex which in turn act as a nucleator for actin filaments.
AL6G10320	AT5G01730.1	P1-P3					SCAR family protein 4	Encodes a member of the SCAR family.These proteins are part of a complex (WAVE) complex.The SCAR subunit activates the ARP2/3 complex which in turn act as a nucleator for actin filaments.
AL6G10320	AT5G01730.1	P1-P4					SCAR family protein 4	Encodes a member of the SCAR family.These proteins are part of a complex (WAVE) complex.The SCAR subunit activates the ARP2/3 complex which in turn act as a nucleator for actin filaments.
AL6G10320	AT5G01730.1	P1-P5					SCAR family protein 4	Encodes a member of the SCAR family.These proteins are part of a complex (WAVE) complex.The SCAR subunit activates the ARP2/3 complex which in turn act as a nucleator for actin filaments.
AL6G10320	AT5G01730.1	P3-P4					SCAR family protein 4	Encodes a member of the SCAR family.These proteins are part of a complex (WAVE) complex.The SCAR subunit activates the ARP2/3 complex which in turn act as a nucleator for actin filaments.
AL6G10320	AT5G01730.1	P4-P5					SCAR family protein 4	Encodes a member of the SCAR family.These proteins are part of a complex (WAVE) complex.The SCAR subunit activates the ARP2/3 complex which in turn act as a nucleator for actin filaments.
AL6G10320	AT5G01730.1	P3-P5					SCAR family protein 4	Encodes a member of the SCAR family.These proteins are part of a complex (WAVE) complex.The SCAR subunit activates the ARP2/3 complex which in turn act as a nucleator for actin filaments.
AL3G18330	AT3G07100.1	P3-P4					Sec23/Sec24 protein transport family protein	Encodes SEC24a/ERMO2. Required for endoplasmic reticulum (ER) morphology. Has epistatic interactions with AT1G55350, AT3G59420, and AT3G10525.
AL7G10100	AT4G38200.1	P2-P5					SEC7-like guanine nucleotide exchange family protein	Encodes one of the functiolly redundant ARF guanine-nucleotide exchange factors (ARF-GEFs). Functions as regulators of post-Golgi trafficking.
AL1G54080	AT1G47710.1	P1-P3					Serine protease inhibitor (SERPIN) family protein
AL6G16710	AT5G06620.1	P2-P5					SET domain protein 38
AL7G46510	AT5G37690.1	P1-P3					SGNH hydrolase-type esterase superfamily protein
AL6G19380	AT5G08650.1	P1-P4					Small GTP-binding protein
AL4G19910	AT2G26740.1	P1-P2					soluble epoxide hydrolase	Encodes a soluble epoxide hydrolase whose expression is induced by auxin and water stress.
AL7G12920	AT4G37760.1	P1-P2					squalene epoxidase 3
AL7G12920	AT4G37760.1	P1-P3					squalene epoxidase 3
AL7G12920	AT4G37760.1	P1-P5					squalene epoxidase 3
AL7G12920	AT4G37760.1	P2-P3					squalene epoxidase 3
AL7G12920	AT4G37760.1	P2-P5					squalene epoxidase 3
AL7G12920	AT4G37760.1	P3-P5					squalene epoxidase 3
AL7G46390	AT3G02580.1	P1-P3					sterol 1	Brassinosteroid biosynthetic enzyme, catalyzes delta7 sterol C-5 desaturation step. Mutant has dwarf phenotype.
AL7G46390	AT3G02580.1	P3-P4					sterol 1	Brassinosteroid biosynthetic enzyme, catalyzes delta7 sterol C-5 desaturation step. Mutant has dwarf phenotype.
AL7G46390	AT3G02580.1	P1-P4					sterol 1	Brassinosteroid biosynthetic enzyme, catalyzes delta7 sterol C-5 desaturation step. Mutant has dwarf phenotype.
AL7G42090	AT4G14250.1	P3-P5					structural constituent of ribosome	This locus is annotated as a protein-coding gene in TAIR10. Based on communication with Jean-Luc GALLOIS (April 2013), this gene is split into two UBX domain-containing pseudogenes: one retains the origil me: AT4G14250 (Chr4:8213237..8211984), one given a new locus identifier AT4G14245 (Chr4:8210231..8208985). Note that the Map Detail Image on the locus detial page and in GBrowse will not be upda…
AL7G12720	AT4G37925.1	P1-P4					subunit NDH-M of D(P)H:plastoquinone dehydrogese complex	Encodes subunit NDH-M of D(P)H:plastoquinone dehydrogese complex (Ndh complex) present in the thylakoid membrane of chloroplasts. This subunit is thought to be required for Ndh complex assembly.
AL7G31420	AT4G22220.1	P1-P4					SufE/NifU family protein	Encodes a mitochondrial protein similar to E.coli IscU. In bacteria, IscU is a scaffold protein accepting sulfur and iron to build a transient Fe-S cluster,which is subsequently transferred to a target apoprotein.
AL6G38310	AT5G26360.1	P2-P3					TCP-1/cpn60 chaperonin family protein
AL1G41810	AT1G28260.2	P3-P4					Telomerase activating protein Est1
AL2G25240	AT1G66960.1	P1-P3					Terpenoid cyclases family protein
AL2G25240	AT1G66960.1	P1-P4					Terpenoid cyclases family protein
AL2G25240	AT1G66960.1	P3-P4					Terpenoid cyclases family protein
AL2G41090	AT1G80410.1	P2-P4					tetratricopeptide repeat (TPR)-containing protein	Encodes the catalytic subunit of a N-termil acetyltransferase.
AL3G10570	AT3G01580.1	P1-P4					Tetratricopeptide repeat (TPR)-like superfamily protein
AL6G13050	AT5G03560.1	P2-P4					Tetratricopeptide repeat (TPR)-like superfamily protein
AL6G13050	AT5G03560.1	P2-P5					Tetratricopeptide repeat (TPR)-like superfamily protein
AL6G13050	AT5G03560.1	P4-P5					Tetratricopeptide repeat (TPR)-like superfamily protein
AL6G19850	AT5G09450.1	P1-P2					Tetratricopeptide repeat (TPR)-like superfamily protein
AL6G19850	AT5G09450.1	P1-P4					Tetratricopeptide repeat (TPR)-like superfamily protein
AL6G19850	AT5G09450.1	P2-P4					Tetratricopeptide repeat (TPR)-like superfamily protein
AL4G19600	AT2G26610.1	P2-P4					Transducin family protein / WD-40 repeat family protein
AL4G19600	AT2G26610.1	P2-P5					Transducin family protein / WD-40 repeat family protein
AL4G19600	AT2G26610.1	P4-P5					Transducin family protein / WD-40 repeat family protein
AL6G41310	AT4G07410.1	P3-P5					Transducin family protein / WD-40 repeat family protein	Encodes a WD-40 protein expressed both during embryo development and postembryonically in the SAM and RAM that functions in the auxin pathway, integrating auxin sigling in the organization and maintence of the SAM and RAM.
AL1G50840	AT1G36070.1	P3-P4					Transducin/WD40 repeat-like superfamily protein
AL7G41950	AT4G14310.1	P3-P4					Transducin/WD40 repeat-like superfamily protein
AL2G27780	AT1G68820.1	P2-P4					Transmembrane Fragile-X-F-associated protein
AL4G42310	AT2G43520.1	P1-P4					trypsin inhibitor protein 2	Encodes putative trypsin inhibitor protein which may function in defense against herbivory. Member of the defensin-like (DEFL) family.
AL6G49310	AT4G03560.1	P2-P3					two-pore channel 1	Encodes a depolarization-activated Ca(2+) channel. Anti-sense experiments with this gene as well as Sucrose-H(+) symporters and complementation of yeast sucrose uptake mutant cch1 suggest that this protein mediates a voltage-activated Ca(2+ )influx. Mutants lack detectable SV channel activity suggesting TPC1 is essential component of the SV channel. Patch clamp alysis of loss of function mutation…
AL6G49310	AT4G03560.1	P2-P4					two-pore channel 1	Encodes a depolarization-activated Ca(2+) channel. Anti-sense experiments with this gene as well as Sucrose-H(+) symporters and complementation of yeast sucrose uptake mutant cch1 suggest that this protein mediates a voltage-activated Ca(2+ )influx. Mutants lack detectable SV channel activity suggesting TPC1 is essential component of the SV channel. Patch clamp alysis of loss of function mutation…
AL8G16980	AT5G43380.1	P3-P4					type one serine/threonine protein phosphatase 6	encodes a type I serine/threonine protein phosphatase expressed in expressed in roots, rosettes and flowers.
AL8G25530	AT5G51270.1	P1-P5					U-box domain-containing protein kise family protein
AL8G37790	AT5G61140.2	P1-P4					U5 small nuclear ribonucleoprotein helicase	Encodes a predicted protein with 30% identity with MER3/RCK. Similar to yast Brr2p DEAD/DExH box ATP-dependent R helicase.
AL8G37790	AT5G61140.2	P4-P5					U5 small nuclear ribonucleoprotein helicase	Encodes a predicted protein with 30% identity with MER3/RCK. Similar to yast Brr2p DEAD/DExH box ATP-dependent R helicase.
AL1G51810	AT1G43690.1	P2-P3					ubiquitin interaction motif-containing protein
AL2G37300	AT1G77122.1	P2-P4					Uncharacterised protein family UPF0090
AL4G47250	AT2G47680.1	P1-P3					zinc finger (CCCH type) helicase family protein
AL3G32760	AT3G19360.1	P1-P5					Zinc finger (CCCH-type) family protein
AL1G22400	AT1G11320.1	P1-P3
AL1G22400	AT1G11320.1	P1-P4
AL1G22400	AT1G11320.1	P3-P4
AL1G40610	AT1G24310.1	P1-P3
AL1G49940	AT1G35220.1	P3-P5
AL1G51130	AT1G36990.1	P3-P4
AL1G51320	AT1G42440.1	P4-P5
AL1G61600	AT1G53200.1	P2-P4
AL2G37450	AT1G77270.1	P1-P4
AL2G41550	AT1G79990.3	P1-P2
AL2G41550	AT1G79990.3	P1-P4
AL2G41550	AT1G79990.3	P2-P4
AL3G48720	AT2G19530.1	P3-P5
AL4G17350	AT2G25730.2	P3-P4
AL4G17350	AT2G25730.2	P4-P5
AL5G34320	AT3G53400.1	P2-P4
AL6G17680	AT5G07380.2	P3-P4
AL7G14370		P4-P5
AL7G17500	AT4G33925.1	P1-P4						Encodes SSN2 (suppressor of sni1 2), a suppressor of SNI1 (AT4G18470). SSN2 contains a SWIM (SWI2/SNF2 and MuDR) domain found in a variety of prokaryotic and eukaryotic proteins. Involved in plant immune response and homologous recombition.
AL7G17540	AT4G33890.1	P1-P4
AL7G49380	AT5G40450.1	P4-P5						Encodes a member of a plant gene family, APK_ORTHOMCL5144,of unknown function. RBB1 is localized to the cytosol and involved in vacuolar biogenesis and organization. RBB1 mutants have increased number of vacuolar bulbs and fewer trans-vacuolar strands.
AL8G10640	AT5G47400.1	P1-P5
