# Supplementary material for: Parallel adaptation in autopolyploid Arabidopsis arenosa is dominated by repeated recruitment of shared alleles
Source: Nat Commun. 2021 Aug 17;12:4979. doi: 10.1038/s41467-021-25256-5 (PMC8370997; doi:10.1038/s41467-021-25256-5)
Supplement: Supplementary file 3 — Supplementary Data 1-12 [file 41467_2021_25256_MOESM3_ESM.zip › Supplemementary_data/Supplementary_data_2.xlsx]

## Sheet: Summary_AIC_maxlikelihoods_fsc2
Supplementary Dataset 2: Scenario selection results from fastsimcoal; max likelihood values (MaxEstLhoodi(log)), Akaike Information Criteria mean from 50 runs (AIC), and adjusted p values (p adj) from Tukey multiple comparisons of means tests for each population quartet and simulated scenario. The four scenarios approximate the origin of the serpentine (S) populations of A. arenosa. We fully iter…
scenario	pop.quartet	N_params	MaxEstLhoodi(log)	AIC	p adj
parallel origin	S1-N1-S2-N2	10	-2062665	9501331	0.887
parallel origin-migration	S1-N1-S2-N2	14	-2062702	9501899
single origin	S1-N1-S2-N2	10	-2074714	9556548	<0.001
single origin-migration	S1-N1-S2-N2	14	-2071222	9546958
parallel origin	S1-N1-S3-N3	10	-2105144	9697402	0.996
parallel origin-migration	S1-N1-S3-N3	14	-2105156	9697060
single origin	S1-N1-S3-N3	10	-2118689	9759342	<0.001
single origin-migration	S1-N1-S3-N3	14	-2111116	9744574
parallel origin	S1-N1-S4-N4	10	-1988053	9158152	0.997
parallel origin-migration	S1-N1-S4-N4	14	-1988011	9157724
single origin	S1-N1-S4-N4	10	-2010093	9259361	<0.001
single origin-migration	S1-N1-S4-N4	14	-1999378	9235472
parallel origin	S1-N1-S5-N5	10	-1327365	6115011	0.985
parallel origin-migration	S1-N1-S5-N5	14	-1327368	6114610
single origin	S1-N1-S5-N5	10	-1339159	6169801	<0.001
single origin-migration	S1-N1-S5-N5	14	-1332707	6151805
parallel origin	S2-N2-S3-N3	10	-2410033	11100295	1
parallel origin-migration	S2-N2-S3-N3	14	-2409883	11100286
single origin	S2-N2-S3-N3	10	-2429105	11189692	<0.001
single origin-migration	S2-N2-S3-N3	14	-2420348	11168271
parallel origin	S2-N2-S4-N4	10	-2244594	10339757	0.988
parallel origin-migration	S2-N2-S4-N4	14	-2244588	10339046
single origin	S2-N2-S4-N4	10	-2273814	10474790	<0.001
single origin-migration	S2-N2-S4-N4	14	-2261518	10442521
parallel origin	S2-N2-S5-N5	10	-1527843	7037767	1
parallel origin-migration	S2-N2-S5-N5	14	-1528006	7037912
single origin	S2-N2-S5-N5	10	-1545602	7119845	<0.001
single origin-migration	S2-N2-S5-N5	14	-1537026	7097802
parallel origin	S3-N3-S4-N4	10	-2223806	10245502	0.672
parallel origin-migration	S3-N3-S4-N4	14	-2223761	10244781
single origin	S3-N3-S4-N4	10	-2224600	10249867	<0.001
single origin-migration	S3-N3-S4-N4	14	-2224640	10248542
parallel origin	S3-N3-S5-N5	10	-1535434	7073047	0.69
parallel origin-migration	S3-N3-S5-N5	14	-1535388	7072783
single origin	S3-N3-S5-N5	10	-1537073	7080107	<0.001
single origin-migration	S3-N3-S5-N5	14	-1536909	7079590
parallel origin	S4-N4-S5-N5	10	-1445057	6657030	0.977
parallel origin-migration	S4-N4-S5-N5	14	-1445202	6656869
single origin	S4-N4-S5-N5	10	-1453409	6696242	<0.001
single origin-migration	S4-N4-S5-N5	14	-1451814	6691500
