# Supplementary material for: Parallel adaptation in autopolyploid Arabidopsis arenosa is dominated by repeated recruitment of shared alleles
Source: Nat Commun. 2021 Aug 17;12:4979. doi: 10.1038/s41467-021-25256-5 (PMC8370997; doi:10.1038/s41467-021-25256-5)
Supplement: Supplementary file 3 — Supplementary Data 1-12 [file 41467_2021_25256_MOESM3_ESM.zip › Supplemementary_data/Supplementary_data_3.xlsx]

## Sheet: FST_1%_pair1_annotation
Supplementary Dataset 3A: Description of differentiation candidates (1% of empirical Fst outliers) for pair 1 (S1-N1). (source:Araport11)
A.lyrata ID	A.thaliana homolog	Short description	Function	Description
AL1G10680	AT1G01690.1	putative recombination initiation defects 3	Encodes a novel plant-specific protein that is involved in meiotic double strand break formation.	putative recombination initiation defects 3
AL1G12540	AT1G03080.1	kinase interacting (KIP1-like) family protein		kinase interacting (KIP1-like) family protein
AL1G12910	AT1G03380.1	homolog of yeast autophagy 18 (ATG18) G		yeast autophagy 18 G-like protein
AL1G12920	AT1G03390.1	HXXXD-type acyl-transferase family protein		HXXXD-type acyl-transferase family protein
AL1G15750	AT1G05820.1	SIGNAL PEPTIDE PEPTIDASE-LIKE 5		SIGNAL PEPTIDE PEPTIDASE-LIKE 5
AL1G16360	AT1G06350.1	Fatty acid desaturase family protein		Fatty acid desaturase family protein
AL1G17580	AT1G07430.1	highly ABA-induced PP2C gene 2	Encodes a member of the group A protein phosphatase 2C (PP2C) family that is responsible for negatively regulating seed dormancy.	highly ABA-induced PP2C protein 2
AL1G19060	AT1G08630.2	threonine aldolase 1	Encodes a threonine aldolase, involved in threonine degradation to glycine. Primarily expressed in seeds and seedlings.	threonine aldolase 1
AL1G19070	AT1G08640.1	Chloroplast J-like domain 1	Encodes a choloroplast membrane protein CJD1 (Chloroplast J-like Domain 1). Predicted to contain a transit peptide, three transmembrane domains and an N-terminal J-like domain. Influences fatty acid composition of chloroplast lipids.	Chloroplast J-like domain 1
AL1G20440	AT1G09840.4	shaggy-like protein kinase 41		shaggy-like protein kinase 41
AL1G22220	AT1G11190.1	bifunctional nuclease i	Encodes a bifunctional nuclease that acts on both RNA and DNA involved in nucleic acid degradation to facilitate nucleotide and phosphate recovery during senescence. It has mismatch-specific endonuclease activity with wide recognition of single base mismatches as well as the ability to cleave indel types of mismatches (heteroduplexes with loops).	bifunctional nuclease i
AL1G23680	AT1G12360.1	Sec1/munc18-like (SM) proteins superfamily	encodes a Sec1 protein and expressed throughout the plant. physically interacts with Syntaxin1 and is required for cytokinesis.	Sec1/munc18-like (SM) proteins superfamily
AL1G23690	AT1G12370.2	photolyase 1	encodes an amino acid sequence with significant homology to the recently characterized type II photolyases. The uvr2-1 mutant is unable to remove CPDs in vivo, and plant extracts lack detectable photolyase activity , is sensitive to UV-B and is an allele	photolyase 1
AL1G25170	AT1G13410.1	Tetratricopeptide repeat (TPR)-like superfamily protein		Tetratricopeptide repeat (TPR)-like superfamily protein
AL1G27760	AT1G15660.1	centromere protein C	Encodes a homologue of the human centromeric protein C (CENP-C). CENP-C co-localizes with the 180 bp centromeric regions of chromosomes throughout the cell cycle, but does not completely cover the 180 bp regions.	centromere protein C
AL1G27880	AT1G15760.1	Sterile alpha motif (SAM) domain-containing protein		Sterile alpha motif (SAM) domain-containing protein
AL1G27890	AT1G80530.1	Major facilitator superfamily protein		Major facilitator superfamily protein
AL1G29860	AT1G17550.1	homology to ABI2	Protein Phosphatase 2C	homology to ABI2
AL1G29870	AT1G17560.1	Ribosomal protein L14p/L23e family protein	Encodes HUELLENLOS (HLL), a mitochondrial ribosome protein, similar to L14 ribosomal protein of eubacteria. HLL is essential for normal ovule development.	Ribosomal protein L14p/L23e family protein
AL1G29960	AT1G17630.1	Pentatricopeptide repeat (PPR-like) superfamily protein	Encodes a PPR protein involved in mitochondrial functioning. Mutants suppress cell wall defects caused by C17 chemical inhibitor. Mutants are defective in cytochrome c maturation and activation of mitochondrial retrograde signalling.	Pentatricopeptide repeat (PPR-like) superfamily protein
AL1G29970	AT1G17640.1	RNA-binding (RRM/RBD/RNP motifs) family protein	Belongs to a member of the RNA-binding glycine-rich (RBG) gene superfamily.	RNA-binding (RRM/RBD/RNP motifs) family protein
AL1G30440
AL1G30890	AT1G18460.1	alpha/beta-Hydrolases superfamily protein		alpha/beta-Hydrolases superfamily protein
AL1G30900	AT1G18470.1	Transmembrane Fragile-X-F-associated protein		Transmembrane Fragile-X-F-associated protein
AL1G31230	AT1G18750.1	AGAMOUS-like 65	Encodes a member of the MIKC (MADS box, Keratin binding domain, and C terminal domain containing )family of transcriptional regulators. AGL65 is expressed in pollen.It forms heterodimers with other MICK family members (AGL104). Involved in late stages of pollen development and pollen tube growth.	AGAMOUS-like 65
AL1G32990	AT1G20150.1	Subtilisin-like serine endopeptidase family protein		Subtilisin-like serine endopeptidase family protein
AL1G33000	AT1G20160.1	Subtilisin-like serine endopeptidase family protein	Encodes two isoforms. One (SBT5.2(a) ) is a secreted, cell wall localized subtilisin-like serine protease that is involved in regulation of stomatal development. The second isoform (SBT5.2(b) is localized to endosomes.	Subtilisin-like serine endopeptidase family protein
AL1G33520	AT1G20580.1	Small nuclear ribonucleoprotein family protein		Small nuclear ribonucleoprotein family protein
AL1G33530	AT1G20610.1	Cyclin B2;3		Cyclin B2
AL1G33780	AT1G20780.1	senescence-associated E3 ubiquitin ligase 1	Encodes a protein containing a U-box and an ARM domain. Homozygous mutant seedlings have a seedling lethal phenotype with widespread cell death lesions throughout the cotyledons and roots.	senescence-associated E3 ubiquitin ligase 1
AL1G33790	AT1G20795.1	F-box family protein		F-box family protein
AL1G33910	AT1G20890.1			caveolin-1 protein
AL1G39110	AT1G26620.1	Plant protein of unknown function (DUF863)		T-box transcription factor, putative (DUF863)
AL1G40610	AT1G24310.1			nuclear pore complex protein
AL1G41280	AT1G27750.1	nucleic acid binding		nucleic acid binding protein
AL1G42050	AT1G28420.1	homeobox-1		homeobox-1
AL1G43300	AT1G29470.2	S-adenosyl-L-methionine-dependent methyltransferases superfamily protein		S-adenosyl-L-methionine-dependent methyltransferases superfamily protein
AL1G45650	AT1G31120.1	K+ uptake permease 10	potassium transporter	K+ uptake permease 10
AL1G46020	AT1G31930.3	extra-large GTP-binding protein 3	Encodes XLG3 (extra-large G protein 3) that shows significant similarity to the G protein alpha subunit in its C terminal region. Involved in the regulation of root morphological and growth responses.	extra-large GTP-binding protein 3
AL1G46990
AL1G47000
AL1G47780	AT1G33400.1	Tetratricopeptide repeat (TPR)-like superfamily protein	Encodes one of the 36 carboxylate clamp (CC)-tetratricopeptide repeat (TPR) proteins (Prasad 2010, Pubmed ID: 20856808) with potential to interact with Hsp90/Hsp70 as co-chaperones.	Tetratricopeptide repeat (TPR)-like superfamily protein
AL1G48090	AT1G33680.1	KH domain-containing protein		KH domain-containing protein
AL1G48100	AT1G33700.2	Beta-glucosidase, GBA2 type family protein		Beta-glucosidase, GBA2 type family protein
AL1G48200	AT1G33790.2	jacalin lectin family protein		jacalin lectin family protein
AL1G48710	AT1G34210.1	somatic embryogenesis receptor-like kinase 2	Plasma membrane LRR receptor-like serine threonine kinase expressed during embryogenesis in locules until stage 6 anthers, with higher expression in the tapetal cell layer. SERK1 and SERK2 receptor kinases function redundantly as an important control point for sporophytic development controlling male gametophyte production. The mRNA is cell-to-cell mobile.	somatic embryogenesis receptor-like kinase 2
AL1G49670	AT1G31360.1	RECQ helicase L2	Encodes a (d)NTP-dependent 3'->5' DNA helicase. This protein can also disrupt D loop structures and may mediate branch migration of Holliday junctions when tested in vitro. The unwinding activity of the enzyme depends on the presence of divalent cations (Mg2+, Mn2+, or Ca2+, but not Zn2+).(d)NTPs are also required with ATP and dATP supporting the greatest amount of DNA unwinding in vitro.	RECQ helicase L2
AL1G52710	AT2G14080.1	Disease resistance protein (TIR-NBS-LRR class) family		Disease resistance protein (TIR-NBS-LRR class) family
AL1G54620	AT1G47730.1	F-box and associated interaction domains-containing protein		F-box and associated interaction domains-containing protein
AL1G54650	AT1G48090.1	calcium-dependent lipid-binding family protein		calcium-dependent lipid-binding family protein
AL1G56710	AT5G27260.1			Myb/SANT-like DNA-binding domain protein
AL1G58010	AT1G50370.1	Calcineurin-like metallo-phosphoesterase superfamily protein		Calcineurin-like metallo-phosphoesterase superfamily protein
AL1G59160	AT1G51340.2	MATE efflux family protein	Encodes a root citrate transporter which together with the root malate transporter ALMT1 are the primary mechanism of aluminum tolerance.	MATE efflux family protein
AL1G59830
AL1G60310	AT1G10270.1	glutamine-rich protein 23		glutamine-rich protein 23
AL1G60640	AT1G52390.1			hypothetical protein
AL1G60680	AT1G52420.1	UDP-Glycosyltransferase superfamily protein		UDP-Glycosyltransferase superfamily protein
AL1G62910	AT1G54200.1			DNA mismatch repair Msh6-like protein
AL1G64080	AT2G02770.1	4'-phosphopantetheinyl transferase superfamily		4-phosphopantetheinyl transferase domain protein
AL1G64090	AT1G55930.1	CBS domain-containing protein / transporter associated domain-containing protein		CBS domain-containing protein / transporter associated domain-containing protein
AL1G65790
AL2G12210	AT1G29110.1	Cysteine proteinases superfamily protein		Cysteine proteinases superfamily protein
AL2G12580	AT1G63020.1	nuclear RNA polymerase D1A	Encodes one of two alternative largest subunits of a putative plant-specific RNA polymerase IV (aka RNA polymerase D). Required for posttranscriptional gene silencing.	nuclear RNA polymerase D1A
AL2G12590	AT1G63010.4	Major Facilitator Superfamily with SPX (SYG1/Pho81/XPR1) domain-containing protein	Encodes an SPX domain protein that transports Pi into the vacuole and is essential for phosphate homeostasis.	Major Facilitator Superfamily with SPX (SYG1/Pho81/XPR1) domain-containing protein
AL2G12620	AT1G63000.1	nucleotide-rhamnose synthase/epimerase-reductase		nucleotide-rhamnose synthase/epimerase-reductase
AL2G14260	AT1G61810.3	beta-glucosidase 45		beta-glucosidase 45
AL2G14330	AT1G61780.1	postsynaptic protein-related		postsynaptic protein-like protein
AL2G15680	AT1G60900.1	U2 snRNP auxilliary factor, large subunit, splicing factor		U2 snRNP auxilliary factor, large subunit, splicing factor
AL2G25240	AT1G66960.1	Terpenoid cyclases family protein		Terpenoid cyclases family protein
AL2G25350	AT1G67030.1	zinc finger protein 6	Encodes a novel C2H2 zinc finger protein containing only a single zinc finger which plays a key role in regulating trichome development by integrating GA and cytokinin signaling. The mRNA is cell-to-cell mobile.	zinc finger protein 6
AL2G25470
AL2G25840	AT1G67320.2	DNA primase, large subunit family		DNA primase, large subunit family
AL2G25850	AT5G59260.1	Concanavalin A-like lectin protein kinase family protein		Concanavalin A-like lectin protein kinase family protein
AL2G25900	AT1G67350.2			NADH-ubiquinone oxidoreductase
AL2G25910	AT1G67360.1	Rubber elongation factor protein (REF)	Encodes a small rubber particle protein homolog. Plays dual roles as positive factors for tissue growth and development and in drought stress responses.	Rubber elongation factor protein (REF)
AL2G26410	AT1G67710.1	response regulator 11	Encodes an Arabidopsis response regulator (ARR) protein that acts in concert with other type-B ARRs in the cytokinin signaling pathway. Affects ABA-JA crosstalk.	response regulator 11
AL2G27790	AT1G68825.2	ROTUNDIFOLIA like 15		ROTUNDIFOLIA like 15
AL2G27860	AT1G68870.1	SOB five-like 2	AtSOFL1 acts redundantly with AtSOFL2 as positive regulator of cytokinin levels and cytokinin-mediated development.	SOB five-like 2
AL2G27870
AL2G28900	AT1G69730.1	Wall-associated kinase family protein		Wall-associated kinase family protein
AL2G30810	AT1G71200.1	basic helix-loop-helix (bHLH) DNA-binding superfamily protein	bHLH160 transcription factor. Induced by copper deficiency and seems to mediate copper uptake along with SPL7.	basic helix-loop-helix (bHLH) DNA-binding superfamily protein
AL2G30830	AT1G71220.2	UDP-glucose:glycoprotein glucosyltransferases;transferases, transferring hexosyl groups;transferases, transferring glycosyl groups	Encodes UDP-glucose:glycoprotein glucosyltransferase. Non-receptor component required for EFR-mediated immunity. Mutants show de-repressed anthocyanin accumulation in the presence of elf18, and EFR accumulation and signalling.	EMS-MUTAGENIZED BRI1 SUPPRESSOR 1
AL2G31380	AT1G71810.1	Protein kinase superfamily protein		Protein kinase superfamily protein
AL2G33250	AT1G73480.1	alpha/beta-Hydrolases superfamily protein		alpha/beta-Hydrolases superfamily protein
AL2G34850	AT1G74960.3	fatty acid biosynthesis 1	Encodes a plastidic beta-ketoacyl-ACP synthase II, involved in fatty acid elongation from 16:0-ACP to 18:0-ACP. Homozygous knock-out mutants are embryo lethal, indicating early embryo development is sensitive to elevated 16:0.	fatty acid biosynthesis 1
AL2G35530	AT1G75550.1	glycine-rich protein		glycine-rich protein
AL2G35720	AT1G75730.1			hypothetical protein
AL2G37130	AT1G76970.1	Target of Myb protein 1		Target of Myb protein 1
AL2G37450	AT1G77270.1			hypothetical protein
AL2G37590	AT1G77390.1	CYCLIN A1;2	Encodes a core cell cycle gene involved in meiosis II during microsporogenesis. Recessive mutants exhibit delayed and asynchronous meiosis in pollen mother cell populations and uncoordinated nuclear division and cytokinesis resulting in dyad microspores.	CYCLIN A1
AL2G39300	AT1G78890.1			hypothetical protein
AL2G39310	AT1G78895.1	Reticulon family protein		Reticulon family protein
AL2G39870	AT1G79270.1	evolutionarily conserved C-terminal region 8		evolutionarily conserved C-terminal region 8
AL2G40520	AT2G23060.1	Acyl-CoA N-acyltransferases (NAT) superfamily protein		Acyl-CoA N-acyltransferases (NAT) superfamily protein
AL2G41250	AT1G80245.1	Spc97 / Spc98 family of spindle pole body (SBP) component		Spc97 / Spc98 family of spindle pole body (SBP) component
AL2G41520	AT3G42170.1	BED zinc finger ;hAT family dimerisation domain	transposase-like gene with conserved domains from the family of hAT transposases that includes hobo from Drosophila melanogaster, Activator (Ac) from maize, and Tam3 from snapdragon but lacks several amino acids known to be essential for Ac transposition5. The DAYSLEEPER gene lacks 8 bp duplications and TIRs (a common feature of transcriptionally silent hAT transposases), however, DAYSLEEPER expr…	BED zinc finger and hAT dimerization domain-containing protein DAYSLEEPER
AL2G41530	AT1G80010.1	FAR1-related sequence 8		FAR1-related sequence 8
AL2G41630	AT1G79920.1	Heat shock protein 70 (Hsp 70) family protein		Heat shock protein 70 (Hsp 70) family protein
AL3G10610	AT3G01540.1	DEAD box RNA helicase 1	RNA HELICASE DRH1	DEAD box RNA helicase 1
AL3G10790	AT3G01410.2	Polynucleotidyl transferase, ribonuclease H-like superfamily protein		Polynucleotidyl transferase, ribonuclease H-like superfamily protein
AL3G11540	AT3G02270.1	Trimeric LpxA-like enzyme		Trimeric LpxA-like enzyme
AL3G12180	AT3G02770.1	Ribonuclease E inhibitor RraA/Dimethylmenaquinone methyltransferase		Ribonuclease E inhibitor RraA/Dimethylmenaquinone methyltransferase
AL3G12190	AT3G02780.1	isopentenyl pyrophosphate:dimethylallyl pyrophosphate isomerase 2	Encodes a protein with isopentenyl diphosphate:dimethylallyl diphosphate isomerase activity. There is genetic evidence that it functions in the mevalonate, but not the MEP biosynthetic pathway.	isopentenyl pyrophosphate:dimethylallyl pyrophosphate isomerase 2
AL3G12220	AT3G02810.1	Protein kinase superfamily protein	Encodes a receptor-like cytoplasmic kinase localized in the membrane of pollen tube tip regions that controls micropylar pollen tube guidance in Arabidopsis.	Protein kinase superfamily protein
AL3G12540	AT3G03030.1	F-box/RNI-like superfamily protein		F-box/RNI-like superfamily protein
AL3G12550	AT3G03040.1	F-box/RNI-like superfamily protein		F-box/RNI-like superfamily protein
AL3G13450	AT3G03660.1	WUSCHEL related homeobox 11	Encodes a WUSCHEL-related homeobox gene family member with 65 amino acids in its homeodomain. Proteins in this family contain a sequence of eight residues (TLPLFPMH) downstream of the homeodomain called the WUS box. Together with WOX12, WOX11 is involved in de novo root organogenesis.	WUSCHEL related homeobox 11
AL3G13650	AT5G17990.1	tryptophan biosynthesis 1	Encodes the tryptophan biosynthetic enzyme phosphoribosylanthranilate transferase (PAT1, called trpD in bacteria). Converts anthranilate and phosphoribosylpyrophosphate into phosphoribosylanthranilate and inorganic pyrophosphate. The mRNA is cell-to-cell mobile.	tryptophan biosynthesis 1
AL3G13750	AT3G03860.1	APR-like 5	Encodes a protein disulfide isomerase-like (PDIL) protein, a member of a multigene family within the thioredoxin (TRX) superfamily. This protein also belongs to the adenosine 5'-phosphosulfate reductase-like (APRL) group. The mRNA is cell-to-cell mobile.	APR-like 5
AL3G14170	AT3G04210.1	Disease resistance protein (TIR-NBS class)	TN13 is a TIR-NBS protein involved in immune response. It co localizes with the ER and perinuclear membranes and interacts with MOS6.	Disease resistance protein (TIR-NBS class)
AL3G15220	AT3G04910.1	with no lysine (K) kinase 1	Serine/threonine protein kinase, whose transcription is regulated by circadian rhythm.	with no lysine (K) kinase 1
AL3G15370	AT4G08630.1			fas-binding factor-like protein
AL3G17590	AT3G06550.1	O-acetyltransferase family protein	Encodes a homolog of the protein Cas1p known to be involved in polysaccharide O-acetylation in Cryptococcus neoformans. Mutants show reduced cell wall polysaccharide acetylation and increased resistance to Botrytis cinerea. The protein is expressed in the Golgi and is involved in the acetylation of xylan during secondary wall biosynthesis.	O-acetyltransferase family protein
AL3G19080	AT3G07720.1	Galactose oxidase/kelch repeat superfamily protein		Galactose oxidase/kelch repeat superfamily protein
AL3G20190	AT3G09110.1	Protein of unknown function (DUF674)		hypothetical protein (DUF674)
AL3G20270
AL3G20650	AT3G09470.2	Major facilitator superfamily protein	Protein similar to UNC93 of C.elegans. Mutants are hypersensitive to ABA treatment and salt sensitive and have disregulated K+ accumulation.	Major facilitator superfamily protein
AL3G20970	AT3G09740.1	syntaxin of plants 71	syntaxin of plants 71 (SYP71)	syntaxin of plants 71
AL3G21150	AT3G09910.1	RAB GTPase homolog C2B		RAB GTPase homolog C2B
AL3G21180	AT3G09920.1	phosphatidyl inositol monophosphate 5 kinase		phosphatidyl inositol monophosphate 5 kinase
AL3G25380	AT3G13470.1	TCP-1/cpn60 chaperonin family protein	Encodes a subunit of chloroplasts chaperonins that are involved in mediating the folding of newly synthesized, translocated, or stress-denatured proteins. Cpn60 subunits are: Cpn60alpha1 (At2g28000), AtCpn60alpha2 (At5g18820), AtCpn60beta1 (At1g55490), AtCpn60beta2 (At3g13470), AtCpn60beta3 (At5g56500), AtCpn60beta4 (At1g26230).	TCP-1/cpn60 chaperonin family protein
AL3G26070	AT3G13898.1			EPIDERMAL PATTERNING FACTOR-like protein
AL3G26300	AT3G14075.2	Mono-/di-acylglycerol lipase, N-terminal;Lipase, class 3		Mono-/di-acylglycerol lipase, N-terminal
AL3G26750	AT5G11870.2	Alkaline phytoceramidase (aPHC)		Alkaline phytoceramidase (aPHC)
AL3G26840	AT3G14460.1	LRR and NB-ARC domains-containing disease resistance protein		LRR and NB-ARC domains-containing disease resistance protein
AL3G28400	AT3G15730.1	phospholipase D alpha 1	Encodes phospholipase D alpha 1 (PLD alpha 1). Positive regulator of abscisic acid (ABA) mediated stomatal movements. PLD alpha 1 plays an important role in seed deterioration and aging in Arabidopsis. The mRNA is cell-to-cell mobile.	phospholipase D alpha 1
AL3G29590	AT3G16670.1	Pollen Ole e 1 allergen and extensin family protein		Pollen Ole e 1 allergen and extensin family protein
AL3G30230	AT3G17205.3	ubiquitin protein ligase 6		ubiquitin protein ligase 6
AL3G30740	AT3G17640.1	Leucine-rich repeat (LRR) family protein		Leucine-rich repeat (LRR) family protein
AL3G32750	AT3G19350.1	maternally expressed pab C-terminal	Encodes a the C-terminal domain of poly(A) binding proteins. MPC is imprinted such that only the maternal allele is expressed in the endosperm. MPC is silenced by the action of MET1 and its expression is promoted by DEM.	maternally expressed pab C-terminal
AL3G32760	AT3G19360.1	Zinc finger (CCCH-type) family protein		Zinc finger (CCCH-type) family protein
AL3G35570	AT3G21480.1	BRCT domain-containing DNA repair protein		BRCT domain-containing DNA repair protein
AL3G38110	AT1G47389.1			transmembrane protein
AL3G39850	AT3G24420.1	alpha/beta-Hydrolases superfamily protein	DLK2 is a divergent member of the DWARF14 family. It's expression is dependent on D14 and KAI2 but it does not appear to play a role in stringolactone metabolism.	alpha/beta-Hydrolases superfamily protein
AL3G40180	AT3G24600.1	Late embryogenesis abundant protein, group 2		late embryogenesis abundant protein, group 2
AL3G40190	AT3G24610.1	Galactose oxidase/kelch repeat superfamily protein		Galactose oxidase/kelch repeat superfamily protein
AL3G49160	AT2G16570.1	GLN phosphoribosyl pyrophosphate amidotransferase 1	Amidophosphoribosyltransferase (ATase: EC 2.4.2.14) is a key enzyme in the pathway of purine nucleotide biosynthesis	GLN phosphoribosyl pyrophosphate amidotransferase 1
AL3G49170	AT2G16580.1	SAUR-like auxin-responsive protein family		SAUR-like auxin-responsive protein family
AL3G49420	AT4G35000.1	ascorbate peroxidase 3	Encodes a microsomal ascorbate peroxidase APX3. Ascorbate peroxidases are enzymes that scavenge hydrogen peroxide in plant cells. Eight types of APX have been described for Arabidopsis: three cytosolic (APX1, APX2, APX6), two chloroplastic types (stromal sAPX, thylakoid tAPX), and three microsomal (APX3, APX4, APX5) isoforms. The APX3 protein interacts with AKR2 (ankyrin-containing protein that i…	ascorbate peroxidase 3
AL3G49440
AL3G49570	AT2G16860.1	GCIP-interacting family protein		GCIP-interacting family protein
AL3G49680	AT2G16920.1	ubiquitin-conjugating enzyme 23		ubiquitin-conjugating enzyme 23
AL3G49700	AT2G16950.2	transportin 1	TRN1 is an importin beta protein that functions as a nuclear import receptor for AtGRP7 and in interacts with AGO1 to affect miRNA loading.	transportin 1
AL3G50510	AT2G17540.1			hypothetical protein
AL3G51250	AT2G18080.1	Serine carboxypeptidase S28 family protein		Serine carboxypeptidase S28 family protein
AL3G51320	AT2G18130.1	purple acid phosphatase 11		purple acid phosphatase 11
AL3G51510	AT2G18245.1	alpha/beta-Hydrolases superfamily protein		alpha/beta-Hydrolases superfamily protein
AL3G51880	AT2G18540.1	RmlC-like cupins superfamily protein		RmlC-like cupins superfamily protein
AL3G52470	AT4G39220.1	Rer1 family protein	Key player of retrieval of ER membrane proteins	Rer1 family protein
AL3G53180	AT2G18760.1	chromatin remodeling 8		chromatin remodeling 8
AL3G53960	AT3G12410.1	Polynucleotidyl transferase, ribonuclease H-like superfamily protein		Polynucleotidyl transferase, ribonuclease H-like superfamily protein
AL3G54000	AT2G20830.1	transferases;folic acid binding		folic acid binding / transferase
AL3G54150	AT2G20880.1	Integrase-type DNA-binding superfamily protein	Encodes ERF53, a drought-induced transcription factor. Belongs to the AP2/ERF superfamily, and has a highly conserved AP2 domain. Regulates drought-responsive gene expressions by binding to the GCC box and/or dehydration-responsive element (DRE) in the promoter of downstream genes. Overexpression of AtERF53 driven by the CaMV35S promoter resulted in an unstable drought-tolerant phenotype in T2 tr…	Integrase-type DNA-binding superfamily protein
AL3G54170	AT2G20900.2	diacylglycerol kinase 5		diacylglycerol kinase 5
AL4G10080	AT2G20950.1	Arabidopsis phospholipase-like protein (PEARLI 4) family		phospholipase-like protein (PEARLI 4) family protein
AL4G10110	AT2G20980.1	minichromosome maintenance 10	Similar to MCM10, which in other organism was shown to be involved in the initiation of DNA replication.	minichromosome maintenance 10
AL4G10160	AT2G21070.3	methyltransferases	This gene is predicted to an encode a nuclear-localized protein that is involved in regulating the period of circadian rhythms without affecting their amplitude or robustness. FIONA1 seems to act as a central oscillator-associated component, but its transcript levels are not regulated in a circadian or light-dependent manner. FIONA1 also appears to be involved in photoperiod-dependent flowering.	methyltransferase
AL4G11180	AT2G21870.1	copper ion binding;cobalt ion binding;zinc ion binding	Encodes the FAd subunit of mitochondrial F1F0-ATP synthase. Essential for pollen formation.	MALE GAMETOPHYTE DEFECTIVE 1
AL4G12300	AT2G22770.1	basic helix-loop-helix (bHLH) DNA-binding superfamily protein	regulates the development of ER bodies. also involves in response to the endophytic fungus Piriformospora indica.	basic helix-loop-helix (bHLH) DNA-binding superfamily protein
AL4G12400	AT2G22810.1	1-aminocyclopropane-1-carboxylate synthase 4	key regulatory enzyme in the biosynthesis of the plant hormone ethylene. ACS4 is specifically induced by indoleacetic acid (IAA).	1-aminocyclopropane-1-carboxylate synthase 4
AL4G12650	AT2G23000.1	serine carboxypeptidase-like 10		serine carboxypeptidase-like 10
AL4G13010	AT2G23150.1	natural resistance-associated macrophage protein 3	Encodes a member of the Nramp2 metal transporter family; like its homolog Atnramp4, localized in vacuolar membrane. Seedlings of double mutant, atnramp3-1 atnramp4-1, were arrested at early germination.	natural resistance-associated macrophage protein 3
AL4G15270	AT1G65790.1	receptor kinase 1	An alternatively spliced gene that encodes a functional transmembrane receptor serine/threonine kinase, alternate form may not have transmembrane domain.	receptor kinase 1
AL4G19400	AT2G26540.1	uroporphyrinogen-III synthase family protein	Encodes a uroporphyrinogen-III synthase involved in tetrapyrrole biosynthesis. The protein localizes to the chloroplast. Member of the plant-specific DUF724 protein family. Arabidopsis has 10 DUF724 proteins. Loss of function mutant has a WT phenotype	uroporphyrinogen-III synthase family protein
AL4G19910	AT2G26740.1	soluble epoxide hydrolase	Encodes a soluble epoxide hydrolase whose expression is induced by auxin and water stress.	soluble epoxide hydrolase
AL4G20000	AT2G26810.2	Putative methyltransferase family protein		Putative methyltransferase family protein
AL4G20650	AT2G27120.1	DNA polymerase epsilon catalytic subunit	Encodes a protein with similarity to DNA polymerase epsilon catalytic subunit. Based on yeast two hybrid analysis, not predicted to be a subunit of the DNA polymerase epsilon complex. No phenotype observed in homozygous mutant embryos or plants but in combination with TIL1-1/til1-1 heterozygotes arrest earlier than til1 homozygotes suggesting TIL2 functions redundantly with TIL1.	DNA polymerase epsilon catalytic subunit
AL4G21120	AT2G27210.1	BRI1 suppressor 1 (BSU1)-like 3		BRI1 suppressor 1 (BSU1)-like 3
AL4G21370	AT4G08867.1			hypothetical protein
AL4G22410	AT2G27830.1			hypothetical protein
AL4G22710	AT2G27660.1	Cysteine/Histidine-rich C1 domain family protein		Cysteine/Histidine-rich C1 domain family protein
AL4G22790	AT2G27610.1	Tetratricopeptide repeat (TPR)-like superfamily protein		Tetratricopeptide repeat (TPR)-like superfamily protein
AL4G22840	AT3G20370.1	TRAF-like family protein		TRAF-like family protein
AL4G26010	AT2G30980.1	SHAGGY-related protein kinase dZeta	Encodes a GSK3-like protein kinase. This protein can interact with the BZR1 protein involved in brassinosteroid-mediated signaling in a Y2H assay and promotes BZR1 phosphorylation in protoplasts.	SHAGGY-related protein kinase dZeta
AL4G29640	AT2G33847.1			hypothetical protein
AL4G30330	AT2G34360.1	MATE efflux family protein		MATE efflux family protein
AL4G31030	AT2G35010.2	thioredoxin O1		thioredoxin O1
AL4G31490	AT4G38220.2	Peptidase M20/M25/M40 family protein		Peptidase M20/M25/M40 family protein
AL4G31500	AT2G35450.1	catalytics;hydrolases		catalytic/ hydrolase
AL4G31570	AT2G35520.1	Defender against death (DAD family) protein		Defender against death (DAD family) protein
AL4G31580	AT2G35530.1	basic region/leucine zipper transcription factor 16	Encodes a G group bZIP transcription factor family member that can bind cis elements with an ACGT core, such as G-box, Hex, C-box and As-1. The protein is localized in the nucleus and can homodimerize and can heterodimerize with other G group members.	basic region/leucine zipper transcription factor 16
AL4G32530	AT2G36370.1	ubiquitin-protein ligases		ubiquitin-protein ligase
AL4G32710	AT2G36530.1	Enolase	Involved in light-dependent cold tolerance and encodes an enolase. Protein is tyrosine-phosphorylated and its phosphorylation state is modulated in response to ABA in Arabidopsis thaliana seeds.	Enolase
AL4G33790	AT2G37400.1	Tetratricopeptide repeat (TPR)-like superfamily protein		Tetratricopeptide repeat (TPR)-like superfamily protein
AL4G33800	AT2G37410.2	translocase inner membrane subunit 17-2	Mitochondrial inner membrane translocase. Together with AtTIM17-1, TIM17-2 has a long C-terminal extension not present in other TIMs. The extension is located in the outer membrane and so TIM17-2 links the inner and outer mitochondrial membranes. The C-terminal region is essential for protein import into mitochondria via the general import pathway but is not necessary for import via the carrier p…	translocase inner membrane subunit 17-2
AL4G35020	AT2G38025.1	Cysteine proteinases superfamily protein		Cysteine proteinases superfamily protein
AL4G35040	AT2G38040.2	acetyl Co-enzyme a carboxylase carboxyltransferase alpha subunit	encodes the carboxyltransferase alpha subunit of acetyl-CoA carboxylase, involved in de novo fatty acid biosynthesis	acetyl Co-enzyme a carboxylase carboxyltransferase alpha subunit
AL4G38750	AT5G61330.1	rRNA processing protein-related		rRNA processing protein-like protein
AL4G38760	AT2G40815.1	Calcium-dependent lipid-binding (CaLB domain) family protein		Calcium-dependent lipid-binding (CaLB domain) family protein
AL4G39230	AT2G41250.1	Haloacid dehalogenase-like hydrolase (HAD) superfamily protein		Haloacid dehalogenase-like hydrolase (HAD) superfamily protein
AL4G40630	AT2G42270.1	U5 small nuclear ribonucleoprotein helicase	Similar to yast Brr2p DEAD/DExH box ATP-dependent RNA helicase.	U5 small nuclear ribonucleoprotein helicase
AL4G40640	AT2G42280.1	basic helix-loop-helix (bHLH) DNA-binding superfamily protein		basic helix-loop-helix (bHLH) DNA-binding superfamily protein
AL4G42250	AT5G55160.1	small ubiquitin-like modifier 2	Encodes a small ubiquitin-like modifier (SUMO) polypeptide that becomes covalently attached to various intracellular protein targets, much like ubiquitination, leading to post-translational modification of those targets. SUMO2 can form SUMO chains through lysine residue 10 during in vitro assays.	small ubiquitin-like modifier 2
AL4G42310	AT2G43520.1	trypsin inhibitor protein 2	Encodes putative trypsin inhibitor protein which may function in defense against herbivory. Member of the defensin-like (DEFL) family.	trypsin inhibitor protein 2
AL4G44100	AT2G45000.1	structural constituent of nuclear pore	Encodes a nucleoporin, a component of the nuclear pore complex, that appears to be a major negative regulator of auxin signalling. Loss of function mutants are embryo lethal.	structural constituent of nuclear pore
AL4G44880	AT2G45700.1	sterile alpha motif (SAM) domain-containing protein		sterile alpha motif (SAM) domain-containing protein
AL4G45780	AT2G46470.1	inner membrane protein OXA1-like		inner membrane protein OXA1-like protein
AL4G46220	AT2G46750.1	D-arabinono-1,4-lactone oxidase family protein	Encodes a homolog of rat L-gulono-1,4-lactone (L-GulL) oxidase that is involved in the biosynthesis of L-ascorbic acid.	D-arabinono-1,4-lactone oxidase family protein
AL4G46860	AT2G47300.2	ribonuclease Ps	Encodes a protein involved in rRNA but not tRNA maturation.	ribonuclease Ps
AL4G47120	AT2G47540.1	Pollen Ole e 1 allergen and extensin family protein		Pollen Ole e 1 allergen and extensin family protein
AL5G13960	AT3G25545.1			trigger factor
AL5G17700	AT3G28210.1	zinc finger (AN1-like) family protein	Encodes a putative zinc finger protein (PMZ).	zinc finger (AN1-like) family protein
AL5G18080	AT3G28455.1	CLAVATA3/ESR-RELATED 25	Member of a large family of putative ligands homologous to the Clavata3 gene. Consists of a single exon. Can not replace CLV3 function in vivo.CLE25 participates in long distance signaling in response to dehydration. It produces a graft transmissible signal from root to shoot that induces ABA synthesis and results in stomatal closure. The BAM1 and BAM3 receptor-kinases are likely receptors for CL…	CLAVATA3/ESR-RELATED 25
AL5G18250	AT3G28600.1	P-loop containing nucleoside triphosphate hydrolases superfamily protein		P-loop containing nucleoside triphosphate hydrolases superfamily protein
AL5G21040
AL5G21400
AL5G21410	AT3G53270.2	Small nuclear RNA activating complex (SNAPc), subunit SNAP43 protein		Small nuclear RNA activating complex (SNAPc), subunit SNAP43 protein
AL5G22600	AT3G44530.2	homolog of histone chaperone HIRA	Encodes a nuclear localized WD-repeat containing protein involved in negative regulation of knox gene expression via epigenetic mechanism of chromatin re-organization. It is a part of the HISTONE REGULATOR complex that deposits histones in a DNA synthesis-independent manner and affects both nucleosome occupancy and the maintenance of transcriptional silencing. Interacts physically and genetically…	histone chaperone HIRA-like protein
AL5G22680	AT3G44540.1	fatty acid reductase 4	Encodes a member of the eight-member gene family encoding alcohol-forming fatty acyl-CoA reductases (FARs) identified in Arabidopsis thaliana. Three of the FARs, FAR1 (At5g22500), FAR4 (At3g44540) and FAR5 (At3g44550), are shown to generate the fatty alcohols found in root, seed coat, and wound-induced leaf tissue. The mRNA is cell-to-cell mobile.	fatty acid reductase 4
AL5G23240	AT5G35210.2	metalloendopeptidases;zinc ion binding;DNA binding	Encodes a chloroplast envelope-bound plant homeodomain (PHD) transcription factor with transmembrane domains that functions in multiple retrograde signal pathways. The proteolytic cleavage of PTM occurs in response to retrograde signals and amino-terminal PTM accumulates in the nucleus, where it activates ABI4 transcription in a PHD-dependent manner associated with histone modifications.	PHD type transcription factor with transmembrane domain protein (PTM)
AL5G23250	AT3G47090.1	Leucine-rich repeat protein kinase family protein		Leucine-rich repeat protein kinase family protein
AL5G24660	AT3G45960.2	expansin-like A3	member of EXPANSIN-LIKE. Naming convention from the Expansin Working Group (Kende et al, 2004. Plant Mol Bio)	expansin-like A3
AL5G25420	AT3G46560.1	Tim10/DDP family zinc finger protein	Encodes a small zinc finger-like protein that is a component of the mitochondrial protein import apparatus. Together with AtTIM10, AtTIM9 is non-redundantly essential for maintaining mitochondrial function of early embryo proper cells and endosperm free-nuclei.	Tim10/DDP family zinc finger protein
AL5G28880	AT2G23900.1	Pectin lyase-like superfamily protein		Pectin lyase-like superfamily protein
AL5G30970	AT3G16590.1	F-box and associated interaction domains-containing protein		F-box and associated interaction domains-containing protein
AL5G31670	AT3G51260.1	20S proteasome alpha subunit PAD1	20S proteosomal alpha subunits. Interacts with SnRK, SKP1/ASK1 during proteasomal binding of an SCF ubiquitin ligase.	20S proteasome alpha subunit PAD1
AL5G31720	AT3G51300.1	RHO-related protein from plants 1	Encodes a pollen-specific Rop GTPase, member of the Rho family of small GTP binding proteins that interacts with RIC3 and RIC4 to control tip growth in pollen tubes. These three proteins promote the proper targeting of exocytic vesicles in the pollen tube tip. ROP1 activity is regulated by the REN1 GTPase activator protein.	RHO-related protein from plants 1
AL5G32000	AT3G51560.1	Disease resistance protein (TIR-NBS-LRR class) family		Disease resistance protein (TIR-NBS-LRR class) family
AL5G32480	AT3G51970.1	acyl-CoA sterol acyl transferase 1		acyl-CoA sterol acyl transferase 1
AL5G32490	AT3G51980.1	ARM repeat superfamily protein		ARM repeat superfamily protein
AL5G33070	AT3G52420.1	outer envelope membrane protein 7	encodes a 7 kDa chloroplast outer envelope membrane protein.	outer envelope membrane protein 7
AL5G33780	AT3G52970.1	cytochrome P450, family 76, subfamily G, polypeptide 1	member of CYP76G	cytochrome P450, family 76, subfamily G, polypeptide 1
AL5G34910	AT3G53930.2	Protein kinase superfamily protein		Protein kinase superfamily protein
AL5G35380	AT3G54340.1	K-box region and MADS-box transcription factor family protein	Floral homeotic gene encoding a MADS domain protein homologous to SRF transcription factors. Specifies petal and stamen identities. Associates with PISTILLATA.	K-box region and MADS-box transcription factor family protein
AL5G36410	AT3G55270.1	mitogen-activated protein kinase phosphatase 1	Encodes MAP kinase phosphatase 1 (MKP1). Loss of MKP1 results in hypersensitivity to acute UV-B stress, but without impairing UV-B acclimation.	mitogen-activated protein kinase phosphatase 1
AL5G36420	AT3G55280.2	ribosomal protein L23AB	60S ribosomal protein L23A (RPL23aB). Paralog of RPL23aA.	ribosomal protein L23AB
AL5G36820	AT3G55610.1	delta 1-pyrroline-5-carboxylate synthase 2	encodes delta 1-pyrroline-5-carboxylate synthetase B. Gene expression is induced by dehydration, high salt and ABA. Knock-out mutations in P5CS2 are embryo-lethal. P5CS2 appears to be present in different cells and/or different subcellular locations from P5CS1 in a tissue-dependent manner. Mutants are defective in pollen development.	delta 1-pyrroline-5-carboxylate synthase 2
AL5G37410	AT3G56090.1	ferritin 3	Encodes FERRITIN 3, AtFER3. Ferritins are a class of 24-mer multi-meric proteins found in all kingdoms of life. Function as the main iron store in mammals. Evidence suggests that Arabidopsis ferritins are essential to protect cells against oxidative damage, but they do not constitute the major iron pool.	ferritin 3
AL5G37420	AT3G56100.1	meristematic receptor-like kinase	Protein kinase expressed in meristematic cells. Phosphorylates AGL24.	meristematic receptor-like kinase
AL5G37580	AT3G56260.2			hypothetical protein
AL5G38880	AT3G57340.2	Heat shock protein DnaJ, N-terminal with domain of unknown function (DUF1977)		DnaJ heat shock amino-terminal domain protein (DUF1977)
AL5G38940	AT3G57410.1	villin 3	Encodes a protein with high homology to animal villin. VLN3 is a Ca2+-regulated villin involved in actin filament bundling.	villin 3
AL5G38950	AT3G57420.1	Protein of unknown function (DUF288)	Regulates the assembly and trafficking of cellulose synthase complexes.	transmembrane protein, putative (DUF288)
AL5G39590	AT3G57940.1	Domain of unknown function (DUF1726) ;Putative ATPase (DUF699)		GNAT acetyltransferase (DUF699)
AL5G40510	AT3G58740.1	citrate synthase 1	Encodes a peroxisomal citrate synthase that is expressed in siliques and developing seeds.	citrate synthase 1
AL5G40690	AT4G22280.1	F-box/RNI-like superfamily protein		F-box/RNI-like superfamily protein
AL5G41760	AT3G59690.1	IQ-domain 13		IQ-domain 13
AL5G41770	AT3G59700.1	lectin-receptor kinase	Member of Receptor kinase-like protein family. Represses stomatal immunity induced by Pseudomonas syringae pv. tomato DC3000.	lectin-receptor kinase
AL5G43170	AT3G60850.1			hypothetical protein
AL5G43180	AT3G60860.1	SEC7-like guanine nucleotide exchange family protein	Encodes one of the functionally redundant ARF guanine-nucleotide exchange factors (ARF-GEFs). Functions as regulators of post-Golgi trafficking. The mRNA is cell-to-cell mobile.	SEC7-like guanine nucleotide exchange family protein
AL5G43400	AT3G61160.2	Protein kinase superfamily protein		Protein kinase superfamily protein
AL5G43530	AT3G61260.1	Remorin family protein		Remorin family protein
AL5G45270	AT3G62460.1	Putative endonuclease or glycosyl hydrolase		Putative endonuclease or glycosyl hydrolase
AL5G45420	AT3G62670.1	response regulator 20	member of Response Regulator: B- Type	two-component response regulator
AL6G10100	AT5G01930.1	Glycosyl hydrolase superfamily protein	Encodes a endo-beta-mannanase involved in seed germination.	Glycosyl hydrolase superfamily protein
AL6G10110	AT5G01920.1	Protein kinase superfamily protein	Chloroplast thylakoid protein kinase STN8 is specific in phosphorylation of N-terminal threonine residues in D1, D2 and CP43 proteins, and Thr-4 in PsbH protein of photosystem II. Phosphorylation of Thr-4 in the wild type required both light and prior phosphorylation at Thr-2.	Protein kinase superfamily protein
AL6G10620	AT5G01450.1	RING/U-box superfamily protein		RING/U-box superfamily protein
AL6G11050	AT5G01150.1	Protein of unknown function (DUF674)		hypothetical protein (DUF674)
AL6G11270	AT5G02050.1	Mitochondrial glycoprotein family protein		Mitochondrial glycoprotein family protein
AL6G11280	AT5G02060.1	Uncharacterised protein family (UPF0497)		Uncharacterized protein family (UPF0497)
AL6G11290	AT5G02070.1	Protein kinase family protein		Protein kinase family protein
AL6G11300	AT1G12350.1	4-phospho-panto-thenoylcysteine synthetase	At1g12350 encodes phosphopantothenoylcysteine synthetase (phosphopantothenoylcysteine ligase). Its molecular function was shown to add cysteine forming (R)-4ﻗ°ﻷ-phospho-N-pantothenoylcysteine (PPC)	4-phospho-panto-thenoylcysteine synthetase
AL6G11310	AT5G02090.1			hypothetical protein
AL6G11320	AT5G02100.1	Oxysterol-binding family protein	Encodes a protein that binds to beta-sitosterol and localizes to the ER. The WFDE motif in ORP3a appears to be important for a direct interaction with PVA12 [Plant VAMP-Associated protein 12]. Mutation of this motif causes ORP3a to relocalize to the Golgi and cytosol. The interaction between PVA12 and ORP3a does not appear to be sterol-dependent.	Oxysterol-binding family protein
AL6G11330	AT3G03050.1	cellulose synthase-like D3	encodes a cellulose synthase like protein. mutations initiate root hairs that rupture at their tip soon after initiation. is required for the synthesis of a noncellulosic wall polysaccharide.	cellulose synthase-like D3
AL6G11340	AT5G02110.1	CYCLIN D7;1	Encodes CYCLIN D7;1. Overexpression of CYCD7;1 induces cell proliferation and cell enlargement in the embryo and endosperm leading to overgrowth.	CYCLIN D7
AL6G11350	AT5G02120.1	one helix protein	Encodes a one helix protein homologous to cyanobacterial high-light inducible proteins. The protein is localized to the thylakoid membrane and its transcript is transiently induced by exposure to high light conditions. The mRNA is cell-to-cell mobile.	one helix protein
AL6G11360	AT5G02130.1	Tetratricopeptide repeat (TPR)-like superfamily protein	SSR1 encodes a tetratricopeptide repeat- containing protein localized in mitochondria. It is involved in root development, possibly by through effects on auxin transport. In ssr1 mutants, the expression PIN genes and trafficking of PIN2 is altered which in turn affects distribution of auxin in the roots.	Tetratricopeptide repeat (TPR)-like superfamily protein
AL6G11410	AT5G02180.1	Transmembrane amino acid transporter family protein		Transmembrane amino acid transporter family protein
AL6G11800	AT5G02540.1	NAD(P)-binding Rossmann-fold superfamily protein		NAD(P)-binding Rossmann-fold superfamily protein
AL6G12950	AT5G03510.1	C2H2-type zinc finger family protein		C2H2-type zinc finger family protein
AL6G13040	AT5G03555.1	permease, cytosine/purines, uracil, thiamine, allantoin family protein	Encodes PLUTO (plastidic nucleobase transporter), a member of the Nucleobase:Cation-Symporter1 protein family, capable of transporting purine and pyrimidine nucleobases.	permease, cytosine/purines, uracil, thiamine, allantoin family protein
AL6G13060	AT5G03560.2	Tetratricopeptide repeat (TPR)-like superfamily protein		Tetratricopeptide repeat (TPR)-like superfamily protein
AL6G13070	AT5G03570.2	iron regulated 2	Encodes FPN2, a tonoplast localized nickel transport protein. FPN2 is one of the Arabidopsis orthologs (AT2G38460/IREG1/FPN1 and AT5G03570/IREG2/FPN2) the iron efflux transporter ferroportin (FPN) identified in animals.	iron regulated 2
AL6G13270	AT5G03740.1	histone deacetylase 2C	HD2-type histone deacetylase HDAC. Involved in the ABA and stress responses. Mediates transcriptional repression	histone deacetylase 2C
AL6G13350	AT5G03790.1	homeobox 51	Encodes a homeodomain leucine zipper class I (HD-Zip I) meristem identity regulator that acts together with LFY to induce CAL expression. It binds to the CAL promoter proximal CAATNATTG element. LMI1 acts primarily downstream of LFY in meristem identity regulation. The interaction between LFY, LMI1 and CAL resembles a feed-forward loop transcriptional network motif. The gene also had additional L…	homeobox 51
AL6G13380	AT5G03800.1	Pentatricopeptide repeat (PPR) superfamily protein	Encodes a protein with a large central domain of 14 internal pentatricopeptide motifs (some degenerate) arranged in tandem. Mutations in this locus result in embryo lethality.	Pentatricopeptide repeat (PPR) superfamily protein
AL6G13400	AT5G03830.1	CDK inhibitor P21 binding protein		CDK inhibitor P21 binding protein
AL6G13430	AT5G03860.2	malate synthase	Encodes a protein with malate synthase activity.	malate synthase
AL6G13760	AT5G04140.1	glutamate synthase 1	Encodes a gene whose sequence is similar to ferredoxin dependent glutamate synthase (Fd-GOGAT). Expression in leaves is induced by light and sucrose. Proposed to be involved in photorespiration and nitrogen assimilation. The mRNA is cell-to-cell mobile.	glutamate synthase 1
AL6G14150	AT5G04510.1	3'-phosphoinositide-dependent protein kinase 1	Encodes 3-phosphoinositide-dependent protein kinase that contains pleckstrin homology domain and binds 3-phosphoinositides. It activates the protein kinase AGC2-1 in a phosphatidic acid dependent manner. Phosphorylates S6K1. Interacts with PID, and transphosphorylation by PDK1 increases PID autophosphorylation. The mRNA is cell-to-cell mobile.	3-phosphoinositide-dependent protein kinase 1
AL6G14590	AT5G04900.1	NYC1-like	Encodes a chlorophyll b reducatase involved in the degradation of chlorophyll b and LHCII (light harvesting complex II).	NYC1-like protein
AL6G14680	AT5G04970.1	Plant invertase/pectin methylesterase inhibitor superfamily		Plant invertase/pectin methylesterase inhibitor superfamily
AL6G15440	AT5G05550.1	sequence-specific DNA binding transcription factors	Encodes trihelix-domain transcription factor VFP5. Interacts with agrobacterium virulence protein VirF.	sequence-specific DNA binding transcription factor
AL6G16130	AT5G06160.1	splicing factor-related	Encodes a protein with similarity to pre-mRNA splicing factor SF3a60 that is involved in gametic cell fate determination. Loss of function results in the ectopic expression of egg cell makers suggesting a role in restriction of gametic cell fate. Expressed strongly in gametophytes and weakly in sporophytes.	splicing factor-like protein
AL6G16980	AT5G06860.1	polygalacturonase inhibiting protein 1	Encodes a polygalacturonase inhibiting protein involved in defense response. PGIPs inhibit the function of cell wall pectin degrading enzymes such as those produced by fungal pathogens. PGIP1 is induced by fungal infection. Suppressed in the proton sensitive stop1-mutant, but the transcription level was recovered by transformation of STOP2. Knockout mutant showed severe damage in the root tip in …	polygalacturonase inhibiting protein 1
AL6G17030	AT5G06900.1	cytochrome P450, family 93, subfamily D, polypeptide 1	member of CYP93D	cytochrome P450, family 93, subfamily D, polypeptide 1
AL6G17040	AT5G06520.1	SWAP (Suppressor-of-White-APricot)/surp domain-containing protein		SWAP (Suppressor-of-White-APricot)/surp domain-containing protein
AL6G17130	AT5G06970.1	Protein of unknown function (DUF810)	PATROL1 is a Munc13-like protein involved in mediating H[+]-ATPase translocation. It interacts with AHA1and is responsible for its translocation during stomatal movement.	plant/protein (DUF810)
AL6G17660	AT5G07360.1	Amidase family protein		Amidase family protein
AL6G17690	AT5G07390.1	respiratory burst oxidase homolog A		respiratory burst oxidase homolog A
AL6G17700	AT5G07400.1	forkhead-associated domain-containing protein / FHA domain-containing protein		forkhead-associated domain-containing protein / FHA domain-containing protein
AL6G17710	AT1G69940.1	Pectin lyase-like superfamily protein	Encodes a protein with pectin methylesterase activity. The protein expression was shown to be highly restricted to the pollen grain (no detection in any other tissues or in the pollen grains' surrounding cells of the anthers.	Pectin lyase-like superfamily protein
AL6G18150	AT5G07810.1	SNF2 domain-containing protein / helicase domain-containing protein / HNH endonuclease domain-containing protein		SNF2 domain-containing protein / helicase domain-containing protein / HNH endonuclease domain-containing protein
AL6G18160	AT5G07820.1	Plant calmodulin-binding protein-related		Plant calmodulin-binding protein-like protein
AL6G18770	AT5G08335.1	Isoprenylcysteine carboxyl methyltransferase (ICMT) family	Encodes an isoprenyl cysteine methylatransferase (ICMT) involved in the post-translational processing of proteins that have a C-terminal CaaX box. This protein appears to have higher catalytic activity and a higher transcript expression level than the other ICMT present in Arabidopsis (At5g23320). Analysis of ICMT RNAi lines suggests that this protein is involved in flower and stem development.	Isoprenylcysteine carboxyl methyltransferase (ICMT) family
AL6G18780	AT5G08340.1	Nucleotidylyl transferase superfamily protein		Nucleotidylyl transferase superfamily protein
AL6G18910	AT5G08440.1			transmembrane protein
AL6G19380	AT5G08650.1	Small GTP-binding protein		Small GTP-binding protein
AL6G20010	AT4G32210.1	succinate dehydrogenase 3-2	Encodes one of the membrane anchor subunits of the mitochondrial respiratory complex II. The protein is encoded by the nuclear genome but is imported into the mitochondrion. There are two genes that encode this protein, the other is SDH3-1.	succinate dehydrogenase 3-2
AL6G20020	AT5G09610.1	pumilio 21	Encodes a member of the Arabidopsis Pumilio (APUM) proteins containing PUF domain (eight repeats of approximately 36 amino acids each). PUF proteins regulate both mRNA stability and translation through sequence-specific binding to the 3' UTR of target mRNA transcripts.	pumilio 21
AL6G20070	AT5G09650.1	pyrophosphorylase 6	Encodes a protein with inorganic pyrophosphatase activity.	pyrophosphorylase 6
AL6G21940	AT5G11300.1	mitotic-like cyclin 3B from Arabidopsis	mitotic-like cyclin, core cell cycle gene that is expressed only in roots (RT_PCR), portions with mitotic activity only (whole mount in situ).	mitotic-like cyclin 3B from Arabidopsi
AL6G22490	AT3G04660.1	F-box and associated interaction domains-containing protein		F-box and associated interaction domains-containing protein
AL6G23590	AT5G13000.1	glucan synthase-like 12	encodes a gene similar to callose synthase	glucan synthase-like 12
AL6G24040	AT5G13420.1	Aldolase-type TIM barrel family protein		Aldolase-type TIM barrel family protein
AL6G24300	AT5G13690.1	alpha-N-acetylglucosaminidase family / NAGLU family	Encodes an enzyme that is predicted to act as an alpha-N-acetylglucosaminidase (NAGLU). An naglu mutant arrests early in seed development but does not appear to have male or female gametophytic defects. Transcript levels for this gene are increased during reproductive development.	alpha-N-acetylglucosaminidase family / NAGLU family
AL6G24720	AT5G14060.1	Aspartate kinase family protein	lysine-sensitive aspartate kinase	Aspartate kinase family protein
AL6G25980	AT5G15160.1	BANQUO 2	BNQ2 belongs to a family of atypical non-DNA binding basic helix-loop-helix (bHLH) proteins that heterodimerize with and negatively regulate bHLH transcription factors. Directly and negatively regulated by AP3 and PI in petals.Required for appropriate regulation of flowering time.	BANQUO 2
AL6G26520	AT5G15680.1	ARM repeat superfamily protein		ARM repeat superfamily protein
AL6G26710	AT5G15840.1	B-box type zinc finger protein with CCT domain	Encodes a protein showing similarities to zinc finger transcription factors, involved in regulation of flowering under long days. Acts upstream of FT and SOC1.	B-box type zinc finger protein with CCT domain-containing protein
AL6G27650	AT5G16640.1	Pentatricopeptide repeat (PPR) superfamily protein		Pentatricopeptide repeat (PPR) superfamily protein
AL6G27660	AT5G16650.1	Chaperone DnaJ-domain superfamily protein		Chaperone DnaJ-domain superfamily protein
AL6G28710	AT5G17620.1			nuclear matrix protein
AL6G29060	AT4G16950.2	Disease resistance protein (TIR-NBS-LRR class) family	Contains a putative nucleotide binding site and leucine-rich repeats. Similar to the plant resistance genes N and L6, and to the toll and interleukin-1 receptors. Confers resistance to Peronospora parasitica.Redundant function together with SIKIC1 and 3 in SNC1-mediated autoimmunity. Protein levels controlled by MUSE1 and MUSE2.	Disease resistance protein (TIR-NBS-LRR class) family
AL6G29390	AT5G18190.1	Protein kinase family protein	Casein kinase involved in phosphorylation and ubiquination of RYR/PYLs, resulting in negative regulation of ABA response.	Protein kinase family protein
AL6G31240	AT1G25350.1	glutamine-tRNA ligase, putative / glutaminyl-tRNA synthetase, putative / GlnRS, putative		glutamine-tRNA ligase, putative / glutaminyl-tRNA synthetase, putative / GlnRS
AL6G36290	AT5G24680.1	Peptidase C78, ubiquitin fold modifier-specific peptidase 1/ 2		Peptidase C78, ubiquitin fold modifier-specific peptidase 1/ 2
AL6G36300	AT5G24690.1	Protein of unknown function (DUF3411)		plant/protein, putative (DUF3411)
AL6G36310	AT5G24710.1	Transducin/WD40 repeat-like superfamily protein	WD40/YVTN repeat protein.	Transducin/WD40 repeat-like superfamily protein
AL6G37870	AT5G25930.1	Protein kinase family protein with leucine-rich repeat domain		kinase family with leucine-rich repeat domain-containing protein
AL6G39190	AT3G16010.1	Pentatricopeptide repeat (PPR-like) superfamily protein	Pentatricopeptide Repeat Protein involved in splicing of nad4, nad 5 and nad2 introns which affects biogenesis of the respiratory complex I.	Pentatricopeptide repeat (PPR-like) superfamily protein
AL6G39310
AL6G39700	AT5G27350.1	Major facilitator superfamily protein	Encodes a sugar-porter family protein that is induced during leaf senescence. The increase in its gene expression during leaf senescence is paralleled by an accumulation of monosaccharides. The mRNA is cell-to-cell mobile.	Major facilitator superfamily protein
AL6G40910	AT3G05190.1	D-aminoacid aminotransferase-like PLP-dependent enzymes superfamily protein		D-aminoacid aminotransferase-like PLP-dependent enzymes superfamily protein
AL6G41010	AT5G30495.1	Fcf2 pre-rRNA processing protein		Fcf2 pre-rRNA processing protein
AL6G41020	AT5G30490.2			craniofacial development-like protein
AL6G41830	AT4G08180.1	OSBP(oxysterol binding protein)-related protein 1C		OSBP(oxysterol binding protein)-related protein 1C
AL6G42810	AT4G09100.1	RING/U-box superfamily protein		RING/U-box superfamily protein
AL6G43950	AT4G10140.1			transmembrane protein
AL6G47800	AT4G04180.1	P-loop containing nucleoside triphosphate hydrolases superfamily protein		P-loop containing nucleoside triphosphate hydrolases superfamily protein
AL6G49500	AT4G03400.1	Auxin-responsive GH3 family protein	Encodes a GH3-related gene involved in red light-specific hypocotyl elongation. Analysis of sense and antisense transgenic plants suggests that DFL2 is located downstream of red light signal transduction and determines the degree of hypocotyl elongation.	Auxin-responsive GH3 family protein
AL6G49530	AT4G03390.1	STRUBBELIG-receptor family 3		STRUBBELIG-receptor family 3
AL6G49980
AL6G53450	AT4G00060.1	Nucleotidyltransferase family protein		Nucleotidyltransferase family protein
AL7G10090	AT4G38190.1	cellulose synthase like D4	encodes a gene similar to cellulose synthase	cellulose synthase like D4
AL7G10190	AT4G38270.1	galacturonosyltransferase 3	Encodes a protein with putative galacturonosyltransferase activity.	galacturonosyltransferase 3
AL7G10290	AT4G38420.1	SKU5 similar 9		SKU5 similar 9
AL7G10300	AT4G38430.1	rho guanyl-nucleotide exchange factor 1	Member of the RopGEF (guanine nucleotide exchange factor) family, containing the novel PRONE domain (plant-specific Rop nucleotide exchanger), which is exclusively active towards members of the Rop subfamily, also known as DUF315). Interacts with ROP1 but the whole protein lacks Rho guanyl-nucleotide exchange factor activity in vitro. The DUF315/PRONE domain is sufficient to confer RopGEF catalyt…	rho guanyl-nucleotide exchange factor 1
AL7G10670	AT4G38800.1	methylthioadenosine nucleosidase 1	Encodes one of the 5'-methylthioadenosine nucleosidases (AT4G38800/MTN1; AT4G34840/MTN2). Double mutant, mtn1-1mtn2-1, retains approximately 14% of the MTN enzyme activity present in the wild type and displays a pleiotropic phenotype that includes altered vasculature and impaired fertility.	methylthioadenosine nucleosidase 1
AL7G10790	AT2G21237.1			transmembrane protein
AL7G10830	AT4G38930.2	Ubiquitin fusion degradation UFD1 family protein		Ubiquitin fusion degradation UFD1 family protein
AL7G10840	AT4G38940.1	Galactose oxidase/kelch repeat superfamily protein		Galactose oxidase/kelch repeat superfamily protein
AL7G11030	AT4G39100.1	PHD finger family protein / bromo-adjacent homology (BAH) domain-containing protein	Encodes a plant-specific histone reader capable of recognizing both H3K27me3 and H3K4me3 via its bromo-adjacent homology (BAH) and plant homeodomain (PHD) domains, respectively. Detailed biochemical and structural studies suggest a binding mechanism that is mutually exclusive for either H3K4me3 or H3K27me3. SHL plays a role in the repression of flowering.	PHD finger family protein / bromo-adjacent homology (BAH) domain-containing protein
AL7G11720	AT4G39590.1	Galactose oxidase/kelch repeat superfamily protein		Galactose oxidase/kelch repeat superfamily protein
AL7G11730	AT3G24610.1	Galactose oxidase/kelch repeat superfamily protein		Galactose oxidase/kelch repeat superfamily protein
AL7G12110	AT4G39870.1	TLD-domain containing nucleolar protein		TLD-domain containing nucleolar protein
AL7G12120	AT4G39880.1	Ribosomal protein L23/L15e family protein		Ribosomal protein L23/L15e family protein
AL7G12240	AT4G39955.1	alpha/beta-Hydrolases superfamily protein		alpha/beta-Hydrolases superfamily protein
AL7G12270	AT4G39980.1	3-deoxy-D-arabino-heptulosonate 7-phosphate synthase 1	Encodes a 2-deoxy-D-arabino-heptulosonate 7-phosphate (DAHP) synthase, which catalyzes the first committed step in aromatic amino acid biosynthesis. Gene expression is induced by wounding and pathogenic bacteria Pseudomonas syringae. The mRNA is cell-to-cell mobile.	3-deoxy-D-arabino-heptulosonate 7-phosphate synthase 1
AL7G12300	AT4G39990.1	RAB GTPase homolog A4B	GTP-binding protein ATGB3	RAB GTPase homolog A4B
AL7G12320	AT4G40010.1	SNF1-related protein kinase 2.7	encodes a member of SNF1-related protein kinases (SnRK2) whose activity is activated by ionic (salt) and non-ionic (mannitol) osmotic stress.	SNF1-related protein kinase 2.7
AL7G12340	AT4G40030.2	Histone superfamily protein		Histone superfamily protein
AL7G12470	AT1G26290.1			hypothetical protein
AL7G12480	AT4G38100.1			CURVATURE THYLAKOID 1D-like protein
AL7G12520	AT4G21380.1	receptor kinase 3	encodes a putative receptor-like serine/threonine protein kinases that is similar to Brassica self-incompatibility (S) locus. Expressed in root. Shoot expression limited to limited to the root-hypocotyl transition zone and at the base of lateral roots as well as in axillary buds, and pedicels.	receptor kinase 3
AL7G12540	AT4G38080.1	hydroxyproline-rich glycoprotein family protein		hydroxyproline-rich glycoprotein family protein
AL7G12550	AT4G38070.1	basic helix-loop-helix (bHLH) DNA-binding superfamily protein		transcription factor bHLH131-like protein
AL7G12560	AT4G38070.1	basic helix-loop-helix (bHLH) DNA-binding superfamily protein		transcription factor bHLH131-like protein
AL7G12570	AT4G38070.1	basic helix-loop-helix (bHLH) DNA-binding superfamily protein		transcription factor bHLH131-like protein
AL7G12580	AT4G38060.2			hypothetical protein
AL7G12590	AT4G38050.1	Xanthine/uracil permease family protein		Xanthine/uracil permease family protein
AL7G12600	AT4G38040.1	Exostosin family protein		Exostosin family protein
AL7G12610	AT4G38030.1	Rhamnogalacturonate lyase family protein		Rhamnogalacturonate lyase family protein
AL7G12620	AT4G38020.1	tRNA/rRNA methyltransferase (SpoU) family protein		tRNA/rRNA methyltransferase (SpoU) family protein
AL7G12650	AT4G37990.1	elicitor-activated gene 3-2	Encodes an aromatic alcohol:NADP+ oxidoreductase whose mRNA levels are increased in response to treatment with a variety of phytopathogenic bacteria. Though similar to mannitol dehydrogenases, this enzyme does not have mannitol dehydrogenase activity.	cinnamyl alcohol dehydrogenase 8
AL7G12680	AT4G37970.1	cinnamyl alcohol dehydrogenase 6		cinnamyl alcohol dehydrogenase 6
AL7G12690	AT4G37950.1	Rhamnogalacturonate lyase family protein		Rhamnogalacturonate lyase family protein
AL7G13100	AT4G37670.2	N-acetyl-l-glutamate synthase 2		N-acetyl-l-glutamate synthase 2
AL7G13120	AT4G37650.1	GRAS family transcription factor	Involved in radial organization of the root and shoot axial organs. Essential for normal shoot gravitropism. The protein moves in a highly specific manner from the cells of the stele in which it is synthesized outward. Movement requires sequences within the GRAS and VHIID domains. SHORT-ROOT forms a network in combination with JACKDAW, BLUEJAY AND SCARECROW to regulate tissue patterning through a…	GRAS family transcription factor
AL7G14480	AT4G36590.1	MADS-box transcription factor family protein		MADS-box transcription factor family protein
AL7G14490	AT4G36580.1	AAA-type ATPase family protein		AAA-type ATPase family protein
AL7G14500	AT1G75250.1	RAD-like 6		RAD-like 6
AL7G15420	AT4G35700.1	zinc finger (C2H2 type) family protein	Target promoter of the male germline-specific transcription factor DUO1.	zinc finger (C2H2 type) family protein
AL7G15430	AT4G35690.1	Arabidopsis protein of unknown function (DUF241)		hypothetical protein (DUF241)
AL7G15770	AT2G02870.3	Galactose oxidase/kelch repeat superfamily protein		Galactose oxidase/kelch repeat superfamily protein
AL7G15780	AT4G35380.1	SEC7-like guanine nucleotide exchange family protein	Encodes one of the functionally redundant ARF guanine-nucleotide exchange factors (ARF-GEFs). Functions as regulators of post-Golgi trafficking.	SEC7-like guanine nucleotide exchange family protein
AL7G16240	AT4G34980.1	subtilisin-like serine protease 2	Serine protease similar to subtilisin.	subtilisin-like serine protease 2
AL7G17290	AT4G34100.2	RING/U-box superfamily protein	Encodes a protein involved in cuticular wax biosynthesis. Lines carrying a recessive mutation in this locus have reduced chain-length distribution, weakly glaucous stem surface, and has reduced fertility in early flowers, non-spreading floret, downward cupped leaves, leaf waxes nearly pure C24 and C26 acid.	RING/U-box superfamily protein
AL7G17500	AT4G33925.1		Encodes SSN2 (suppressor of sni1 2), a suppressor of SNI1 (AT4G18470). SSN2 contains a SWIM (SWI2/SNF2 and MuDR) domain found in a variety of prokaryotic and eukaryotic proteins. Involved in plant immune response and homologous recombination.	zinc finger SWIM domain protein
AL7G18490	AT4G33080.1	AGC (cAMP-dependent, cGMP-dependent and protein kinase C) kinase family protein		AGC (cAMP-dependent, cGMP-dependent and protein kinase C) kinase family protein
AL7G19070	AT4G32670.1	RING/FYVE/PHD zinc finger superfamily protein		RING/FYVE/PHD zinc finger superfamily protein
AL7G19110	AT4G32650.1	potassium channel in Arabidopsis thaliana 3	Encodes KAT3, a member of the Shaker family of voltage-gated potassium channel subunits. Does not form functional potassium channel on its own. Involved in down-regulating AKT1 and KAT1 channel activity by forming heteromers with AKT1 or KAT1. The Shaker family K+ ion channels include five groups based on phylogenetic analysis (FEBS Letters (2007) 581: 2357): I (inwardly rectifying conductance): …	potassium channel protein
AL7G19230	AT3G26480.1	Transducin family protein / WD-40 repeat family protein		Transducin family protein / WD-40 repeat family protein
AL7G19240	AT3G26470.1	Powdery mildew resistance protein, RPW8 domain		Powdery mildew resistance protein, RPW8 domain-containing protein
AL7G19270	AT5G67610.1	Uncharacterized conserved protein (DUF2215)	Encodes an orthlog of the Xenopus inner nuclear membrane (INM) protein Nemp1/TMEM194A.	transmembrane protein (DUF2215)
AL7G19280	AT4G32530.1	ATPase, F0/V0 complex, subunit C protein		ATPase, F0/V0 complex, subunit C protein
AL7G19880	AT4G32010.1	HSI2-like 1		HSI2-like 1
AL7G20130	AT4G31850.1	proton gradient regulation 3	encodes a protein containing 27 pentatrico-peptide repeat (PPR) motifs. Functions in the stabilization of petL operon RNA and also in the translation of petL.	proton gradient regulation 3
AL7G20140	AT4G31840.1	early nodulin-like protein 15		early nodulin-like protein 15
AL7G20170	AT4G31810.1	ATP-dependent caseinolytic (Clp) protease/crotonase family protein		ATP-dependent caseinolytic (Clp) protease/crotonase family protein
AL7G20200	AT4G31805.1	WRKY family transcription factor	Encodes POLAR, a protein associated with cellular asymmetry of meristemoids. Its transcript levels change after inducing MUTE expression in a mute background.	WRKY family transcription factor
AL7G20210	AT4G31800.1	WRKY DNA-binding protein 18	Pathogen-induced transcription factor. Binds W-box sequences in vitro. Forms protein complexes with itself and with WRKY40 and WRKY60. Constitutive expression of WRKY18 enhanced resistance to P. syringae, but its coexpression with WRKY40 or WRKY60 made plants more susceptible to both P. syringae and B. cinerea. WRKY18, WRKY40, and WRKY60 have partially redundant roles in response to the hemibiotr…	WRKY DNA-binding protein 18
AL7G20280	AT2G24765.1	ADP-ribosylation factor 3	GTPase required for Golgi targeting of GRIP domain proteins. AtARL1 binds directly to the GRIP domain of AtGRIP in a GTP-dependent manner	ADP-ribosylation factor 3
AL7G20300
AL7G20340	AT5G27100.1	glutamate receptor 2.1	member of Putative ligand-gated ion channel subunit family	glutamate receptor 2.1
AL7G20350	AT1G77520.1	O-methyltransferase family protein		O-methyltransferase family protein
AL7G20500	AT4G31540.1	exocyst subunit exo70 family protein G1	A member of EXO70 gene family, putative exocyst subunits, conserved in land plants. Arabidopsis thaliana contains 23 putative EXO70 genes, which can be classified into eight clusters on the phylogenetic tree.	exocyst subunit exo70 family protein G1
AL7G20510	AT4G31530.1	NAD(P)-binding Rossmann-fold superfamily protein		NAD(P)-binding Rossmann-fold superfamily protein
AL7G24950	AT4G27710.1	cytochrome P450, family 709, subfamily B, polypeptide 3	member of CYP709B The mRNA is cell-to-cell mobile.	cytochrome P450, family 709, subfamily B, polypeptide 3
AL7G24960	AT4G27700.1	Rhodanese/Cell cycle control phosphatase superfamily protein		Rhodanese/Cell cycle control phosphatase superfamily protein
AL7G25060	AT4G27657.1			hypothetical protein
AL7G26600	AT4G26340.1	F-box/RNI-like/FBD-like domains-containing protein		F-box/RNI-like/FBD-like domains-containing protein
AL7G26610	AT4G26330.1	Subtilisin-like serine endopeptidase family protein		Subtilisin-like serine endopeptidase family protein
AL7G28590	AT4G24610.1			pesticidal crystal cry8Ba protein
AL7G30640	AT4G22880.2	leucoanthocyanidin dioxygenase	encodes leucoanthocyanidin dioxygenase, which is involved in proanthocyanin biosynthesis. Mutant analysis suggests that this gene is also involved in vacuole formation.	leucoanthocyanidin dioxygenase
AL7G30650	AT4G22860.1	Cell cycle regulated microtubule associated protein		Cell cycle regulated microtubule associated protein
AL7G31070	AT4G22540.1	OSBP(oxysterol binding protein)-related protein 2A		OSBP(oxysterol binding protein)-related protein 2A
AL7G31160	AT4G22460.1	Bifunctional inhibitor/lipid-transfer protein/seed storage 2S albumin superfamily protein		Bifunctional inhibitor/lipid-transfer protein/seed storage 2S albumin superfamily protein
AL7G33570	AT4G20325.1			ribonuclease H2 subunit B
AL7G33830	AT4G20030.1	RNA-binding (RRM/RBD/RNP motifs) family protein		RNA-binding (RRM/RBD/RNP motifs) family protein
AL7G33840	AT4G20020.2		Encodes a protein involved in RNA editing in mitochondria. Member of MORF family consisting of of nine full-length proteins encoded in the nuclear genome. MORF proteins are required for all RNA editing events in plastids and for many, possibly also all, sites in mitochondria. Potential link between the RNA binding PPR protein and the protein contributing the enzymatic activity in RNA editing.	multiple organellar RNA editing factor
AL7G33850	AT4G20010.1	plastid transcriptionally active 9		plastid transcriptionally active 9
AL7G33870	AT2G17785.1	zinc-binding protein-related		zinc-binding protein-like protein
AL7G33880	AT4G19990.2	FAR1-related sequence 1		FAR1-related sequence 1
AL7G33910	AT4G19990.2	FAR1-related sequence 1		FAR1-related sequence 1
AL7G33920	AT4G19985.1	Acyl-CoA N-acyltransferases (NAT) superfamily protein		Acyl-CoA N-acyltransferases (NAT) superfamily protein
AL7G33930	AT4G19980.1			hypothetical protein
AL7G33940	AT4G19970.1			nucleotide-diphospho-sugar transferase family protein
AL7G33950	AT4G19960.2	K+ uptake permease 9	Encodes a potassium ion transmembrane transporter. Also mediates cesium uptake when expressed in E. coli. The mRNA is cell-to-cell mobile.	K+ uptake permease 9
AL7G33960	AT4G11770.1	Galactose oxidase/kelch repeat superfamily protein		Galactose oxidase/kelch repeat superfamily protein
AL7G33990	AT4G19930.1	F-box and associated interaction domains-containing protein		F-box and associated interaction domains-containing protein
AL7G34030	AT4G19910.1	Toll-Interleukin-Resistance (TIR) domain family protein		Toll-Interleukin-Resistance (TIR) domain family protein
AL7G34070	AT4G11770.1	Galactose oxidase/kelch repeat superfamily protein		Galactose oxidase/kelch repeat superfamily protein
AL7G34080	AT4G19900.1	alpha 1,4-glycosyltransferase family protein		alpha 1,4-glycosyltransferase family protein
AL7G34150	AT4G19890.1	Pentatricopeptide repeat (PPR-like) superfamily protein		Pentatricopeptide repeat (PPR-like) superfamily protein
AL7G34170	AT4G19870.2	Galactose oxidase/kelch repeat superfamily protein		Galactose oxidase/kelch repeat superfamily protein
AL7G34220	AT4G19860.1	alpha/beta-Hydrolases superfamily protein	Encodes a cytosolic calcium-independent phospholipase A.	alpha/beta-Hydrolases superfamily protein
AL7G34240	AT4G19840.1	phloem protein 2-A1	encodes a phloem lectin, similar to phloem lectin in cucumber and celery. Gene is expressed in the phloem, predominantly in the companion cells. The mRNA is cell-to-cell mobile.	phloem protein 2-A1
AL7G34610	AT4G19510.1	Disease resistance protein (TIR-NBS-LRR class)		Disease resistance protein (TIR-NBS-LRR class)
AL7G34620	AT4G19500.1	nucleoside-triphosphatases;transmembrane receptors;nucleotide binding;ATP binding		nucleoside-triphosphatase/transmembrane receptor/nucleotide binding/ATP binding protein
AL7G34630	AT4G19490.2	VPS54	Putative homolog of yeast Vps54. Thought to associate with POK and ATVPS53 in a plant GARP-like complex involved in the membrane trafficking system.	VPS54
AL7G34670	AT4G19440.1	Tetratricopeptide repeat (TPR)-like superfamily protein		Tetratricopeptide repeat (TPR)-like superfamily protein
AL7G36320	AT4G18120.1	MEI2-like 3	A member of mei2-like gene family, predominantly plant-based family of genes encoding RNA binding proteins with characteristic presence of a highly conserved RNA binding motif first described in the mei2 gene of the fission yeast S. pombe. In silico analyses reveal nine mei2 -like genes in A. thaliana. They were grouped into four distinct clades, based on overall sequence similarity and subfamily…	MEI2-like 3
AL7G40190	AT1G80070.1	Pre-mRNA-processing-splicing factor	Encodes a factor that influences pre-mRNA splicing and is required for embryonic development. Mutations result in an abnormal suspensor and embryo lethality. The mRNA is cell-to-cell mobile.	Pre-mRNA-processing-splicing factor
AL7G40250	AT4G15310.1	cytochrome P450, family 702, subfamily A, polypeptide 3	a member of the cytochrome P450 gene family. molecular function unknown.	cytochrome P450, family 702, subfamily A, polypeptide 3
AL7G40290	AT4G15350.1	cytochrome P450, family 705, subfamily A, polypeptide 2	member of CYP705A	cytochrome P450, family 705, subfamily A, polypeptide 2
AL7G40640	AT4G15080.1	DHHC-type zinc finger family protein		DHHC-type zinc finger family protein
AL7G41160	AT4G14760.1	kinase interacting (KIP1-like) family protein		kinase interacting (KIP1-like) family protein
AL7G42110	AT4G14230.1	CBS domain-containing protein with a domain of unknown function (DUF21)		CBS domain protein with a domain protein (DUF21)
AL7G42140	AT4G14220.1	RING-H2 group F1A	encodes a RING-type E3 ubiquitin ligase implicated in gametogenesis. RHF1a can interact with the cell cycle inhibitor ICK4/KRP6 in vitro. It apppears to target ICK4KRP6 for degradation following meiosis in order to allow the mitoses associated with megagametogenesis and microgametogenesis to occur. RHF1a is expressed in the carpels throughout floral development. It is expressed in various tissues…	RING-H2 group F1A
AL7G42150	AT4G14210.1	phytoene desaturase 3	Encodes phytoene desaturase (phytoene dehydrogenase), an enzyme that catalyzes the desaturation of phytoene to zeta-carotene during carotenoid biosynthesis. Processed protein is localized to the plastid.	phytoene desaturase 3
AL7G45290	AT3G42550.1	Eukaryotic aspartyl protease family protein		Eukaryotic aspartyl protease family protein
AL7G46390	AT3G02580.1	sterol 1	Brassinosteroid biosynthetic enzyme, catalyzes delta7 sterol C-5 desaturation step. Mutant has dwarf phenotype.	sterol 1
AL7G46450	AT3G14510.1	Polyprenyl synthetase family protein		Polyprenyl synthetase family protein
AL7G46510	AT5G37690.1	SGNH hydrolase-type esterase superfamily protein		SGNH hydrolase-type esterase superfamily protein
AL7G47000	AT5G61500.1	autophagy 3 (APG3)		autophagy 3 (APG3)
AL7G47050	AT5G42090.1	Lung seven transmembrane receptor family protein		Lung seven transmembrane receptor family protein
AL7G47140	AT5G42020.1	Heat shock protein 70 (Hsp 70) family protein	Luminal binding protein (BiP2) involved in polar nuclei fusion during proliferation of endosperm nuclei.	Heat shock protein 70 (Hsp 70) family protein
AL7G47160	AT2G02955.1	maternal effect embryo arrest 12		maternal effect embryo arrest 12
AL7G47170	AT5G42010.1	Transducin/WD40 repeat-like superfamily protein		Transducin/WD40 repeat-like superfamily protein
AL7G47210	AT4G38200.1	SEC7-like guanine nucleotide exchange family protein	Encodes one of the functionally redundant ARF guanine-nucleotide exchange factors (ARF-GEFs). Functions as regulators of post-Golgi trafficking.	SEC7-like guanine nucleotide exchange family protein
AL7G47220	AT4G38225.1			glycerol kinase
AL7G47230	AT5G07060.1	CCCH-type zinc fingerfamily protein with RNA-binding domain	Encodes MAC5C, homologous to MAC5A. MAC5A is a component of the MOS4-associated complex (MAC) that contributes to snc1- mediated autoimmunity. Homologues include AT1G07360 (MAC5A), AT2G29580 (MAC5B) and AT5G07060 (MAC5C). MAC5A and MAC5B are more closely related to each other than to MAC5C.	CCCH-type zinc fingerfamily protein with RNA-binding domain-containing protein
AL7G50150	AT1G53950.1	Ubiquitin-like superfamily protein		ubiquitin-40S ribosomal S27a-like protein
AL7G50160
AL7G51010	AT1G17050.1	solanesyl diphosphate synthase 2	Encodes one of the two paralogous solanesyl diphosphate synthases - SPS1 (At1g78510) and SPS2 (At1g17050) - that assemble the side-chain of plastoquinone-9 in plastids.	solanesyl diphosphate synthase 2
AL7G51430	AT5G38990.1	Malectin/receptor-like protein kinase family protein	Involved in growth adaptation upon exposure to metal ions. Contributes together with the other MDS genes to the complex network of CrRLK1Ls that positively and negatively affect growth.	Malectin/receptor-like protein kinase family protein
AL7G51930	AT5G38600.1	Proline-rich spliceosome-associated (PSP) family protein / zinc knuckle (CCHC-type) family protein		Proline-rich spliceosome-associated (PSP) family protein / zinc knuckle (CCHC-type) family protein
AL7G52780	AT5G38140.1	nuclear factor Y, subunit C12		nuclear factor Y, subunit C12
AL7G53100	AT5G37890.1	Protein with RING/U-box and TRAF-like domains	Encodes an E3 protein ligase (based on a self-ubiquitination in vitro assay).	Protein with RING/U-box and TRAF-like domain
AL7G53110	AT5G37890.1	Protein with RING/U-box and TRAF-like domains	Encodes an E3 protein ligase (based on a self-ubiquitination in vitro assay).	Protein with RING/U-box and TRAF-like domain
AL8G10640	AT5G47400.1			sphingomyelin phosphodiesterase
AL8G10770	AT5G47250.1	LRR and NB-ARC domains-containing disease resistance protein		LRR and NB-ARC domains-containing disease resistance protein
AL8G11230	AT5G47040.1	lon protease 2	Encodes a member of the Lon protease-like proteins (Lon1/At5g26860, Lon2/At5g47040, Lon3/At3g05780, Lon4/At3g05790). Lon is a multifunctional ATP-dependent protease which exists in bacteria, archaea and within organelles in eukaryotic cells. Lon proteases are responsible for the degradation of abnormal, damaged and unstable proteins.	lon protease 2
AL8G13050	AT4G38940.1	Galactose oxidase/kelch repeat superfamily protein		Galactose oxidase/kelch repeat superfamily protein
AL8G13190	AT5G45510.1	Leucine-rich repeat (LRR) family protein		Leucine-rich repeat (LRR) family protein
AL8G13940	AT4G36150.1	Disease resistance protein (TIR-NBS-LRR class) family		Disease resistance protein (TIR-NBS-LRR class) family
AL8G13960	AT4G36150.1	Disease resistance protein (TIR-NBS-LRR class) family		Disease resistance protein (TIR-NBS-LRR class) family
AL8G14100	AT5G45113.1	mitochondrial transcription termination factor-related / mTERF-related		mitochondrial transcription termination factor-related / mTERF-like protein
AL8G15260	AT5G44560.1	SNF7 family protein		SNF7 family protein
AL8G17530	AT5G43130.1	TBP-associated factor 4		TBP-associated factor 4
AL8G17920	AT5G42930.1	alpha/beta-Hydrolases superfamily protein		alpha/beta-Hydrolases superfamily protein
AL8G20260	AT1G01640.2	BTB/POZ domain-containing protein	Putative role in flower development. Comparison of SALK_011721C to Columbia wild type resulted in a trend toward earlier flowering in the mutant (P=0.1) (Stapleton and Woodruff 2009, personal communication).	BTB/POZ domain-containing protein
AL8G22840	AT5G49220.1	Protein of unknown function (DUF789)		hypothetical protein (DUF789)
AL8G23970	AT5G49990.1	Xanthine/uracil permease family protein		Xanthine/uracil permease family protein
AL8G24020	AT5G50020.2	DHHC-type zinc finger family protein		DHHC-type zinc finger family protein
AL8G24070	AT5G50080.1	ethylene response factor 110	encodes a member of the ERF (ethylene response factor) subfamily B-4 of ERF/AP2 transcription factor family. The protein contains one AP2 domain and is phosphorylated in planta. There are 7 members in this subfamily.	ethylene response factor 110
AL8G24390	AT5G50330.1	Protein kinase superfamily protein		Protein kinase superfamily protein
AL8G25010	AT5G50840.1			alpha-taxilin-like protein
AL8G25020	AT5G50850.1	Transketolase family protein		Transketolase family protein
AL8G25770	AT1G36622.1			transmembrane protein
AL8G25820	AT5G51520.1	Plant invertase/pectin methylesterase inhibitor superfamily protein		Plant invertase/pectin methylesterase inhibitor superfamily protein
AL8G26120	AT5G51830.1	pfkB-like carbohydrate kinase family protein	Encodes one of the several Arabidopsis fructokinases. Nomenclature according to Riggs 2017 has been adopted for the family by the community (personal communication, Boernke, Callis, Granot, Boernke, and Smeekens). Important for seed oil accumulation and vascular development.	pfkB-like carbohydrate kinase family protein
AL8G26130	AT5G51840.1			junctophilin-like protein
AL8G27310	AT5G52860.1	ABC-2 type transporter family protein		ABC-2 type transporter family protein
AL8G27920	AT5G53260.1	Seed maturation protein		Seed maturation protein
AL8G28070	AT4G27880.1	Protein with RING/U-box and TRAF-like domains		Protein with RING/U-box and TRAF-like domain
AL8G28640	AT5G53730.1	Late embryogenesis abundant (LEA) hydroxyproline-rich glycoprotein family		Late embryogenesis abundant (LEA) hydroxyproline-rich glycoprotein family
AL8G30570	AT5G55070.1	Dihydrolipoamide succinyltransferase		Dihydrolipoamide succinyltransferase
AL8G30950	AT5G55400.1	Actin binding Calponin homology (CH) domain-containing protein	Encodes a member of the fimbrin family. Different members of the fimbrin/plastin family have diverged biochemically during evolution to generate either tight actin bundles or loose networks with distinct biochemical and biophysical properties. FIM4 generates both actin bundles and branched actin filaments whereas FIM5 only generates actin bundles.	Actin binding Calponin homology (CH) domain-containing protein
AL8G31230	AT5G55650.1			transmembrane protein
AL8G31240	AT5G55660.1	DEK domain-containing chromatin associated protein		DEK domain-containing chromatin associated protein
AL8G31250	AT5G55670.1	RNA-binding (RRM/RBD/RNP motifs) family protein		RNA-binding (RRM/RBD/RNP motifs) family protein
AL8G33180	AT5G57210.1	Ypt/Rab-GAP domain of gyp1p superfamily protein		Ypt/Rab-GAP domain of gyp1p superfamily protein
AL8G37350	AT5G60760.1	P-loop containing nucleoside triphosphate hydrolases superfamily protein		P-loop containing nucleoside triphosphate hydrolases superfamily protein
AL8G37820	AT5G61170.1	Ribosomal protein S19e family protein		Ribosomal protein S19e family protein
AL8G41800	AT5G64430.1	Octicosapeptide/Phox/Bem1p family protein		Octicosapeptide/Phox/Bem1p family protein
AL8G43250	AT5G65660.1	hydroxyproline-rich glycoprotein family protein		hydroxyproline-rich glycoprotein family protein
AL8G43830	AT5G67470.1	formin homolog 6		formin homolog 6
AL8G43920	AT5G67400.1	root hair specific 19		root hair specific 19
AL8G44070	AT5G67265.1			hypothetical protein
AL8G44110	AT5G67230.1	Nucleotide-diphospho-sugar transferases superfamily protein	Encodes a member of the GT43 family glycosyltransferases involved in glucuronoxylan biosynthesis: AT2G37090 (IRX9) and AT1G27600 (IRX9-L or I9H, IRX9 homolog); AT4G36890 (IRX14) and AT5G67230 (IRX14-L or I14H, IRX14 homolog). They form two functionally non-redundant groups essential for the normal elongation of glucuronoxylan backbone. I9H functions redundantly with IRX9, I14H is redundant with I…	Nucleotide-diphospho-sugar transferases superfamily protein
AL8G44530	AT5G66870.1	ASYMMETRIC LEAVES 2-like 1	Encodes LOB domain protein whose overexpression results in KNOX gene repression. Overexpression also results in plants with hyponastic leaves, downward pointing flowers and reduced apical dominance. May be involved in the transcriptional regulation of the homeobox gene BP (brevipedicellus) during lateral organ differentiation. Acts together with AS2 in proximal-distal symmetry determination.	ASYMMETRIC LEAVES 2-like 1

## Sheet: FST_1%_pair2_annotation
Supplementary Dataset 3B: Description of differentiation candidates (1% of empirical Fst outliers) for pair 2 (S2-N2). (source:Araport11)
A.lyrata ID	A.thaliana homolog	Short description	Function	Description
AL1G12590	AT1G03120.1			responsive to abscisic acid 28
AL1G14550	AT1G04830.1	Ypt/Rab-GAP domain of gyp1p superfamily protein		Ypt/Rab-GAP domain of gyp1p superfamily protein
AL1G14620	AT1G04900.1	Protein of unknown function (DUF185)		NADH dehydrogenase ubiquinone complex I, assembly factor-like protein (DUF185)
AL1G14880	AT1G05120.1	Helicase protein with RING/U-box domain		Helicase protein with RING/U-box domain-containing protein
AL1G15270	AT1G05430.1			hypothetical protein
AL1G15610	AT1G05700.1	Leucine-rich repeat transmembrane protein kinase protein		Leucine-rich repeat transmembrane protein kinase protein
AL1G16920	AT1G06900.1	Insulinase (Peptidase family M16) family protein		Insulinase (Peptidase family M16) family protein
AL1G17840	AT1G07650.1	Leucine-rich repeat transmembrane protein kinase		Leucine-rich repeat transmembrane protein kinase
AL1G18640	AT1G08230.2	Transmembrane amino acid transporter family protein	Codes for a H+-driven, high affinity gamma-aminobutyric acid (GABA) transporter. Localized at the plasma membrane. In planta, AtGAT1 expression was highest in flowers and under conditions of elevated GABA concentrations such as wounding or senescence.	Transmembrane amino acid transporter family protein
AL1G19960	AT1G09440.1	Protein kinase superfamily protein		Protein kinase superfamily protein
AL1G21850	AT1G10890.1			arginine/glutamate-rich 1 protein
AL1G22040	AT1G11060.1	WAPL (Wings apart-like protein regulation of heterochromatin) protein	Encodes one of two redundant proteins (the other is WAPL2) that are involved in prophase removal of cohesion during meiosis. Double mutants with wapl2 exhibit reduced fertility due to defects in meiosis and also some abnormal embryo development in rare cases where embryos are formed.	WAPL (Wings apart-like protein regulation of heterochromatin) protein
AL1G22050	AT1G11070.1			hydroxyproline-rich glycoprotein family protein
AL1G22200	AT1G11180.1	Secretory carrier membrane protein (SCAMP) family protein		Secretory carrier membrane protein (SCAMP) family protein
AL1G23370
AL1G23820	AT1G62960.1	ACC synthase 10	Encodes an aminotransferase with broad specificity for aspartate and aromatic amino aids such as tyrosine and phenylalanine. It does not act on branched chain amino acids and does not have ACC synthase activity.	ACC synthase 10
AL1G23830	AT1G12470.1	zinc ion binding		zinc ion binding protein
AL1G24480	AT1G12840.1	vacuolar ATP synthase subunit C (VATC) / V-ATPase C subunit / vacuolar proton pump C subunit (DET3)	Encodes subunit C of the vacuolar H(+)-ATPase (V-ATPase). Bound and phosphorylated by AtWNK8. The mRNA is cell-to-cell mobile.	vacuolar ATP synthase subunit C (VATC) / V-ATPase C subunit / vacuolar proton pump C subunit (DET3)
AL1G24570	AT1G12930.1	ARM repeat superfamily protein		ARM repeat superfamily protein
AL1G25650	AT1G13830.1	Carbohydrate-binding X8 domain superfamily protein		Carbohydrate-binding X8 domain superfamily protein
AL1G25790	AT1G13950.1	eukaryotic elongation factor 5A-1	Encodes eukaryotic translation initiation factor 5A (EIF-5A).In mammalian cells it functions as a shuttle protein that translocates mRNA from the nucleus to cytoplasmic ribosomes. Overexpression results in an increase in both primary and secondary xylem formation. In RNAi suppressed lines, xylem formation is reduced.	eukaryotic elongation factor 5A-1
AL1G27140	AT1G15080.1	lipid phosphate phosphatase 2	Encodes phosphatidic acid phosphatase. Involved in ABA signaling. Functions as a negative regulator upstream of ABI4. Expressed during germination and seed development. Expressed overall in young seedlings, in roots, hypocotyls, and vascular cells of cotyledons and leaves of 10 day-old seedlings, in flower filaments and stem elongation zones. Not expressed in anthers, pollen nor petals.	lipid phosphate phosphatase 2
AL1G27170	AT1G15110.1	phosphatidyl serine synthase family protein	PSS1 encodes a base-exchange-type Phosphatidylserine (PS) synthase. Mutant analysis revealed its role in pollen maturation.	phosphatidyl serine synthase family protein
AL1G27350	AT1G15260.1			LOW protein: ATP-dependent RNA helicase-like protein
AL1G27360	AT1G15270.1	Translation machinery associated TMA7		Translation machinery associated TMA7
AL1G27560	AT1G15440.1	periodic tryptophan protein 2	Encodes a nucleolar protein that is a ribosome biogenesis co-factor. Mutants display aberrant RNA processing and female gametophyte development.	periodic tryptophan protein 2
AL1G28280	AT1G16150.1	wall associated kinase-like 4	Encodes a WAK-like receptor-like kinase with a cytoplasmic Ser/Thr protein kinase domain and an extracellular domain with EGF-like repeats. Likely involved in Arabidopsis root mineral responses to Zn2+, Cu2+, K+, Na+ and Ni+. The mRNA is cell-to-cell mobile.	wall associated kinase-like 4
AL1G29340	AT1G17130.1	Family of unknown function (DUF572)	DUF572 domain protein involved in alternative splicing.	coiled-coil protein (DUF572)
AL1G29350	AT1G17140.1	interactor of constitutive active rops 1	Encodes a ROP/RAC effector, designated interactor of constitutive active ROPs 1 (ICR1), that interacts with GTP-bound ROPs. ICR1 is a scaffold mediating formation of protein complexes that are required for cell polarity. ICR1 is comprised of coiled-coil domains and forms complexes with itself and the exocyst vesicle-tethering complex subunit SEC3.	interactor of constitutive active rops 1
AL1G29730	AT1G17450.2	B-block binding subunit of TFIIIC		B-block binding subunit of TFIIIC
AL1G29760	AT1G17470.1	developmentally regulated G-protein 1	Encodes a member of the DRG (developmentally regulated G-protein) family expressed throughout the plant, with highest expression in actively growing tissues. Has GTPase activity.	developmentally regulated G-protein 1
AL1G30070	AT1G17720.2	Protein phosphatase 2A, regulatory subunit PR55	type 2A protein serine/threonine phosphatase 55 kDa B	Protein phosphatase 2A, regulatory subunit PR55
AL1G31510	AT1G18950.1	DDT domain superfamily		DDT domain superfamily
AL1G31900	AT1G19310.1	RING/U-box superfamily protein		RING/U-box superfamily protein
AL1G32860	AT1G20060.1	ATP binding microtubule motor family protein		ATP binding microtubule motor family protein
AL1G33780	AT1G20780.1	senescence-associated E3 ubiquitin ligase 1	Encodes a protein containing a U-box and an ARM domain. Homozygous mutant seedlings have a seedling lethal phenotype with widespread cell death lesions throughout the cotyledons and roots.	senescence-associated E3 ubiquitin ligase 1
AL1G33790	AT1G20795.1	F-box family protein		F-box family protein
AL1G33800	AT1G20800.1	F-box family protein	F-box family protein	F-box/associated interaction domain protein
AL1G33810	AT1G20810.1	FKBP-like peptidyl-prolyl cis-trans isomerase family protein		FKBP-like peptidyl-prolyl cis-trans isomerase family protein
AL1G34310	AT1G21230.1	wall associated kinase 5	encodes a wall-associated kinase The mRNA is cell-to-cell mobile.	wall associated kinase 5
AL1G34580	AT5G50920.1	CLPC homologue 1	Encodes a protein that is similar to ATP-dependent Clp protease ATP-binding subunit / ClpC. Involved in protein import into the chloroplast. May provide ATP source that drives the TIC (Translocon at the Inner envelope membrane of Chloroplasts) translocation machinery. Association of Hsp93 with the inner envelope membrane through its N domain is important for the functions of Hsp93 in vivo.	CLPC homologue 1
AL1G34590	AT1G21480.1	Exostosin family protein		Exostosin family protein
AL1G35950	AT1G22430.2	GroES-like zinc-binding dehydrogenase family protein		GroES-like zinc-binding dehydrogenase family protein
AL1G36650	AT1G23080.3	Auxin efflux carrier family protein	Encodes a novel component of auxin efflux that is located apically in the basal cell and is involved during embryogenesis in setting up the apical-basal axis in the embryo. It is also involved in pattern specification during root development. In roots, it is expressed at lateral and basal membranes of provascular cells in the meristem and elongation zone, whereas in the columella cells it coincid…	Auxin efflux carrier family protein
AL1G37000	AT1G23201.1			GCK domain protein
AL1G37250	AT1G23480.1	cellulose synthase-like A3	encodes a gene similar to cellulose synthase	cellulose synthase-like A3
AL1G37440	AT1G23690.1	Domain of unknown function DUF220		hypothetical protein (Domain of unknown function DUF220)
AL1G37990	AT1G24160.1			triadin
AL1G38200	AT1G27240.1	Paired amphipathic helix (PAH2) superfamily protein		Paired amphipathic helix (PAH2) superfamily protein
AL1G38390	AT1G27100.1	Actin cross-linking protein		Actin cross-linking protein
AL1G38470	AT1G27030.1			hypothetical protein
AL1G38770	AT1G26820.1	ribonuclease 3	Encodes ribonuclease RNS3.	ribonuclease 3
AL1G40170	AT1G25055.1	F-box family protein		F-box family protein
AL1G40400	AT1G24540.1	cytochrome P450, family 86, subfamily C, polypeptide 1	member of CYP86C	cytochrome P450, family 86, subfamily C, polypeptide 1
AL1G40940	AT1G27510.1	Protein of unknown function (DUF3506)	Encodes one of the two plastid proteins EXECUTER (EX1, AT4G33630) and EX2 (AT1G27510). Mediates singlet oxygen induced programmed cell death.	UvrB/UvrC domain protein (DUF3506)
AL1G40950	AT1G27520.1	Glycosyl hydrolase family 47 protein		Glycosyl hydrolase family 47 protein
AL1G41280	AT1G27750.1	nucleic acid binding		nucleic acid binding protein
AL1G41660	AT1G28130.1	Auxin-responsive GH3 family protein	Encodes an IAA-amido synthase that conjugates Asp and other amino acids to auxin in vitro. Lines carrying insertions in this gene are hypersensitive to auxin.	Auxin-responsive GH3 family protein
AL1G42580	AT1G28960.1	nudix hydrolase homolog 15	Encodes a ppGpp pyrophosphohydrolase.	nudix hydrolase homolog 15
AL1G42780	AT4G14600.1	Target SNARE coiled-coil domain protein		Target SNARE coiled-coil domain protein
AL1G44080	AT1G30160.2	Protein of unknown function (DUF295)		hypothetical protein (DUF295)
AL1G44860	AT1G32660.1	F-box and associated interaction domains-containing protein		F-box and associated interaction domains-containing protein
AL1G45460	AT1G31070.2	N-acetylglucosamine-1-phosphate uridylyltransferase 1	Encodes a protein that functions as an N-acetylglucosamine-1-phosphate uridylyltransferase that catalyzes the formation of UDP-N-acetylglucosamine (UDP-GlcNAc). This is an essential precursor for glycolipid and glycoprotein synthesis and is also used for regulatory protein modification in signaling pathways. The enzyme can also catalyze the reverse reaction using both UDP-GlcNAc and the less comm…	N-acetylglucosamine-1-phosphate uridylyltransferase 1
AL1G45470	AT1G33020.1	F-box and associated interaction domains-containing protein		F-box and associated interaction domains-containing protein
AL1G48030	AT1G32560.1	Late embryogenesis abundant protein, group 1 protein	Encodes LEA4-1, a member of the Late Embryogenesis Abundant (LEA) proteins which typically accumulate in response to low water availability conditions imposed during development or by the environment.	Late embryogenesis abundant protein, group 1 protein
AL1G48040	AT1G33500.1			tropomyosin
AL1G49050	AT1G34550.1	Protein of unknown function (DUF616)		transmembrane protein (DUF616)
AL1G50560	AT1G35670.1	calcium-dependent protein kinase 2	Encodes a Ca(2+)-dependent, calmodulin-independent protein kinase that is rapidly induced by drought and high-salt stress but not by low-temperature stress or heat stress. Positive regulator of ABA signaling. Phosphorylates ABA responsive transcription factors ABF1 and ABF4.	calcium-dependent protein kinase 2
AL1G50570	AT1G35680.1	Ribosomal protein L21	Encodes a chloroplast ribosomal protein L21 that is required for chloroplast development and embryogenesis. The mRNA is cell-to-cell mobile.	Ribosomal protein L21
AL1G51200	AT1G37140.1	MEI2 C-terminal RRM only like 1	Amember of mei2-like gene family; phylogenetic analysis revealed that it belongs to the fourth clade of mei2-like proteins, with conserved C-terminal RNA recognition motif (RRM) only. MCT1 expression is increased in the presence of ABA and RNAi suppression showed increased germination rates in the presence of ABA.	MEI2 C-terminal RRM only like 1
AL1G51280	ATCG00860.1	Chloroplast Ycf2;ATPase, AAA type, core	Encodes an unknown protein. This gene is regulated by AtSIG6 transcriptionally.Strong interaction with TIC inner envelope protein translocon which consists of Tic20/Tic56/Tic100/Tic214(Ycf1)(DOI:10.1105/tpc.18.00357).	Chloroplast Ycf2
AL1G51990	AT1G43850.1	SEUSS transcriptional co-regulator	Encodes a transcriptional co-regulator of AGAMOUS, that functions with LEUNIG to repress AG in the outer floral whorls.	SEUSS transcriptional co-regulator
AL1G52000
AL1G53280	AT1G47056.1	VIER F-box proteine 1	Encodes an F-box protein. Based on genetic analysis appears to be functionally redundant with VFB2,3, and 4. When expression of all 4 genes is reduced plants show defects in growth and reduced expression of auxin response genes.	VIER F-box protein 1
AL1G55060	AT1G48430.1	Dihydroxyacetone kinase		Dihydroxyacetone kinase
AL1G55070	AT1G48440.1	B-cell receptor-associated 31-like		B-cell receptor-associated 31-like protein
AL1G55320	AT1G48650.1	DEA(D/H)-box RNA helicase family protein		DEA(D/H)-box RNA helicase family protein
AL1G55920	AT1G49040.1	stomatal cytokinesis defective / SCD1 protein (SCD1)	Encodes soluble protein containing N-terminal DENN domain and eight C-terminal WD-40 repeats. Involved in cytokinesis of guard mother cells and leaf epidermal cells. The overall growth and development of mutant plants is severely affected, they are smaller than wt, with defects in seedling development, leaf expansion and flower morphology which renders the mutant conditionally sterile.	stomatal cytokinesis defective / SCD1 protein (SCD1)
AL1G55950	AT1G13360.2			hypothetical protein
AL1G59700	AT5G03000.1	Galactose oxidase/kelch repeat superfamily protein		Galactose oxidase/kelch repeat superfamily protein
AL1G59790	AT1G34095.1			hypothetical protein
AL1G59800	AT1G51790.1	Leucine-rich repeat protein kinase family protein		Leucine-rich repeat protein kinase family protein
AL1G61540	AT1G53165.2	Protein kinase superfamily protein		Protein kinase superfamily protein
AL1G61950	AT1G53440.1	Leucine-rich repeat transmembrane protein kinase		Leucine-rich repeat transmembrane protein kinase
AL1G62330	AT1G53660.1	nodulin MtN21 /EamA-like transporter family protein	Nucleotide/sugar transporter family protein	nodulin MtN21 /EamA-like transporter family protein
AL1G63680	AT1G55610.2	BRI1 like	mutant has Altered vascular cell differentiation; LRR Receptor Kinase	BRI1 like
AL1G64230	AT1G55970.1	histone acetyltransferase of the CBP family 4	HAC4 is most likely to be an expressed pseudogene that lacks HAT function. there is a single nucleotide deletion in both the HAC4 genomic and cDNA sequences relative to its homologs. The resulting frameshift within the open reading frame causes a stop codon to occur within the predicted acetyltransferase catalytic domain.	histone acetyltransferase of the CBP family 4
AL1G64410	AT1G56130.1	Leucine-rich repeat transmembrane protein kinase		Leucine-rich repeat transmembrane protein kinase
AL1G64440	AT3G13940.1	DNA binding;DNA-directed RNA polymerases		DNA binding / DNA-directed RNA polymerase
AL1G64530	AT1G54310.2	S-adenosyl-L-methionine-dependent methyltransferases superfamily protein		S-adenosyl-L-methionine-dependent methyltransferases superfamily protein
AL1G64540	AT1G54320.1	LEM3 (ligand-effect modulator 3) family protein / CDC50 family protein		LEM3 (ligand-effect modulator 3) family protein / CDC50 family protein
AL1G65050	AT1G54620.1	Plant invertase/pectin methylesterase inhibitor superfamily protein		Plant invertase/pectin methylesterase inhibitor superfamily protein
AL2G11190	AT1G63910.1	myb domain protein 103	member of MYB3R- and R2R3- type MYB- encoding genes	myb domain protein 103
AL2G11230	AT1G63900.1	E3 Ubiquitin ligase family protein	Encodes a RING-type ubiquitin E3 ligase of the chloroplast outer membrane that associates with TOC complexes and mediates ubiquitination of TOC components, promoting their degradation. It not only regulates chloroplast protein import but also targets components of the peroxisome protein import apparatus, PEX13 in particular. Several studies have been done to examine the peroxisomal localization o…	E3 Ubiquitin ligase family protein
AL2G12240
AL2G14580	AT1G80740.1	chromomethylase 1	ecotype Kl-0 chromomethylase (CMT1). A plant line expressing an RNAi construct directed against DMT4 has reduced agrobacterium-mediated tumor formation.	chromomethylase 1
AL2G14760	AT1G61500.1	S-locus lectin protein kinase family protein		S-locus lectin protein kinase family protein
AL2G15090	AT1G61240.4	Protein of unknown function (DUF707)		lysine ketoglutarate reductase trans-splicing-like protein (DUF707)
AL2G15100	AT1G61230.1	Mannose-binding lectin superfamily protein		Mannose-binding lectin superfamily protein
AL2G15240	AT1G61130.1	serine carboxypeptidase-like 32		serine carboxypeptidase-like 32
AL2G17450	AT1G59610.1	dynamin-like 3	A high molecular weight GTPase whose GTP-binding domain shows a low homology to those of other plant dynamin-like proteins.Contains a pleckstrin homologous domain. DRP2B and DRP1A participate together in clathrin-coated vesicle formation during endocytosis. The mRNA is cell-to-cell mobile.	dynamin-like 3
AL2G20450	AT1G41830.1	SKU5-similar 6		SKU5-similar 6
AL2G22460	AT4G18870.1	E2F/DP family winged-helix DNA-binding domain		E2F/DP family winged-helix DNA-binding domain-containing protein
AL2G22510	AT1G65560.1	Zinc-binding dehydrogenase family protein		Zinc-binding dehydrogenase family protein
AL2G22800	AT1G65690.1	Late embryogenesis abundant (LEA) hydroxyproline-rich glycoprotein family	Encodes NHL6 (NDR1/HIN1-like 6). Plays an important role in the abiotic stresses-induced ABA signaling and biosynthesis, particularly during seed germination and early seedling development.	Late embryogenesis abundant (LEA) hydroxyproline-rich glycoprotein family
AL2G23100	AT1G65810.1	P-loop containing nucleoside triphosphate hydrolases superfamily protein		P-loop containing nucleoside triphosphate hydrolases superfamily protein
AL2G25270	AT1G66970.1	SHV3-like 2	Encodes a member of the glycerophosphodiester phosphodiesterase like (GDPD-like) family.	SHV3-like 2
AL2G25620
AL2G25630
AL2G27300	AT1G68440.1			transmembrane protein
AL2G27600	AT1G68680.1			SH3/FCH domain protein
AL2G27780	AT1G68820.1	Transmembrane Fragile-X-F-associated protein		Transmembrane Fragile-X-F-associated protein
AL2G28260	AT1G69170.1	Squamosa promoter-binding protein-like (SBP domain) transcription factor family protein	Encodes SPL6. Required for the resistance mediated by the TIR-NB-LRR RPS4 against Pseudomonas syringae carrying the avrRps4 effector. Transcriptome analysis indicates that SPL6 positively regulates a subset of defense genes.	Squamosa promoter-binding protein-like (SBP domain) transcription factor family protein
AL2G28270	AT1G69180.1	Plant-specific transcription factor YABBY family protein	Putative transcription factor with zinc finger and helix-loop-helix domains, the later similar to HMG boxes. Involved in specifying abaxial cell fate in the carpel. Four putative LFY binding sites (CCANTG) and two potential binding sites for MADS box proteins known as CArG boxes (CC(A/T)6GG) were found in the region spanning 3.8 Kb upstream of the CRC coding region.	Plant-specific transcription factor YABBY family protein
AL2G28640	AT1G69520.1	S-adenosyl-L-methionine-dependent methyltransferases superfamily protein		S-adenosyl-L-methionine-dependent methyltransferases superfamily protein
AL2G28960	AT1G69770.1	chromomethylase 3	Encodes a chromomethylase involved in methylating cytosine residues at non-CG sites. Involved in preferentially methylating transposon-related sequences, reducing their mobility. CMT3 interacts with an Arabidopsis homologue of HP1 (heterochromatin protein 1), which in turn interacts with methylated histones. Involved in gene silencing.	chromomethylase 3
AL2G29320	AT1G70070.1	DEAD/DEAH box helicase, putative	Allelic to ISE2(increased size exclusion limit of plasmodesmata 2). Mutants maintain dilated plasmodesmata at the embryonic torpedo stage.	DEAD/DEAH box helicase
AL2G29330	AT1G24180.1	Thiamin diphosphate-binding fold (THDP-binding) superfamily protein	Arabidopsis thaliana pyruvate dehydrogenase E1a-like subunit. 81% identical to a previously characterized Arabidopsis mitochondrial PDH E1a-subunit, At1g59900. Serine 296 phosphorylation of IAR4 has critical function in root hair formation and root development. Changing Ser296 in IAR4 to Ala resulted in a phenotype intermediate between mutant and wild-type, while substitution to Asp was either le…	Thiamin diphosphate-binding fold (THDP-binding) superfamily protein
AL2G32250	AT1G72560.1	ARM repeat superfamily protein	Encodes a karyopherin, specifically the Arabidopsis ortholog of LOS1/XPOT, a protein that mediates nuclear export of tRNAs in yeast and mammals. PSD is capable of rescuing the tRNA export defect of los1 in S. cerevisiae. psd mutants display disrupted initiation of the shoot apical meristem and delay leaf initiation after germination; they also display delayed transition from vegetative to reprodu…	ARM repeat superfamily protein
AL2G33640	AT4G23180.1	cysteine-rich RLK (RECEPTOR-like protein kinase) 10	Encodes a receptor-like protein kinase. Naming convention from Chen et al 2003 (PMID 14756307) The mRNA is cell-to-cell mobile.	cysteine-rich RLK (RECEPTOR-like protein kinase) 10
AL2G34580	AT1G74690.1	IQ-domain 31	Encodes a microtubule-associated protein.	IQ-domain 31
AL2G35580	AT1G75600.1	Histone superfamily protein		Histone superfamily protein
AL2G36480	AT1G76380.2	DNA-binding bromodomain-containing protein		DNA-binding bromodomain-containing protein
AL2G36500	AT1G76400.1	Ribophorin I		Ribophorin I
AL2G36510	AT1G76405.2			outer envelope pore 21B-like protein
AL2G37250	AT1G77080.4	K-box region and MADS-box transcription factor family protein	MADS domain protein - flowering regulator that is closely related to FLC. Deletion of this locus in Nd ecotype is correlated with earlier flowering in short days suggesting function as a negative regulator of flowering.	K-box region and MADS-box transcription factor family protein
AL2G37260	AT1G77090.1	Mog1/PsbP/DUF1795-like photosystem II reaction center PsbP family protein		thylakoid lumenal protein (Mog1/PsbP/DUF1795-like photosystem II reaction center PsbP family protein)
AL2G40610	AT1G80960.1	F-box and Leucine Rich Repeat domains containing protein		F-box and Leucine Rich Repeat domains containing protein
AL2G40620	AT1G80770.1	P-loop containing nucleoside triphosphate hydrolases superfamily protein		P-loop containing nucleoside triphosphate hydrolases superfamily protein
AL2G40720	AT1G80710.1	DROUGHT SENSITIVE 1	Encodes a WDﺁﺝ40 repeat family protein containing a DWD (DDB1 binding WDﺁﺝ40) motif. Mutant analysis demonstrates that DRS1 promotes tolerance to drought stress, possibly mediated by ABA, and suggests involvement of DDB1ﺁﺝ Cul4ﻗ°±mediated protein degradation in drought response.	DROUGHT SENSITIVE 1
AL2G41120	AT1G80380.2	P-loop containing nucleoside triphosphate hydrolases superfamily protein	encodes a glycerate kinase which catalyzes the last step of photorespiration C2 cycle.	P-loop containing nucleoside triphosphate hydrolases superfamily protein
AL2G41540	AT1G80000.1	CASC3/Barentsz eIF4AIII binding		CASC3/Barentsz eIF4AIII binding protein
AL2G41700	AT1G79860.1	RHO guanyl-nucleotide exchange factor 12	Encodes a member of KPP-like gene family, homolog of KPP (kinase partner protein) gene in tomato. Also a member of the RopGEF (guanine nucleotide exchange factor) family, containing the novel PRONE domain (plant-specific Rop nucleotide exchanger), which is exclusively active towards members of the Rop subfamily. Coexpression of AtPRK2a with AtRopGEF12 resulted in isotropic pollen tube growth Grow…	RHO guanyl-nucleotide exchange factor 12
AL3G10350	AT3G01780.1	ARM repeat superfamily protein	Encodes TPLATE, a cytokinesis protein targeted to the cell plate. Functions in vesicle-trafficking events required for site-specific cell wall modifications during pollen germination and for anchoring of the cell plate to the mother wall at the correct cortical position.	ARM repeat superfamily protein
AL3G10360	AT3G01770.1	bromodomain and extraterminal domain protein 10	Bromodomain protein that functions as a negative regulator of sugar and ABA signaling.	bromodomain and extraterminal domain protein 10
AL3G11080	AT3G01175.1	Protein of unknown function (DUF1666)		transmembrane protein
AL3G11130	AT3G01130.1			ATP synthase E chain
AL3G12290	AT3G02870.1	Inositol monophosphatase family protein	Encodes a L-galactose-1-phosphate phosphatase, involved in ascorbate biosynthesis.	Inositol monophosphatase family protein
AL3G12890	AT3G03280.1			hypothetical protein
AL3G12900
AL3G12960	AT3G03330.1	NAD(P)-binding Rossmann-fold superfamily protein		NAD(P)-binding Rossmann-fold superfamily protein
AL3G13440	AT3G03650.1	Exostosin family protein		Exostosin family protein
AL3G14760	AT3G04700.1	Protein of unknown function (DUF1685)		carboxylate clamp-TPR protein (DUF1685)
AL3G16640	AT3G05880.1	Low temperature and salt responsive protein family	Induced by low temperatures, dehydration and salt stress and ABA. Encodes a small (54 amino acids), highly hydrophobic protein that bears two potential transmembrane domains.	Low temperature and salt responsive protein family
AL3G19400	AT3G08020.1	PHD finger family protein		PHD finger family protein
AL3G20220	AT3G09140.1	Protein of unknown function (DUF674)		hypothetical protein (DUF674)
AL3G20590	AT3G09405.1	Pectinacetylesterase family protein		Pectinacetylesterase family protein
AL3G21220	AT3G09940.1	monodehydroascorbate reductase	Encodes a member of the monodehydroascorbate reductase gene family. Critical for a mutualistic symbiosis between the host Arabidopsis and the root colonizing fungus Piriformospora indica.	monodehydroascorbate reductase
AL3G22830	AT3G11320.1	Nucleotide-sugar transporter family protein		Nucleotide-sugar transporter family protein
AL3G24590	AT3G12915.1	Ribosomal protein S5/Elongation factor G/III/V family protein		Ribosomal protein S5/Elongation factor G/III/V family protein
AL3G24860	AT3G13120.2	Ribosomal protein S10p/S20e family protein		Ribosomal protein S10p/S20e family protein
AL3G25800	AT3G13750.1	beta galactosidase 1	beta-galactosidase, glycosyl hydrolase family 35 The mRNA is cell-to-cell mobile.	beta galactosidase 1
AL3G26010	AT3G13850.1	LOB domain-containing protein 22		LOB domain-containing protein 22
AL3G26330	AT3G14100.1	RNA-binding (RRM/RBD/RNP motifs) family protein		RNA-binding (RRM/RBD/RNP motifs) family protein
AL3G26430	AT1G54070.1	Dormancy/auxin associated family protein		Dormancy/auxin associated family protein
AL3G26970	AT3G14620.1	cytochrome P450, family 72, subfamily A, polypeptide 8	putative cytochrome P450 The mRNA is cell-to-cell mobile.	cytochrome P450, family 72, subfamily A, polypeptide 8
AL3G27880	AT3G15380.1	Plasma-membrane choline transporter family protein	Encodes a member of a choline transporter-like protein family that facilitates choline transport, localizes to the trans-Golgi network, and during cytokinesis is associated with the phragmoplast. Loss-of-function results in an altered choline metabolite profile, defects in sieve plate and sieve pore formation and impaired phloem transport.	Plasma-membrane choline transporter family protein
AL3G29760	AT3G17320.1	F-box and associated interaction domains-containing protein		F-box and associated interaction domains-containing protein
AL3G30020	AT3G17040.1	high chlorophyll fluorescent 107	It is a RNA tetratricopeptide repeat-containing protein required for normal processing of transcripts from the polycistronic chloroplast psbB-psbT-psbH-petB-petD operon coding for proteins of the photosystem II and cytochrome b6/f complexes. Localizes to the chloroplast membrane. Involved in regulating plastidial gene expression and biogenesis. It binds in the psbT?psbH intercistronic region and …	high chlorophyll fluorescent 107
AL3G30030
AL3G30220	AT1G47990.1	gibberellin 2-oxidase 4	Encodes a gibberellin 2-oxidase that acts on C19 gibberellins. AtGA2OX4 expression is responsive to cytokinin and KNOX activities.	gibberellin 2-oxidase 4
AL3G30390	AT3G17340.1	ARM repeat superfamily protein		ARM repeat superfamily protein
AL3G31420	AT3G18215.1	Protein of unknown function, DUF599		transmembrane protein, putative (Protein of unknown function, DUF599)
AL3G31660	AT3G18370.1	C2 domain-containing protein		C2 domain-containing protein
AL3G31940	AT3G18630.1	uracil dna glycosylase	Encodes a uracil-DNA glycosylase (UDG) involved in a base excision DNA repair pathway in mitochondria.	uracil dna glycosylase
AL3G31950	AT3G18640.1	Zinc finger C-x8-C-x5-C-x3-H type family protein		Zinc finger C-x8-C-x5-C-x3-H type family protein
AL3G33700	AT3G20030.1	F-box and associated interaction domains-containing protein		F-box and associated interaction domains-containing protein
AL3G33950	AT3G20250.1	pumilio 5	Encodes a member of the Arabidopsis Pumilio (APUM) proteins containing PUF domain (eight repeats of approximately 36 amino acids each). PUF proteins regulate both mRNA stability and translation through sequence-specific binding to the 3' UTR of target mRNA transcripts. APUM5 is involved in susceptibility to CMV and is not required for bacterial or fungal pathogen resistance although its expressio…	pumilio 5
AL3G34950	AT3G20980.1	Gag-Pol-related retrotransposon family protein		Gag-Pol-related retrotransposon family protein
AL3G35610	AT4G15560.1	Deoxyxylulose-5-phosphate synthase	Encodes a protein with 1-deoxyxylulose 5-phosphate synthase activity involved in the MEP pathway. It is essential for chloroplast development in Arabidopsis	Deoxyxylulose-5-phosphate synthase
AL3G36870	AT3G22550.1	Protein of unknown function (DUF581)		NAD(P)H-quinone oxidoreductase subunit, putative (DUF581)
AL3G39860	AT3G24430.1	ATP binding	Encodes chloroplast protein HCF101 (high chlorophyll fluorescence 101). Serves as a chloroplast scaffold protein that specifically assembles [4Fe-4S] clusters and transfers them to the chloroplast membrane and soluble target proteins.	ATP binding protein
AL3G43700
AL3G43980	AT2G14500.1	F-box family protein		F-box family protein
AL3G45850	AT2G14170.1	aldehyde dehydrogenase 6B2	Arabidopsis thaliana methylmalonate-semialdehyde dehydrogenase	aldehyde dehydrogenase 6B2
AL3G46020	AT2G14510.1	Leucine-rich repeat protein kinase family protein		Leucine-rich repeat protein kinase family protein
AL3G47480	AT2G15730.1	P-loop containing nucleoside triphosphate hydrolases superfamily protein		P-loop containing nucleoside triphosphate hydrolases superfamily protein
AL3G51210	AT2G18060.1	vascular related NAC-domain protein 1	Encodes a NAC-domain transcription factor that is expressed in developing vessels and protoxylem. Along with other members of this family, VND1 appears to regulate the development of genes required for secondary cell wall biosynthesis.	vascular related NAC-domain protein 1
AL3G51860
AL3G52560	AT2G16390.1	SNF2 domain-containing protein / helicase domain-containing protein	Putative chromatin remodeling protein, member of a plant-specific subfamily of SWI2/SNF2-like proteins. Mutations nearly eliminate non-CpG methylation at a target promoter but do not affect rDNA or centromere methylation. Cooperates with PolIVb to facilitate RNA-directed de novo methylation and silencing of homologous DNA. Endogenous targets include intergenic regions near retrotransposon LTRs or…	SNF2 domain-containing protein / helicase domain-containing protein
AL3G52570	AT2G16400.1	BEL1-like homeodomain 7		BEL1-like homeodomain 7
AL3G52990	AT2G18940.1	Tetratricopeptide repeat (TPR)-like superfamily protein		Tetratricopeptide repeat (TPR)-like superfamily protein
AL4G12930	AT2G23093.1	Major facilitator superfamily protein		Major facilitator superfamily protein
AL4G12940	AT2G23096.1	2-oxoglutarate (2OG) and Fe(II)-dependent oxygenase superfamily protein	Encodes a prolyl 4-hydroxylase that modifies the extensin proteins in root hair cells.	2-oxoglutarate (2OG) and Fe(II)-dependent oxygenase superfamily protein
AL4G12950	AT2G23110.2	Late embryogenesis abundant protein, group 6		Late embryogenesis abundant protein, group 6
AL4G14450	AT2G24210.1	terpene synthase 10		terpene synthase 10
AL4G15330	AT2G24650.1	DNA binding;DNA binding;sequence-specific DNA binding transcription factors		B3 domain-containing protein REM13
AL4G15440	AT2G24720.1	glutamate receptor 2.2	member of Putative ligand-gated ion channel subunit family	glutamate receptor 2.2
AL4G16230	AT5G64730.1	Transducin/WD40 repeat-like superfamily protein		Transducin/WD40 repeat-like superfamily protein
AL4G17200	AT2G25660.1	embryo defective 2410		embryo defective 2410
AL4G17260	AT2G25660.1	embryo defective 2410		embryo defective 2410
AL4G19500	AT2G21590.1	Glucose-1-phosphate adenylyltransferase family protein	Encodes the large subunit of ADP-glucose pyrophosphorylase, the enzyme which catalyzes the first and limiting step in starch biosynthesis. The large subunit plays a regulatory role whereas the small subunit (ApS) is the catalytic isoform. Four isoforms of the large subunit (ApL1-4) have been described.	Glucose-1-phosphate adenylyltransferase family protein
AL4G19530	AT2G26590.3	regulatory particle non-ATPase 13		regulatory particle non-ATPase 13
AL4G19600	AT2G26610.1	Transducin family protein / WD-40 repeat family protein		Transducin family protein / WD-40 repeat family protein
AL4G19630	AT2G26650.1	K+ transporter 1	Encodes AKT1, a member of the Shaker family inward rectifying potassium channel predominantly expressed in predominantly in root hairs and root endodermis. This family includes five groups based on phylogenetic analysis (FEBS Letters (2007) 581: 2357): I (inward rectifying channel): AKT1 (AT2G26650), AKT5 (AT4G32500) and SPIK (also known as AKT6, AT2G25600); II (inward rectifying channel): KAT1 (…	K+ transporter 1
AL4G19640	AT2G26660.1	SPX domain gene 2		SPX domain-containing protein 2 (SPX2)
AL4G19660	AT2G26670.1	Plant haem oxygenase (decyclizing) family protein	Encodes a plastid heme oxygenase necessary for phytochrome chromophore biosynthesis and for coupling the expression of some nuclear genes to the functional state of the chloroplast.	Plant heme oxygenase (decyclizing) family protein
AL4G19910	AT2G26740.1	soluble epoxide hydrolase	Encodes a soluble epoxide hydrolase whose expression is induced by auxin and water stress.	soluble epoxide hydrolase
AL4G20230	AT2G26950.1	myb domain protein 104	Member of the R2R3 factor gene family.	myb domain protein 104
AL4G20640	AT2G27080.1	Late embryogenesis abundant (LEA) hydroxyproline-rich glycoprotein family		Late embryogenesis abundant (LEA) hydroxyproline-rich glycoprotein family
AL4G20910	AT5G27130.1	AGAMOUS-like 39		AGAMOUS-like 39
AL4G20920	AT2G27170.2	Structural maintenance of chromosomes (SMC) family protein	Encodes a member of the Arabidopsis cohesin complex that is essential for viability and sister chromatid alignment.	Structural maintenance of chromosomes (SMC) family protein
AL4G21360	AT2G27420.1	Cysteine proteinases superfamily protein		Cysteine proteinases superfamily protein
AL4G22360	AT2G27880.1	Argonaute family protein	AGO5.Required for antiviral RNA silencing.Confers resistance to Potato virus X.	Argonaute family protein
AL4G25600	AT2G30700.1			GPI-anchored protein
AL4G26840	AT2G31580.1	tRNAHis guanylyltransferase	ICA1 is a nuclear localized member of the tRNA(His) guanylyl transferase superfamily. Loss of function alleles show increased sensitivity to growth at high temperatures defects in cell cycle progression and DNA repair.	tRNAHis guanylyltransferase
AL4G28480	AT2G32960.1	Phosphotyrosine protein phosphatases superfamily protein	Encodes an atypical dual-speci&#64257;city phosphatase.	Phosphotyrosine protein phosphatases superfamily protein
AL4G28640	AT2G33090.1	Transcription elongation factor (TFIIS) family protein		Transcription elongation factor (TFIIS) family protein
AL4G28650	AT2G33100.1	cellulose synthase-like D1	encodes a gene similar to cellulose synthase	cellulose synthase-like D1
AL4G28870	AT2G33240.1	myosin XI D	member of Myosin-like proteins	myosin XI D
AL4G28950	AT2G33060.1	receptor like protein 27		receptor like protein 27
AL4G28960	AT2G33310.3	auxin-induced protein 13	Auxin induced gene, IAA13 (IAA13).	auxin-induced protein 13
AL4G30770	AT2G34780.1	maternal effect embryo arrest 22	Encodes a novel protein of unknown function that is essential for embryonic development. Severe loss of function alleles are embryo lethal. Analysis of a partial loss of function allele indicates a role for EMB1611 in regulation of endoreduplication and maintenance of meristem cell fate. It appears to be required for maintaining the CLV-WUS regulatory pathway.	maternal effect embryo arrest 22
AL4G33060	AT2G36850.1	glucan synthase-like 8	Encodes GSL8, a member of the Glucan Synthase-Like (GSL) family believed to be involved in the synthesis of the cell wall component callose. GSL8 is required for male gametophyte development and plant growth. Has a role in entry of microspores into mitosis. Also refer to GSL10 (At3g07160).	glucan synthase-like 8
AL4G33980	AT2G37480.1			hypothetical protein
AL4G34620	AT2G37690.1	phosphoribosylaminoimidazole carboxylase, putative / AIR carboxylase, putative		phosphoribosylaminoimidazole carboxylase, putative / AIR carboxylase
AL4G34630	AT2G37700.1	Fatty acid hydroxylase superfamily		Fatty acid hydroxylase superfamily
AL4G34700	AT2G37770.2	NAD(P)-linked oxidoreductase superfamily protein	Encodes an NADPH-dependent aldo-keto reductase that can act on a wide variety of substrates in vitro including saturated and unsaturated aldehydes, steroids, and sugars. GFP-tagged AKR4C9 localizes to the chloroplast where it may play a role in detoxifying reactive carbonyl compounds that threaten to impair the photosynthetic process. Transcript levels for this gene are up-regulated in response t…	NAD(P)-linked oxidoreductase superfamily protein
AL4G34710	AT2G37780.1	Cysteine/Histidine-rich C1 domain family protein		Cysteine/Histidine-rich C1 domain family protein
AL4G36300	AT2G39000.1	Acyl-CoA N-acyltransferases (NAT) superfamily protein	Encodes a chloroplast localized n-acetyltransfefase involved in N-terminal protein amino acid acetylation.	Acyl-CoA N-acyltransferases (NAT) superfamily protein
AL4G36580	AT2G39270.1	P-loop containing nucleoside triphosphate hydrolases superfamily protein		P-loop containing nucleoside triphosphate hydrolases superfamily protein
AL4G36590	AT2G39280.1	Ypt/Rab-GAP domain of gyp1p superfamily protein		Ypt/Rab-GAP domain of gyp1p superfamily protein
AL4G36760	AT2G39410.2	alpha/beta-Hydrolases superfamily protein		alpha/beta-Hydrolases superfamily protein
AL4G36960	AT2G39550.1	Prenyltransferase family protein	encodes the beta subunit of geranylgeranyl transferase (GGT-IB), involved in both ABA-mediated and auxin signaling pathways.	Prenyltransferase family protein
AL4G37510	AT2G39930.1	isoamylase 1	Encodes an isoamylase-type debranching enzyme. Mutations in this gene cause the loss of detectable isoamylase activity and the disruption of normal starch structure. Mutants have reduced starch content and abnormally structured amylopectins and phytoglycogens. It has been postulated that AtISA1 interacts with AtISA2 to form the Iso1 complex.	isoamylase 1
AL4G38620	AT2G40580.1	Protein kinase superfamily protein		Protein kinase superfamily protein
AL4G38630	AT2G40745.1			hypothetical protein
AL4G38780	AT2G40830.1	RING-H2 finger C1A	Encodes an E3 ubiquitin ligase for the GA-receptor GID1 that functions as a negative regulator of GA signaling in seedlings and seeds by inducing ubiquitin-dependent proteolysis of GID1s. Tyr321 phosphorylation of GARU by TAGK2 inactivates GARU.	RING-H2 finger C1A
AL4G38900	AT2G40935.1	PLAC8 family protein		PLAC8 family protein
AL4G39220	AT2G41240.1	basic helix-loop-helix protein 100	Encodes a member of the basic helix-loop-helix transcription factor family protein. Functions as a key regulator of iron-deficiency responses independent of the master regulator FIT. Likely regulates genes involved in the distribution of iron within the plant.	basic helix-loop-helix protein 100
AL4G39350	AT2G41350.1		Encodes AUG1, likely to be in an augmin-like complex with AUG3.	HAUS augmin-like complex subunit
AL4G39360
AL4G41050	AT2G42510.2			survival motor neuron interacting protein
AL4G41530	AT2G42890.1	MEI2-like 2	A member of mei2-like gene family, predominantly plant-based family of genes encoding RNA binding proteins with characteristic presence of a highly conserved RNA binding motif first described in the mei2 gene of the fission yeast S. pombe. In silico analyses reveal nine mei2 -like genes in A. thaliana. They were grouped into four distinct clades, based on overall sequence similarity and subfamily…	MEI2-like 2
AL4G41540	AT2G42900.1	Plant basic secretory protein (BSP) family protein		Plant basic secretory protein (BSP) family protein
AL4G42410	AT2G43590.1	Chitinase family protein		Chitinase family protein
AL4G42990	AT2G44110.2	Seven transmembrane MLO family protein	A member of a large family of seven-transmembrane domain proteins specific to plants, homologs of the barley mildew resistance locus o (MLO) protein. The Arabidopsis genome contains 15 genes encoding MLO proteins, with localization in plasma membrane. Phylogenetic analysis revealed four clades of closely-related AtMLO genes. ATMLO15 belongs to the clade II, with ATMLO13 and ATMLO15. The gene is e…	Seven transmembrane MLO family protein
AL4G44310	AT2G45190.1	Plant-specific transcription factor YABBY family protein	Encodes a member of the YABBY family of transcriptional regulators that is involved in abaxial cell type specification in leaves and fruits. YAB1 acts in a non-cell autonomous fashion within the meristem to affect phyllotactic patterning. The non-autonomous effect on the central region of the meristem is mediated through the activity if Lateral Suppressor (LAS).	Plant-specific transcription factor YABBY family protein
AL4G44730	AT2G45560.1	cytochrome P450, family 76, subfamily C, polypeptide 1	cytochrome P450 monooxygenase	cytochrome P450, family 76, subfamily C, polypeptide 1
AL4G44900	AT5G49200.1	WD-40 repeat family protein / zfwd4 protein (ZFWD4)		WD-40 repeat family protein / zfwd4 protein (ZFWD4)
AL4G46500	AT2G47010.2			calcium/calcium/calmodulin-dependent Serine/Threonine-kinase
AL4G46510	AT2G47020.1	Peptide chain release factor 1		Peptide chain release factor 1
AL4G47410	AT2G47830.1	Cation efflux family protein		Cation efflux family protein
AL4G47550	AT2G47960.1			trafficking protein particle complex subunit-like protein
AL4G47620	AT2G48020.1	Major facilitator superfamily protein	Encodes a zinc transporter ZIF2. Expression of ZIF2 is regulated by alternative splicing.	Major facilitator superfamily protein
AL4G47650	AT2G48060.1			piezo-type mechanosensitive ion channel component
AL5G11600	AT2G02370.2	SNARE associated Golgi protein family		SNARE associated Golgi protein family
AL5G11610	AT2G02380.1	glutathione S-transferase (class zeta) 2	Encodes glutathione transferase belonging to the zeta class of GSTs. Naming convention according to Wagner et al. (2002).	glutathione S-transferase (class zeta) 2
AL5G11650	AT2G02410.1			yacP-like NYN domain protein
AL5G11920	AT2G02730.2	Protein of unknown function (DUF1664)		GRIP/coiled-coil protein, putative (DUF1664)
AL5G11970	AT2G02770.1	4'-phosphopantetheinyl transferase superfamily		4-phosphopantetheinyl transferase domain protein
AL5G12430	AT2G02870.2	Galactose oxidase/kelch repeat superfamily protein		Galactose oxidase/kelch repeat superfamily protein
AL5G12560	AT2G03000.1	RING/U-box superfamily protein		RING/U-box superfamily protein
AL5G13460	AT2G03690.1	coenzyme Q biosynthesis Coq4 family protein / ubiquinone biosynthesis Coq4 family protein	Ubiquinone biosynthesis protein COQ4 homolog.	coenzyme Q biosynthesis Coq4 family protein / ubiquinone biosynthesis Coq4 family protein
AL5G16470	AT3G27280.2	prohibitin 4	Part of protein complexes that are necessary for proficient mitochondrial function or biogenesis, thereby supporting cell division and differentiation in apical tissues	prohibitin 4
AL5G18050	AT3G28430.1		Encodes a peripheral membrane protein localized at the Golgi apparatus that is involved in membrane trafficking, vacuole development and in flavonoid accumulation in the seed coat. Mutant seed color is pale brown.	CLEC16A-like protein
AL5G20390	AT3G30725.1	glutamine dumper 6	Encodes a member of the GDU (glutamine dumper) family proteins involved in amino acid export: At4g31730 (GDU1), At4g25760 (GDU2), At5g57685 (GDU3), At2g24762 (GDU4), At5g24920 (GDU5), At3g30725 (GDU6) and At5g38770 (GDU7).	glutamine dumper 6
AL5G23860	AT3G45260.1	C2H2-like zinc finger protein	BIB is a member of the BIRD family of zinc finger proteins that includes JKD. BIB functions redundantly with JKD to retain SHR in the nucleus and thereby restrict SHR movement in root tissues.	C2H2-like zinc finger protein
AL5G25230	AT3G46330.1	Leucine-rich repeat protein kinase family protein		Leucine-rich repeat protein kinase family protein
AL5G25500
AL5G28580	AT3G49060.1	U-box domain-containing protein kinase family protein		U-box domain-containing protein kinase family protein
AL5G29330	AT2G22340.1			transmembrane protein
AL5G29340	AT3G49520.1	F-box and associated interaction domains-containing protein		F-box and associated interaction domains-containing protein
AL5G30740	AT3G50590.1	Transducin/WD40 repeat-like superfamily protein	WD40/YVTN repeat protein.	Transducin/WD40 repeat-like superfamily protein
AL5G31670	AT3G51260.1	20S proteasome alpha subunit PAD1	20S proteosomal alpha subunits. Interacts with SnRK, SKP1/ASK1 during proteasomal binding of an SCF ubiquitin ligase.	20S proteasome alpha subunit PAD1
AL5G31690	AT3G51270.1	protein serine/threonine kinases;ATP binding;catalytics		protein serine/threonine kinase
AL5G32770	AT3G52190.1	phosphate transporter traffic facilitator1	Encodes a plant specific protein structurally related to the SEC12 proteins of the early secretory pathway. Mutation of PHF1 impairs Pi transport. Expression was detected in all tissues, and was induced by Pi starvation. Localized in endoplasmic reticulum (ER), and mutation of PHF1 resulted in ER retention and reduced accumulation of the plasma membrane PHT1;1 transporter. Its expression is respo…	phosphate transporter traffic facilitator1
AL5G32810	AT3G52220.1			leukocyte immunoglobulin-like receptor family A protein
AL5G32820	AT3G52230.1			hypothetical protein
AL5G33690	AT3G52905.1	Polynucleotidyl transferase, ribonuclease H-like superfamily protein		Polynucleotidyl transferase, ribonuclease H-like superfamily protein
AL5G36140	AT3G55020.1	Ypt/Rab-GAP domain of gyp1p superfamily protein		Ypt/Rab-GAP domain of gyp1p superfamily protein
AL5G36690	AT3G55520.1	FKBP-like peptidyl-prolyl cis-trans isomerase family protein		FKBP-like peptidyl-prolyl cis-trans isomerase family protein
AL5G36700	AT3G55530.1	RING/U-box superfamily protein	Encodes an intracellular membrane localized protein with E3 ligase activity, found in the ER with the C-terminus facing the cytoplasm. It is involved in regulation of ABA signaling. Loss of function alleles show decreased sensitivity to ABA. Overexpression results in increased sensitivity to ABA.	RING/U-box superfamily protein
AL5G37740	AT3G56410.2	Protein of unknown function (DUF3133)		hypothetical protein (DUF3133)
AL5G38820
AL5G38830	AT3G57290.1	eukaryotic translation initiation factor 3E	Encodes a protein that is found in not only the eif3 complex but also in association with subunits of the COP9 signalosome. eIF3e appears to be subjected to proteasome-dependent degradation that requires the PCI domain of eIF3e. The level of eIF3e present in cells appears to affect the rate of translation.	eukaryotic translation initiation factor 3E
AL5G39590	AT3G57940.1	Domain of unknown function (DUF1726) ;Putative ATPase (DUF699)		GNAT acetyltransferase (DUF699)
AL5G40140	AT3G58400.1	TRAF-like family protein		TRAF-like family protein
AL5G40370	AT3G58610.2	ketol-acid reductoisomerase		ketol-acid reductoisomerase
AL5G40380	AT3G58620.1	tetratricopetide-repeat thioredoxin-like 4	Encodes one of the 36 carboxylate clamp (CC)-tetratricopeptide repeat (TPR) proteins (Prasad 2010, Pubmed ID: 20856808) with potential to interact with Hsp90/Hsp70 as co-chaperones. The TTL family is required for osmotic stress tolerance and male sporogenesis.	tetratricopetide-repeat thioredoxin-like 4
AL5G40580	AT5G53870.1	early nodulin-like protein 1		early nodulin-like protein 1
AL5G40980	AT3G59090.1			tobamovirus multiplication protein
AL5G42810	AT3G60510.1	ATP-dependent caseinolytic (Clp) protease/crotonase family protein		ATP-dependent caseinolytic (Clp) protease/crotonase family protein
AL5G43250	AT3G61040.1	cytochrome P450, family 76, subfamily C, polypeptide 7	encodes a protein with cytochrome P450 domain	cytochrome P450, family 76, subfamily C, polypeptide 7
AL5G44340	AT3G61780.1	embryo defective 1703		embryo defective 1703
AL6G10040	AT5G01990.1	Auxin efflux carrier family protein		Auxin efflux carrier family protein
AL6G10070	AT5G01960.1	RING/U-box superfamily protein		RING/U-box superfamily protein
AL6G10080	AT5G01950.1	Leucine-rich repeat protein kinase family protein		Leucine-rich repeat protein kinase family protein
AL6G10090	AT5G01940.1	eukaryotic translation initiation factor 2B family protein / eIF-2B family protein		eukaryotic translation initiation factor 2B family protein / eIF-2B family protein
AL6G10100	AT5G01930.1	Glycosyl hydrolase superfamily protein	Encodes a endo-beta-mannanase involved in seed germination.	Glycosyl hydrolase superfamily protein
AL6G10160	AT5G01870.1	Bifunctional inhibitor/lipid-transfer protein/seed storage 2S albumin superfamily protein	Predicted to encode a PR (pathogenesis-related) protein. Belongs to the lipid transfer protein (PR-14) family with the following members: At2g38540/LTP1, At2g38530/LTP2, At5g59320/LTP3, At5g59310/LTP4, At3g51600/LTP5, At3g08770/LTP6, At2g15050/LTP7, At2g18370/LTP8, At2g15325/LTP9, At5g01870/LTP10, At4g33355/LTP11, At3g51590/LTP12, At5g44265/LTP13, At5g62065/LTP14, At4g08530/LTP15.	Bifunctional inhibitor/lipid-transfer protein/seed storage 2S albumin superfamily protein
AL6G10780	AT5G01350.1			UvrABC system C protein
AL6G11400	AT5G02170.1	Transmembrane amino acid transporter family protein		Transmembrane amino acid transporter family protein
AL6G11690	AT5G02450.1	Ribosomal protein L36e family protein		Ribosomal protein L36e family protein
AL6G11850	AT5G02580.1	Plant protein 1589 of unknown function		argininosuccinate lyase
AL6G12160	AT5G02880.1	ubiquitin-protein ligase 4	encodes a ubiquitin-protein ligase containing a HECT domain. There are six other HECT-domain UPLs in Arabidopsis. The mRNA is cell-to-cell mobile.	ubiquitin-protein ligase 4
AL6G12360	AT5G03070.1	importin alpha isoform 9	Putative importin alpha isoform. When overexpressed can rescue the impa-4 decreased transformation susceptibility phenotype.	importin alpha isoform 9
AL6G12420	AT5G03140.1	Concanavalin A-like lectin protein kinase family protein		Concanavalin A-like lectin protein kinase family protein
AL6G12570	AT5G03260.1	laccase 11	LAC11 is a putative laccase, a member of laccase family of genes (17 members in Arabidopsis).	laccase 11
AL6G13050	AT5G03560.1	Tetratricopeptide repeat (TPR)-like superfamily protein		Tetratricopeptide repeat (TPR)-like superfamily protein
AL6G13060	AT5G03560.2	Tetratricopeptide repeat (TPR)-like superfamily protein		Tetratricopeptide repeat (TPR)-like superfamily protein
AL6G13530	AT5G03930.1			F-box protein
AL6G13610	AT5G04020.1	calmodulin binding		calmodulin binding protein
AL6G15600	AT5G05700.1	arginine-tRNA protein transferase 1	Encodes an arginyl-tRNA:protein transferase (ATE1), a component of the N-end rule pathway that targets protein degradation through the identity of the amino-terminal residue of specific protein substrates. Arabidopsis contains two ATE genes: At5g05700/ATE1, At3g11240/ATE2. Another component of the N-end rule pathway is At5g02310/PROTEOLYSIS6 (PRT6). PRT6 and ATE were shown to regulate seed after-…	arginine-tRNA protein transferase 1
AL6G16000
AL6G16010	AT5G06060.1	NAD(P)-binding Rossmann-fold superfamily protein		NAD(P)-binding Rossmann-fold superfamily protein
AL6G16430	AT5G06350.1	ARM repeat superfamily protein		ARM repeat superfamily protein
AL6G16440	AT5G06360.1	Ribosomal protein S8e family protein		Ribosomal protein S8e family protein
AL6G16660	AT5G06570.2	alpha/beta-Hydrolases superfamily protein		alpha/beta-Hydrolases superfamily protein
AL6G17030	AT5G06900.1	cytochrome P450, family 93, subfamily D, polypeptide 1	member of CYP93D	cytochrome P450, family 93, subfamily D, polypeptide 1
AL6G17040	AT5G06520.1	SWAP (Suppressor-of-White-APricot)/surp domain-containing protein		SWAP (Suppressor-of-White-APricot)/surp domain-containing protein
AL6G19850	AT5G09450.1	Tetratricopeptide repeat (TPR)-like superfamily protein		Tetratricopeptide repeat (TPR)-like superfamily protein
AL6G19860	AT5G09460.1	sequence-specific DNA binding transcription factors;transcription regulators		transcription factor bHLH143
AL6G20140	AT5G09740.1	histone acetyltransferase of the MYST family 2	Encodes an enzyme with histone acetyltransferase activity. HAM2 primarily acetylate histone H4, but also display some ability to acetylate H3. Prior acetylation of lysine 5 on histone H4 reduces radioactive acetylation by either HAM2.	histone acetyltransferase of the MYST family 2
AL6G21380	AT5G10800.1	RNA recognition motif (RRM)-containing protein		RNA recognition motif (RRM)-containing protein
AL6G21400	AT5G10820.1	Major facilitator superfamily protein		Major facilitator superfamily protein
AL6G21410	AT5G10830.1	S-adenosyl-L-methionine-dependent methyltransferases superfamily protein		S-adenosyl-L-methionine-dependent methyltransferases superfamily protein
AL6G22130	AT5G11470.1	bromo-adjacent homology (BAH) domain-containing protein	SG1 is a Bromo-Adjacent Homology (BAH) domain containing protein involved in CHG methylation within genebodies. Loss of function results in pleiotrophic developmental effects that increase after 4 generations.	bromo-adjacent homology (BAH) domain-containing protein
AL6G22520	AT5G11770.1	NADH-ubiquinone oxidoreductase 20 kDa subunit, mitochondrial		NADH-ubiquinone oxidoreductase 20 kDa subunit
AL6G22560	AT5G11810.1			rhomboid family protein
AL6G22570	AT5G11820.1	Plant self-incompatibility protein S1 family		Plant self-incompatibility protein S1 family
AL6G22750	AT5G11970.1	Protein of unknown function (DUF3511)		ABC family ABC transporter, putative (DUF3511)
AL6G23150	AT5G12350.1	Regulator of chromosome condensation (RCC1) family with FYVE zinc finger domain		Regulator of chromosome condensation (RCC1) family with FYVE zinc finger domain-containing protein
AL6G24050	AT5G13430.1	Ubiquinol-cytochrome C reductase iron-sulfur subunit		Ubiquinol-cytochrome C reductase iron-sulfur subunit
AL6G24320	AT5G13710.1	sterol methyltransferase 1	SMT1 controls the level of cholesterol in plants	sterol methyltransferase 1
AL6G24810	AT5G14140.1	zinc ion binding;nucleic acid binding;zinc ion binding		nucleic acid binding / zinc ion binding protein
AL6G26150	AT5G15280.1	Pentatricopeptide repeat (PPR) superfamily protein		Pentatricopeptide repeat (PPR) superfamily protein
AL6G26770	AT5G15880.1			golgin family A protein
AL6G26800	AT5G15920.1	structural maintenance of chromosomes 5	Encodes SMC5 (STRUCTURAL MAINTENANCE OF CHROMOSOMES 5), a component of the SMC5/6 complex. SMC5/6 complex promotes sister chromatid alignment and homologous recombination after DNA damage.	structural maintenance of chromosomes 5
AL6G26820	AT5G15940.1	NAD(P)-binding Rossmann-fold superfamily protein		NAD(P)-binding Rossmann-fold superfamily protein
AL6G27690	AT5G16690.1	origin recognition complex subunit 3	Origin Recognition Complex subunit 3. Involved in the initiation of DNA replication. Regulated transcriptionally during cell cycle, peaking at G1/S-phase. Target of E2F/DF family of transcription factors. Interacts with all ORC subunits except ORC1b.	origin recognition complex subunit 3
AL6G29030	AT5G17930.1	MIF4G domain-containing protein / MA3 domain-containing protein		MIF4G domain-containing protein / MA3 domain-containing protein
AL6G29040	AT3G47680.1	DNA binding		DNA binding protein
AL6G29060	AT4G16950.2	Disease resistance protein (TIR-NBS-LRR class) family	Contains a putative nucleotide binding site and leucine-rich repeats. Similar to the plant resistance genes N and L6, and to the toll and interleukin-1 receptors. Confers resistance to Peronospora parasitica.Redundant function together with SIKIC1 and 3 in SNC1-mediated autoimmunity. Protein levels controlled by MUSE1 and MUSE2.	Disease resistance protein (TIR-NBS-LRR class) family
AL6G29820	AT5G18550.1	Zinc finger C-x8-C-x5-C-x3-H type family protein		Zinc finger C-x8-C-x5-C-x3-H type family protein
AL6G30990	AT5G19485.1	transferases;nucleotidyltransferases		transferases/nucleotidyltransferase
AL6G31000	AT5G19490.1	Histone superfamily protein		Histone superfamily protein
AL6G32270	AT5G20710.1	beta-galactosidase 7		beta-galactosidase 7
AL6G33160	AT5G22190.1			hypothetical protein
AL6G33280	AT5G22280.1			peptidyl-prolyl cis-trans isomerase G
AL6G33290	AT5G22290.1	NAC domain containing protein 89	Encodes ANAC089, a membrane-tethered transcription factor that negatively regulates floral initiation. Also controls ER-stress-induced programmed cell death.	NAC domain containing protein 89
AL6G33480	AT5G22460.1	alpha/beta-Hydrolases superfamily protein		alpha/beta-Hydrolases superfamily protein
AL6G37320	AT5G25520.1	SPOC domain / Transcription elongation factor S-II protein		SPOC domain / Transcription elongation factor S-II protein
AL6G37330	AT5G25530.1	DNAJ heat shock family protein		DNAJ heat shock family protein
AL6G38530	AT5G26660.1	myb domain protein 86		myb domain protein 86
AL6G39950	AT4G03500.1	Ankyrin repeat family protein		Ankyrin repeat family protein
AL6G40560	AT5G28500.1			rubisco accumulation factor-like protein
AL6G44380	AT4G10430.3	TMPIT-like protein		TMPIT-like protein
AL6G44640
AL6G44750	AT4G10660.1	CDC68-related		CDC68-like protein
AL6G48440
AL6G49310	AT4G03560.1	two-pore channel 1	Encodes a depolarization-activated Ca(2+) channel. Anti-sense experiments with this gene as well as Sucrose-H(+) symporters and complementation of yeast sucrose uptake mutant cch1 suggest that this protein mediates a voltage-activated Ca(2+ )influx. Mutants lack detectable SV channel activity suggesting TPC1 is essential component of the SV channel. Patch clamp analysis of loss of function mutati…	two-pore channel 1
AL6G49480	AT4G03415.2	Protein phosphatase 2C family protein	Encodes a myristoylated 2C-type protein phosphatase that interacts with AGB1 and is localized to the plasma membrane.	Protein phosphatase 2C family protein
AL6G49840	AT4G03110.1	RNA-binding protein-defense related 1	Encodes a putative RNA-binding protein that is located in the cytoplasm and is involved in the hypersensitive response and positively regulates salicylic acid-mediated immunity.	RNA-binding protein-defense related 1
AL6G51220	AT4G02030.1	Vps51/Vps67 family (components of vesicular transport) protein		Vps51/Vps67 family (components of vesicular transport) protein
AL6G52450	AT4G00940.1	Dof-type zinc finger DNA-binding family protein		Dof-type zinc finger DNA-binding family protein
AL6G52660	AT4G00800.1	transducin family protein / WD-40 repeat family protein		transducin family protein / WD-40 repeat family protein
AL6G53300	AT4G00200.1	AT hook motif DNA-binding family protein		AT hook motif DNA-binding family protein
AL6G53340	AT4G00165.1	Bifunctional inhibitor/lipid-transfer protein/seed storage 2S albumin superfamily protein		Bifunctional inhibitor/lipid-transfer protein/seed storage 2S albumin superfamily protein
AL6G53510	AT1G05940.1	cationic amino acid transporter 9	Encodes a member of the cationic amino acid transporter (CAT) subfamily of amino acid polyamine choline transporters.	cationic amino acid transporter 9
AL7G10100	AT4G38200.1	SEC7-like guanine nucleotide exchange family protein	Encodes one of the functionally redundant ARF guanine-nucleotide exchange factors (ARF-GEFs). Functions as regulators of post-Golgi trafficking.	SEC7-like guanine nucleotide exchange family protein
AL7G10150	AT4G38230.2	calcium-dependent protein kinase 26	member of Calcium Dependent Protein Kinase	calcium-dependent protein kinase 26
AL7G10160	AT4G38240.1	alpha-1,3-mannosyl-glycoprotein beta-1,2-N-acetylglucosaminyltransferase, putative	Encodes N-acetyl glucosaminyl transferase I, the first enzyme in the pathway of complex glycan biosynthesis.	alpha-1,3-mannosyl-glycoprotein beta-1,2-N-acetylglucosaminyltransferase
AL7G10350	AT4G38490.1			transmembrane protein
AL7G10360	AT4G38495.1			chromatin-remodeling complex subunit
AL7G10370	AT4G38500.1	Protein of unknown function (DUF616)		Sept9 (DUF616)
AL7G10500	AT4G38600.1	HEAT repeat ;HECT-domain (ubiquitin-transferase)	encodes a member of HECT ubiquitin protein ligase family that is involved in trichome cell morphogenesis. Mutants in this gene exhibit supernumerary trichome branches and increased DNA content.	HECT ubiquitin protein ligase family protein KAK
AL7G10630	AT4G38760.1	Protein of unknown function (DUF3414)		nucleoporin (DUF3414)
AL7G11340	AT4G39350.1	cellulose synthase A2	Encodes a cellulose synthase isomer, related to CESA6. As inferred from the null role of secondary wall-type CesAs, included in a set of five primary wall-type CesAs that may support trichome cell wall thickening. The mRNA is cell-to-cell mobile.	cellulose synthase A2
AL7G12670	AT4G37980.1	elicitor-activated gene 3-1	NADPH-dependent cinnamaldehyde and hexenal reductase involved in the production of green leaf volitile compounds.	cinnamyl alcohol dehydrogenase 7
AL7G14710	AT4G36380.1	Cytochrome P450 superfamily protein	Encodes a cytochrome P-450 gene that is involved in leaf blade expansion by controlling polar cell expansion in the leaf length direction. Member of the CYP90C CYP450 family. ROT3 was shown to be involved in brassinosteroid biosynthesis, most likely in the conversion step of typhasterol (TY) to castasterone (CS). As 6-deoxo-CS was unable to restore the phenotype of rot3-1, it has been postulated …	Cytochrome P450 superfamily protein
AL7G15340	AT4G35760.1	NAD(P)H dehydrogenase (quinone)s	Encodes a bimodular enzyme comprising an integral domain homologous to the catalytic subunit of mammalian vitamin K epoxide reductase (VKORC1, EC 1.1.4.1) that is fused to a soluble thioredoxin-like moiety. Using yeast microsomes as a recombinant system, it was shown that the VKORC1 domain of At4g35760 functions as a stringent naphthoquinone reductase, and that its reduced Trx-like partner can se…	NAD(P)H dehydrogenase (quinone)s
AL7G15970	AT4G35210.1	Arabidopsis protein of unknown function (DUF241)		carrier protein (DUF241)
AL7G16220	AT4G35000.1	ascorbate peroxidase 3	Encodes a microsomal ascorbate peroxidase APX3. Ascorbate peroxidases are enzymes that scavenge hydrogen peroxide in plant cells. Eight types of APX have been described for Arabidopsis: three cytosolic (APX1, APX2, APX6), two chloroplastic types (stromal sAPX, thylakoid tAPX), and three microsomal (APX3, APX4, APX5) isoforms. The APX3 protein interacts with AKR2 (ankyrin-containing protein that i…	ascorbate peroxidase 3
AL7G18830	AT4G32880.1	homeobox gene 8	member of homeodomain-leucine zipper family, acting as a differentiation-promoting transcription factor of the vascular meristems.	homeobox-leucine zipper protein ATHB-8
AL7G19230	AT3G26480.1	Transducin family protein / WD-40 repeat family protein		Transducin family protein / WD-40 repeat family protein
AL7G19390
AL7G19400	AT4G32440.1	Plant Tudor-like RNA-binding protein		Plant Tudor-like RNA-binding protein
AL7G22530	AT2G25150.1	HXXXD-type acyl-transferase family protein		HXXXD-type acyl-transferase family protein
AL7G23940	AT4G28600.1	no pollen germination related 2	encodes a calmodulin-binding protein that is expressed in pollen, suspension culture cells, flowers, and fruits.	no pollen germination related 2
AL7G24650	AT4G27990.1	YGGT family protein	One of four Arabidopsis homologs of bacterial ymlg proteins.	YGGT family protein
AL7G24660	AT4G27980.1	Domain of unknown function (DUF3444)		trichohyalin-like protein (DUF3444)
AL7G24900	AT4G27750.1	binding	A genetic locus involved in sugar sensing and coordinating carbohydrate synthesis and utilization by the whole plant. Lines carrying mutations in this gene shows restricted carbohydrate allocation to plant growth and seed set, elevated chlorophyll levels, and reduced sugar induction of starch biosynthesis.	binding protein
AL7G24950	AT4G27710.1	cytochrome P450, family 709, subfamily B, polypeptide 3	member of CYP709B The mRNA is cell-to-cell mobile.	cytochrome P450, family 709, subfamily B, polypeptide 3
AL7G24960	AT4G27700.1	Rhodanese/Cell cycle control phosphatase superfamily protein		Rhodanese/Cell cycle control phosphatase superfamily protein
AL7G25490	AT4G27320.1	Adenine nucleotide alpha hydrolases-like superfamily protein	Contains a universal stress protein domain. Protein is phosphorylated in response to Phytophthora infestans zoospores and xylanase.	Adenine nucleotide alpha hydrolases-like superfamily protein
AL7G25500	AT1G73490.2	RNA-binding (RRM/RBD/RNP motifs) family protein		RNA-binding (RRM/RBD/RNP motifs) family protein
AL7G25840	AT4G26990.1			polyadenylate-binding protein interacting protein
AL7G25850	AT4G26980.1	RNI-like superfamily protein		RNI-like superfamily protein
AL7G26320	AT4G26570.1	calcineurin B-like 3	member of AtCBLs (Calcineurin B-like Calcium Sensor Proteins)	calcineurin B-like 3
AL7G26330	AT5G56000.1	HEAT SHOCK PROTEIN 81.4		HEAT SHOCK PROTEIN 81.4
AL7G26780	AT4G26190.1	Haloacid dehalogenase-like hydrolase (HAD) superfamily protein		Haloacid dehalogenase-like hydrolase (HAD) superfamily protein
AL7G26830	AT4G26140.1	beta-galactosidase 12	putative beta-galactosidase	beta-galactosidase 12
AL7G26840
AL7G26870	AT4G26110.1	nucleosome assembly protein1;1	Encodes a member of a small gene family of proteins with similarity to nucleosome assembly proteins.May function in nucleotide excision repair. Loss of function mutations have no obvious visible phenotypes but do seem to affect transcription of NER related genes. The mRNA is cell-to-cell mobile. Plants mutated in three ubiquitously expressed NAP1 genes (NAP1;1~NAP1;3) and organ-specifically expre…	nucleosome assembly protein1
AL7G27590	AT4G25500.3	arginine/serine-rich splicing factor 35	Encodes an arginine/serine-rich splicing factor. The transcript is alternatively spliced and is differentially expressed in different tissues (flowers, roots, stems, and leaves) examined. Barta et al (2010) have proposed a nomenclature for Serine/Arginine-Rich Protein Splicing Factors (SR proteins): Plant Cell. 2010, 22:2926. RS40 binds to HYL1 and co-localizes to the nuclear dicing body. Along w…	arginine/serine-rich splicing factor 35
AL7G27650	AT4G25440.1	zinc finger WD40 repeat protein 1		zinc finger WD40 repeat protein 1
AL7G27670	AT4G25434.1	nudix hydrolase homolog 10		nudix hydrolase homolog 10
AL7G27770	AT4G25360.2	TRICHOME BIREFRINGENCE-LIKE 18	Encodes a member of the TBL (TRICHOME BIREFRINGENCE-LIKE) gene family containing a plant-specific DUF231 (domain of unknown function) domain. TBL gene family has 46 members, two of which (TBR/AT5G06700 and TBL3/AT5G01360) have been shown to be involved in the synthesis and deposition of secondary wall cellulose, presumably by influencing the esterification state of pectic polymers. A nomenclature…	TRICHOME BIREFRINGENCE-LIKE 18
AL7G28430	AT4G24760.1	alpha/beta-Hydrolases superfamily protein		alpha/beta-Hydrolases superfamily protein
AL7G28960	AT4G24280.1	chloroplast heat shock protein 70-1	Involved in protein import into chloroplasts during early developmental stages. The mRNA is cell-to-cell mobile.	chloroplast heat shock protein 70-1
AL7G29190	AT4G24100.1	Protein kinase superfamily protein		Protein kinase superfamily protein
AL7G30740	AT4G22780.1	ACT domain repeat 7	Member of a family of ACT domain containing proteins . ACT domains are involved in amino acid binding .	ACT domain repeat 7
AL7G31120	AT4G22505.1	Bifunctional inhibitor/lipid-transfer protein/seed storage 2S albumin superfamily protein		Bifunctional inhibitor/lipid-transfer protein/seed storage 2S albumin superfamily protein
AL7G31130	AT4G22490.1	Bifunctional inhibitor/lipid-transfer protein/seed storage 2S albumin superfamily protein		Bifunctional inhibitor/lipid-transfer protein/seed storage 2S albumin superfamily protein
AL7G31640	AT4G04910.1	AAA-type ATPase family protein	N-ethylmaleimide sensitive factor	AAA-type ATPase family protein
AL7G32230	AT4G21710.1	DNA-directed RNA polymerase family protein	Encodes the unique second-largest subunit of DNA-dependent RNA polymerase II; the ortholog of budding yeast RPB2 and a homolog of the E. coli RNA polymerase beta subunit.	DNA-directed RNA polymerase family protein
AL7G32270	AT4G21690.1	gibberellin 3-oxidase 3		gibberellin 3-oxidase 3
AL7G32300	AT4G21670.1	C-terminal domain phosphatase-like 1	encodes a a novel transcriptional repressor harboring two double-stranded RNA-binding domains and a region homologous to the catalytic domain of RNA polymerase II C-terminal domain phosphatases found in yeast and in animals that regulate gene transcription. Protein exhibits innate phosphatase activity in vitro. Mutants exhibit hyperresponsiveness to ABA, cold, and NaCl.	C-terminal domain phosphatase-like 1
AL7G33950	AT4G19960.2	K+ uptake permease 9	Encodes a potassium ion transmembrane transporter. Also mediates cesium uptake when expressed in E. coli. The mRNA is cell-to-cell mobile.	K+ uptake permease 9
AL7G34040	AT4G19905.1	low-molecular-weight cysteine-rich 38	Encodes a member of a family of small,secreted, cysteine rich protein with sequence similarity to the PCP (pollen coat protein) gene family.	low-molecular-weight cysteine-rich 38
AL7G34490	AT4G19570.1	Chaperone DnaJ-domain superfamily protein		Chaperone DnaJ-domain superfamily protein
AL7G34610	AT4G19510.1	Disease resistance protein (TIR-NBS-LRR class)		Disease resistance protein (TIR-NBS-LRR class)
AL7G34620	AT4G19500.1	nucleoside-triphosphatases;transmembrane receptors;nucleotide binding;ATP binding		nucleoside-triphosphatase/transmembrane receptor/nucleotide binding/ATP binding protein
AL7G34630	AT4G19490.2	VPS54	Putative homolog of yeast Vps54. Thought to associate with POK and ATVPS53 in a plant GARP-like complex involved in the membrane trafficking system.	VPS54
AL7G36990	AT4G17610.1	tRNA/rRNA methyltransferase (SpoU) family protein		tRNA/rRNA methyltransferase (SpoU) family protein
AL7G39750	AT4G15680.1	Thioredoxin superfamily protein	Encodes a member of the CC-type glutaredoxin (ROXY) family.	Thioredoxin superfamily protein
AL7G40240	AT3G27140.1	Protein phosphatase 2C family protein		Protein phosphatase 2C family protein
AL7G40250	AT4G15310.1	cytochrome P450, family 702, subfamily A, polypeptide 3	a member of the cytochrome P450 gene family. molecular function unknown.	cytochrome P450, family 702, subfamily A, polypeptide 3
AL7G41610	AT4G14520.2	DNA-directed RNA polymerase II-related		DNA-directed RNA polymerase II-like protein
AL7G41630	AT4G14500.1	Polyketide cyclase/dehydrase and lipid transport superfamily protein		Polyketide cyclase/dehydrase and lipid transport superfamily protein
AL7G41850	AT4G14368.1	Regulator of chromosome condensation (RCC1) family protein		Regulator of chromosome condensation (RCC1) family protein
AL7G42060	AT4G14260.1	Protein of unknown function (DUF295)		hypothetical protein (DUF295)
AL7G42130	AT4G14225.1	A20/AN1-like zinc finger family protein		A20/AN1-like zinc finger family protein
AL7G42140	AT4G14220.1	RING-H2 group F1A	encodes a RING-type E3 ubiquitin ligase implicated in gametogenesis. RHF1a can interact with the cell cycle inhibitor ICK4/KRP6 in vitro. It apppears to target ICK4KRP6 for degradation following meiosis in order to allow the mitoses associated with megagametogenesis and microgametogenesis to occur. RHF1a is expressed in the carpels throughout floral development. It is expressed in various tissues…	RING-H2 group F1A
AL7G42150	AT4G14210.1	phytoene desaturase 3	Encodes phytoene desaturase (phytoene dehydrogenase), an enzyme that catalyzes the desaturation of phytoene to zeta-carotene during carotenoid biosynthesis. Processed protein is localized to the plastid.	phytoene desaturase 3
AL7G42230	AT4G14150.1	phragmoplast-associated kinesin-related protein 1	Microtubule motor kinesin PAKRP1/Kinesin-12A. Together with PAKRP1L/Kinesin-12B, serve as linkers of the plus ends of antiparallel microtubules in the phragmoplast.	phragmoplast-associated kinesin-related protein 1
AL7G42240	AT4G14147.1	protein binding	actin-related protein 2/3 complex 34kDa subunit family / arp2/3 complex 34kDa subunit family	binding protein
AL7G42740	AT4G13780.1	methionine--tRNA ligase, putative / methionyl-tRNA synthetase, putative / MetRS, putative		methionine-tRNA ligase, putative / methionyl-tRNA synthetase, putative / MetRS
AL7G42760	AT4G13750.1	Histidine kinase-, DNA gyrase B-, and HSP90-like ATPase family protein	Encodes NO VEIN (NOV), a plant-specific nuclear factor required for leaf vascular development, cellular patterning and stem cell maintenance in the root meristem, as well as for cotyledon outgrowth and separation. nov mutations affect many aspects of auxin-dependent development without directly affecting auxin perception.	Histidine kinase-, DNA gyrase B-, and HSP90-like ATPase family protein
AL7G42780	AT4G13720.1	Inosine triphosphate pyrophosphatase family protein		Inosine triphosphate pyrophosphatase family protein
AL7G42790	AT4G13710.1	Pectin lyase-like superfamily protein		Pectin lyase-like superfamily protein
AL7G43110	AT4G13530.1			transmembrane protein
AL7G43130	AT4G13540.1			golgin family A protein
AL7G43140	AT4G13550.1	triglyceride lipases;triglyceride lipases	Heat stress inducible plastid monogalactosyldiacylglycerol lipase.	putative triglyceride lipase
AL7G43210	AT3G54560.1	histone H2A 11	Encodes HTA11, a histone H2A protein. Loss of all H2A.Z (triple mutant with HTA8 and HTA9) results in a reduction in DNA methylation of transposons but not that of genes. Loss of H2A.Z causes misregulation of many genes involved in the response to developmental and environmental cues, and that these genes tend to have high levels of gene-body H2A.Z.	histone H2A 11
AL7G43590	AT5G32440.1	Ubiquitin system component Cue protein		Ubiquitin system component Cue protein
AL7G43720	AT5G33370.1	GDSL-like Lipase/Acylhydrolase superfamily protein	GDSL-motif esterase/acyltransferase/lipase. Enzyme group with broad substrate specificity that may catalyze acyltransfer or hydrolase reactions with lipid and non-lipid substrates. Mutants are defective in cuticle formation with reduced sepal cuticle ridge formation.	GDSL-like Lipase/Acylhydrolase superfamily protein
AL7G43730	AT5G33340.1	Eukaryotic aspartyl protease family protein	Encodes a protein with aspartic protease activity (also known as aspartate-type endopeptidase activity). Overexpression of the gene was shown to lead to salicylic acid (SA)-mediated disease resistance upon exposure to the pathogen Pseudomonas syringae. Moreover, overexpression of this gene led to the upregulation of two pathogenesis-related genes PR1 and PR2. This upregulation was no longer obser…	Eukaryotic aspartyl protease family protein
AL7G43780	AT5G33280.1	Voltage-gated chloride channel family protein		Voltage-gated chloride channel family protein
AL7G43830	AT5G34850.1	purple acid phosphatase 26	Encodes a root-secreted purple acid phosphatase precursor involved in extracellular phosphate-scavenging.	purple acid phosphatase 26
AL7G43850	AT5G34930.1	arogenate dehydrogenase		arogenate dehydrogenase
AL7G43870	AT1G67780.1	Zinc-finger domain of monoamine-oxidase A repressor R1 protein		Zinc-finger domain of monoamine-oxidase A repressor R1 protein
AL7G43910	AT5G45570.1	Ulp1 protease family protein		Ulp1 protease family protein
AL7G43960
AL7G43970
AL7G44010	AT5G35170.1	adenylate kinase family protein		adenylate kinase family protein
AL7G44180	AT5G35380.1	Protein kinase protein with adenine nucleotide alpha hydrolases-like domain		kinase with adenine nucleotide alpha hydrolases-like domain-containing protein
AL7G44380	AT5G35560.1	DENN (AEX-3) domain-containing protein		DENN (AEX-3) domain-containing protein
AL7G44520	AT2G04520.1	Nucleic acid-binding, OB-fold-like protein		Nucleic acid-binding, OB-fold-like protein
AL7G44670	AT5G35770.1	Transducin/WD40 repeat-like superfamily protein	A recessive mutation in the Arabidopsis STERILE APETALA (SAP) causes severe aberrations in inflorescence and flower and ovule development.	Transducin/WD40 repeat-like superfamily protein
AL7G45140	AT5G36210.1	alpha/beta-Hydrolases superfamily protein		alpha/beta-Hydrolases superfamily protein
AL7G45420	AT5G36700.3	2-phosphoglycolate phosphatase 1		2-phosphoglycolate phosphatase 1
AL7G46310	AT5G37550.1			hypothetical protein
AL7G46320	AT5G37570.1	Pentatricopeptide repeat (PPR-like) superfamily protein		Pentatricopeptide repeat (PPR-like) superfamily protein
AL7G46850	AT5G37890.1	Protein with RING/U-box and TRAF-like domains	Encodes an E3 protein ligase (based on a self-ubiquitination in vitro assay).	Protein with RING/U-box and TRAF-like domain
AL7G47420	AT5G41820.1	RAB geranylgeranyl transferase alpha subunit 2		RAB geranylgeranyl transferase alpha subunit 2
AL7G47650	AT5G41700.5	ubiquitin conjugating enzyme 8	One of the polypeptides that constitute the ubiquitin-conjugating enzyme E2 The mRNA is cell-to-cell mobile.	ubiquitin conjugating enzyme 8
AL7G49680	AT5G40270.1	HD domain-containing metal-dependent phosphohydrolase family protein	Protein of unknown function involved in chloroplast development.	HD domain-containing metal-dependent phosphohydrolase family protein
AL7G50650	AT5G39660.2	cycling DOF factor 2	Dof-type zinc finger domain-containing protein, identical to H-protein promoter binding factor-2a GI:3386546 from (Arabidopsis thaliana). Interacts with LKP2 and FKF1, but its overexpression does not change flowering time under short or long day conditions.	cycling DOF factor 2
AL7G50660	AT1G09157.1	Protein of unknown function (DUF679)		transmembrane protein, putative (DUF679)
AL7G51550	AT5G38880.1			HAUS augmin-like complex subunit
AL7G52540	AT5G38280.1	PR5-like receptor kinase	putative receptor serine/threonine kinase PR5K (PR5K) mRNA, PR5-like receptor kinase	PR5-like receptor kinase
AL7G52780	AT5G38140.1	nuclear factor Y, subunit C12		nuclear factor Y, subunit C12
AL7G52840	AT5G38080.1			transmembrane protein
AL7G52870	AT5G38070.1	RING/FYVE/PHD zinc finger superfamily protein		RING/FYVE/PHD zinc finger superfamily protein
AL7G52980	AT5G38010.1	UDP-Glycosyltransferase superfamily protein		UDP-Glycosyltransferase superfamily protein
AL7G53000	AT5G37980.1	Zinc-binding dehydrogenase family protein		Zinc-binding dehydrogenase family protein
AL8G10670	AT5G47370.1	Homeobox-leucine zipper protein 4 (HB-4) / HD-ZIP protein	homeobox-leucine zipper genes induced by auxin, but not by other phytohormones. Plays opposite roles in the shoot and root tissues in regulating auxin-mediated morphogenesis.	Homeobox-leucine zipper protein 4 (HB-4) / HD-ZIP protein
AL8G10840	AT5G47190.1	Ribosomal protein L19 family protein		Ribosomal protein L19 family protein
AL8G12380	AT5G46110.1	Glucose-6-phosphate/phosphate translocator-related	Encodes a chloroplast triose phosphate / 3-phosphoglycerate translocator that transports triose phosphates derived from the Calvin cycle in the stroma to the cytosol for use in sucrose synthesis and other biosynthetic processes. A tpt mutant has altered acclimation responses. The mRNA is cell-to-cell mobile.	Glucose-6-phosphate/phosphate translocator-like protein
AL8G13020	AT5G45650.1	subtilase family protein		subtilase family protein
AL8G13410	AT5G45390.1	CLP protease P4	One of several nuclear-encoded ClpPs (caseinolytic protease). Contains a highly conserved catalytic triad of Ser-type proteases (Ser-His-Asp). The name reflects nomenclature described in Adam et. al (2001). The mRNA is cell-to-cell mobile.	CLP protease P4
AL8G13420	AT5G45380.1	solute:sodium symporters;urea transmembrane transporters		urea-proton symporter DEGRADATION OF UREA 3 (DUR3)
AL8G13880	AT5G45210.1	Disease resistance protein (TIR-NBS-LRR class) family		Disease resistance protein (TIR-NBS-LRR class) family
AL8G14600	AT5G44870.1	Disease resistance protein (TIR-NBS-LRR class) family	Encodes LAZ5, a TIR-class NB-LRR R protein of unknown pathogen specificity with sequence similarity to RPS4, an R protein conferring resistance to Pseudomonas syringae expressing the effector AvrRPS4. Overexpression of LAZ5 results in hypersensitive cell death (plants did not survive to set seeds).	Disease resistance protein (TIR-NBS-LRR class) family
AL8G14780	AT5G44750.1	DNA-directed DNA polymerases	Homologous to Y-family DNA polymerases, contains BRCT domain. Mutants are sensitive to UV-B radiation. Gene is involved in damage-tolerance mechanisms through translesion synthesis(TLS).	DNA-directed DNA polymerase
AL8G16730	AT5G43570.1	Serine protease inhibitor, potato inhibitor I-type family protein	Predicted to encode a PR (pathogenesis-related) peptide that belongs to the PR-6 proteinase inhibitor family. Six putative PR-6-type protein encoding genes are found in Arabidopsis: At2g38900, At2g38870, At5g43570, At5g43580, At3g50020 and At3g46860.	Serine protease inhibitor, potato inhibitor I-type family protein
AL8G16750	AT5G43540.1	C2H2 and C2HC zinc fingers superfamily protein		C2H2 and C2HC zinc fingers superfamily protein
AL8G17080	AT5G43310.2	COP1-interacting protein-related		COP1-interacting protein-like protein
AL8G18770	AT5G42540.1	exoribonuclease 2	Encodes a protein with similarity to yeast 5'-3'exonucleases and can functionally complement the yeast mutations. In Arabidopsis XRN2 acts as a suppressor of posttranscriptional gene silencing.	exoribonuclease 2
AL8G18790	AT5G42530.1			hypothetical protein
AL8G19280	AT5G42320.1	Zn-dependent exopeptidases superfamily protein		Zn-dependent exopeptidases superfamily protein
AL8G19440	AT5G42230.1	serine carboxypeptidase-like 41		serine carboxypeptidase-like 41
AL8G19460	AT5G42230.1	serine carboxypeptidase-like 41		serine carboxypeptidase-like 41
AL8G19490	AT5G42220.1	Ubiquitin-like superfamily protein		Ubiquitin-like superfamily protein
AL8G19550	AT5G42210.1	Major facilitator superfamily protein		Major facilitator superfamily protein
AL8G19730	AT5G42140.1	Regulator of chromosome condensation (RCC1) family with FYVE zinc finger domain		Regulator of chromosome condensation (RCC1) family with FYVE zinc finger domain-containing protein
AL8G19900	AT5G47910.1	respiratory burst oxidase homologue D	NADPH/respiratory burst oxidase protein D (RbohD).Interacts with AtrbohF gene to fine tune the spatial control of ROI production and hypersensitive response to cell in and around infection site. The mRNA is cell-to-cell mobile.	respiratory burst oxidase homologue D
AL8G20250	AT5G47960.1	RAB GTPase homolog A4C	Encodes a small molecular weight g-protein.	RAB GTPase homolog A4C
AL8G20260	AT1G01640.2	BTB/POZ domain-containing protein	Putative role in flower development. Comparison of SALK_011721C to Columbia wild type resulted in a trend toward earlier flowering in the mutant (P=0.1) (Stapleton and Woodruff 2009, personal communication).	BTB/POZ domain-containing protein
AL8G22610	AT5G49100.1			vitellogenin-like protein
AL8G22690	AT5G49160.1	methyltransferase 1	Encodes a cytosine methyltransferase MET1. Required for silencing of FWA paternal allele in endosperm. Two lines with RNAi constructs directed against DMT1 have reduced agrobacterium-mediated tumor formation. The mRNA is cell-to-cell mobile.	methyltransferase 1
AL8G22730	AT5G49190.1	sucrose synthase 2	Encodes a sucrose synthase (SUS2). The activity of the enzyme could not be assayed as proved to be insoluble (PMID 17257168). However, analyses of an sus2 mutant revealed a deficiency in sucrose synthase activity 12 and 15 days after flowering. There are some reports that SUS2 transcript levels are increased in leaves specifically by O(2) deficiency whereas other reports indicate that SUS2 is exp…	sucrose synthase 2
AL8G28610	AT5G53660.1	growth-regulating factor 7	Growth regulating factor encoding transcription activator. One of the nine members of a GRF gene family, containing nuclear targeting domain. Involved in leaf development and expressed in shoot and flower.	growth-regulating factor 7
AL8G29570
AL8G30780	AT5G55230.1	microtubule-associated proteins 65-1	Binds and bundles microtubules. Plays a role in stabilizing anti-parallel microtubules in the central spindle at anaphase to early cytokinesis but is not essential at the midline of the phragmoplast at later stages. The timing with which the MAP65-1 was targeted to the spindle appears to be regulated by a phosphorylation sensitive switch. Enhances microtubule polymerization, promotes nucleation a…	microtubule-associated proteins 65-1
AL8G30950	AT5G55400.1	Actin binding Calponin homology (CH) domain-containing protein	Encodes a member of the fimbrin family. Different members of the fimbrin/plastin family have diverged biochemically during evolution to generate either tight actin bundles or loose networks with distinct biochemical and biophysical properties. FIM4 generates both actin bundles and branched actin filaments whereas FIM5 only generates actin bundles.	Actin binding Calponin homology (CH) domain-containing protein
AL8G31080	AT5G55530.2	Calcium-dependent lipid-binding (CaLB domain) family protein		Calcium-dependent lipid-binding (CaLB domain) family protein
AL8G31090	AT5G55540.1	tornado 1	Encodes a large plant-specific protein of unknown function, with conserved domains also found in a variety of signaling proteins, In trn mutants, the leaf venation network had a severely reduced complexity: incomplete loops, no tertiary or quaternary veins, and vascular islands. The leaf laminas were asymmetric and narrow because of a severely reduced cell number. TRN1 is required for the mainten…	tornado 1
AL8G32660	AT5G56420.2	F-box/RNI-like/FBD-like domains-containing protein		F-box/RNI-like/FBD-like domains-containing protein
AL8G32720	AT5G56870.1	beta-galactosidase 4		beta-galactosidase 4
AL8G33220	AT5G57250.1	Pentatricopeptide repeat (PPR) superfamily protein		Pentatricopeptide repeat (PPR) superfamily protein
AL8G33270	AT5G57300.3	S-adenosyl-L-methionine-dependent methyltransferases superfamily protein		S-adenosyl-L-methionine-dependent methyltransferases superfamily protein
AL8G33280	AT5G57320.1	villin, putative		actin filament bundling protein P-115-ABP protein
AL8G34260	AT5G58160.1	actin binding		actin binding protein
AL8G34560	AT5G58390.1	Peroxidase superfamily protein		Peroxidase superfamily protein
AL8G36090	AT5G59590.1	UDP-glucosyl transferase 76E2		UDP-glucosyl transferase 76E2
AL8G36100	AT5G59600.1	Tetratricopeptide repeat (TPR)-like superfamily protein		Tetratricopeptide repeat (TPR)-like superfamily protein
AL8G38820	AT5G62050.1	homolog of yeast oxidase assembly 1 (OXA1)	essential factor for protein sorting and assembly into membranes	inner membrane OXA1-like protein
AL8G38910	AT5G62130.1	Per1-like family protein		Per1-like family protein
AL8G40830	AT5G63680.1	Pyruvate kinase family protein		Pyruvate kinase family protein
AL8G42550	AT5G65040.1	Protein of unknown function (DUF581)		senescence-associated family protein (DUF581)

## Sheet: FST_1%_pair3_annotation
Supplementary Dataset 3C: Description of differentiation candidates (1% of empirical Fst outliers) for pair 3 (S3-N3). (source:Araport11)
A.lyrata ID	A.thaliana homolog	Short description	Function	Description
AL1G10990	AT1G01450.1	Protein kinase superfamily protein		Protein kinase superfamily protein
AL1G11000	AT1G47389.1			transmembrane protein
AL1G11290	AT1G01190.1	cytochrome P450, family 78, subfamily A, polypeptide 8		cytochrome P450, family 78, subfamily A, polypeptide 8
AL1G11420	AT5G47700.1	60S acidic ribosomal protein family	Co-orthologous gene of large ribosomal subunit protein RPP1.	60S acidic ribosomal protein family
AL1G11580	AT1G02250.1	NAC domain containing protein 5	Encodes a member of the NAC family of transcription factors. ANAC005 contains sequences specifying both nuclear and plasma membrane targeting. Overexpression results in increased xylem differentiation suggesting ANAC005 promotes xylem formation.	NAC domain containing protein 5
AL1G12290	AT4G02450.1	HSP20-like chaperones superfamily protein	Encodes one of two isoforms of a co-chaperone of HSP90 that is required for root growth, in particular in the maintenance of the root meristem.	HSP20-like chaperones superfamily protein
AL1G12330	AT1G02890.1	AAA-type ATPase family protein		AAA-type ATPase family protein
AL1G12660	AT1G03170.1	Protein of unknown function (DUF3049)	A member of the FAF family proteins encoded by the FANTASTIC FOUR (FAF) genes: AT4G02810 (FAF1), AT1G03170 (FAF2), AT5G19260 (FAF3) and AT3G06020 (FAF4). FAFs have the potential to regulate shoot meristem size in Arabidopsis thaliana. FAFs can repress WUS, which ultimately leads to an arrest of meristem activity in FAF overexpressing lines.	FANTASTIC four-like protein (DUF3049)
AL1G12760	AT1G03270.1	CBS domain-containing protein with a domain of unknown function (DUF21)		CBS domain protein with a domain protein (DUF21)
AL1G13720	AT1G04120.1	multidrug resistance-associated protein 5	encodes a high-affinity inositol hexakisphosphate transporter that plays a role in guard cell signaling and phytate storage. It is a member of MRP subfamily / ABC transporter subfamily C.	multidrug resistance-associated protein 5
AL1G15020	AT1G05240.1	Peroxidase superfamily protein		Peroxidase superfamily protein
AL1G15180	AT1G05360.1		KMS2 encode a endoplasmic reticulum protein involved in the early secretory pathway.	vacuole membrane-like protein
AL1G15480
AL1G15500	AT1G05600.2	Tetratricopeptide repeat (TPR)-like superfamily protein		Tetratricopeptide repeat (TPR)-like superfamily protein
AL1G15510	AT1G05610.1	ADP-glucose pyrophosphorylase small subunit 2	Encodes the small subunit of ADP-glucose pyrophosphorylase. The small subunit is the catalytic isoform responsible for ADP-glucose pyrophosphorylase activity. The presence of the small subunit is required for large subunit stability. Two isoforms of the small subunit (ApS1 and ApS2) have been described. ApS2 is a minor small subunit isoform present in all plant tissues tested.	ADP-glucose pyrophosphorylase small subunit 2
AL1G16230	AT1G06240.1	Protein of unknown function DUF455		diiron containing four-helix bundle family ferritin protein, putative (Protein of unknown function DUF455)
AL1G16240	AT1G06250.1	alpha/beta-Hydrolases superfamily protein		alpha/beta-Hydrolases superfamily protein
AL1G16400	AT1G06390.1	GSK3/SHAGGY-like protein kinase 1	encodes a GSK3/shaggy-like protein kinase. Gene expression is induced by NaCl and ABA but not KCl, suggesting that this gene may be involved in response to osmotic stress. This protein can interact with the BZR1 protein involved in brassinosteroid-mediated signaling in a Y2H assay and promotes BZR1 phosphorylation in protoplasts.	GSK3/SHAGGY-like protein kinase 1
AL1G16410	AT1G06400.1	Ras-related small GTP-binding family protein	small GTP-binding protein (ara-2)	Ras-related small GTP-binding family protein
AL1G17230	AT1G07110.1	fructose-2,6-bisphosphatase	Encodes the bifunctional enzyme fructose-6-phosphate 2-kinase/fructose-2,6-bisphosphatase.	fructose-2,6-bisphosphatase
AL1G17910	AT1G07705.2	NOT2 / NOT3 / NOT5 family		NOT2 / NOT3 / NOT5 family
AL1G18190	AT2G45330.1	RNA 2'-phosphotransferase, Tpt1 / KptA family		RNA 2-phosphotransferase, Tpt1 / KptA family
AL1G18400	AT1G08050.1	Zinc finger (C3HC4-type RING finger) family protein		Zinc finger (C3HC4-type RING finger) family protein
AL1G18410	AT1G08060.1	ATP-dependent helicase family protein	Encodes a transcriptional silencer that is required for proper expression of PRR/NLR immune receptor genes.	ATP-dependent helicase family protein
AL1G18450	AT1G08090.1	nitrate transporter 2:1	High-affinity nitrate transporter. Up-regulated by nitrate. Functions as a repressor of lateral root initiation independently of nitrate uptake.	nitrate transporter 2:1
AL1G18460	AT1G08100.1	nitrate transporter 2.2	Encodes a high-affinity nitrate transporter.	nitrate transporter 2.2
AL1G18470	AT1G08110.4	lactoylglutathione lyase family protein / glyoxalase I family protein	Encodes a Zn2+ dependent glyoxylase.	lactoylglutathione lyase family protein / glyoxalase I family protein
AL1G18570	AT1G08165.1			hypothetical protein
AL1G19550	AT1G09100.1	26S proteasome AAA-ATPase subunit RPT5B	Encodes RPT5b (Regulatory Particle 5b), one of the six AAA-ATPases of the proteasome regulatory particle. Essential for gametophyte development. In Arabidopsis, the RPT5 subunit is encoded by two highly homologous genes, RPT5a and RPT5b. RPT5a and RPT5b show accession-dependent functional redundancy. In Wassilewskija (Ws) accession: mutant alleles of RPT5a displayed 50% pollen lethality, indicati…	26S proteasome AAA-ATPase subunit RPT5B
AL1G20220	AT1G09665.1	Toll-Interleukin-Resistance (TIR) domain family protein		Toll-Interleukin-Resistance (TIR) domain family protein
AL1G20230	AT1G09680.1	Pentatricopeptide repeat (PPR) superfamily protein		Pentatricopeptide repeat (PPR) superfamily protein
AL1G21650	AT1G60780.1	Clathrin adaptor complexes medium subunit family protein		Clathrin adaptor complexes medium subunit family protein
AL1G22950	AT1G11765.1	Plant self-incompatibility protein S1 family		Plant self-incompatibility protein S1 family
AL1G23870	AT1G12520.1	copper chaperone for SOD1	Copper-zinc superoxide dismutase copper chaperone (delivers copper to the Cu-Zn superoxide dismutase). Localized to the chloroplast. Expressed in roots and shoots. Up-regulated in response to copper and senescence. The AtACC activates all three CuZnSOD activities located in three different subcellular compartments. Contains three domains, central, ATX-1 like and C-terminal. ATX-1 like domain esse…	copper chaperone for SOD1
AL1G23880	AT1G12530.1			hypothetical protein
AL1G23970	AT1G12620.1	Pentatricopeptide repeat (PPR) superfamily protein		Pentatricopeptide repeat (PPR) superfamily protein
AL1G28430	AT1G16310.1	Cation efflux family protein	Cation efflux family protein which affects ABA-JA crosstalk and susceptibility to Mamestra brassicae herbivory.	Cation efflux family protein
AL1G28880	AT1G16710.1	histone acetyltransferase of the CBP family 12	Encodes an enzyme with histone acetyltransferase activity that can use both H3 and H4 histones as substrates. No single prior lysine acetylation is sufficient to block HAC12 acetylation of the H3 or H4 peptides, suggesting that HAC12 can acetylate any of several lysines present in the peptides.	histone acetyltransferase of the CBP family 12
AL1G29910	AT1G17590.1	nuclear factor Y, subunit A8		nuclear factor Y, subunit A8
AL1G30320	AT5G26830.1	Threonyl-tRNA synthetase	Encodes a dual-targeted threonyl-tRNA synthetase found in both the chloroplast and mitochondrion. The mRNA is cell-to-cell mobile.	Threonyl-tRNA synthetase
AL1G31850	AT1G19270.1	DA1	Encodes a ubiquitin-activated peptidase that is a member of a small (7 member) ubiquitin binding protein family. It appears to play a role in regulation of endoreduplication in leaf epidermal tissue.	DA1
AL1G31920	AT1G19330.1			histone deacetylase complex subunit
AL1G31930	AT1G19340.1	Methyltransferase MT-A70 family protein		Methyltransferase MT-A70 family protein
AL1G31940	AT1G19350.3	Brassinosteroid signalling positive regulator (BZR1) family protein	Encodes brassinosteroid (BR) signalling protein that accumulates in the nucleus as dephosphorylated form in response to BRs. Is phosphorylated by the BIN2 GSK3 kinase. It synergistically interacts with BIM1 to bind to E box sequences (CANNTG). The protein contains a nuclear localization signal (NLS), followed by a highly conserved amino-terminal domain (N) shared by all family members, a BIN2 pho…	Brassinosteroid signaling positive regulator (BZR1) family protein
AL1G31960	AT1G19370.1			membrane protein
AL1G31980	AT1G19380.1	Protein of unknown function (DUF1195)		sugar, putative (DUF1195)
AL1G32050	AT3G19515.2			apoptosis inhibitor
AL1G32170	AT4G20095.3	Protein of unknown function (DUF626)		hypothetical protein (DUF626)
AL1G32180	AT1G19430.1	S-adenosyl-L-methionine-dependent methyltransferases superfamily protein		S-adenosyl-L-methionine-dependent methyltransferases superfamily protein
AL1G32940	AT1G20120.1	GDSL-like Lipase/Acylhydrolase superfamily protein	GDSL-motif esterase/acyltransferase/lipase. Enzyme group with broad substrate specificity that may catalyze acyltransfer or hydrolase reactions with lipid and non-lipid substrates.	GDSL-like Lipase/Acylhydrolase superfamily protein
AL1G34580	AT5G50920.1	CLPC homologue 1	Encodes a protein that is similar to ATP-dependent Clp protease ATP-binding subunit / ClpC. Involved in protein import into the chloroplast. May provide ATP source that drives the TIC (Translocon at the Inner envelope membrane of Chloroplasts) translocation machinery. Association of Hsp93 with the inner envelope membrane through its N domain is important for the functions of Hsp93 in vivo.	CLPC homologue 1
AL1G35470	AT1G22050.1	membrane-anchored ubiquitin-fold protein 6 precursor		membrane-anchored ubiquitin-fold protein 6 precursor
AL1G36270	AT1G22730.1	MA3 domain-containing protein		MA3 domain-containing protein
AL1G39690	AT1G26090.1	P-loop containing nucleoside triphosphate hydrolases superfamily protein		P-loop containing nucleoside triphosphate hydrolases superfamily protein
AL1G40250	AT1G24650.1	Leucine-rich repeat protein kinase family protein		Leucine-rich repeat protein kinase family protein
AL1G40370	AT1G24560.1		Effector molecule of the plant-unique RAB5, ARA6. Acts in the vacuolar/endocytic trafficking pathway with canonical RAB5 and SYP. Promotes recruitment of VSP9a onto the endosome, which is required for efficient RAB5 activation. Colocalizes with RAB5 on endosomes, where it coordinates transport with canonical RAB5.	paramyosin
AL1G40390	AT1G67800.4	Copine (Calcium-dependent phospholipid-binding protein) family		Copine (Calcium-dependent phospholipid-binding protein) family
AL1G40940	AT1G27510.1	Protein of unknown function (DUF3506)	Encodes one of the two plastid proteins EXECUTER (EX1, AT4G33630) and EX2 (AT1G27510). Mediates singlet oxygen induced programmed cell death.	UvrB/UvrC domain protein (DUF3506)
AL1G41320	AT1G27770.1	autoinhibited Ca2+-ATPase 1	Encodes a chloroplast envelope Ca2+-ATPase with an N-terminal autoinhibitor.	autoinhibited Ca2+-ATPase 1
AL1G41810	AT1G28260.2	Telomerase activating protein Est1		Telomerase activating protein Est1
AL1G42100	AT1G28490.1	syntaxin of plants 61	Encodes SYP61, one of 24 Arabidopsis syntaxins. Its mRNA has been shown to be expressed. SYP61 and SYP121 coordinate the trafficking of plasma membrane aquaporin PIP2;7 to modulate the cell membrane water permeability.	syntaxin of plants 61
AL1G43120	AT1G11470.1	Pentatricopeptide repeat (PPR) superfamily protein		Pentatricopeptide repeat (PPR) superfamily protein
AL1G45650	AT1G31120.1	K+ uptake permease 10	potassium transporter	K+ uptake permease 10
AL1G50810	AT1G35910.1	Haloacid dehalogenase-like hydrolase (HAD) superfamily protein		Haloacid dehalogenase-like hydrolase (HAD) superfamily protein
AL1G50880	AT1G36180.1	acetyl-CoA carboxylase 2	acetyl-CoA carboxylase 2 (ACC2) The mRNA is cell-to-cell mobile.	acetyl-CoA carboxylase 2
AL1G51130	AT1G36990.1			C-jun-amino-terminal kinase-interacting protein
AL1G51680	AT1G43640.1	tubby like protein 5	Member of TLP family of tubby like proteins that also contain an F-Box.	tubby like protein 5
AL1G51740	AT1G43640.1	tubby like protein 5	Member of TLP family of tubby like proteins that also contain an F-Box.	tubby like protein 5
AL1G51820	AT1G43700.1	VIRE2-interacting protein 1	Encodes a VirE2-interacting protein. VIP1 mediates nuclear translocation of VirE2 via its amino half, and interacts with histone H2A via it carboxyl half. Involved in osmosensory response. The mRNA is cell-to-cell mobile.	VIRE2-interacting protein 1
AL1G52110	AT1G44000.1			STAY-GREEN-like protein
AL1G52130	AT1G44080.1	F-box family protein with a domain of unknown function (DUF295)		F-box SKIP23-like protein (DUF295)
AL1G52180	AT1G44120.1	Armadillo/beta-catenin-like repeat ; C2 calcium/lipid-binding domain (CaLB) protein		CELLULOSE SYNTHASE INTERACTIVE 2
AL1G52370	AT1G44575.1	Chlorophyll A-B binding family protein	Encoding PSII-S (CP22), a ubiquitous pigment-binding protein associated with photosystem II (PSII) of higher plants. Involved in nonphotochemical quenching rather than in photosynthesis. Mutant has a normal violaxanthin cycle but has a limited capacity of quenching singlet excited chlorophylls and is tolerant to lipid peroxidation.	Chlorophyll A-B binding family protein
AL1G52470	AT1G44820.1	Peptidase M20/M25/M40 family protein		Peptidase M20/M25/M40 family protein
AL1G53940	AT1G47470.1	Protein of unknown function (DUF784)		ECA1 gametogenesis family protein (DUF784)
AL1G54220	AT1G43010.1	Pentatricopeptide repeat (PPR) superfamily protein		Pentatricopeptide repeat (PPR) superfamily protein
AL1G55890	AT1G49010.1	Duplicated homeodomain-like superfamily protein		Duplicated homeodomain-like superfamily protein
AL1G56770	AT4G03930.1	Plant invertase/pectin methylesterase inhibitor superfamily		Plant invertase/pectin methylesterase inhibitor superfamily
AL1G57250	AT1G31150.1	Domain of unknown function (DUF1985)		K-box region protein (DUF1985)
AL1G58990	AT1G51190.1	Integrase-type DNA-binding superfamily protein	Encodes a member of the AINTEGUMENTA-like (AIL) subclass of the AP2/EREBP family of transcription factors and is essential for quiescent center (QC) specification and stem cell activity. It is a key effector for establishment of the stem cell niche during embryonic pattern formation. It is transcribed in response to auxin accumulation and is dependent on auxin response transcription factors.	Integrase-type DNA-binding superfamily protein
AL1G59090	AT1G51260.1	lysophosphatidyl acyltransferase 3	ACYL-COA:1-ACYLGLYCEROL-3-PHOSPHATE ACYLTRANSFERASE, PUTATIVE SIMILAR TO ACYL-COA:1-ACYLGLYCEROL-3-PHOSPHATE ACYLTRANSFERASE GI:4583544 FROM [BRASSICA NAPUS]	lysophosphatidyl acyltransferase 3
AL1G59100	AT1G51260.1	lysophosphatidyl acyltransferase 3	ACYL-COA:1-ACYLGLYCEROL-3-PHOSPHATE ACYLTRANSFERASE, PUTATIVE SIMILAR TO ACYL-COA:1-ACYLGLYCEROL-3-PHOSPHATE ACYLTRANSFERASE GI:4583544 FROM [BRASSICA NAPUS]	lysophosphatidyl acyltransferase 3
AL1G59110	AT1G51310.1	transferases;tRNA (5-methylaminomethyl-2-thiouridylate)-methyltransferases		tRNA (5-methylaminomethyl-2-thiouridylate)-methyltransferase
AL1G59650	AT1G51710.1	ubiquitin-specific protease 6	Ubiquitin-specific protease 6 (UBP6). Deubiquinating enzyme. Interacts with calmodulin.	ubiquitin-specific protease 6
AL1G59660	AT1G51720.1	Amino acid dehydrogenase family protein		Amino acid dehydrogenase family protein
AL1G59670	AT1G51730.1	Ubiquitin-conjugating enzyme family protein		Ubiquitin-conjugating enzyme family protein
AL1G59690	AT1G51745.1	Tudor/PWWP/MBT superfamily protein		Tudor/PWWP/MBT superfamily protein
AL1G59780	AT1G51780.1	IAA-leucine resistant (ILR)-like gene 5	encodes a member of the six Arabidopsis IAA-amino acid conjugate hydrolase subfamily and conjugates and is very similar to IAR3.	IAA-amino acid hydrolase ILR1-like 5
AL1G59790	AT1G34095.1			hypothetical protein
AL1G59800	AT1G51790.1	Leucine-rich repeat protein kinase family protein		Leucine-rich repeat protein kinase family protein
AL1G59820	AT1G51800.1	Leucine-rich repeat protein kinase family protein	The gene encodes a putative member of the LRR-RLK protein family. Expressin and mutant analysis revealed that it contributes to the interaction between Arabidopsis and Hyaloperonospora arabidopsidis. and The mRNA is cell-to-cell mobile.	Leucine-rich repeat protein kinase family protein
AL1G59830
AL1G59850	AT1G51805.1	Leucine-rich repeat protein kinase family protein		Leucine-rich repeat protein kinase family protein
AL1G59870	AT1G51820.1	Leucine-rich repeat protein kinase family protein		Leucine-rich repeat protein kinase family protein
AL1G59880	AT1G51860.1	Leucine-rich repeat protein kinase family protein		Leucine-rich repeat protein kinase family protein
AL1G61580	AT1G53180.1			hypothetical protein
AL1G63600	AT1G55550.1	P-loop containing nucleoside triphosphate hydrolases superfamily protein		P-loop containing nucleoside triphosphate hydrolases superfamily protein
AL1G64310	AT1G56060.1			cysteine-rich/transmembrane domain protein B
AL1G64330	AT1G56080.1			interactor of constitutive active ROPs protein
AL1G64340	AT1G53720.1	cyclophilin 59	Encodes a cyclophilin, member of a family modular proteins consisting of a peptidyl-prolyl cisﻗ°± trans isomerase (PPIase) domain, followed by an RNA recognition motif (RRM), and a C-terminal domain enriched in charged amino acids. Interacts with with SCL33/SR33 and with a majority of Arabidopsis SR proteins and the largest subunit of RNA polymerase II. Localizes to the nucleus, but it does not s…	cyclophilin 59
AL1G64350	AT1G56090.1	Tetratricopeptide repeat (TPR)-like superfamily protein		Tetratricopeptide repeat (TPR)-like superfamily protein
AL1G64360	AT4G00580.1	COP1-interacting protein-related		COP1-interacting protein-like protein
AL1G64370	AT1G56100.2	Plant invertase/pectin methylesterase inhibitor superfamily protein		Plant invertase/pectin methylesterase inhibitor superfamily protein
AL1G64610	AT5G48930.1	hydroxycinnamoyl-CoA shikimate/quinate hydroxycinnamoyl transferase	At5g48930 has been shown to encode for the hydroxycinnamoyl-Coenzyme A shikimate/quinate hydroxycinnamoyltransferase (HCT) both synthesizing and catabolizing the hydroxycinnamoylesters (coumaroyl/caffeoyl shikimate and quinate) involved in the phenylpropanoid pathway. Influence on the accumulation of flavonoids which in turn inhibit auxin transport and reduce plant growth. The mRNA is cell-to-cel…	hydroxycinnamoyl-CoA shikimate/quinate hydroxycinnamoyl transferase
AL1G67460	AT4G12570.1	ubiquitin protein ligase 5	Knock-out mutants showed accelerated senescence of leaves. The mRNA is cell-to-cell mobile.	ubiquitin protein ligase 5
AL2G11000	AT1G64060.1	respiratory burst oxidase protein F	Interacts with AtrbohD gene to fine tune the spatial control of ROI production and hypersensitive response to cell in and around infection site.	respiratory burst oxidase protein F
AL2G13040	AT1G62750.1	Translation elongation factor EFG/EF2 protein	Nuclear encoded protein consists of the five domains conserved in EF-G proteins, with two GTP-binding sites in the first domain, and an additional transit peptide at the N-terminus. Localized in chloroplasts. Point mutation results in a delay in the onset of germination. At early developmental stage embryos still contain undifferentiated proplastids. The greening of cotyledons is severely impaire…	Translation elongation factor EFG/EF2 protein
AL2G13050	AT1G62740.1	stress-inducible protein, putative	Encodes one of the 36 carboxylate clamp (CC)-tetratricopeptide repeat (TPR) proteins (Prasad 2010, Pubmed ID: 20856808) with potential to interact with Hsp90/Hsp70 as co-chaperones. The mRNA is cell-to-cell mobile.	stress-inducible protein
AL2G17360	AT1G58090.1	F-box and associated interaction domains-containing protein		F-box and associated interaction domains-containing protein
AL2G17450	AT1G59610.1	dynamin-like 3	A high molecular weight GTPase whose GTP-binding domain shows a low homology to those of other plant dynamin-like proteins.Contains a pleckstrin homologous domain. DRP2B and DRP1A participate together in clathrin-coated vesicle formation during endocytosis. The mRNA is cell-to-cell mobile.	dynamin-like 3
AL2G17810	AT1G58400.1	Disease resistance protein (CC-NBS-LRR class) family		Disease resistance protein (CC-NBS-LRR class) family
AL2G17850	AT1G58370.1	glycosyl hydrolase family 10 protein / carbohydrate-binding domain-containing protein	Encodes a protein with xylanase activity.	glycosyl hydrolase family 10 protein / carbohydrate-binding domain-containing protein
AL2G23060	AT3G21340.1	Leucine-rich repeat protein kinase family protein		Leucine-rich repeat protein kinase family protein
AL2G23420	AT1G65930.1	cytosolic NADP+-dependent isocitrate dehydrogenase	Encodes a NADP+-isocitrate dehydrogenase that is believed to function in the cytosol. It appears to contribute to NADPH production under oxidative stress, and thereby to participate in redox signalling linked to defense responses. The mRNA is cell-to-cell mobile.	cytosolic NADP+-dependent isocitrate dehydrogenase
AL2G23740	AT1G66140.1	zinc finger protein 4	Encodes a zinc finger protein containing only a single zinc finger.	zinc finger protein 4
AL2G25050	AT1G66840.1	Plant protein of unknown function (DUF827)	Encodes a coiled-coil protein WEB2 (weak chloroplast movement under blue light 2, also named PMI2/plastid movement impaired 2). Involved in chloroplast avoidance movement under intermediate and high light intensities. WEB2, together with another coiled-coil protein WEB1 (AT2G26570), maintains the chloroplast photorelocation movement velocity.	PLASTID MOVEMENT IMPAIRED protein (DUF827)
AL2G25240	AT1G66960.1	Terpenoid cyclases family protein		Terpenoid cyclases family protein
AL2G25280	AT1G66980.1	suppressor of npr1-1 constitutive 4	Encodes SNC4 (suppressor of npr1-1, constitutive 4), an atypical receptor-like kinase with two predicted extracellular glycerophosphoryl diester phosphodiesterase domains.	suppressor of npr1-1 constitutive 4
AL2G25290	AT3G05770.1			hypothetical protein
AL2G25340	AT1G67025.1			wall-associated receptor kinase carboxy-terminal protein
AL2G26960	AT1G67960.1		POD1 is involved in pollen tube guidence and early embryo patterning.	POLLEN DEFECTIVE IN GUIDANCE-like protein
AL2G29080	AT1G69810.1	WRKY DNA-binding protein 36	member of WRKY Transcription Factor; Group II-b	WRKY DNA-binding protein 36
AL2G29360	AT1G70110.1	Concanavalin A-like lectin protein kinase family protein		Concanavalin A-like lectin protein kinase family protein
AL2G32570	AT4G09360.1	NB-ARC domain-containing disease resistance protein		NB-ARC domain-containing disease resistance protein
AL2G32580	AT1G72860.1	Disease resistance protein (TIR-NBS-LRR class) family		Disease resistance protein (TIR-NBS-LRR class) family
AL2G32590	AT1G72870.1	Disease resistance protein (TIR-NBS class)		Disease resistance protein (TIR-NBS class)
AL2G33190	AT1G73400.1	Pentatricopeptide repeat (PPR) superfamily protein		Pentatricopeptide repeat (PPR) superfamily protein
AL2G33360	AT1G73603.1	low-molecular-weight cysteine-rich 64	Encodes a member of a family of small,secreted, cysteine rich protein with sequence similarity to the PCP (pollen coat protein) gene family.	low-molecular-weight cysteine-rich 64
AL2G33370	AT1G58270.1	TRAF-like family protein	ZW9 mRNA, complete cds The mRNA is cell-to-cell mobile.	TRAF-like family protein
AL2G34280	AT1G74430.1	myb domain protein 95	Encodes a putative transcription factor (MYB95). The mRNA is cell-to-cell mobile.	myb domain protein 95
AL2G35210	AT1G75280.1	NmrA-like negative transcriptional regulator family protein	isoflavone reductase, putative, identical to SP:P52577 Isoflavone reductase homolog P3 (EC 1.3.1.-) {Arabidopsis thaliana}; contains Pfam profile PF02716: isoflavone reductase. Involved in response to oxidative stress. The mRNA is cell-to-cell mobile.	NmrA-like negative transcriptional regulator family protein
AL2G35230
AL2G37230	AT1G77100.1	Peroxidase superfamily protein		peroxidase superfamily protein
AL2G38550	AT1G78210.1	alpha/beta-Hydrolases superfamily protein		alpha/beta-Hydrolases superfamily protein
AL2G39880	AT1G79280.1	nuclear pore anchor	Encodes a 237-kDA protein with similarity to vertebrate Tpr, a long coiled-coil proteins of nuclear pore inner basket filaments. It is localized to the inner surface of the nuclear envelope and is a component of the nuclear pore-associated steps of sumoylation and mRNA export in plants. Mutations affect flowering time regulation and other developmental processes. Probably acts in the same pathway…	nuclear pore anchor
AL2G39920	AT1G79320.1	metacaspase 6	Encodes a putative metacaspase. Arabidopsis contains three type I MCP genes (MCP1a-c) and six type II MCP genes (MCP2aﻗ°±f): AtMCP1a/At5g64240, AtMCP1b/At1g02170, AtMCP1c/At4g25110, AtMCP2a/At1g79310, AtMCP2b/At1g79330, AtMCP2c/At1g79320, AtMCP2d/At1g79340, AtMCP2e/At1g16420, AtMCP2f/At5g04200.	metacaspase 6
AL2G39950	AT1G79340.1	metacaspase 4	Encodes MCP2d, the predominant and constitutively expressed member of type II metacaspases (MCPs). MCP2d plays a positive regulatory role in biotic and abiotic stress-induced programmed cell death (PCD). Arabidopsis contains three type I MCP genes (MCP1a-c) and six type II MCP genes (MCP2aﻗ°±f): AtMCP1a/At5g64240, AtMCP1b/At1g02170, AtMCP1c/At4g25110, AtMCP2a/At1g79310, AtMCP2b/At1g79330, AtMCP2c…	metacaspase 4
AL2G39960	AT1G79350.1	RING/FYVE/PHD zinc finger superfamily protein	Encodes the Arabidopsis thaliana orthologue of metazoan Strawberry notch, a highly conserved co-activator of the developmental regulator Notch. It mediates stress-induced chromatin memory by modulating nucleosome occupancy by interacting with chromatin remodeling proteins of the ISWI and SWI/SNF classes.	RING/FYVE/PHD zinc finger superfamily protein
AL2G41520	AT3G42170.1	BED zinc finger ;hAT family dimerisation domain	transposase-like gene with conserved domains from the family of hAT transposases that includes hobo from Drosophila melanogaster, Activator (Ac) from maize, and Tam3 from snapdragon but lacks several amino acids known to be essential for Ac transposition5. The DAYSLEEPER gene lacks 8 bp duplications and TIRs (a common feature of transcriptionally silent hAT transposases), however, DAYSLEEPER expr…	BED zinc finger and hAT dimerization domain-containing protein DAYSLEEPER
AL2G41540	AT1G80000.1	CASC3/Barentsz eIF4AIII binding		CASC3/Barentsz eIF4AIII binding protein
AL3G10230	AT3G01900.1	cytochrome P450, family 94, subfamily B, polypeptide 2	member of CYP94B	cytochrome P450, family 94, subfamily B, polypeptide 2
AL3G10280	AT3G01850.1	Aldolase-type TIM barrel family protein		Aldolase-type TIM barrel family protein
AL3G10510	AT3G01640.1	glucuronokinase G	AtGlcAK is a sugar kinase able to phosphorylate D-GlcA to D-GlcA-1-phosphate in the presence of ATP.	glucuronokinase G
AL3G10740	AT3G01435.1	Expressed protein		Expressed protein
AL3G10750	AT3G01430.1			NHL domain protein
AL3G10930	AT3G01310.1	Phosphoglycerate mutase-like family protein	Encodes a functional VIP1/PPIP5K-type ATP-grasp kinase that is involved in both InsP6 to InsP7 conversion and InsP7 to InsP8 conversion, producing the InsP8 cofactor of the ASK1-COI1-JAZ-jasmonate co-receptor complex. It is the major isoform in plants, is required for jasmonate-dependent defenses, and plays an important role in plant defenses against necrotrophic fungi and insect herbivores.	Phosphoglycerate mutase-like family protein
AL3G11120	AT3G01140.1	myb domain protein 106	Encodes a MIXTA-like MYB gene NOECK (NOK). Loss of function mutations show an increased number of branchpoints in leaf trichomes suggesting a role in negative regulation of trichome branching.	myb domain protein 106
AL3G11350	AT3G02120.1	hydroxyproline-rich glycoprotein family protein		hydroxyproline-rich glycoprotein family protein
AL3G11360	AT3G02125.1			pinin-like protein
AL3G11500	AT3G02242.1			root meristem growth factor-like protein
AL3G12560	AT3G03050.1	cellulose synthase-like D3	encodes a cellulose synthase like protein. mutations initiate root hairs that rupture at their tip soon after initiation. is required for the synthesis of a noncellulosic wall polysaccharide.	cellulose synthase-like D3
AL3G13660	AT3G03800.1	syntaxin of plants 131	member of SYP13 Gene Family	syntaxin of plants 131
AL3G13670	AT3G03810.1	O-fucosyltransferase family protein		O-fucosyltransferase family protein
AL3G14160	AT3G04200.1	RmlC-like cupins superfamily protein		RmlC-like cupins superfamily protein
AL3G15120	AT1G31470.1	Major facilitator superfamily protein		Major facilitator superfamily protein
AL3G15130	AT3G04990.1			intracellular protein transporter
AL3G15690	AT3G05250.1	RING/U-box superfamily protein		RING/U-box superfamily protein
AL3G17220	AT1G03710.2	Cystatin/monellin superfamily protein		Cystatin/monellin superfamily protein
AL3G17230	AT5G17080.1	Cysteine proteinases superfamily protein		Cysteine proteinases superfamily protein
AL3G18330	AT3G07100.1	Sec23/Sec24 protein transport family protein	Encodes SEC24a/ERMO2. Required for endoplasmic reticulum (ER) morphology. Has epistatic interactions with AT1G55350, AT3G59420, and AT3G10525.	Sec23/Sec24 protein transport family protein
AL3G20600	AT3G09410.1	Pectinacetylesterase family protein		Pectinacetylesterase family protein
AL3G21260	AT1G36230.1			hypothetical protein
AL3G22320	AT3G10815.1	RING/U-box superfamily protein		RING/U-box superfamily protein
AL3G22370	AT3G10850.1	Metallo-hydrolase/oxidoreductase superfamily protein	glyoxalase II cytoplasmic isozyme (Glx2-2) mRNA, complete	Metallo-hydrolase/oxidoreductase superfamily protein
AL3G22380	AT3G10860.1	Cytochrome b-c1 complex, subunit 8 protein		Cytochrome b-c1 complex, subunit 8 protein
AL3G26140	AT3G13950.1			ankyrin
AL3G30120	AT3G17140.1	Plant invertase/pectin methylesterase inhibitor superfamily protein		Plant invertase/pectin methylesterase inhibitor superfamily protein
AL3G30690	AT3G17611.1	RHOMBOID-like protein 14		RHOMBOID-like protein 14
AL3G30710	AT3G17630.1	cation/H+ exchanger 19	member of Putative Na+/H+ antiporter family	cation/H+ exchanger 19
AL3G30740	AT3G17640.1	Leucine-rich repeat (LRR) family protein		Leucine-rich repeat (LRR) family protein
AL3G30750	AT3G17650.1	YELLOW STRIPE like 5	Arabidopsis thaliana metal-nicotianamine transporter YSL5	YELLOW STRIPE like 5
AL3G30760	AT3G17660.1	ARF-GAP domain 15	A member of ARF GAP domain (AGD), A thaliana has 15 members, grouped into four classes; AGD15 belongs to the class 4, together with AGD14.	ARF-GAP domain 15
AL3G31810	AT3G18510.1			ATP-dependent helicase/nuclease subunit
AL3G32830	AT3G19420.1	PTEN 2	Encodes a phosphatase with low in vitro tyrosine phosphatase activity that is capable of dephosphorylating in vitro the 3'phosphate group of PI3P, PI(3,4)P2, and PI(3,5)P2 and may be an effector of lipid signaling. The mRNA is cell-to-cell mobile.	PTEN 2
AL3G33480	AT3G19920.1			BTB/POZ domain protein
AL3G33610	AT3G19960.1	myosin 1	member of Myosin-like proteins	myosin 1
AL3G33780	AT3G20080.2	cytochrome P450, family 705, subfamily A, polypeptide 15		cytochrome P450, family 705, subfamily A, polypeptide 15
AL3G36260	AT3G22070.1	proline-rich family protein		proline-rich family protein
AL3G36460	AT3G22231.1	pathogen and circadian controlled 1	Encodes a member of a novel 6 member Arabidopsis gene family. Expression of PCC1 is regulated by the circadian clock and is upregulated in response to both virulent and avirulent strains of Pseudomonas syringae pv. tomato.	pathogen and circadian controlled 1
AL3G36470	AT3G22230.1	Ribosomal L27e protein family		Ribosomal L27e protein family
AL3G37950	AT3G23300.1	S-adenosyl-L-methionine-dependent methyltransferases superfamily protein		S-adenosyl-L-methionine-dependent methyltransferases superfamily protein
AL3G38090	AT3G23430.1	phosphate 1	Encodes a protein with the mainly hydrophilic N-terminal and the C-terminal containing 6 potential membrane-spanning domains. The mutant is deficient in the transfer of phosphate from root epidermal and cortical cells to the xylem. Its expression is repressed by phosphate (Pi) in shoots, and transiently induced by phosphite (Phi) in roots and shoots. PHO is expressed in developing ovules and play…	phosphate 1
AL3G38790
AL3G38810	AT3G23820.1	UDP-D-glucuronate 4-epimerase 6	Encodes a UDP-D-glucuronate 4-epimerase involved in pectin biosynthesis in the cell wall and affects cell wall integrity and immunity to fungi and bacteria. The mRNA is cell-to-cell mobile.	UDP-D-glucuronate 4-epimerase 6
AL3G38890	AT3G23900.3	RNA recognition motif (RRM)-containing protein		RNA recognition motif (RRM)-containing protein
AL3G39080	AT3G24180.2	Beta-glucosidase, GBA2 type family protein		Beta-glucosidase, GBA2 type family protein
AL3G39130	AT3G27900.1	Protein of unknown function (DUF1184)		hypothetical protein (DUF1184)
AL3G39770	AT3G24320.1	MUTL protein homolog 1	Encodes a DNA binding protein that promotes re-arrangements of mitochondrial genome. Mutations affects mitochondrial gene expression, and impairs mitochondrial function. Dual targeting of the protein to mitochondria and chloroplasts caused by alternative translation initiation. Plastid MSH1 depletion results in variegation, abiotic stress tolerance, variable growth rate, and delayed maturity.	MUTL protein homolog 1
AL3G39780	AT1G18680.1	HNH endonuclease domain-containing protein		HNH endonuclease domain-containing protein
AL3G43270	AT2G05755.1	Nodulin MtN21 /EamA-like transporter family protein	Nucleotide/sugar transporter family protein	Nodulin MtN21 /EamA-like transporter family protein
AL3G47870	AT2G20210.1	RNI-like superfamily protein		RNI-like superfamily protein
AL3G49030	AT2G19260.1	RING/FYVE/PHD zinc finger superfamily protein		RING/FYVE/PHD zinc finger superfamily protein
AL3G49040
AL3G49360	AT2G16700.1	actin depolymerizing factor 5	Encodes actin depolymerizing factor 5 (ADF5).	actin depolymerizing factor 5
AL3G50100	AT2G17240.1			arginine/serine-rich-like splicing factor
AL3G51310	AT2G18120.1	SHI-related sequence 4	A member of SHI gene family. Arabidopsis thaliana has ten members that encode proteins with a RING finger-like zinc finger motif. Despite being highly divergent in sequence, many of the SHI-related genes are partially redundant in function and synergistically promote gynoecium, stamen and leaf development in Arabidopsis.	SHI-related sequence 4
AL3G52100	AT2G18710.1	SECY homolog 1	Encodes a component of the thylakoid-localized Sec system involved in the translocation of cytoplasmic proteins into plastid.	SECY homolog 1
AL3G52110	AT2G18720.1	Translation elongation factor EF1A/initiation factor IF2gamma family protein		Translation elongation factor EF1A/initiation factor IF2gamma family protein
AL3G53150
AL3G53330	AT2G20362.1			transmembrane protein
AL3G53630	AT2G20580.1	26S proteasome regulatory subunit S2 1A	encoding the RPN subunits of the 26S proteasome The mRNA is cell-to-cell mobile.	26S proteasome regulatory subunit S2 1A
AL4G12980	AT2G23140.1	RING/U-box superfamily protein with ARM repeat domain.	PUB4 encodes a functional ubiquitin-protein ligase. The gene is expressed in most plant tissues and the protein localizes to the nucleus. PUB4 has been recovered as a second site suppressor from several different genetic screens and from these, it has been inferred to have roles in regulating root development, pollen tapetum development and ROS induced chloroplast degredation.	RING/U-box superfamily protein with ARM repeat domain-containing protein
AL4G14650	AT2G24300.2	Calmodulin-binding protein		Calmodulin-binding protein
AL4G14820	AT4G36150.1	Disease resistance protein (TIR-NBS-LRR class) family		Disease resistance protein (TIR-NBS-LRR class) family
AL4G15290	AT5G41190.1		Encodes a cytoplasmic protein with RNA endonuclease activity. Mutants display aberrant RNA processing and male and female gametophyte development.	RNA-binding NOB1-like protein
AL4G15300	AT2G24630.1	Glycosyl transferase family 2 protein	encodes a gene similar to cellulose synthase	Glycosyl transferase family 2 protein
AL4G17350	AT2G25730.2			zinc finger FYVE domain protein
AL4G20110	AT2G26890.1	DNAJ heat shock N-terminal domain-containing protein	GRV2 has sequence similarity to the C. elegans protein RME-8 which is involved in endocytosis. grv2 mutants result in a reduction in gravitropic response in hypocotyls and shoots but do not affect root gravitropism. The mutants are defective in amyloplast sedimentation.	DNAJ heat shock N-terminal domain-containing protein
AL4G21350	AT2G27389.1			hypothetical protein
AL4G21460	AT2G27470.1	nuclear factor Y, subunit B11		nuclear factor Y, subunit B11
AL4G21470	AT2G27480.1	Calcium-binding EF-hand family protein		Calcium-binding EF-hand family protein
AL4G21740	AT2G28340.1	GATA transcription factor 13	Encodes a member of the GATA factor family of zinc finger transcription factors.	GATA transcription factor 13
AL4G21760	AT2G28320.1	Pleckstrin homology (PH) and lipid-binding START domains-containing protein		Pleckstrin homology (PH) and lipid-binding START domains-containing protein
AL4G22010	AT2G28140.1	Protein of unknown function (DUF1635)		enabled-like protein (DUF1635)
AL4G22270	AT2G27950.1	Ring/U-Box superfamily protein		Ring/U-Box superfamily protein
AL4G22370	AT2G27860.1	UDP-D-apiose/UDP-D-xylose synthase 1	Encodes UDP-d-apiose/UDP-d-xylose synthase that requires NAD+ for enzymatic activity and is strongly inhibited by UDP-d-galacturonate.	UDP-D-apiose/UDP-D-xylose synthase 1
AL4G23600	AT2G29040.1	Exostosin family protein		Exostosin family protein
AL4G25360	AT2G30480.3			hypothetical protein
AL4G25600	AT2G30700.1			GPI-anchored protein
AL4G25610	AT2G30710.1	Ypt/Rab-GAP domain of gyp1p superfamily protein		Ypt/Rab-GAP domain of gyp1p superfamily protein
AL4G26700	AT2G31432.1	Plant invertase/pectin methylesterase inhibitor superfamily protein		Plant invertase/pectin methylesterase inhibitor superfamily protein
AL4G26710	AT2G31440.1		Encodes a gamma-secretase subunit. Associates with other subunits in intracellular membrane compartments.	gamma-secretase subunit APH1-like protein
AL4G28950	AT2G33060.1	receptor like protein 27		receptor like protein 27
AL4G29450	AT2G33760.1	Pentatricopeptide repeat (PPR) superfamily protein		Pentatricopeptide repeat (PPR) superfamily protein
AL4G29460	AT2G33770.1	phosphate 2	Encodes a ubiquitin-conjugating E2 enzyme. UBC24 mRNA accumulation is suppressed by miR399f, miR399b and miR399c. Involved in phosphate starvation response and mediates degradation of PHO1 and PHT1s at endomembrane. Its expression is responsive to phosphate (Pi) and not phosphite (Phi) in roots and shoots. The mRNA is cell-to-cell mobile.	phosphate 2
AL4G30840	AT1G31150.1	Domain of unknown function (DUF1985)		K-box region protein (DUF1985)
AL4G30920	AT2G34910.1			root hair specific protein
AL4G31080	AT2G35050.1	Protein kinase superfamily protein with octicosapeptide/Phox/Bem1p domain		kinase superfamily with octicosapeptide/Phox/Bem1p domain-containing protein
AL4G31260	AT2G35230.1	VQ motif-containing protein	Contains a plant-specific VQ motif. Involved in endosperm growth and seed size determination. IKU1 is expressed in the early endosperm and its progenitor, the central cell.IKU1 interacts with MINI3 in the yeast two-hybrid system.	VQ motif-containing protein
AL4G31650	AT2G35610.1	xyloglucanase 113	Encodes an arabinosyltransferase that modifies extensin proteins in root hair cells.	xyloglucanase 113
AL4G32180	AT2G36090.1	F-box family protein		F-box family protein
AL4G32190	AT2G36100.1	Uncharacterised protein family (UPF0497)	Encodes a membrane bound protein involved in formation of the casparian strip. Along with CASP 2 it is required for the localization of ESB1.	Uncharacterized protein family (UPF0497)
AL4G32680	AT2G36490.1	demeter-like 1	A repressor of transcriptional gene silencing. Functions by demethylating the target promoter DNA. Interacts physically with RPA2/ROR1. In the ros1 mutants, an increase in methylation is observed in a number of gene promoters. Among the loci affected by ros1, a few (RD29A and At1g76930) are affected in cytosine methylation in all sequence contexts (CpG, CpNpG or CpNpN), although many others are a…	demeter-like 1
AL4G34750	AT2G37800.1	Cysteine/Histidine-rich C1 domain family protein		cysteine/histidine-rich C1 domain protein
AL4G34790	AT2G37840.1	Protein kinase superfamily protein		Protein kinase superfamily protein
AL4G35950	AT2G38670.1	phosphorylethanolamine cytidylyltransferase 1	Encodes a mitochondrial ethanolamine-phosphate cytidylyltransferase, involved in phosphatidylethanolamine (PE) biosynthesis.	phosphorylethanolamine cytidylyltransferase 1
AL4G36340	AT2G39030.1	Acyl-CoA N-acyltransferases (NAT) superfamily protein	Encodes a protein that acts as an ornithine N-delta-acetyltransferase, leading to the formation of N-delta-actetylornithine. This compound is likely used in plant defense and levels of it are increased in Arabidopsis plants in response to MeJA and ABA. The mRNA is cell-to-cell mobile.	Acyl-CoA N-acyltransferases (NAT) superfamily protein
AL4G36940	AT2G39518.1	Uncharacterised protein family (UPF0497)		Uncharacterized protein family (UPF0497)
AL4G36950	AT2G39530.1	Uncharacterised protein family (UPF0497)		Uncharacterized protein family (UPF0497)
AL4G37360	AT2G39810.1	ubiquitin-protein ligases	A novel protein with a RING finger motif near the amino terminus. Negative regulator of cold responses. Functions as an E3 ligase required for the ubiquitination of ICE1. HOS1 physically interacts with ICE1 and mediates the ubiquitination of ICE1 both in vitro and in vivo. Overexpression represses the expression of CBFs and their downstream genes and confers increased sensitivity to freezing stre…	ubiquitin-protein ligase
AL4G37850	AT2G40140.1	zinc finger (CCCH-type) family protein		zinc finger (CCCH-type) family protein
AL4G37870	AT2G40150.1	TRICHOME BIREFRINGENCE-LIKE 28	Encodes a member of the TBL (TRICHOME BIREFRINGENCE-LIKE) gene family containing a plant-specific DUF231 (domain of unknown function) domain. TBL gene family has 46 members, two of which (TBR/AT5G06700 and TBL3/AT5G01360) have been shown to be involved in the synthesis and deposition of secondary wall cellulose, presumably by influencing the esterification state of pectic polymers. A nomenclature…	TRICHOME BIREFRINGENCE-LIKE 28
AL4G37880	AT2G40160.1	Plant protein of unknown function (DUF828)	Encodes a member of the TBL (TRICHOME BIREFRINGENCE-LIKE) gene family containing a plant-specific DUF231 (domain of unknown function) domain. TBL gene family has 46 members, two of which (TBR/AT5G06700 and TBL3/AT5G01360) have been shown to be involved in the synthesis and deposition of secondary wall cellulose, presumably by influencing the esterification state of pectic polymers. A nomenclature…	trichome birefringence-like protein (DUF828)
AL4G39310	AT3G57062.1			transmembrane protein
AL4G40110	AT2G41790.1	Insulinase (Peptidase family M16) family protein		Insulinase (Peptidase family M16) family protein
AL4G42260	AT2G43500.2	Plant regulator RWP-RK family protein		Plant regulator RWP-RK family protein
AL4G42320	AT2G43535.1	Scorpion toxin-like knottin superfamily protein	Encodes a defensin-like (DEFL) family protein.	Scorpion toxin-like knottin superfamily protein
AL4G42330	AT1G78172.1			transmembrane protein
AL4G42340	AT2G43540.1			transmembrane protein
AL4G42990	AT2G44110.2	Seven transmembrane MLO family protein	A member of a large family of seven-transmembrane domain proteins specific to plants, homologs of the barley mildew resistance locus o (MLO) protein. The Arabidopsis genome contains 15 genes encoding MLO proteins, with localization in plasma membrane. Phylogenetic analysis revealed four clades of closely-related AtMLO genes. ATMLO15 belongs to the clade II, with ATMLO13 and ATMLO15. The gene is e…	Seven transmembrane MLO family protein
AL4G43990	AT2G44900.1	ARABIDILLO-1	ARABIDILLO-1 and its homolog, ARABIDILLO -2, are unique among Arabidopsis Arm-repeat proteins in having an F-box motif and fall into a phylogenetically distinct subgroup from other plant Arm-repeat proteins Similar to arm repeat protein in rice and armadillo/beta-catenin repeat family protein / F-box family protein in Dictyostelium. ARABIDILLO-1 promote lateral root development. Mutant plants for…	ARABIDILLO-1
AL4G44380	AT2G45280.1	RAS associated with diabetes protein 51C	Encodes a protein similar to RAD51C involved in double stranded break repair via homologous recombination. Sensitive to DSB induced by Mitomycin C and gamma irradiation, interacts with Atxrcc3 in yeast two-hybrid assay. Required for female meiosis but not critical for mitosis under normal conditions.	RAS associated with diabetes protein 51C
AL4G45040	AT2G45830.1	downstream target of AGL15 2		downstream target of AGL15 2
AL4G45070	AT2G45860.1			hypothetical protein
AL4G45080	AT2G45870.1	Bestrophin-like protein	Encodes a bestrophin-like protein (Best2). Minor isoform (10% transcript of AtBest1). Putative chloride ion channel. Proposed to modulate proton motive force partitioning by mediating chloride ion influx in the thylakoid lumen.	Bestrophin-like protein
AL4G45390	AT2G46140.1	Late embryogenesis abundant protein		Late embryogenesis abundant protein
AL4G46210	AT2G46740.1	D-arabinono-1,4-lactone oxidase family protein	Encodes a homolog of rat L-gulono-1,4-lactone (L-GulL) oxidase that is involved in the biosynthesis of L-ascorbic acid.	D-arabinono-1,4-lactone oxidase family protein
AL4G46220	AT2G46750.1	D-arabinono-1,4-lactone oxidase family protein	Encodes a homolog of rat L-gulono-1,4-lactone (L-GulL) oxidase that is involved in the biosynthesis of L-ascorbic acid.	D-arabinono-1,4-lactone oxidase family protein
AL4G46230	AT2G46760.1	D-arabinono-1,4-lactone oxidase family protein		D-arabinono-1,4-lactone oxidase family protein
AL4G46830	AT2G47260.1	WRKY DNA-binding protein 23	Encodes a member of WRKY Transcription Factor; Group I. Involved in nematode feeding site establishment.	WRKY DNA-binding protein 23
AL4G47270	AT2G47700.1	RING/U-box superfamily protein		RING/U-box superfamily protein
AL4G47280	AT2G47710.1	Adenine nucleotide alpha hydrolases-like superfamily protein		Adenine nucleotide alpha hydrolases-like superfamily protein
AL4G47620	AT2G48020.1	Major facilitator superfamily protein	Encodes a zinc transporter ZIF2. Expression of ZIF2 is regulated by alternative splicing.	Major facilitator superfamily protein
AL5G10170	AT2G01220.2	Nucleotidylyl transferase superfamily protein		Nucleotidylyl transferase superfamily protein
AL5G10180	AT1G80010.1	FAR1-related sequence 8		FAR1-related sequence 8
AL5G11180	AT2G01990.1			XRI1-like protein
AL5G11380	AT2G02130.1	low-molecular-weight cysteine-rich 68	Predicted to encode a PR (pathogenesis-related) protein. Belongs to the plant defensin (PDF) family with the following members: At1g75830/PDF1.1, At5g44420/PDF1.2a, At2g26020/PDF1.2b, At5g44430/PDF1.2c, At2g26010/PDF1.3, At1g19610/PDF1.4, At1g55010/PDF1.5, At2g02120/PDF2.1, At2g02100/PDF2.2, At2g02130/PDF2.3, At1g61070/PDF2.4, At5g63660/PDF2.5, At2g02140/PDF2.6, At5g38330/PDF3.1 and At4g30070/PDF…	low-molecular-weight cysteine-rich 68
AL5G12530	AT2G02930.1	glutathione S-transferase F3	Encodes glutathione transferase belonging to the phi class of GSTs. Naming convention according to Wagner et al. (2002).	glutathione S-transferase F3
AL5G13340	AT5G38270.1	F-box family protein		F-box family protein
AL5G16860
AL5G16870	AT3G27460.1	SGF29 tudor-like domain		SGF29 tudor-like domain-containing protein
AL5G18210	AT5G47770.1	farnesyl diphosphate synthase 1	Encodes a protein with farnesyl diphosphate synthase activity.	farnesyl diphosphate synthase 1
AL5G18880	AT3G29020.2	myb domain protein 110	Encodes a putative transcription factor (MYB110).	myb domain protein 110
AL5G21850	AT1G01355.1	Putative endonuclease or glycosyl hydrolase		Putative endonuclease or glycosyl hydrolase
AL5G23770	AT4G20480.1	Putative endonuclease or glycosyl hydrolase		Putative endonuclease or glycosyl hydrolase
AL5G24320	AT5G23660.1	homolog of Medicago truncatula MTN3	Encodes a member of the SWEET sucrose efflux transporter family proteins.	bidirectional sugar transporter SWEET12-like protein
AL5G24890	AT3G46140.1	Protein kinase superfamily protein		Protein kinase superfamily protein
AL5G24960	AT3G46200.1	nudix hydrolase homolog 9	Encodes a GDP-d-mannose pyrophosphohydrolase that is involved in the regulation of GDP-d-Man levels affecting ammonium sensitivity via modulation of protein N-glycosylation in the roots.	nudix hydrolase homolog 9
AL5G26090	AT2G39340.1	SAC3/GANP/Nin1/mts3/eIF-3 p25 family	Putative mRNA export factor that is highly co-expressed with PRP4KA.	SAC3/GANP/Nin1/mts3/eIF-3 p25 family
AL5G26790	AT3G47550.3	RING/FYVE/PHD zinc finger superfamily protein		RING/FYVE/PHD zinc finger superfamily protein
AL5G28300	AT3G48790.1	Pyridoxal phosphate (PLP)-dependent transferases superfamily protein		Pyridoxal phosphate (PLP)-dependent transferases superfamily protein
AL5G29670	AT3G49720.1		Encodes CGR2 (cotton Golgi-related 2). CGR2 and a close homologue CGR3 have overlapping roles in plant growth and pectin methylesterification in the Golgi apparatus.	transmembrane protein
AL5G31350	AT3G50950.1	HOPZ-ACTIVATED RESISTANCE 1	Encodes a canonical CC-type NLR protein that is required for the recognition of the T3SE HopZ1a from the pathogenic bacteria P. syringae.	HOPZ-ACTIVATED RESISTANCE 1
AL5G31360	AT3G50960.1	phosducin-like protein 3 homolog	Encodes a protein that functions in microtubule assembly. PLP3a can bind to several different tubulin family members in Y2H assays. Plants with reduced levels of both PLP3a and PLP3b (At5g66410) show defects in cytokinesis, cortical microtubule array formation, oriented cell growth, and maintenance of proper ploidy.	thioredoxin domain PLP3A-like protein
AL5G34110	AT3G53230.1	ATPase, AAA-type, CDC48 protein	CDC48 is induced upon oilseed rape mosaic tobamovirus infection and appears to be involved in controlling virus movement.	ATPase, AAA-type, CDC48 protein
AL5G34440	AT3G53520.1	UDP-glucuronic acid decarboxylase 1	Encodes an isoform of UDP-glucuronic acid decarboxylase, which is predicted to be membrane-bound by PSORT analysis. This enzyme produces UDP-xylose, which is a substrate for many cell wall carbohydrates including hemicellulose and pectin. UDP-xylose is also known to feedback regulate several cell wall biosynthetic enzymes.	UDP-glucuronic acid decarboxylase 1
AL5G36410	AT3G55270.1	mitogen-activated protein kinase phosphatase 1	Encodes MAP kinase phosphatase 1 (MKP1). Loss of MKP1 results in hypersensitivity to acute UV-B stress, but without impairing UV-B acclimation.	mitogen-activated protein kinase phosphatase 1
AL5G37220	AT3G55940.1	Phosphoinositide-specific phospholipase C family protein	Phospholipase C family member. Double mutants with PLC5 show defects in seed coat mucilage, leaf serration and over-expression improves drought tolerance.	Phosphoinositide-specific phospholipase C family protein
AL5G38800
AL5G38870	AT3G57330.1	autoinhibited Ca2+-ATPase 11	Lesion mimic phenotype when mutation in the gene is combined with a mutation in ACA4. Lesion mimic phenotype of double knockout can be suppressed by nutritional supplements that increase anion levels (e.g. 15 mM Nitrate, Chloride, or Phosphate)	autoinhibited Ca2+-ATPase 11
AL5G39460	AT3G57790.1	Pectin lyase-like superfamily protein		Pectin lyase-like superfamily protein
AL5G39470	AT3G57800.2	basic helix-loop-helix (bHLH) DNA-binding superfamily protein		basic helix-loop-helix (bHLH) DNA-binding superfamily protein
AL5G40060	AT3G58330.1	Arabidopsis phospholipase-like protein (PEARLI 4) family		phospholipase-like protein (PEARLI 4) family protein
AL5G40120	AT3G58370.1	TRAF-like family protein		TRAF-like family protein
AL5G40130	AT3G58380.1	TRAF-like family protein		TRAF-like family protein
AL5G42210	AT3G60030.1	squamosa promoter-binding protein-like 12		squamosa promoter-binding protein-like 12
AL5G43630	AT3G61370.1	Protein of unknown function (DUF3245)		pre-mRNA-splicing factor CWC22-like protein (DUF3245)
AL5G44180	AT3G61680.1	alpha/beta-Hydrolases superfamily protein	PLIP1 encodes a plastid localized phospholipase A1 involved in seed oil biosynthesis.	alpha/beta-Hydrolases superfamily protein
AL5G44210	AT3G61700.1	Plant protein 1589 of unknown function		helicase with zinc finger protein
AL5G44240	AT3G61720.1	Ca2+dependent plant phosphoribosyltransferase family protein		Ca2+dependent plant phosphoribosyltransferase family protein
AL5G44250	AT2G25410.1	RING/U-box superfamily protein		RING/U-box superfamily protein
AL5G45450	AT3G62700.1	multidrug resistance-associated protein 10	member of MRP subfamily	multidrug resistance-associated protein 10
AL5G45530	AT3G62760.1	Glutathione S-transferase family protein	Encodes glutathione transferase belonging to the phi class of GSTs. Naming convention according to Wagner et al. (2002).	Glutathione S-transferase family protein
AL5G45550	AT3G62770.1	Transducin/WD40 repeat-like superfamily protein	Required for autophagosome formation during nutrient deprivation and senescence.	Transducin/WD40 repeat-like superfamily protein
AL5G46110	AT3G63260.1	Protein kinase superfamily protein	protein kinase, similar to mammal mixed-lineage kinase and Raf protein kinase	Protein kinase superfamily protein
AL5G46120	AT3G63270.1		A mutation in ANTAGONIST OF LHP1 1 (ALP1) suppresses the phenotype of lhp1 mutant plants. ALP1 interacts genetically with several PcG and trxG components and antagonizes PcG silencing. The interaction has a negative effect on polycomb-mediated gene repression since double mutant combinations of clf alp1 or lhp1 alp1 show supression of the clf and lhp1 single mutant phenotypes. ALP1 domestication …	nuclease
AL5G46330	AT3G63470.1	serine carboxypeptidase-like 40		serine carboxypeptidase-like 40
AL5G46410	AT3G08505.2	zinc finger (CCCH-type/C3HC4-type RING finger) family protein		zinc finger (CCCH-type/C3HC4-type RING finger) family protein
AL6G10090	AT5G01940.1	eukaryotic translation initiation factor 2B family protein / eIF-2B family protein		eukaryotic translation initiation factor 2B family protein / eIF-2B family protein
AL6G10100	AT5G01930.1	Glycosyl hydrolase superfamily protein	Encodes a endo-beta-mannanase involved in seed germination.	Glycosyl hydrolase superfamily protein
AL6G10310	AT5G01740.1	Nuclear transport factor 2 (NTF2) family protein		Nuclear transport factor 2 (NTF2) family protein
AL6G10810	AT5G01330.1	pyruvate decarboxylase-3	pyruvate decarboxylase	pyruvate decarboxylase-3
AL6G10830	AT5G01310.1	APRATAXIN-like	Encodes a protein that has adenylylsulfate sulfohydrolase activity (E.C. 3.6.2.1) in vitro.	APRATAXIN-like protein
AL6G11140
AL6G11150	AT5G01075.1	Glycosyl hydrolase family 35 protein	Encodes a small ER-localized protein that is strongly expressed in seeds and regulates both embryo development and accumulation of storage compounds. At the cellular level, TWS1 is responsible for cuticle deposition on epidermal cells and organization of the endomembrane system.	Glycosyl hydrolase family 35 protein
AL6G11400	AT5G02170.1	Transmembrane amino acid transporter family protein		Transmembrane amino acid transporter family protein
AL6G13020
AL6G13040	AT5G03555.1	permease, cytosine/purines, uracil, thiamine, allantoin family protein	Encodes PLUTO (plastidic nucleobase transporter), a member of the Nucleobase:Cation-Symporter1 protein family, capable of transporting purine and pyrimidine nucleobases.	permease, cytosine/purines, uracil, thiamine, allantoin family protein
AL6G14900	AT5G05090.1	Homeodomain-like superfamily protein		Homeodomain-like superfamily protein
AL6G14960	AT5G05130.1	DNA/RNA helicase protein		DNA/RNA helicase protein
AL6G15080	AT5G05240.1	Uncharacterised conserved protein (UCP030365)		cation-transporting ATPase
AL6G15370	AT5G05480.1	Peptide-N4-(N-acetyl-beta-glucosaminyl)asparagine amidase A protein		Peptide-N4-(N-acetyl-beta-glucosaminyl)asparagine amidase A protein
AL6G15520	AT5G05630.1	Amino acid permease family protein	Encodes POLYAMINE UPTAKE TRANSPORTER 3, an amino acid permease family protein.	Amino acid permease family protein
AL6G15550	AT5G05660.1	sequence-specific DNA binding transcription factors;zinc ion binding;sequence-specific DNA binding transcription factors	Encodes a homolog of the mammalian zinc finger transcription factor NF-X1.	NF-X1-type zinc finger protein NFXL2
AL6G16940	AT5G06820.1	STRUBBELIG-receptor family 2		STRUBBELIG-receptor family 2
AL6G16950	AT5G06830.1			hypothetical protein
AL6G17130	AT5G06970.1	Protein of unknown function (DUF810)	PATROL1 is a Munc13-like protein involved in mediating H[+]-ATPase translocation. It interacts with AHA1and is responsible for its translocation during stomatal movement.	plant/protein (DUF810)
AL6G17330	AT5G07140.1	Protein kinase superfamily protein		Protein kinase superfamily protein
AL6G17450
AL6G17660	AT5G07360.1	Amidase family protein		Amidase family protein
AL6G17670	AT5G07370.2	inositol polyphosphate kinase 2 alpha	Encodes inositol polyphosphate kinase, which phosphorylates inositol 1,4,5-triphosphate and inositol 1,3,4,5-tetrakisphosphate to generate inositol 1,3,4,5,6-pentakisphosphate. Acts redundantly with ATIPK2beta during pollen development, pollen tube guidance and embryogenesis. The mRNA is cell-to-cell mobile.	inositol polyphosphate kinase 2 alpha
AL6G17680	AT5G07380.2			hypothetical protein
AL6G18750	AT5G08320.1			E2F-associated phosphoprotein
AL6G19070	AT1G76810.1	eukaryotic translation initiation factor 2 (eIF-2) family protein		eukaryotic translation initiation factor 2 (eIF-2) family protein
AL6G19080	AT1G76810.1	eukaryotic translation initiation factor 2 (eIF-2) family protein		eukaryotic translation initiation factor 2 (eIF-2) family protein
AL6G20110	AT5G09680.1	reduced lateral root formation	Encodes RLF (Reduced Lateral root Formation). Involved in lateral root formation. Contains a cytochrome b5-like heme/steroid binding domain. Localized in the cytosol.	reduced lateral root formation
AL6G20480	AT5G10030.2	TGACG motif-binding factor 4	Encodes a member of basic leucine zipper transcription gene family. Nomenclature according to Xiang, et al. (1997).	TGACG motif-binding factor 4
AL6G20570	AT5G10110.1			DNA-directed RNA polymerase subunit beta
AL6G20740	AT5G10240.1	asparagine synthetase 3	Encodes asparagine synthetase (ASN3).	asparagine synthetase 3
AL6G20910	AT5G10410.1	ENTH/ANTH/VHS superfamily protein		ENTH/ANTH/VHS superfamily protein
AL6G20920	AT5G10420.1	MATE efflux family protein		MATE efflux family protein
AL6G21870	AT5G11240.1	transducin family protein / WD-40 repeat family protein	GHS40 encodes a WD40 protein, that is localized in the nucleus and nucleolus. In the presence of high glucose it negatively regulates the expression of abscisic acid degradation and signaling genes.	transducin family protein / WD-40 repeat family protein
AL6G22260	AT5G11570.1	Major facilitator superfamily protein		Major facilitator superfamily protein
AL6G22870	AT5G12080.3	mechanosensitive channel of small conductance-like 10	Encodes a mechanosensitive (or stretch-activated) ion channel in the plasma membrane with a moderate preference for anions.Cell death activity is negatively regulated by phosphorylation while mechanosensitive properties are unaffected.	mechanosensitive channel of small conductance-like 10
AL6G23900	AT5G13280.1	aspartate kinase 1	Asp kinase inhibited by Lys and S-adenosylmethionine. Contains regulatory domains that belong to the ACT domain family, which allow binding to a extreme variety of ligands. Can function as a monomer or as a dimer with acetohydroxyacid synthase (HSDH).	aspartate kinase 1
AL6G24290	AT5G13680.1	IKI3 family protein	A subunit of Elongator, a histone acetyl transferase complex, consisting of six subunits (ELP1ﻗ°±ELP6), that copurifies with the elongating RNAPII in yeast and humans. Three Arabidopsis thaliana genes, encoding homologs of the yeast Elongator subunits ELP1, ELP3 (histone acetyl transferase), and ELP4 are responsible for the narrow leaf phenotype in elongata mutants and for reduced root growth tha…	IKI3 family protein
AL6G25030	AT5G14330.1			transmembrane protein
AL6G27970	AT5G16960.1	Zinc-binding dehydrogenase family protein		Zinc-binding dehydrogenase family protein
AL6G27980	AT5G16970.1	alkenal reductase	encodes a 2-alkenal reductase (EC 1.3.1.74), plays a key role in the detoxification of reactive carbonyls	alkenal reductase
AL6G28850	AT5G17760.1	P-loop containing nucleoside triphosphate hydrolases superfamily protein		P-loop containing nucleoside triphosphate hydrolases superfamily protein
AL6G30160	AT5G18810.1	SC35-like splicing factor 28	encodes an SC35-like splicing factor of 28 kD localized to the nuclear specks. Barta et al (2010) have proposed a nomenclature for Serine/Arginine-Rich Protein Splicing Factors (SR proteins): Plant Cell. 2010, 22:2926.	SC35-like splicing factor 28
AL6G30190	AT5G18830.1	squamosa promoter binding protein-like 7	Encodes a member of the Squamosa Binding Protein family of transcriptional regulators. SPL7 is expressed highly in roots and appears to play a role in copper homeostasis. Mutants are hypersensitive to copper deficient conditions and display a retarded growth phenotype. SPL7 binds to the promoter of the copper responsive miRNAs miR398b and miR389c.	squamosa promoter binding protein-like 7
AL6G30630	AT5G19180.1	E1 C-terminal related 1	Encodes a subunit of a RUB-activating enzyme analogous to the E1 ubiquitin-activating enzyme. ECR1 functions as a heterodimer with AXR1 to activate RUB, a ubiquitin-related protein.	E1 C-terminal related 1
AL6G30730
AL6G32720	AT5G21105.1	Plant L-ascorbate oxidase		Plant L-ascorbate oxidase
AL6G34810	AT5G23535.1	KOW domain-containing protein		KOW domain-containing protein
AL6G35100	AT5G23820.1	MD-2-related lipid recognition domain-containing protein	ML3 can be modified by NEDD8 and ubiquitin. ML3 expression is regulated by NAI1. ML3 expression is regulated by MeJA, ethylene and wounding. ml3-3 is more susceptible against infections with Alternaria brassicicola and more resistant against infections with Pseudomonas syringae DC3000.	MD-2-related lipid recognition domain-containing protein
AL6G35380	AT5G01080.1	Beta-galactosidase related protein		Beta-galactosidase related protein
AL6G37650	AT5G25790.1	Tesmin/TSO1-like CXC domain-containing protein		Tesmin/TSO1-like CXC domain-containing protein
AL6G37660	AT5G25800.1	Polynucleotidyl transferase, ribonuclease H-like superfamily protein		Polynucleotidyl transferase, ribonuclease H-like superfamily protein
AL6G37710	AT5G25820.1	Exostosin family protein		Exostosin family protein
AL6G37770
AL6G37910	AT5G25950.1	Protein of Unknown Function (DUF239)		AslB, putative (DUF239)
AL6G38310	AT5G26360.1	TCP-1/cpn60 chaperonin family protein		TCP-1/cpn60 chaperonin family protein
AL6G39280	AT3G05490.1	ralf-like 22	Member of a diversely expressed predicted peptide family showing sequence similarity to tobacco Rapid Alkalinization Factor (RALF), and is believed to play an essential role in the physiology of Arabidopsis. Consists of a single exon and is characterized by a conserved C-terminal motif and N-terminal signal peptide.	ralf-like 22
AL6G39300	ATMG00860.1	DNA/RNA polymerases superfamily protein		DNA/RNA polymerases superfamily protein
AL6G39310
AL6G40050	AT5G27120.1	NOP56-like pre RNA processing ribonucleoprotein	SAR DNA-binding protein, putative, strong similarity to SAR DNA-binding protein-1 (Pisum sativum) GI:3132696; contains Pfam profile PF01798: Putative snoRNA binding domain; has similarity to MAR binding NOP58 protein The mRNA is cell-to-cell mobile.	NOP56-like pre RNA processing ribonucleoprotein
AL6G40060	AT5G27110.1	Tetratricopeptide repeat (TPR)-like superfamily protein		Tetratricopeptide repeat (TPR)-like superfamily protein
AL6G40160	AT5G27990.1	Pre-rRNA-processing protein TSR2, conserved region		Pre-rRNA-processing protein TSR2, conserved region
AL6G40330	AT5G28010.1	Polyketide cyclase/dehydrase and lipid transport superfamily protein		Polyketide cyclase/dehydrase and lipid transport superfamily protein
AL6G40710	AT5G28690.1	Protein of unknown function (DUF1685)		carboxylate clamp-TPR protein (DUF1685)
AL6G40840	AT5G28840.2	GDP-D-mannose 3',5'-epimerase	Encodes a protein with GDP-D-mannose 3',5'-epimerase activity. The enzyme is involved in ascorbate biosynthesis. It catalyzes the conversion of GDP-D-mannose to GDP-L-galactose.	GDP-D-mannose 3,5-epimerase
AL6G41120	AT4G04220.1	receptor like protein 46		receptor like protein 46
AL6G41130	AT5G30510.1	ribosomal protein S1		ribosomal protein S1
AL6G41850	AT4G08210.1	Pentatricopeptide repeat (PPR-like) superfamily protein		Pentatricopeptide repeat (PPR-like) superfamily protein
AL6G42880	AT4G09150.2	T-complex protein 11		T-complex protein 11
AL6G44550	AT1G32928.1			Avr9/Cf-9 rapidly elicited protein
AL6G44560	AT4G10510.1	Subtilase family protein		Subtilase family protein
AL6G44690	AT4G10620.1	P-loop containing nucleoside triphosphate hydrolases superfamily protein		P-loop containing nucleoside triphosphate hydrolases superfamily protein
AL6G45650	AT4G11270.1	Transducin/WD40 repeat-like superfamily protein		Transducin/WD40 repeat-like superfamily protein
AL6G45790	AT4G11380.1	Adaptin family protein		Adaptin family protein
AL6G47320	AT4G12430.1	Haloacid dehalogenase-like hydrolase (HAD) superfamily protein		Haloacid dehalogenase-like hydrolase (HAD) superfamily protein
AL6G48180	AT4G04710.1	calcium-dependent protein kinase 22	member of Calcium Dependent Protein Kinase	calcium-dependent kinase-like protein
AL6G49230	AT4G03570.1	Cystatin/monellin superfamily protein		Cystatin/monellin superfamily protein
AL6G49240
AL6G49300	AT4G03565.1	Cystatin/monellin superfamily protein		Cystatin/monellin superfamily protein
AL6G49310	AT4G03560.1	two-pore channel 1	Encodes a depolarization-activated Ca(2+) channel. Anti-sense experiments with this gene as well as Sucrose-H(+) symporters and complementation of yeast sucrose uptake mutant cch1 suggest that this protein mediates a voltage-activated Ca(2+ )influx. Mutants lack detectable SV channel activity suggesting TPC1 is essential component of the SV channel. Patch clamp analysis of loss of function mutati…	two-pore channel 1
AL6G49440	AT4G03430.1	pre-mRNA splicing factor-related	Encodes a nuclear protein similar to the human U5 small ribonucleoprotein-associated 102-kD protein and to the yeast pre-mRNA splicing factors Prp1p and Prp6p. STA1 expression is upregulated by cold stress, and the sta1-1 mutant is defective in the splicing of the cold-induced COR15A gene. Luciferase imaging was used to isolate a recessive mutant, sta1-1, with enhanced stability of the normally u…	pre-mRNA splicing factor-like protein
AL6G51330	AT4G01960.1			transmembrane protein
AL6G52770	AT4G00700.1	C2 calcium/lipid-binding plant phosphoribosyltransferase family protein		C2 calcium/lipid-binding plant phosphoribosyltransferase family protein
AL7G10440	AT4G38550.1	Arabidopsis phospholipase-like protein (PEARLI 4) family		phospholipase-like protein (PEARLI 4) family protein
AL7G11520	AT4G39520.1	GTP-binding protein-related	Encodes a member of the DRG (developmentally regulated G-protein) family. Has GTPase activity.	GTP-binding protein-like protein
AL7G12110	AT4G39870.1	TLD-domain containing nucleolar protein		TLD-domain containing nucleolar protein
AL7G12820	AT4G37860.1	SPT2 chromatin protein		SPT2 chromatin protein
AL7G12850	AT4G37820.1			transmembrane protein
AL7G12860	AT4G37810.1			EPIDERMAL PATTERNING FACTOR-like protein
AL7G13440	AT4G37390.1	Auxin-responsive GH3 family protein	Encodes an IAA-amido synthase that conjugates Asp and other amino acids to auxin in vitro. Lines carrying insertions in this gene are hypersensitive to auxin. May function as a negative component in auxin signaling by regulating auxin activity.	Auxin-responsive GH3 family protein
AL7G13500	AT4G37340.1	cytochrome P450, family 81, subfamily D, polypeptide 3	member of CYP81D	cytochrome P450, family 81, subfamily D, polypeptide 3
AL7G14160	AT4G36830.1	GNS1/SUR4 membrane protein family		GNS1/SUR4 membrane protein family
AL7G15160	AT4G35890.1	winged-helix DNA-binding transcription factor family protein	Encodes a cytoplasmic LAM domain containing protein that is involved in leaf senescence. The mRNA is cell-to-cell mobile.	winged-helix DNA-binding transcription factor family protein
AL7G15420	AT4G35700.1	zinc finger (C2H2 type) family protein	Target promoter of the male germline-specific transcription factor DUO1.	zinc finger (C2H2 type) family protein
AL7G15430	AT4G35690.1	Arabidopsis protein of unknown function (DUF241)		hypothetical protein (DUF241)
AL7G16300	AT4G34920.1	PLC-like phosphodiesterases superfamily protein		PLC-like phosphodiesterases superfamily protein
AL7G18270	AT4G33280.1	AP2/B3-like transcriptional factor family protein		AP2/B3-like transcriptional factor family protein
AL7G18280	AT4G33270.1	Transducin family protein / WD-40 repeat family protein	Encodes a CDC20 protein that interacts with APC subunits, components of the mitochondrial checkpoint complex and mitotic cyclin substrates and is indispensable for normal plant development and fertility.	Transducin family protein / WD-40 repeat family protein
AL7G18290	AT4G33270.1	Transducin family protein / WD-40 repeat family protein	Encodes a CDC20 protein that interacts with APC subunits, components of the mitochondrial checkpoint complex and mitotic cyclin substrates and is indispensable for normal plant development and fertility.	Transducin family protein / WD-40 repeat family protein
AL7G18300	AT4G33250.1	eukaryotic translation initiation factor 3K	Encodes initiation factor 3k (EIF3k).	eukaryotic translation initiation factor 3K
AL7G18770	AT4G32920.1	glycine-rich protein		glycine-rich protein
AL7G19120	AT4G32640.2	Sec23/Sec24 protein transport family protein		Sec23/Sec24 protein transport family protein
AL7G19140	AT4G32620.1	Enhancer of polycomb-like transcription factor protein	Polycomb related protein that is part of a protein complex involved in histone deacetylation and heterochromatin silencing.	Enhancer of polycomb-like transcription factor protein
AL7G20170	AT4G31810.1	ATP-dependent caseinolytic (Clp) protease/crotonase family protein		ATP-dependent caseinolytic (Clp) protease/crotonase family protein
AL7G20310	AT4G31720.1	TBP-associated factor II 15	Arabidopsis thaliana putative TBP-associated 15 kDa subunit protein (TAFII15)	TBP-associated factor II 15
AL7G20420	AT4G31880.1		One of 5 PO76/PDS5 cohesion cofactor orthologs of Arabidopsis.	transcriptional regulator
AL7G20520	AT4G31520.1	SDA1 family protein		SDA1 family protein
AL7G21450	AT4G30670.1	Putative membrane lipoprotein		Putative membrane lipoprotein
AL7G21470
AL7G21890	AT4G30260.1	Integral membrane Yip1 family protein	Encodes one of the two YPT/RAB GTPase Interacting Protein 4a (YIP4a) and YIP4b (formerly YIP2), which form a TGN-localized complex with ECHIDNA (ECH). This complex is required for the secretion of cell wall polysaccharides.	Integral membrane Yip1 family protein
AL7G21900	AT4G30250.1	P-loop containing nucleoside triphosphate hydrolases superfamily protein		P-loop containing nucleoside triphosphate hydrolases superfamily protein
AL7G22530	AT2G25150.1	HXXXD-type acyl-transferase family protein		HXXXD-type acyl-transferase family protein
AL7G22550	AT4G29750.1	CRS1 / YhbY (CRM) domain-containing protein		CRS1 / YhbY (CRM) domain-containing protein
AL7G23240	AT4G29220.1	phosphofructokinase 1		phosphofructokinase 1
AL7G24160	AT4G28410.1	Tyrosine transaminase family protein		Tyrosine transaminase family protein
AL7G24770	AT4G27870.1	Vacuolar iron transporter (VIT) family protein		Vacuolar iron transporter (VIT) family protein
AL7G24800	AT4G27850.1	Glycine-rich protein family		Glycine-rich protein family
AL7G27570	AT4G25520.1	SEUSS-like 1		SEUSS-like 1
AL7G28790	AT4G24430.1	Rhamnogalacturonate lyase family protein		Rhamnogalacturonate lyase family protein
AL7G29320	AT4G24000.1	cellulose synthase like G2	encodes a protein similar to cellulose synthase	cellulose synthase like G2
AL7G30360	AT4G23120.1	Bromo-adjacent homology (BAH) domain-containing protein		Bromo-adjacent homology (BAH) domain-containing protein
AL7G30790	AT4G22758.1			PPR containing protein
AL7G33950	AT4G19960.2	K+ uptake permease 9	Encodes a potassium ion transmembrane transporter. Also mediates cesium uptake when expressed in E. coli. The mRNA is cell-to-cell mobile.	K+ uptake permease 9
AL7G40120	AT4G15430.1	ERD (early-responsive to dehydration stress) family protein		ERD (early-responsive to dehydration stress) family protein
AL7G40250	AT4G15310.1	cytochrome P450, family 702, subfamily A, polypeptide 3	a member of the cytochrome P450 gene family. molecular function unknown.	cytochrome P450, family 702, subfamily A, polypeptide 3
AL7G40320	AT4G15280.1	UDP-glucosyl transferase 71B5		UDP-glucosyl transferase 71B5
AL7G40500	AT4G15180.1	SET domain protein 2	Encodes SET domain containing protein that acts redundantly with ATX4/5 to regulate histone H3-K4 methylation.	SET domain protein 2
AL7G40520	AT3G22110.1	20S proteasome alpha subunit C1	Encodes the alpha-3 subunit of 20s proteasome.	20S proteasome alpha subunit C1
AL7G40540	AT4G15160.2	Bifunctional inhibitor/lipid-transfer protein/seed storage 2S albumin superfamily protein		Bifunctional inhibitor/lipid-transfer protein/seed storage 2S albumin superfamily protein
AL7G40550
AL7G40560	AT4G15140.1			hypothetical protein
AL7G40630	AT4G15090.1	FRS (FAR1 Related Sequences) transcription factor family	Encodes a nuclear localized protein involved in far red light response signaling. Loss of function mutants are defective in far red light responses. Interacts with homologous gene FHY3.	FRS (FAR1 Related Sequences) transcription factor family
AL7G42010	AT4G14280.1	ARM repeat superfamily protein		ARM repeat superfamily protein
AL7G42020	AT4G14280.1	ARM repeat superfamily protein		ARM repeat superfamily protein
AL7G42050	AT4G14260.1	Protein of unknown function (DUF295)		hypothetical protein (DUF295)
AL7G42060	AT4G14260.1	Protein of unknown function (DUF295)		hypothetical protein (DUF295)
AL7G42100	AT4G14240.1	CBS domain-containing protein with a domain of unknown function (DUF21)		CBS domain protein with a domain protein (DUF21)
AL7G42110	AT4G14230.1	CBS domain-containing protein with a domain of unknown function (DUF21)		CBS domain protein with a domain protein (DUF21)
AL7G42330	AT4G14100.1	transferases, transferring glycosyl groups		transferases, transferring glycosyl groups
AL7G46260	AT5G37500.1	gated outwardly-rectifying K+ channel	Encodes a guard cell outward potassium channel. Belongs to the Shaker family K+ channel. This family includes five groups based on phylogenetic analysis (FEBS Letters (2007) 581: 2357): I (inward rectifying channel): AKT1 (AT2G26650), AKT5 (AT4G32500) and SPIK (also known as AKT6, AT2G25600); II (inward rectifying channel): KAT1 (AT5G46240) and KAT2 (AT4G18290); III (weakly inward rectifying chan…	gated outwardly-rectifying K+ channel
AL7G46390	AT3G02580.1	sterol 1	Brassinosteroid biosynthetic enzyme, catalyzes delta7 sterol C-5 desaturation step. Mutant has dwarf phenotype.	sterol 1
AL7G46560	AT1G66260.2	RNA-binding (RRM/RBD/RNP motifs) family protein		RNA-binding (RRM/RBD/RNP motifs) family protein
AL7G47230	AT5G07060.1	CCCH-type zinc fingerfamily protein with RNA-binding domain	Encodes MAC5C, homologous to MAC5A. MAC5A is a component of the MOS4-associated complex (MAC) that contributes to snc1- mediated autoimmunity. Homologues include AT1G07360 (MAC5A), AT2G29580 (MAC5B) and AT5G07060 (MAC5C). MAC5A and MAC5B are more closely related to each other than to MAC5C.	CCCH-type zinc fingerfamily protein with RNA-binding domain-containing protein
AL7G47890	AT5G41540.1	Disease resistance protein (TIR-NBS-LRR class) family		Disease resistance protein (TIR-NBS-LRR class) family
AL7G48710	AT5G40860.1			transmembrane protein
AL7G48960	AT5G40760.1	glucose-6-phosphate dehydrogenase 6	Encodes a cytosolic glucose-6-phosphate dehydrogenase that is insensitive to reduction by DTT and whose mRNA is expressed ubiquitously. The mRNA is cell-to-cell mobile.	glucose-6-phosphate dehydrogenase 6
AL7G50680	AT5G39630.1	Vesicle transport v-SNARE family protein		Vesicle transport v-SNARE family protein
AL7G50700	AT5G39610.1	NAC domain containing protein 6	Encodes a NAC-domain transcription factor. Positively regulates aging-induced cell death and senescence in leaves. This gene is upregulated in response to salt stress in wildtype as well as NTHK1 transgenic lines although in the latter case the induction was drastically reduced. It was also upregulated by ABA, ACC and NAA treatment, although in the latter two cases, the induction occurred relativ…	NAC domain containing protein 6
AL7G50710	AT5G39600.1			39S ribosomal protein
AL7G50720	AT5G39590.1	TLD-domain containing nucleolar protein		TLD-domain containing nucleolar protein
AL7G51130	AT5G39340.1	histidine-containing phosphotransmitter 3	Encodes AHP3, one of the six Arabidopsis thaliana histidine phosphotransfer proteins (AHPs) involved in Histidine (His)-to-Aspartate (Asp) phosphorelay signal transduction. AHPs function as redundant positive regulators of cytokinin signaling. Members of the AHP gene family include: AT3G21510 (AHP1), AT3G29350 (AHP2), AT5G39340 (AHP3), AT3G16360 (AHP4), AT1G03430 (AHP5) and AT1G80100 (AHP6).	histidine-containing phosphotransmitter 3
AL7G51580	AT5G02900.1	cytochrome P450, family 96, subfamily A, polypeptide 13	member of CYP96A	cytochrome P450, family 96, subfamily A, polypeptide 13
AL7G52410	AT5G38340.1	Disease resistance protein (TIR-NBS-LRR class) family		Disease resistance protein (TIR-NBS-LRR class) family
AL7G52780	AT5G38140.1	nuclear factor Y, subunit C12		nuclear factor Y, subunit C12
AL8G13270	AT5G45470.1	Protein of unknown function (DUF594)		transmembrane protein, putative (DUF594)
AL8G13600	AT4G19510.1	Disease resistance protein (TIR-NBS-LRR class)		Disease resistance protein (TIR-NBS-LRR class)
AL8G16970	AT5G43390.1	Uncharacterised conserved protein UCP015417, vWA		plant/protein
AL8G16980	AT5G43380.1	type one serine/threonine protein phosphatase 6	encodes a type I serine/threonine protein phosphatase expressed in expressed in roots, rosettes and flowers.	type one serine/threonine protein phosphatase 6
AL8G17030	AT5G43350.1	phosphate transporter 1;1	Encodes an inorganic phosphate transporter Pht1;1. Mutants display enhanced arsenic accumulation. Members of the Pht1 family of phosphate transporters include: Pht1;1/At5g43350, Pht1;2/At5g43370, Pht1;3/At5g43360, Pht1;4/At2g38940, Pht1;5/At2g32830, Pht1;6/At5g43340, Pht1;7/At3g54700, Pht1;8/At1g20860, Pht1;9/At1g76430 (Plant Journal 2002, 31:341).	phosphate transporter 1
AL8G17050	AT5G43330.1	Lactate/malate dehydrogenase family protein	predicted to encode a cytosolic malate dehydrogenase. The mRNA is cell-to-cell mobile.	Lactate/malate dehydrogenase family protein
AL8G17060	AT5G43320.1	casein kinase I-like 8	Member of CKL gene family (CKL-C group)	casein kinase I-like 8
AL8G17080	AT5G43310.2	COP1-interacting protein-related		COP1-interacting protein-like protein
AL8G17090	AT5G43300.1	PLC-like phosphodiesterases superfamily protein	Encodes a member of the glycerophosphodiester phosphodiesterase (GDPD) family.	PLC-like phosphodiesterases superfamily protein
AL8G17530	AT5G43130.1	TBP-associated factor 4		TBP-associated factor 4
AL8G23530	AT3G51800.1	metallopeptidase M24 family protein	putative nuclear DNA-binding protein G2p (AtG2) mRNA,	metallopeptidase M24 family protein
AL8G25280	AT5G51050.1	Mitochondrial substrate carrier family protein	Encodes an APC isoform in Arabidopsis, a calcium-dependent mitochondrial ATP-Mg/Pi transporter.	Mitochondrial substrate carrier family protein
AL8G27140	AT5G52670.1	Copper transport protein family		Copper transport protein family
AL8G27810	AT5G53160.2	regulatory components of ABA receptor 3	Encodes RCAR3, a regulatory component of ABA receptor. Interacts with protein phosphatase 2Cs ABI1 and ABI2. Stimulates ABA signaling. The mRNA is cell-to-cell mobile.	regulatory components of ABA receptor 3
AL8G27820	AT5G53170.1	FTSH protease 11	encodes an FtsH protease that is localized to the chloroplast and the mitochondrion	FTSH protease 11
AL8G28090	AT5G53380.1	O-acyltransferase (WSD1-like) family protein		O-acyltransferase (WSD1-like) family protein
AL8G29230	AT5G54100.1	SPFH/Band 7/PHB domain-containing membrane-associated protein family		SPFH/Band 7/PHB domain-containing membrane-associated protein family
AL8G29590	AT5G54260.1	DNA repair and meiosis protein (Mre11)	DNA repair and meiotic recombination protein, component of MRE11 complex with RAD50 and NBS1	DNA repair and meiosis protein (Mre11)
AL8G32710	AT5G56860.1	GATA type zinc finger transcription factor family protein	Encodes a member of the GATA factor family of zinc finger transcription factors. Modulate chlorophyll biosynthesis and glutamate synthase (GLU1/Fd-GOGAT) expression.	GATA type zinc finger transcription factor family protein
AL8G32940	AT5G57035.1	U-box domain-containing protein kinase family protein		U-box domain-containing protein kinase family protein
AL8G33540	AT5G57560.1	Xyloglucan endotransglucosylase/hydrolase family protein	Encodes a cell wall-modifying enzyme, rapidly upregulated in response to environmental stimuli.	Xyloglucan endotransglucosylase/hydrolase family protein
AL8G36090	AT5G59590.1	UDP-glucosyl transferase 76E2		UDP-glucosyl transferase 76E2
AL8G36100	AT5G59600.1	Tetratricopeptide repeat (TPR)-like superfamily protein		Tetratricopeptide repeat (TPR)-like superfamily protein
AL8G36130	AT5G59613.1			ATP synthase
AL8G36160	AT5G59650.1	Leucine-rich repeat protein kinase family protein		Leucine-rich repeat protein kinase family protein
AL8G36200	AT5G59680.1	Leucine-rich repeat protein kinase family protein		Leucine-rich repeat protein kinase family protein
AL8G36210	AT5G59690.1	Histone superfamily protein		Histone superfamily protein
AL8G37350	AT5G60760.1	P-loop containing nucleoside triphosphate hydrolases superfamily protein		P-loop containing nucleoside triphosphate hydrolases superfamily protein
AL8G37850	AT5G61190.1	putative endonuclease or glycosyl hydrolase with C2H2-type zinc finger domain		putative endonuclease or glycosyl hydrolase with C2H2-type zinc finger domain-containing protein
AL8G41260	AT5G64000.1	Inositol monophosphatase family protein	3'(2'),5'-bisphosphate nucleotidase	Inositol monophosphatase family protein
AL8G42150	AT5G64700.1	nodulin MtN21 /EamA-like transporter family protein	nodulin MtN21-like transporter family protein	nodulin MtN21 /EamA-like transporter family protein
AL8G42560	AT5G65060.1	K-box region and MADS-box transcription factor family protein	MADS domain protein - flowering regulator that is closely related to FLC	K-box region and MADS-box transcription factor family protein
AL8G42660	AT5G65160.1	tetratricopeptide repeat (TPR)-containing protein	Encodes one of the 36 carboxylate clamp (CC)-tetratricopeptide repeat (TPR) proteins (Prasad 2010, Pubmed ID: 20856808) with potential to interact with Hsp90/Hsp70 as co-chaperones.	tetratricopeptide repeat (TPR)-containing protein
AL8G43000	AT5G65430.1	general regulatory factor 8	member of 14-3-3 proteins. This protein is reported to interact with the BZR1 transcription factor involved in brassinosteroid signaling and may affect the nucleocytoplasmic shuttling of BZR1	general regulatory factor 8
AL8G44340	AT5G67020.1			hypothetical protein
AL8G45070	AT5G66460.1	Glycosyl hydrolase superfamily protein	Encodes a endo-beta-mannanase involved in seed germination and silique dehiscence.	Glycosyl hydrolase superfamily protein
AL8G45080	AT3G47840.1	Tetratricopeptide repeat (TPR)-like superfamily protein		Tetratricopeptide repeat (TPR)-like superfamily protein
AL8G45330	AT5G66200.1	armadillo repeat only 2	Armadillo repeat protein. One of a family of four in Arabidopsis. Expressed in vegetative tissues, anthers and ovules.	armadillo repeat only 2
AL8G45590	AT5G66030.1	Golgi-localized GRIP domain-containing protein	Involved in golgi protein trafficking. AtARL1 binds directly to the GRIP domain of AtGRIP in a GTP-dependent manner. Localized to the golgi apparatus, tyrosine 717 in AtGRIP is crucial for Golgi localization.	Golgi-localized GRIP domain-containing protein
AL8G45600	AT5G66020.1	Phosphoinositide phosphatase family protein	Mutants in this gene are unable to express female sterility in response to beta-aminobutyric acid, as wild type plants do. non-consensus AT donor splice site at exon 7, TA donor splice site at exon 10, AT acceptor splice at exon 13.	Phosphoinositide phosphatase family protein
AL8G45630	AT5G66000.1			hypothetical protein
AL8G45640	AT5G65990.1	Transmembrane amino acid transporter family protein		Transmembrane amino acid transporter family protein

## Sheet: FST_1%_pair4_annotation
Supplementary Dataset 3D: Description of differentiation candidates (1% of empirical Fst outliers) for pair 4 (S4-N4). (source:Araport11)
A.lyrata ID	A.thaliana homolog	Short description	Function	Description
AL1G11070	AT1G01380.1	Homeodomain-like superfamily protein	ETC1 is involved in trichome and root hair patterning in Arabidopsis.	Homeodomain-like superfamily protein
AL1G11570	AT1G02230.1	NAC domain containing protein 4		NAC domain containing protein 4
AL1G12060	AT1G02690.1	importin alpha isoform 6	Putative importin alpha isoform. When overexpressed can rescue the impa-4 decreased transformation susceptibility phenotype.	importin alpha isoform 6
AL1G12160	AT1G02790.1	polygalacturonase 4	encodes a exopolygalacturonase.	polygalacturonase 4
AL1G13710	AT1G04110.1	Subtilase family protein	Initially identified as a mutation affecting stomatal development and distribution. Encodes a protein similar to serine proteases.	Subtilase family protein
AL1G13720	AT1G04120.1	multidrug resistance-associated protein 5	encodes a high-affinity inositol hexakisphosphate transporter that plays a role in guard cell signaling and phytate storage. It is a member of MRP subfamily / ABC transporter subfamily C.	multidrug resistance-associated protein 5
AL1G14850
AL1G15800	AT1G05860.1			INO80 complex subunit D-like protein
AL1G16510	AT1G06490.1	glucan synthase-like 7	Encodes Callose Synthase 7 (CalS7), a phloem-specific callose synthase responsible for callose deposition in developing sieve elements during phloem formation and in mature phloem induced by wounding.	glucan synthase-like 7
AL1G16520	AT1G06500.4			hypothetical protein
AL1G16530	AT1G06515.1	Protein of unknown function (DUF3317)	Encodes a 56-amino acid polypeptide with low but significant similarity to human small subunit of serine palmitoyltransferase that localizes to the ER and physically interacts with and greatly stimulates the activity of LCB1/LCB2 heterodimer ser palmitoyltransferase complex. Mutants have low pollen viability.	transmembrane protein, putative (DUF3317)
AL1G16540	AT1G06510.1			forkhead-associated domain protein
AL1G16550	AT1G06520.1	glycerol-3-phosphate acyltransferase 1	sn-glycerol-3-phosphate 2-O-acyltransferase. Expressed in flower buds and siliques. Homozygous mutant plants are male sterile.	glycerol-3-phosphate acyltransferase 1
AL1G16890	AT1G06870.1	Peptidase S24/S26A/S26B/S26C family protein		Peptidase S24/S26A/S26B/S26C family protein
AL1G16910	AT1G06890.2	nodulin MtN21 /EamA-like transporter family protein	UXT3 is a member of the NST-KT subfamily of nucleotide/sugar transporters. It is localized to the golgi and functions as a UDP-Xyl transporter.	nodulin MtN21 /EamA-like transporter family protein
AL1G17110	AT1G06950.1	translocon at the inner envelope membrane of chloroplasts 110	Encodes a protein thought to be a part of the translocon at the chloroplast inner envelope. Involved in protein import into the chloroplast and chloroplast biogenesis. C-terminal half of Tic110 functions as scaffolds for protein-protein interactions.	translocon at the inner envelope membrane of chloroplasts 110
AL1G17720	AT1G07540.1	TRF-like 2	Arabidopsis thaliana telomere-binding protein, putative (At1g07540)	TRF-like 2
AL1G17870	AT1G07670.1	endomembrane-type CA-ATPase 4	TPLATE complex protein involved in clathrin-mediated endocytosis.	endomembrane-type CA-ATPase 4
AL1G17890	AT1G07690.1			transmembrane protein
AL1G18450	AT1G08090.1	nitrate transporter 2:1	High-affinity nitrate transporter. Up-regulated by nitrate. Functions as a repressor of lateral root initiation independently of nitrate uptake.	nitrate transporter 2:1
AL1G18460	AT1G08100.1	nitrate transporter 2.2	Encodes a high-affinity nitrate transporter.	nitrate transporter 2.2
AL1G19170	AT1G08730.1	Myosin family protein with Dil domain	Encodes a class XI myosin that is involved in organelle motility, actin organization, and optimal growth of pollen tubes.	Myosin family protein with Dil domain-containing protein
AL1G19180	AT1G08750.1	Peptidase C13 family	GPI8/PIG-K homolog involved in stomata development. Loss of function alleles do not transmit through the pollen.	Peptidase C13 family
AL1G19270	AT1G08840.2	DNA replication helicase, putative	Encodes a homolog of human and yeast DNA2. Mutants have increased sensitivity to DNA damage stress.	DNA replication helicase
AL1G20210	AT1G09660.1	RNA-binding KH domain-containing protein		RNA-binding KH domain-containing protein
AL1G22400	AT1G11320.1			GDSL esterase/lipase
AL1G23010	AT1G11840.6	glyoxalase I homolog	Encodes Ni+ dependent glyoxalase I homolog ATGLX1.	glyoxalase/bleomycin resistance protein/dioxygenase superfamily protein
AL1G23020
AL1G23100
AL1G23200	AT1G62330.1	O-fucosyltransferase family protein		O-fucosyltransferase family protein
AL1G24790	AT1G13120.1			nucleoporin GLE1-like protein
AL1G25020	AT3G18210.1	2-oxoglutarate (2OG) and Fe(II)-dependent oxygenase superfamily protein	Belongs to the 2OGD superfamily and contains an oxoglutarate/iron-dependent oxygenase domain (InterPro:IPR005123) of the prolyl 4-hydroxylase, alpha subunit subtype (P4Hc; InterPro:IPR006620), participates in epigenetic repression of flowering genes, works redundantly with ICU11 to repress several members of the MADS-box transcription factors family, during vegetative development via histone modi…	2-oxoglutarate (2OG) and Fe(II)-dependent oxygenase superfamily protein
AL1G28700	AT1G16530.1	ASYMMETRIC LEAVES 2-like 9		ASYMMETRIC LEAVES 2-like 9
AL1G29760	AT1G17470.1	developmentally regulated G-protein 1	Encodes a member of the DRG (developmentally regulated G-protein) family expressed throughout the plant, with highest expression in actively growing tissues. Has GTPase activity.	developmentally regulated G-protein 1
AL1G30540	AT1G18170.1	FKBP-like peptidyl-prolyl cis-trans isomerase family protein		FKBP-like peptidyl-prolyl cis-trans isomerase family protein
AL1G30550	AT1G18180.1	Protein of unknown function (DUF1295)		3-oxo-5-alpha-steroid 4-dehydrogenase (DUF1295)
AL1G30600	AT5G02210.1	GCK domain-containing protein		GCK domain-containing protein
AL1G31800	AT1G19220.1	auxin response factor 19	Encodes an auxin response factor that contains the conserved VP1-B3 DNA-binding domain at its N-terminus and the Aux/IAA-like domains III and IV present in most ARFs at its C-terminus. The protein interacts with IAA1 (yeast two hybrid) and other auxin response elements such as ER7 and ER9 (yeast one hybrid). ARF19 protein can complement many aspects of the arf7 mutant phenotype and , together wit…	auxin response factor 19
AL1G31830	AT1G19250.1	flavin-dependent monooxygenase 1	FMO1 is required for full expression of TIR-NB-LRR conditioned resistance to avirulent pathogens and for basal resistance to invasive virulent pathogens. Functions in an EDS1-regulated but SA-independent mechanism that promotes resistance and cell death at pathogen infection sites. FMO1 functions as a pipecolate N-hydroxylase and catalyzes the biochemical conversion of pipecolic acid to N-hydroxy…	flavin-dependent monooxygenase 1
AL1G31840	AT1G74960.3	fatty acid biosynthesis 1	Encodes a plastidic beta-ketoacyl-ACP synthase II, involved in fatty acid elongation from 16:0-ACP to 18:0-ACP. Homozygous knock-out mutants are embryo lethal, indicating early embryo development is sensitive to elevated 16:0.	fatty acid biosynthesis 1
AL1G31850	AT1G19270.1	DA1	Encodes a ubiquitin-activated peptidase that is a member of a small (7 member) ubiquitin binding protein family. It appears to play a role in regulation of endoreduplication in leaf epidermal tissue.	DA1
AL1G31900	AT1G19310.1	RING/U-box superfamily protein		RING/U-box superfamily protein
AL1G31910	AT1G19320.1	Pathogenesis-related thaumatin superfamily protein		Pathogenesis-related thaumatin superfamily protein
AL1G31980	AT1G19380.1	Protein of unknown function (DUF1195)		sugar, putative (DUF1195)
AL1G32000	AT1G19390.1	Wall-associated kinase family protein		Wall-associated kinase family protein
AL1G32020	AT1G19400.1	Erythronate-4-phosphate dehydrogenase family protein	Tail-anchored (TA) OEP membrane protein which possesses a single C-terminal transmembrane domain targeting post-translationally to plastids.	Erythronate-4-phosphate dehydrogenase family protein
AL1G32030	AT1G19410.1	FBD / Leucine Rich Repeat domains containing protein		FBD / Leucine Rich Repeat domains containing protein
AL1G32050	AT3G19515.2			apoptosis inhibitor
AL1G32180	AT1G19430.1	S-adenosyl-L-methionine-dependent methyltransferases superfamily protein		S-adenosyl-L-methionine-dependent methyltransferases superfamily protein
AL1G33190	AT1G20730.1	Protein of unknown function (DUF833)		transport/golgi organization-like protein, putative (DUF833)
AL1G33200	AT1G20680.2	Protein of unknown function (DUF833)		transport/golgi organization-like protein (DUF833)
AL1G33430	AT5G38120.1	AMP-dependent synthetase and ligase family protein		AMP-dependent synthetase and ligase family protein
AL1G36350	AT1G22800.1	S-adenosyl-L-methionine-dependent methyltransferases superfamily protein		S-adenosyl-L-methionine-dependent methyltransferases superfamily protein
AL1G38250	AT1G27200.1	Domain of unknown function (DUF23)		glycosyltransferase family protein (DUF23)
AL1G39800	AT1G25500.2	Plasma-membrane choline transporter family protein		Plasma-membrane choline transporter family protein
AL1G40190	AT1G24880.1	NA	NA	NA
AL1G40480	AT1G24460.1		Encodes a novel protein that co-immunoprecipitates with SYP41. It is involved in vacuolar trafficking and salt tolerance, potentially via a role in vesicle fusion and in maintaining TGN structure or identity. Mutants display delayed formation of the Brefeldin A (BFA) compartment in cotyledons upon application of BFA.	TGN-related, localized SYP41 interacting protein
AL1G40970	AT1G27570.1	phosphatidylinositol 3- and 4-kinase family protein		phosphatidylinositol 3- and 4-kinase family protein
AL1G40980	AT1G27500.1	Tetratricopeptide repeat (TPR)-like superfamily protein		Tetratricopeptide repeat (TPR)-like superfamily protein
AL1G42580	AT1G28960.1	nudix hydrolase homolog 15	Encodes a ppGpp pyrophosphohydrolase.	nudix hydrolase homolog 15
AL1G42700	AT1G29010.1			verprolin
AL1G44220	AT1G30270.1	CBL-interacting protein kinase 23	Arabidopsis thaliana CBL-interacting protein kinase 23. CIPK23 serves as a positive regulator of the potassium transporter AKT1 by directly phosphorylating AKT1. CIPK23 is activated by the binding of two calcineurin B-like proteins, CBL1 and CBL9. The mRNA is cell-to-cell mobile.	CBL-interacting protein kinase 23
AL1G46360	AT1G32850.1	ubiquitin-specific protease 11		ubiquitin-specific protease 11
AL1G46370	AT1G32230.1	WWE protein-protein interaction domain protein family	Encodes a protein belonging to the (ADP-ribosyl)transferase domain-containing subfamily of WWE protein-protein interaction domain protein family. Superoxide radicals are necessary and sufficient to propagate cell death or lesion formation in rcd1 mutants. Without stress treatment, RCD1 is localized in the nucleus. Under high salt or oxidative stress, RCD1 is found not only in the nucleus but also…	WWE protein-protein interaction domain protein family
AL1G48090	AT1G33680.1	KH domain-containing protein		KH domain-containing protein
AL1G48100	AT1G33700.2	Beta-glucosidase, GBA2 type family protein		Beta-glucosidase, GBA2 type family protein
AL1G48270	AT4G22700.1	LOB domain-containing protein 32		LOB domain-containing protein 32
AL1G48880	AT3G07870.1	F-box and associated interaction domains-containing protein	FBX92 is an F-box containing protein. Overexpression produces plants with smaller leaves while reduced expression is correlated with increased leaf size and increased rates of cell proliferation.	F-box and associated interaction domains-containing protein
AL1G50220	AT1G35400.1	Protein of unknown function (DUF1184)		hypothetical protein (DUF1184)
AL1G50230	AT1G35420.1	alpha/beta-Hydrolases superfamily protein		alpha/beta-Hydrolases superfamily protein
AL1G50830	AT1G36060.1	Integrase-type DNA-binding superfamily protein	encodes a member of the DREB subfamily A-6 of ERF/AP2 transcription factor family. The protein contains one AP2 domain. There are 8 members in this subfamily including RAP2.4.Overexpression results in increased drought tolerance and vitrified leaves. Binds to DRE/GCC promoter elements and activates expression of aquaporin genes AtTIP1;1, AtTIP2;3, and AtPIP2;2.	Integrase-type DNA-binding superfamily protein
AL1G51060	AT1G36730.1	Translation initiation factor IF2/IF5		Translation initiation factor IF2/IF5
AL1G51130	AT1G36990.1			C-jun-amino-terminal kinase-interacting protein
AL1G51320	AT1G42440.1			pre-rRNA-processing TSR1-like protein
AL1G51580	AT1G43170.6	ribosomal protein 1	Encodes a cytoplasmic ribosomal protein. The mRNA is cell-to-cell mobile.	ribosomal protein 1
AL1G55320	AT1G48650.1	DEA(D/H)-box RNA helicase family protein		DEA(D/H)-box RNA helicase family protein
AL1G56960	AT1G49590.1	C2H2 and C2HC zinc fingers superfamily protein	Encodes a novel nucleic acid-binding protein that is required for both RdDM (RNA-directed DNA methylation) and pre-mRNA splicing.	C2H2 and C2HC zinc fingers superfamily protein
AL1G56970	AT1G49600.1	RNA-binding protein 47A		RNA-binding protein 47A
AL1G57010	AT1G49620.1	Cyclin-dependent kinase inhibitor family protein	Kip-related protein (KRP) gene, encodes CDK (cyclin-dependent kinase) inhibitor (CKI), negative regulator of cell division. A member of seven KRP genes found in Arabidopsis thaliana. Differential expression patterns for distinct KRPs were revealed by in situ hybridization. Binds to D type cyclins and may inhibit cell cycle.	Cyclin-dependent kinase inhibitor family protein
AL1G58010	AT1G50370.1	Calcineurin-like metallo-phosphoesterase superfamily protein		Calcineurin-like metallo-phosphoesterase superfamily protein
AL1G58640	AT1G50910.1			hypothetical protein
AL1G59110	AT1G51310.1	transferases;tRNA (5-methylaminomethyl-2-thiouridylate)-methyltransferases		tRNA (5-methylaminomethyl-2-thiouridylate)-methyltransferase
AL1G59150	AT1G51340.2	MATE efflux family protein	Encodes a root citrate transporter which together with the root malate transporter ALMT1 are the primary mechanism of aluminum tolerance.	MATE efflux family protein
AL1G59810	AT4G02390.1	poly(ADP-ribose) polymerase	Encodes a DNA dependent nuclear poly (ADP-ribose) polymerase (E.C.2.4.2.30), thought to be involved in post-translational modification .	poly(ADP-ribose) polymerase
AL1G59880	AT1G51860.1	Leucine-rich repeat protein kinase family protein		Leucine-rich repeat protein kinase family protein
AL1G59980	AT1G51940.1	protein kinase family protein / peptidoglycan-binding LysM domain-containing protein	Encodes a LysM-containing receptor-like kinase. Induction of chitin-responsive genes by chitin treatment is not blocked in the mutant. Based on protein sequence alignment analysis, it has a typical RD signaling domain in its catalytic loop and possesses autophosphorylation activity.It is required for the suppression of defense responses in absence of pathogen infection or upon abscisic acid treat…	protein kinase family protein / peptidoglycan-binding LysM domain-containing protein
AL1G61020	AT3G15640.1	Rubredoxin-like superfamily protein		Rubredoxin-like superfamily protein
AL1G61040	AT1G52720.1			hypothetical protein
AL1G61400	AT1G53040.1	Protein of unknown function (DUF616)		tRNA (met) cytidine acetyltransferase, putative (DUF616)
AL1G61590	AT1G53190.2	RING/U-box superfamily protein	Encodes a RING-type E3 ligase that positively regulates CIN-like TCP activity to promote leaf development by mediating the degradation of the TCP repressor TIE1.	RING/U-box superfamily protein
AL1G61600	AT1G53200.1			TAF RNA polymerase I subunit A
AL1G64270	AT1G56030.1	RING/U-box superfamily protein		RING/U-box protein
AL1G64520	AT4G25210.1	DNA-binding storekeeper protein-related transcriptional regulator		DNA-binding storekeeper protein-related transcriptional regulator
AL1G65490	AT1G79280.2	nuclear pore anchor	Encodes a 237-kDA protein with similarity to vertebrate Tpr, a long coiled-coil proteins of nuclear pore inner basket filaments. It is localized to the inner surface of the nuclear envelope and is a component of the nuclear pore-associated steps of sumoylation and mRNA export in plants. Mutations affect flowering time regulation and other developmental processes. Probably acts in the same pathway…	nuclear pore anchor
AL2G10270	AT1G64530.1	Plant regulator RWP-RK family protein		Plant regulator RWP-RK family protein
AL2G12170	AT1G63210.1	Transcription elongation factor Spt6	SPT6L encodes a putative WG/GW-repeat protein involved in the regulation of apical-basal polarity of embryo	Transcription elongation factor Spt6
AL2G12240
AL2G12390	AT1G63120.1	RHOMBOID-like 2	AtRBL2 has been identified as a rhomboid protein involved in regulated intramembrane proteolysis (RIP). The enzyme has the proteolytic activity and substrate specificity comparable to the Drosophila Rho-1 protein.	RHOMBOID-like 2
AL2G12580	AT1G63020.1	nuclear RNA polymerase D1A	Encodes one of two alternative largest subunits of a putative plant-specific RNA polymerase IV (aka RNA polymerase D). Required for posttranscriptional gene silencing.	nuclear RNA polymerase D1A
AL2G12790	AT1G62930.1	Tetratricopeptide repeat (TPR)-like superfamily protein	RPF3 encodes a pentatricopeptide repeat (PPR) protein involved in 5' processing of different mitochondrial mRNAs.	Tetratricopeptide repeat (TPR)-like superfamily protein
AL2G12940	AT1G62830.1	LSD1-like 1	Encodes a homolog of human Lysine-Specific Demethylase1. Involved in H3K4 methylation of target genes including the flowering time loci FLC and FWA. Located in nucleus. Negatively regulates root elongation. Involved in repression of LRP1 via histone deacetylation.	LSD1-like 1
AL2G12950	AT1G62820.1	Calcium-binding EF-hand family protein		Calcium-binding EF-hand family protein
AL2G13000	AT1G62790.2	Bifunctional inhibitor/lipid-transfer protein/seed storage 2S albumin superfamily protein		Bifunctional inhibitor/lipid-transfer protein/seed storage 2S albumin superfamily protein
AL2G13500	AT1G62390.1	Octicosapeptide/Phox/Bem1p (PB1) domain-containing protein / tetratricopeptide repeat (TPR)-containing protein	Encodes one of the 36 carboxylate clamp (CC)-tetratricopeptide repeat (TPR) proteins (Prasad 2010, Pubmed ID: 20856808) with potential to interact with Hsp90/Hsp70 as co-chaperones.	Octicosapeptide/Phox/Bem1p (PB1) domain-containing protein / tetratricopeptide repeat (TPR)-containing protein
AL2G17120	AT1G59750.2	auxin response factor 1	Encodes a member of the auxin response factor family. ARFs bind to the cis element 5'-TGTCTC-3' ARFs mediate changes in gene expression in response to auxin. ARF's form heterodimers with IAA/AUX genes. ARF1 enhances mutant phenotypes of ARF2 and may act with ARF2 to control aspects of maturation and senescence.ARF1:LUC and 3xHA:ARF1 proteins have a half-life of ~3-4 hours and their degradation is…	auxin response factor 1
AL2G22050	AT1G65390.1	phloem protein 2 A5		phloem protein 2 A5
AL2G22100	AT3G60740.1	ARM repeat superfamily protein	Encodes tubulin-folding cofactor D. Mutants arrest during embryogenesis with embryos that are small, mushroom-shaped ('pilz') and consist of only one or few large cells each containing one or more variably enlarged nuclei and often cell wall stubs. Gene product necessary for continuous microtubule organization.	ARM repeat superfamily protein
AL2G22120	AT1G65430.1	IBR domain-containing protein		IBR domain-containing protein
AL2G22560	AT1G65610.1	Six-hairpin glycosidases superfamily protein		Six-hairpin glycosidases superfamily protein
AL2G23000	AT5G56100.1	glycine-rich protein / oleosin		glycine-rich protein / oleosin
AL2G25230	AT1G66950.1	pleiotropic drug resistance 11	Encodes a plasma membrane-localized ABC transporter. Confers tolerance to herbicide paraquat.	pleiotropic drug resistance 11
AL2G25240	AT1G66960.1	Terpenoid cyclases family protein		Terpenoid cyclases family protein
AL2G25830	AT1G67310.1	Calmodulin-binding transcription activator protein with CG-1 and Ankyrin domains		Calmodulin-binding transcription activator protein with CG-1 and Ankyrin domain
AL2G30840	AT1G71230.1	COP9-signalosome 5B	Encodes a subunit of the COP9 complex, similar to JAB1, a specific mammalian coactivator of AP-1 transcription. Involved in protein deneddylation. Double mutants with CSN5A are constitutively photomorphogenic (de-etiolated) and have abnormal auxin responses.	COP9-signalosome 5B
AL2G30850	AT1G71240.1	Plant protein of unknown function (DUF639)		chromosome-partitioning protein, putative (DUF639)
AL2G31400	AT1G71820.1	SEC6	Encodes a member of the exocyst complex gene family. The exocyst is a protein complex involved in tethering vesicles to the plasma membrane during regulated or polarized secretion.	SEC6
AL2G31850	AT1G72180.1	Leucine-rich receptor-like protein kinase family protein	Encodes a leucine-rich repeat receptor kinase that functions as a receptor for CEP1 peptide. Mediates nitrate uptake signaling.	Leucine-rich receptor-like protein kinase family protein
AL2G31860	AT1G72190.1	D-isomer specific 2-hydroxyacid dehydrogenase family protein		D-isomer specific 2-hydroxyacid dehydrogenase family protein
AL2G34650	AT1G74770.1	zinc ion binding		zinc ion binding protein
AL2G35910	AT1G75900.1	GDSL-like Lipase/Acylhydrolase superfamily protein	GDSL-motif esterase/acyltransferase/lipase. Enzyme group with broad substrate specificity that may catalyze acyltransfer or hydrolase reactions with lipid and non-lipid substrates.	GDSL-like Lipase/Acylhydrolase superfamily protein
AL2G36880	AT1G76730.1	NagB/RpiA/CoA transferase-like superfamily protein	Encodes a paralog of ATP-dependent folate salvage enzyme 5-formyltetrahydrofolate cycloligase (5-FCL) that is targeted to chloroplasts and to be required for embryo viability and lacks 5-FCL activity.	NagB/RpiA/CoA transferase-like superfamily protein
AL2G37280	AT1G77110.1	Auxin efflux carrier family protein	Rate-limiting factor in saturable efflux of auxins. PINs are directly involved of in catalyzing cellular auxin efflux.	Auxin efflux carrier family protein
AL2G37290	AT1G77120.1	alcohol dehydrogenase 1	Catalyzes the reduction of acetaldehyde using NADH as reductant. Requires zinc for activity. Dimer. Anaerobic response polypeptide (ANP). Fermentation. The protein undergoes thiolation following treatment with the oxidant tert-butylhydroperoxide. The mRNA is cell-to-cell mobile.	alcohol dehydrogenase 1
AL2G37300	AT1G77122.1	Uncharacterised protein family UPF0090		Uncharacterized protein family UPF0090
AL2G39370	AT1G78930.1	Mitochondrial transcription termination factor family protein		Mitochondrial transcription termination factor family protein
AL2G39920	AT1G79320.1	metacaspase 6	Encodes a putative metacaspase. Arabidopsis contains three type I MCP genes (MCP1a-c) and six type II MCP genes (MCP2aﻗ°±f): AtMCP1a/At5g64240, AtMCP1b/At1g02170, AtMCP1c/At4g25110, AtMCP2a/At1g79310, AtMCP2b/At1g79330, AtMCP2c/At1g79320, AtMCP2d/At1g79340, AtMCP2e/At1g16420, AtMCP2f/At5g04200.	metacaspase 6
AL2G39980	AT1G79370.1	cytochrome P450, family 79, subfamily C, polypeptide 1	member of CYP79C	cytochrome P450, family 79, subfamily C, polypeptide 1
AL2G40360	AT1G79670.2	Wall-associated kinase family protein	Encodes a receptor-like kinase that does not contain an extracellular leucine-rich repeat domain. A novel type of dominant disease-resistance protein that confers resistance to a broad spectrum of Fusarium races.	Wall-associated kinase family protein
AL2G40470	AT1G80910.1	Protein of unknown function (DUF1712)		vacuolar fusion CCZ1-like protein (DUF1712)
AL2G40600	AT1G80780.2	Polynucleotidyl transferase, ribonuclease H-like superfamily protein		Polynucleotidyl transferase, ribonuclease H-like superfamily protein
AL2G40630	AT3G29375.1	XH domain-containing protein		XH domain-containing protein
AL2G40680	AT1G80740.1	chromomethylase 1	ecotype Kl-0 chromomethylase (CMT1). A plant line expressing an RNAi construct directed against DMT4 has reduced agrobacterium-mediated tumor formation.	chromomethylase 1
AL2G40740	AT1G80980.1			stress response NST1-like protein
AL2G40750	AT1G80690.1	PPPDE putative thiol peptidase family protein		PPPDE putative thiol peptidase family protein
AL2G40760	AT1G80680.1	SUPPRESSOR OF AUXIN RESISTANCE 3	Mutant has early-flowering phenotype, encodes a putative nucleoporin. Required for the activation of downstream defense pathways by the snc1 mutation. Involved in basal resistance against bacterial pathogens.	SUPPRESSOR OF AUXIN RESISTANCE 3
AL2G40770	AT1G80670.1	Transducin/WD40 repeat-like superfamily protein	This gene is predicted to encode a protein with a DWD motif. It can bind to DDB1a in Y2H assays, and may be involved in the formation of a CUL4-based E3 ubiquitin ligase	Transducin/WD40 repeat-like superfamily protein
AL2G41100	AT1G80400.1	RING/U-box superfamily protein		RING/U-box superfamily protein
AL2G41540	AT1G80000.1	CASC3/Barentsz eIF4AIII binding		CASC3/Barentsz eIF4AIII binding protein
AL2G41550	AT1G79990.3	NA	NA	NA
AL2G41590	AT1G79950.1	RAD3-like DNA-binding helicase protein	Encodes a homologue of human Regulator of Telomere Elongation Helicase1 (RTEL1). Plays a central role in the preservation of genome stability.	RAD3-like DNA-binding helicase protein
AL2G41630	AT1G79920.1	Heat shock protein 70 (Hsp 70) family protein		Heat shock protein 70 (Hsp 70) family protein
AL2G41650	AT1G79910.1	Regulator of Vps4 activity in the MVB pathway protein		Regulator of Vps4 activity in the MVB pathway protein
AL2G41700	AT1G79860.1	RHO guanyl-nucleotide exchange factor 12	Encodes a member of KPP-like gene family, homolog of KPP (kinase partner protein) gene in tomato. Also a member of the RopGEF (guanine nucleotide exchange factor) family, containing the novel PRONE domain (plant-specific Rop nucleotide exchanger), which is exclusively active towards members of the Rop subfamily. Coexpression of AtPRK2a with AtRopGEF12 resulted in isotropic pollen tube growth Grow…	RHO guanyl-nucleotide exchange factor 12
AL3G10570	AT3G01580.1	Tetratricopeptide repeat (TPR)-like superfamily protein		Tetratricopeptide repeat (TPR)-like superfamily protein
AL3G10580	AT3G01570.1	Oleosin family protein		Oleosin family protein
AL3G10590	AT3G01560.1	Protein of unknown function (DUF1421)		proline-rich receptor-like kinase, putative (DUF1421)
AL3G15430	AT3G05040.1	ARM repeat superfamily protein	Encodes member of importin/exportin family. Involved in timing of shoot maturation. Involved in miRNA transport. Mutants flower early and have small, curled leaves and reduced abundance of certain miRNA species.	ARM repeat superfamily protein
AL3G15620	AT3G05200.1	RING/U-box superfamily protein	Encodes a putative RING-H2 zinc finger protein ATL6 (ATL6). The mRNA is cell-to-cell mobile.	RING/U-box superfamily protein
AL3G16640	AT3G05880.1	Low temperature and salt responsive protein family	Induced by low temperatures, dehydration and salt stress and ABA. Encodes a small (54 amino acids), highly hydrophobic protein that bears two potential transmembrane domains.	Low temperature and salt responsive protein family
AL3G18160	AT3G06980.1	DEA(D/H)-box RNA helicase family protein		DEA(D/H)-box RNA helicase family protein
AL3G18310	AT3G07080.1	EamA-like transporter family		EamA-like transporter family
AL3G18320	AT3G07090.1	PPPDE putative thiol peptidase family protein		PPPDE putative thiol peptidase family protein
AL3G19080	AT3G07720.1	Galactose oxidase/kelch repeat superfamily protein		Galactose oxidase/kelch repeat superfamily protein
AL3G20180	AT3G09100.2	mRNA capping enzyme family protein		mRNA capping enzyme family protein
AL3G20220	AT3G09140.1	Protein of unknown function (DUF674)		hypothetical protein (DUF674)
AL3G20390	AT3G09270.1	glutathione S-transferase TAU 8	Encodes glutathione transferase belonging to the tau class of GSTs. Naming convention according to Wagner et al. (2002).	glutathione S-transferase TAU 8
AL3G20400	AT3G09280.1			transmembrane protein
AL3G20430	AT3G09300.1	OSBP(oxysterol binding protein)-related protein 3B		OSBP(oxysterol binding protein)-related protein 3B
AL3G20470	AT5G02120.1	one helix protein	Encodes a one helix protein homologous to cyanobacterial high-light inducible proteins. The protein is localized to the thylakoid membrane and its transcript is transiently induced by exposure to high light conditions. The mRNA is cell-to-cell mobile.	one helix protein
AL3G20480	AT3G09320.1	DHHC-type zinc finger family protein		DHHC-type zinc finger family protein
AL3G20800	AT1G20920.1	P-loop containing nucleoside triphosphate hydrolases superfamily protein		P-loop containing nucleoside triphosphate hydrolases superfamily protein
AL3G20810	AT5G41820.1	RAB geranylgeranyl transferase alpha subunit 2		RAB geranylgeranyl transferase alpha subunit 2
AL3G21960	AT3G10540.1	3-phosphoinositide-dependent protein kinase		3-phosphoinositide-dependent protein kinase
AL3G22160	AT3G10690.1	DNA GYRASE A	Encodes a protein that when expressed together with GYRB2 generates an active supercoiling DNA gyrase enzyme that shares similar properties to its bacterial counterpart, including sensitivity to gyrase-specific antibiotics.	DNA GYRASE A
AL3G22510	AT3G10970.1	Haloacid dehalogenase-like hydrolase (HAD) superfamily protein		Haloacid dehalogenase-like hydrolase (HAD) superfamily protein
AL3G22520	AT3G10980.1	PLAC8 family protein		PLAC8 family protein
AL3G22540	AT3G10985.1	senescence associated gene 20	A senescence-associated gene whose expression is induced in response to treatment with Nep1, a fungal protein that causes necrosis. The mRNA is cell-to-cell mobile.	senescence associated gene 20
AL3G22560	AT3G11000.2	DCD (Development and Cell Death) domain protein		DCD (Development and Cell Death) domain protein
AL3G22570	AT3G11020.1	DRE/CRT-binding protein 2B	encodes a member of the DREB subfamily A-2 of ERF/AP2 transcription factor family (DREB2B). The protein contains one AP2 domain. There are eight members in this subfamily including DREB2A.	DRE/CRT-binding protein 2B
AL3G22600	AT3G11050.1	ferritin 2		ferritin 2
AL3G22610	AT3G11070.1	Outer membrane OMP85 family protein		Outer membrane OMP85 family protein
AL3G22740	AT3G11220.1	Paxneb protein-related	A subunit of Elongator, a histone acetyl transferase complex, consisting of six subunits (ELP1?ELP6), that copurifies with the elongating RNAPII in yeast and humans. Three Arabidopsis thaliana genes, encoding homologs of the yeast Elongator subunits ELP1, ELP3 (histone acetyl transferase), and ELP4 are responsible for the narrow leaf phenotype in elongata mutants and for reduced root growth that …	Paxneb protein-like protein
AL3G24150	AT3G12520.1	sulfate transporter 4;2	Encodes a sulfate transporter that in induced under sulfate limitation.	sulfate transporter 4
AL3G24160	AT3G12530.1	PSF2		PSF2
AL3G27110	AT3G42170.1	BED zinc finger ;hAT family dimerisation domain	transposase-like gene with conserved domains from the family of hAT transposases that includes hobo from Drosophila melanogaster, Activator (Ac) from maize, and Tam3 from snapdragon but lacks several amino acids known to be essential for Ac transposition5. The DAYSLEEPER gene lacks 8 bp duplications and TIRs (a common feature of transcriptionally silent hAT transposases), however, DAYSLEEPER expr…	BED zinc finger and hAT dimerization domain-containing protein DAYSLEEPER
AL3G28130
AL3G31320	AT3G18150.1	RNI-like superfamily protein		RNI-like superfamily protein
AL3G33480	AT3G19920.1			BTB/POZ domain protein
AL3G34000	AT3G20280.1	RING/FYVE/PHD zinc finger superfamily protein		RING/FYVE/PHD zinc finger superfamily protein
AL3G36500	AT3G22240.1			cysteine-rich/transmembrane domain PCC1-like protein
AL3G38940	AT3G24240.1	Leucine-rich repeat receptor-like protein kinase family protein	RGFR1 is a leucine-ﺁﺝrich repeat receptor kinase that, together with RGFR2 and RGFR3, binds ROOT GROWTH FACTORS and is required for establishing the gradient of PLETHORA1 and PLETHORA2 essential for proper root growth and development.	Leucine-rich repeat receptor-like protein kinase family protein
AL3G42730	AT2G05120.1	Nucleoporin, Nup133/Nup155-like		Nucleoporin, Nup133/Nup155-like protein
AL3G43820	AT2G06530.1	SNF7 family protein		SNF7 family protein
AL3G43890	AT2G06925.1	Phospholipase A2 family protein	Encodes a secretory phospholipase A2 enzyme, which specifically hydrolyzes the sn-2 position of phospholipids. The enzyme has a preference towards linoleoyl acyl chain over palmitoyl acyl chain. It also has a slight preference for phosphatidylcholine over phosphatidylethanolamine.	Phospholipase A2 family protein
AL3G43960	AT2G07020.1	Protein kinase protein with adenine nucleotide alpha hydrolases-like domain		kinase with adenine nucleotide alpha hydrolases-like domain-containing protein
AL3G44100	AT2G07170.1	ARM repeat superfamily protein		ARM repeat superfamily protein
AL3G44850	AT2G11890.1	adenylate cyclases	adenylate cyclase	adenylate cyclase
AL3G47900
AL3G48660	AT2G19580.1	tetraspanin2	Member of TETRASPANIN family	tetraspanin2
AL3G49260	AT2G16630.1	Pollen Ole e 1 allergen and extensin family protein		Pollen Ole e 1 allergen and extensin family protein
AL3G51320	AT2G18130.1	purple acid phosphatase 11		purple acid phosphatase 11
AL3G51960	AT2G18600.1	Ubiquitin-conjugating enzyme family protein		Ubiquitin-conjugating enzyme family protein
AL3G52210	AT4G13390.1	Proline-rich extensin-like family protein		Proline-rich extensin-like family protein
AL3G53130	AT2G18790.1	phytochrome B	Red/far-red photoreceptor involved in the regulation of de-etiolation. Exists in two inter-convertible forms: Pr and Pfr (active). Involved in the light-promotion of seed germination and in the shade avoidance response. Promotes seedling etiolation in both the presence and absence of phytochrome A. Overexpression results in etiolation under far-red light. Accumulates in the nucleus after exposure…	phytochrome B
AL4G10350	AT2G21230.1	Basic-leucine zipper (bZIP) transcription factor family protein	bZIP30 is a transcriptional activator that is involved in regulation of growth and development of reproductive organs. It interacts with a number of developmental regulators including WUS, HEC1, KNAT1/BP, KNAT2, JAB, BEL1, and NGA1.	Basic-leucine zipper (bZIP) transcription factor family protein
AL4G13020	AT2G16450.1	F-box and associated interaction domains-containing protein		F-box and associated interaction domains-containing protein
AL4G13970	AT2G23940.1	Protein of unknown function (DUF788)		transmembrane protein (DUF788)
AL4G13980	AT2G23945.1	Eukaryotic aspartyl protease family protein		Eukaryotic aspartyl protease family protein
AL4G13990	AT2G23950.1	Leucine-rich repeat protein kinase family protein	Encodes an LLR receptor kinase that is expressed in protophloem and is required for CLE peptide sensing in roots. One of a group of LRR-RLKs, designated as CLAVATA3 INSENSITIVE RECEPTOR KINASES (CIKs), that acts as a co-regulator and has essential roles in regulating CLV3-mediated stem cell homeostasis.	Leucine-rich repeat protein kinase family protein
AL4G14120	AT2G24070.2	Family of unknown function (DUF566)		QWRF motif protein (DUF566)
AL4G14260	AT2G24140.1	Protein of unknown function, DUF593		myosin-J heavy chain-like protein (Protein of unknown function, DUF593)
AL4G14310	AT5G32590.1	myosin heavy chain-related		myosin heavy chain-like protein
AL4G15900	AT2G24850.1	tyrosine aminotransferase 3	Encodes a tyrosine aminotransferase that is responsive to treatment with jasmonic acid.	tyrosine aminotransferase 3
AL4G17170	AT2G25650.1	DNA-binding storekeeper protein-related transcriptional regulator		DNA-binding storekeeper protein-related transcriptional regulator
AL4G18010	AT2G25930.1	hydroxyproline-rich glycoprotein family protein	Encodes a nuclear protein that is expressed rhythmically and interacts with phytochrome B to control plant development and flowering through a signal transduction pathway. Required component of the core circadian clock regardless of light conditions.	hydroxyproline-rich glycoprotein family protein
AL4G18020	AT2G25940.1	alpha-vacuolar processing enzyme	Encodes a vacuolar processing enzyme belonging to a novel group of cysteine proteinases that is expressed in vegetative organs and is upregulated in association with various types of cell death and under stressed conditions.	alpha-vacuolar processing enzyme
AL4G18190
AL4G18210	AT2G26060.1	Transducin/WD40 repeat-like superfamily protein	Encodes a homolog of the yeast Cytosolic Iron-sulfur protein Assembly protein CIA1.	Transducin/WD40 repeat-like superfamily protein
AL4G18230	AT2G26080.1	glycine decarboxylase P-protein 2		glycine decarboxylase P-protein 2
AL4G18920	AT2G26300.1	G protein alpha subunit 1	Encodes an alpha subunit of a heterotrimeric GTP-binding protein. The active GTP-bound form of GPA1 binds to the GTG1 and GTG2 abscisic acid (ABA) receptors and appears to affect their GTPase and GTP-binding activity, and hence, ABA binding abilities. GPA1 is a positive regulator in ABA-mediated inhibition of stomatal opening. Plants with recessive mutant alleles have complex phenotypes including…	G protein alpha subunit 1
AL4G19120	AT2G26430.1	arginine-rich cyclin 1	Encodes an ania-6a type arginine-rich cyclin which confers tolerance to LiCl and NaCl when expressed in yeast.	arginine-rich cyclin 1
AL4G20110	AT2G26890.1	DNAJ heat shock N-terminal domain-containing protein	GRV2 has sequence similarity to the C. elegans protein RME-8 which is involved in endocytosis. grv2 mutants result in a reduction in gravitropic response in hypocotyls and shoots but do not affect root gravitropism. The mutants are defective in amyloplast sedimentation.	DNAJ heat shock N-terminal domain-containing protein
AL4G20540	AT2G27020.1	20S proteasome alpha subunit G1	Encodes 20S proteasome alpha 7 subunit PAG1.	20S proteasome alpha subunit G1
AL4G21490	AT2G27500.1	Glycosyl hydrolase superfamily protein		Glycosyl hydrolase superfamily protein
AL4G22570	AT2G27730.1	copper ion binding		copper ion binding protein
AL4G22580	AT2G27710.4	60S acidic ribosomal protein family		60S acidic ribosomal protein family
AL4G25300	AT2G30424.1	Homeodomain-like superfamily protein	In a tandem repeat with AT2g30432 (TCL1) and AT2g30420 (ETC2), it encodes a single-repeat R3 MYB transcription factor that is involved in the negative regulation of trichome formation.	Homeodomain-like superfamily protein
AL4G28480	AT2G32960.1	Phosphotyrosine protein phosphatases superfamily protein	Encodes an atypical dual-speci&#64257;city phosphatase.	Phosphotyrosine protein phosphatases superfamily protein
AL4G32180	AT2G36090.1	F-box family protein		F-box family protein
AL4G32190	AT2G36100.1	Uncharacterised protein family (UPF0497)	Encodes a membrane bound protein involved in formation of the casparian strip. Along with CASP 2 it is required for the localization of ESB1.	Uncharacterized protein family (UPF0497)
AL4G34710	AT2G37780.1	Cysteine/Histidine-rich C1 domain family protein		Cysteine/Histidine-rich C1 domain family protein
AL4G34720	AT2G37790.1	NAD(P)-linked oxidoreductase superfamily protein		NAD(P)-linked oxidoreductase superfamily protein
AL4G35210	AT2G38185.1	RING/U-box superfamily protein		RING/U-box superfamily protein
AL4G35730	AT2G38460.1	iron regulated 1	Encodes IRON REGULATED1 (IREG1/FPN1), one of the Arabidopsis orthologs (AT2G38460/IREG1/FPN1 and AT5G03570/IREG2/FPN2) the iron efflux transporter ferroportin (FPN) identified in animals.	iron regulated 1
AL4G36940	AT2G39518.1	Uncharacterised protein family (UPF0497)		Uncharacterized protein family (UPF0497)
AL4G36950	AT2G39530.1	Uncharacterised protein family (UPF0497)		Uncharacterized protein family (UPF0497)
AL4G36990	AT2G39580.1			zinc finger C3H1 domain protein
AL4G37030	AT2G39620.1	Pentatricopeptide repeat (PPR) superfamily protein		Pentatricopeptide repeat (PPR) superfamily protein
AL4G37660	AT2G40020.3	Nucleolar histone methyltransferase-related protein		Nucleolar histone methyltransferase-related protein
AL4G39060	AT2G41080.1	Tetratricopeptide repeat (TPR)-like superfamily protein		pentatricopeptide (PPR) repeat protein
AL4G39070	AT2G41100.1	Calcium-binding EF hand family protein	encodes a calmodulin-like protein, with six potential calcium binding domains. Calcium binding shown by Ca(2+)-specific shift in electrophoretic mobility. Expression induced by touch and darkness. Expression may also be developmentally controlled. Expression in growing regions of roots, vascular tissue, root/shoot junctions, trichomes, branch points of the shoot, and regions of siliques and flowe…	Calcium-binding EF hand family protein
AL4G39080	AT2G27030.3	calmodulin 5	encodes a calmodulin that has higher affinity to kinesin-like calmodulin binding motor protein than CAM4 or CAM6. The mRNA is cell-to-cell mobile.	calmodulin 5
AL4G40690	AT3G57710.1	Protein kinase superfamily protein		Protein kinase superfamily protein
AL4G41880	AT2G43230.1	Protein kinase superfamily protein		Protein kinase superfamily protein
AL4G42310	AT2G43520.1	trypsin inhibitor protein 2	Encodes putative trypsin inhibitor protein which may function in defense against herbivory. Member of the defensin-like (DEFL) family.	trypsin inhibitor protein 2
AL4G42620	AT2G43750.1	O-acetylserine (thiol) lyase B	Arabidopsis thaliana O-acetylserine (thiol) lyase (OAS-TL) isoform oasB, the key enzyme for fixation of inorganic sulfide. It catalyzes the formation of cysteine from O-acetylserine and inorganic sulfide. Required for pollen tube growth and/or fertilization.	O-acetylserine (thiol) lyase B
AL4G42720	AT2G43850.1	Integrin-linked protein kinase family		Integrin-linked protein kinase family
AL4G42990	AT2G44110.2	Seven transmembrane MLO family protein	A member of a large family of seven-transmembrane domain proteins specific to plants, homologs of the barley mildew resistance locus o (MLO) protein. The Arabidopsis genome contains 15 genes encoding MLO proteins, with localization in plasma membrane. Phylogenetic analysis revealed four clades of closely-related AtMLO genes. ATMLO15 belongs to the clade II, with ATMLO13 and ATMLO15. The gene is e…	Seven transmembrane MLO family protein
AL4G43230	AT2G44270.1	repressor of lrx1	Encodes ROL5, a repressor of lrx1 mutants that develop aberrant root hairs. ROL5 is a homolog of yeast Ncs6p that affects TOR signaling. The target of rapamycin (TOR) pathway is a major regulator of cell growth in eukaryotes, and inhibition of this pathway by rapamycin reduces cell growth. ROL5 might function as a mitochondrial component of the TOR pathway that influences the plant's response to …	repressor of lrx1
AL4G43240	AT2G44280.1	Major facilitator superfamily protein		Major facilitator superfamily protein
AL4G46060	AT2G46630.1			serine/arginine repetitive matrix protein
AL4G46160	AT2G46690.1	SAUR-like auxin-responsive protein family		SAUR-like auxin-responsive protein family
AL4G47050	AT2G47485.1			hypothetical protein
AL4G47260	AT3G62790.1	NADH-ubiquinone oxidoreductase-related		NADH-ubiquinone oxidoreductase-like protein
AL4G47270	AT2G47700.1	RING/U-box superfamily protein		RING/U-box superfamily protein
AL4G47320	AT2G47750.1	putative indole-3-acetic acid-amido synthetase GH3.9	Encodes GH3.9, a member of the GH3 family auxin-responsive genes. gh3.9-1 mutants had greater primary root length, increased sensitivity to indole-3-acetic acid (IAA)-mediated root growth inhibition, but no obvious effects on apical dominance or leaf morphology.	putative indole-3-acetic acid-amido synthetase GH3.9
AL4G47430	AT2G47850.1	Zinc finger C-x8-C-x5-C-x3-H type family protein		Zinc finger C-x8-C-x5-C-x3-H type family protein
AL5G10020	AT2G01070.1	Lung seven transmembrane receptor family protein		Lung seven transmembrane receptor family protein
AL5G10080	AT2G01130.1	DEA(D/H)-box RNA helicase family protein		DEA(D/H)-box RNA helicase family protein
AL5G10090	AT2G01140.1	Aldolase superfamily protein		Aldolase superfamily protein
AL5G10410	AT2G01430.1	homeobox-leucine zipper protein 17	ATHB17 is a member of the HD-Zip transcription factor family. It is expressed most strongly in roots at different stages of development and induced by ABA, paraquat, drought, and NaCl treatments. Loss of function mutants are more sensitive to salt and drought stress.The protein is nuclear localized and has been shown to bind to the promoter of SIG5 and other genes.	homeobox-leucine zipper protein 17
AL5G14450
AL5G23770	AT4G20480.1	Putative endonuclease or glycosyl hydrolase		Putative endonuclease or glycosyl hydrolase
AL5G24530	AT3G45850.2	P-loop containing nucleoside triphosphate hydrolases superfamily protein		P-loop containing nucleoside triphosphate hydrolases superfamily protein
AL5G24730	AT3G46010.2	actin depolymerizing factor 1	Actin-depolymerizing factor (ADF) and cofilin define a family of actin-binding proteins essential for the rapid turnover of filamentous actin in vivo.	actin depolymerizing factor 1
AL5G25250	AT3G46350.1	Leucine-rich repeat protein kinase family protein		LRR receptor-like Serine/Threonine-kinase
AL5G25260	AT3G46430.1			ATP synthase
AL5G25270	AT3G46440.2	UDP-XYL synthase 5	encodes a protein similar to UDP-glucuronic acid decarboxylase. UDP-glucuronic acid decarboxylase produces UDP-xylose, which is a substrate for many cell wall carbohydrates including hemicellulose and pectin. UDP-xylose is also known to feedback regulate several cell wall biosynthetic enzymes.	UDP-XYL synthase 5
AL5G25670	AT3G46720.1	UDP-Glycosyltransferase superfamily protein		UDP-Glycosyltransferase superfamily protein
AL5G25680	AT3G46710.1	NB-ARC domain-containing disease resistance protein		NB-ARC domain-containing disease resistance protein
AL5G25870	AT3G46840.1	Subtilase family protein		Subtilase family protein
AL5G26170	AT3G46950.1	Mitochondrial transcription termination factor family protein		Mitochondrial transcription termination factor family protein
AL5G29430	AT3G49590.2	Autophagy-related protein 13		Autophagy-related protein 13
AL5G31810	AT3G51370.1	Protein phosphatase 2C family protein		Protein phosphatase 2C family protein
AL5G34360	AT3G53440.2	Homeodomain-like superfamily protein		Homeodomain-like superfamily protein
AL5G34370	AT3G53450.1	Putative lysine decarboxylase family protein		Putative lysine decarboxylase family protein
AL5G34570	AT3G53620.1	pyrophosphorylase 4	Encodes a soluble protein with inorganic pyrophosphatase activity that is highly specific for Mg-inorganic pyrophosphate. The mRNA is cell-to-cell mobile.	pyrophosphorylase 4
AL5G37170	AT3G55880.2	Alpha/beta hydrolase related protein	A gain-of-function mutant of SUE4 exhibited improved low sulphur tolerance.	Alpha/beta hydrolase related protein
AL5G37220	AT3G55940.1	Phosphoinositide-specific phospholipase C family protein	Phospholipase C family member. Double mutants with PLC5 show defects in seed coat mucilage, leaf serration and over-expression improves drought tolerance.	Phosphoinositide-specific phospholipase C family protein
AL5G38870	AT3G57330.1	autoinhibited Ca2+-ATPase 11	Lesion mimic phenotype when mutation in the gene is combined with a mutation in ACA4. Lesion mimic phenotype of double knockout can be suppressed by nutritional supplements that increase anion levels (e.g. 15 mM Nitrate, Chloride, or Phosphate)	autoinhibited Ca2+-ATPase 11
AL6G10040	AT5G01990.1	Auxin efflux carrier family protein		Auxin efflux carrier family protein
AL6G10050	AT5G01980.1	RING/U-box superfamily protein		RING/U-box superfamily protein
AL6G10080	AT5G01950.1	Leucine-rich repeat protein kinase family protein		Leucine-rich repeat protein kinase family protein
AL6G10190	AT5G01840.1	ovate family protein 1	Encodes a member of the plant specific ovate protein family. Members of this family have been shown to bind to KNOX and BELL- like TALE class homeodomain proteins. This interaction may mediate relocalization of the TALE homeodomain from the nucleus to the cytoplasm. Functions as a transcriptional repressor that suppresses cell elongation.	ovate family protein 1
AL6G10200	AT5G01830.1	ARM repeat superfamily protein		ARM repeat superfamily protein
AL6G10250	AT5G01780.2	2-oxoglutarate-dependent dioxygenase family protein		2-oxoglutarate-dependent dioxygenase family protein
AL6G12570	AT5G03260.1	laccase 11	LAC11 is a putative laccase, a member of laccase family of genes (17 members in Arabidopsis).	laccase 11
AL6G13060	AT5G03560.2	Tetratricopeptide repeat (TPR)-like superfamily protein		Tetratricopeptide repeat (TPR)-like superfamily protein
AL6G13070	AT5G03570.2	iron regulated 2	Encodes FPN2, a tonoplast localized nickel transport protein. FPN2 is one of the Arabidopsis orthologs (AT2G38460/IREG1/FPN1 and AT5G03570/IREG2/FPN2) the iron efflux transporter ferroportin (FPN) identified in animals.	iron regulated 2
AL6G13260	AT5G03730.2	Protein kinase superfamily protein	Homologous to the RAF family of serine/threonine protein kinases. Negative regulator in the ethylene signal transduction pathway. Interacts with the putative ethylene receptors ETR1 and ERS. Constitutively expressed.	Protein kinase superfamily protein
AL6G13830	AT3G10330.1	Cyclin-like family protein		Cyclin-like family protein
AL6G13840	AT5G04220.2	Calcium-dependent lipid-binding (CaLB domain) family protein		Calcium-dependent lipid-binding (CaLB domain) family protein
AL6G14640	AT5G04940.2	SU(VAR)3-9 homolog 1	Encodes a SU(VAR)3-9 homolog, a SET domain protein. Known SET domain proteins are involved in epigenetic control of gene expression and act as histone methyltransferases. There are 10 SUVH genes in Arabidopsis and members of this subfamily of the SET proteins have an additional conserved SRA domain.	SU(VAR)3-9 homolog 1
AL6G17670	AT5G07370.2	inositol polyphosphate kinase 2 alpha	Encodes inositol polyphosphate kinase, which phosphorylates inositol 1,4,5-triphosphate and inositol 1,3,4,5-tetrakisphosphate to generate inositol 1,3,4,5,6-pentakisphosphate. Acts redundantly with ATIPK2beta during pollen development, pollen tube guidance and embryogenesis. The mRNA is cell-to-cell mobile.	inositol polyphosphate kinase 2 alpha
AL6G17680	AT5G07380.2			hypothetical protein
AL6G17700	AT5G07400.1	forkhead-associated domain-containing protein / FHA domain-containing protein		forkhead-associated domain-containing protein / FHA domain-containing protein
AL6G17720	AT5G07420.1	Pectin lyase-like superfamily protein		Pectin lyase-like superfamily protein
AL6G19380	AT5G08650.1	Small GTP-binding protein		Small GTP-binding protein
AL6G19850	AT5G09450.1	Tetratricopeptide repeat (TPR)-like superfamily protein		Tetratricopeptide repeat (TPR)-like superfamily protein
AL6G19860	AT5G09460.1	sequence-specific DNA binding transcription factors;transcription regulators		transcription factor bHLH143
AL6G20720	AT5G10230.1	annexin 7	Encodes a calcium-binding protein annexin (AnnAt7).	annexin 7
AL6G20740	AT5G10240.1	asparagine synthetase 3	Encodes asparagine synthetase (ASN3).	asparagine synthetase 3
AL6G22210	AT5G11540.1	D-arabinono-1,4-lactone oxidase family protein	Encodes a homolog of rat L-gulono-1,4-lactone (L-GulL) oxidase that is involved in the biosynthesis of L-ascorbic acid.	D-arabinono-1,4-lactone oxidase family protein
AL6G23990	AT5G13370.1	Auxin-responsive GH3 family protein	IBA - specific acyl acid amido synthetase which conjugates glutamine to IBA. It is involved in generating inactive and/or storage forms of IBA in the seedling, root, and silique. May play a role in auxin homeostasis by modulating the levels of IBA for peroxisomal conversion to IAA.	Auxin-responsive GH3 family protein
AL6G24000	AT5G13380.1	Auxin-responsive GH3 family protein		Auxin-responsive GH3 family protein
AL6G24010	AT5G13390.1	no exine formation 1	Required for normal pollen development and lipid accumulation within the tapetum	no exine formation 1
AL6G24850	AT5G14170.1	SWIB/MDM2 domain superfamily protein	CHC1 is predicted to encode a protein that belongs to the chromodomain remodeling complex. Two RNAi knock-down lines have a dwarf phenotype and reduced rates of Agrobacterium-mediated transformation. The low rate of root-mediated transformation rate may result from altered root morphology or reduced root growth rates. Also named as SWP73B, a subunit of the SWI/SNF chromatin remodeling complex. Ac…	SWIB/MDM2 domain superfamily protein
AL6G24860	AT5G14180.1	Myzus persicae-induced lipase 1		Myzus persicae-induced lipase 1
AL6G26210	AT5G15330.1	SPX domain gene 4		SPX domain-containing protein 4
AL6G26410	AT5G15550.1	Transducin/WD40 repeat-like superfamily protein		Transducin/WD40 repeat-like superfamily protein
AL6G26990	AT5G16110.1			hypothetical protein
AL6G27610	AT1G73300.1	serine carboxypeptidase-like 2		serine carboxypeptidase-like 2
AL6G27620	AT3G10450.1	serine carboxypeptidase-like 7		serine carboxypeptidase-like 7
AL6G27920	AT5G16920.1	Fasciclin-like arabinogalactan family protein		Fasciclin-like arabinogalactan family protein
AL6G30270	AT5G18920.1	Cox19-like CHCH family protein		Cox19-like CHCH family protein
AL6G30730
AL6G31110	AT5G19600.1	sulfate transporter 3;5	Encodes sulfate transporter Sultr3;5.	sulfate transporter 3
AL6G31370	AT5G19850.1	alpha/beta-Hydrolases superfamily protein		alpha/beta-Hydrolases superfamily protein
AL6G32610	AT5G21060.2	Glyceraldehyde-3-phosphate dehydrogenase-like family protein		Glyceraldehyde-3-phosphate dehydrogenase-like family protein
AL6G32620
AL6G32940	AT5G21280.1	hydroxyproline-rich glycoprotein family protein		hydroxyproline-rich glycoprotein family protein
AL6G34750	AT2G02290.1	Haloacid dehalogenase-like hydrolase (HAD) superfamily protein		Haloacid dehalogenase-like hydrolase (HAD) superfamily protein
AL6G39140	AT5G27770.1	Ribosomal L22e protein family		Ribosomal L22e protein family
AL6G40530	AT5G28470.1	Major facilitator superfamily protein		Major facilitator superfamily protein
AL6G40560	AT5G28500.1			rubisco accumulation factor-like protein
AL6G40620	AT5G28610.1			LOW protein: ATP-dependent RNA helicase DRS1-like protein
AL6G40930	AT5G28850.2	Calcium-binding EF-hand family protein		Calcium-binding EF-hand family protein
AL6G40940	AT5G28910.2			alpha-(1,6)-fucosyltransferase
AL6G41010	AT5G30495.1	Fcf2 pre-rRNA processing protein		Fcf2 pre-rRNA processing protein
AL6G41850	AT4G08210.1	Pentatricopeptide repeat (PPR-like) superfamily protein		Pentatricopeptide repeat (PPR-like) superfamily protein
AL6G42250	AT4G08460.3	Protein of unknown function (DUF1644)		hypothetical protein (DUF1644)
AL6G42430	AT4G08620.1	sulphate transporter 1;1	Encodes a high-afﺁﺡnity sulfate transporter. Contains STAS domain. Expressed in roots and guard cells. Up-regulated by sulfur deficiency.	sulfate transporter 1
AL6G42440	AT4G08670.1	Bifunctional inhibitor/lipid-transfer protein/seed storage 2S albumin superfamily protein		Bifunctional inhibitor/lipid-transfer protein/seed storage 2S albumin superfamily protein
AL6G42580	AT4G08780.1	Peroxidase superfamily protein		Peroxidase superfamily protein
AL6G42610	AT4G08790.1	Nitrilase/cyanide hydratase and apolipoprotein N-acyltransferase family protein		Nitrilase/cyanide hydratase and apolipoprotein N-acyltransferase family protein
AL6G42620	AT2G19470.1	casein kinase I-like 5	Member of CKL gene family (CKL-B group)	casein kinase I-like 5
AL6G42660	AT4G08850.1	Leucine-rich repeat receptor-like protein kinase family protein	MIK1 encodes a receptor kinase that forms a complex with MDIS1/MIK2 and binds LURE1, the female pollen guidance chemi-attractant. MIK1 phosphorylates MDIS1 and is autophosphorylated.	Leucine-rich repeat receptor-like protein kinase family protein
AL6G43650	AT4G09960.1	K-box region and MADS-box transcription factor family protein	Encodes a MADS box transcription factor expressed in the carpel and ovules. Plays a maternal role in fertilization and seed development. Controls the structure and mechanical properties of the seed coat.	K-box region and MADS-box transcription factor family protein
AL6G44170	AT4G10320.1	tRNA synthetase class I (I, L, M and V) family protein		tRNA synthetase class I (I, L, M and V) family protein
AL6G46140	AT4G11580.1	RNI-like superfamily protein		RNI-like superfamily protein
AL6G47540	AT4G39550.1	Galactose oxidase/kelch repeat superfamily protein		Galactose oxidase/kelch repeat superfamily protein
AL6G49150	AT4G05475.1	RNI-like superfamily protein		RNI-like superfamily protein
AL6G49160	AT4G03620.1	myosin heavy chain-related		myosin heavy chain-like protein
AL6G49210	AT2G16530.1	3-oxo-5-alpha-steroid 4-dehydrogenase family protein	Encodes polyprenol reductase involved in N-gylcosylation. Mutants are defective in pollen development. Knockouts are embryo lethal	3-oxo-5-alpha-steroid 4-dehydrogenase family protein
AL6G49310	AT4G03560.1	two-pore channel 1	Encodes a depolarization-activated Ca(2+) channel. Anti-sense experiments with this gene as well as Sucrose-H(+) symporters and complementation of yeast sucrose uptake mutant cch1 suggest that this protein mediates a voltage-activated Ca(2+ )influx. Mutants lack detectable SV channel activity suggesting TPC1 is essential component of the SV channel. Patch clamp analysis of loss of function mutati…	two-pore channel 1
AL6G49420	AT4G03440.1	Ankyrin repeat family protein		Ankyrin repeat family protein
AL6G50150	AT4G02780.1	Terpenoid cyclases/Protein prenyltransferases superfamily protein	Catalyzes the conversion of geranylgeranyl pyrophosphate (GGPP) to copalyl pyrophosphate (CPP) of gibberellin biosynthesis	Terpenoid cyclases/Protein prenyltransferases superfamily protein
AL6G50180	AT4G02760.3	RNI-like superfamily protein		RNI-like superfamily protein
AL6G50480	AT4G02570.4	cullin 1	Encodes a cullin that is a component of SCF ubiquitin ligase complexes involved in mediating responses to auxin and jasmonic acid. Homozygous auxin-resistant mutants arrest growth soon after germination, lacking a root and hypocotyl. Heterozygotes display a variety of phenotypes consistent with impaired auxin response.	cullin 1
AL6G52680	AT4G00770.1			DUF4378 domain protein
AL6G52690	AT4G00760.1	pseudo-response regulator 8	Encodes a response-regulator like protein.	pseudo-response regulator 8
AL7G10010	AT4G38120.1	ARM repeat superfamily protein		ARM repeat superfamily protein
AL7G10020	AT4G38130.1	histone deacetylase 1	Encodes a histone deacetylase that enhances AtERF7-mediated transcriptional repression. Binds SIM3 and ERF7. Expressed in the nucleus in most tissues examined and throughout the life of the plant. Involved in jasmonic acid and ethylene dependent pathogen resistance. The sequence in GenBank has 17 AG dinucleotide repeats missing, which is also missing in Ler shotgun sequence from Cereon. Although …	histone deacetylase 1
AL7G10030	AT4G38140.1	RING/U-box superfamily protein		RING/U-box superfamily protein
AL7G10070	AT4G38170.1	FAR1-related sequence 9		FAR1-related sequence 9
AL7G10080	AT4G38180.1	FAR1-related sequence 5		FAR1-related sequence 5
AL7G10090	AT4G38190.1	cellulose synthase like D4	encodes a gene similar to cellulose synthase	cellulose synthase like D4
AL7G10290	AT4G38420.1	SKU5 similar 9		SKU5 similar 9
AL7G10440	AT4G38550.1	Arabidopsis phospholipase-like protein (PEARLI 4) family		phospholipase-like protein (PEARLI 4) family protein
AL7G10490	AT4G03430.1	pre-mRNA splicing factor-related	Encodes a nuclear protein similar to the human U5 small ribonucleoprotein-associated 102-kD protein and to the yeast pre-mRNA splicing factors Prp1p and Prp6p. STA1 expression is upregulated by cold stress, and the sta1-1 mutant is defective in the splicing of the cold-induced COR15A gene. Luciferase imaging was used to isolate a recessive mutant, sta1-1, with enhanced stability of the normally u…	pre-mRNA splicing factor-like protein
AL7G10530	AT4G38640.1	Plasma-membrane choline transporter family protein		Plasma-membrane choline transporter family protein
AL7G10940	AT4G36220.1	ferulic acid 5-hydroxylase 1	encodes ferulate 5-hydroxylase (F5H). Involved in lignin biosynthesis.	ferulic acid 5-hydroxylase 1
AL7G11000	AT4G39070.1	B-box zinc finger family protein	Encodes BZS1, a brassinosteroids-regulated BZR1 target (BRBT) gene. BZS1 is a putative zinc finger transcription factor. Expression of BZS1 was increased under BR-deficient condition and repressed by BR. Transgenic Arabidopsis plants overexpressing BZS1 showed a hypersensitivity to the BR biosynthetic inhibitor brassinazole (BRZ). In contrast, transgenic plants expressing reduced level of BZS1 ha…	B-box zinc finger family protein
AL7G11460	AT4G39460.1	S-adenosylmethionine carrier 1	Encodes a plastid metabolite transporter required for the import of S-Adenosylmethionine from the cytosol. Impaired function of SAMT1 led to decreased accumulation of prenyllipids and mainly affected the chlorophyll pathway.	S-adenosylmethionine carrier 1
AL7G11740	AT1G36622.1			transmembrane protein
AL7G11750	AT4G39610.1	Protein of unknown function, DUF617		MIZU-KUSSEI-like protein (Protein of unknown function, DUF617)
AL7G11950	AT4G39753.1	Galactose oxidase/kelch repeat superfamily protein		Galactose oxidase/kelch repeat superfamily protein
AL7G11970	AT4G39760.1	Galactose oxidase/kelch repeat superfamily protein		Galactose oxidase/kelch repeat superfamily protein
AL7G11980	AT4G39770.1	Haloacid dehalogenase-like hydrolase (HAD) superfamily protein		Haloacid dehalogenase-like hydrolase (HAD) superfamily protein
AL7G12030	AT4G39810.1	Polynucleotidyl transferase, ribonuclease H-like superfamily protein		Polynucleotidyl transferase, ribonuclease H-like superfamily protein
AL7G12250	AT4G39960.1	Molecular chaperone Hsp40/DnaJ family protein		Molecular chaperone Hsp40/DnaJ family protein
AL7G12450	AT4G40090.1	arabinogalactan protein 3		arabinogalactan protein 3
AL7G15440	AT4G24420.1	RNA-binding (RRM/RBD/RNP motifs) family protein		RNA-binding (RRM/RBD/RNP motifs) family protein
AL7G15450	AT4G35680.1	Arabidopsis protein of unknown function (DUF241)		selection/upkeep of intraepithelial T-cells protein
AL7G15460	AT4G35670.1	Pectin lyase-like superfamily protein		Pectin lyase-like superfamily protein
AL7G16170	AT4G35050.1	Transducin family protein / WD-40 repeat family protein	Encodes a WD-40 repeat protein similar to yeast MSI1. The predicted protein has a DWD motif. It can bind to DDB1a in Y2H assays, and DDB1b in co-IP assays, and may be involved in the formation of a CUL4-based E3 ubiquitin ligase	Transducin family protein / WD-40 repeat family protein
AL7G16180	AT4G35040.1	Basic-leucine zipper (bZIP) transcription factor family protein	Basic-region leucine zipper (bZIP19) transcription factor involved in the adaptation to zinc deficiency. Binds ZDRE motifs.	Basic-leucine zipper (bZIP) transcription factor family protein
AL7G16590	AT4G34610.1	BEL1-like homeodomain 6		BEL1-like homeodomain 6
AL7G16680	AT4G34540.1	NmrA-like negative transcriptional regulator family protein	Encodes a protein whose sequence is similar to pinoresinol-lariciresinol reductase from pine. Plays a positive role in developmental and dark -induced leaf senescence.	NmrA-like negative transcriptional regulator family protein
AL7G16760	AT4G34210.1	SKP1-like 11	one of 20 SKP1 homologs in Arabidopsis. Protein is most similar to ASK12 and RNAi lines show defects in stamen development.	SKP1-like 11
AL7G19310	AT4G32500.1	K+ transporter 5	Encodes AKT5, a member of the Shaker family potassium ion (K+) channel. This family includes five groups based on phylogenetic analysis (FEBS Letters (2007) 581: 2357): I (inward rectifying channel): AKT1 (AT2G26650), AKT5 (AT4G32500) and SPIK (also known as AKT6, AT2G25600); II (inward rectifying channel): KAT1 (AT5G46240) and KAT2 (AT4G18290); III (weakly inward rectifying channel): AKT2 (AT4G2…	K+ transporter 5
AL7G20090	AT4G31875.1			hypothetical protein
AL7G20460	AT4G31580.1	serine/arginine-rich 22	Encodes a Serine/arginine-rich (SR) protein RSZp22. SR proteins are splicing regulators that share a modular structure consisting of one or two N-terminal RNA recognition motif domains and a C-terminal RS-rich domain. RSZp22 is located in the nucleolus. It is a nucleocytoplasmic shuttling protein and an interacting partner to the Arabidopsis U1-70K. Barta et al (2010) have proposed a nomenclature…	serine/arginine-rich 22
AL7G21580	AT4G30560.1	cyclic nucleotide gated channel 9	member of Cyclic nucleotide gated channel family	cyclic nucleotide gated channel 9
AL7G23620	AT4G28860.1	casein kinase I-like 4	Member of CKL gene family (CKL-A group)	casein kinase I-like 4
AL7G23630	AT4G28850.1	xyloglucan endotransglucosylase/hydrolase 26		xyloglucan endotransglucosylase/hydrolase 26
AL7G25170	AT4G27585.1	SPFH/Band 7/PHB domain-containing membrane-associated protein family		SPFH/Band 7/PHB domain-containing membrane-associated protein family
AL7G27020	AT4G25980.1	Peroxidase superfamily protein		peroxidase superfamily protein
AL7G27700
AL7G30300
AL7G31290	AT4G22320.2			golgin family A protein
AL7G31300	AT4G22310.1	Uncharacterised protein family (UPF0041)		Uncharacterized protein family (UPF0041)
AL7G33690	AT4G20130.1	plastid transcriptionally active 14		plastid transcriptionally active 14
AL7G33790	AT4G20060.1	ARM repeat superfamily protein		ARM repeat superfamily protein
AL7G33930	AT4G19980.1			hypothetical protein
AL7G34150	AT4G19890.1	Pentatricopeptide repeat (PPR-like) superfamily protein		Pentatricopeptide repeat (PPR-like) superfamily protein
AL7G34160	AT4G19880.1	Glutathione S-transferase family protein		Glutathione S-transferase family protein
AL7G34340	AT4G19700.1	SBP (S-ribonuclease binding protein) family protein	Encodes BOI (Botrytis Susceptible 1 Interactor). Has E3 ubiquitin ligase activity. Interacts with and ubiquitinates BOS1 (Botrytis Susceptible 1). It prevents caspase activation and attenuates cell death.	SBP (S-ribonuclease binding protein) family protein
AL7G34350	AT4G19690.2	iron-regulated transporter 1	The gene encodes Fe2+ transporter protein. It is a member of the Zrt/Irt-like protein (ZIP) family of transporters. AtIRT1 has broad specificity for divalent heavy metals, mediating the transport of zinc, manganese, cobalt and cadmium under Fe-deficient conditions. IRT1 is monoubiquitinated to promote endocytic trafficking. The mRNA is cell-to-cell mobile.	iron-regulated transporter 1
AL7G34360	AT4G19680.2	iron regulated transporter 2	encodes an iron transporter whose expression is induced by iron and zinc deficiency. Gene is specifically expressed in the external cell layers of the root subapical zone.	iron regulated transporter 2
AL7G34370	AT4G19670.1	RING/U-box superfamily protein		RING/U-box superfamily protein
AL7G34380	AT4G19660.1	NPR1-like protein 4	Encodes NPR4, a ankyrin repeat BTB/POZ domain-containing protein with 36% sequence identity with NPR1. Mutants are more susceptible to the bacterial pathogen Pseudomonas syringe pv. tomato DC3000 and to the fungal pathogen Erysiphe cichoracearum, but do not differ markedly from wild type in interaction with virulent and avirulent strains of the oomycete Peronospora parasitica. NPR4 is required fo…	NPR1-like protein 4
AL7G34390	AT3G18100.1	myb domain protein 4r1	Member of the R2R3 transcription factor gene family.	myb domain protein 4r1
AL7G34400	AT4G19650.1	Mitochondrial transcription termination factor family protein		Mitochondrial transcription termination factor family protein
AL7G34410	AT4G19645.2	TRAM, LAG1 and CLN8 (TLC) lipid-sensing domain containing protein		TRAM, LAG1 and CLN8 (TLC) lipid-sensing domain containing protein
AL7G34420	AT4G19640.1	Ras-related small GTP-binding family protein	Encodes Ara7.	Ras-related small GTP-binding family protein
AL7G34820	AT4G19330.1	Galactose oxidase/kelch repeat superfamily protein	Encodes a Kelch Repeat F-box protein involved in seed germination. In the current Araport11 annotation, At4g19330 is misannotated and is actually comprised of two genes with the more 3&#8242; gene being intronless and producing a transcript encoding the F-box protein. The other encodes a ribonucleoprotein (10.1016/j.plgene.2017.05.012).	kelch repeat F-box protein
AL7G35260	AT4G18910.1	NOD26-like intrinsic protein 1;2	Encodes an aquaporin homolog. Functions in arsenite transport and tolerance.When expressed in yeast cells can conduct hydrogen peroxide into those cells.	NOD26-like intrinsic protein 1
AL7G35480	AT4G18770.1	myb domain protein 98	MYB98 is a member of the R2R3-MYB gene family, the members of which likely encode transcription factors. Within an ovule, MYB98 is expressed exclusively in the synergid cells, and mutations in this gene affect the female gametophyte specifically. myb98 female gametophytes are affected in two unique features of the synergid cell, pollen tube guidance and the filiform apparatus, but are otherwise n…	myb domain protein 98
AL7G37520	AT4G17210.1	Plant protein of unknown function (DUF827)		weak chloroplast movement under blue light protein (DUF827)
AL7G38060	AT4G16670.1	Plant protein of unknown function (DUF828) with plant pleckstrin homology-like region	FORKED-LIKE family member, part of Group 3 (Group 1 consists of FKD1, FL1-FL3; Group 2 consists of FL4 and FL8 and Group 3 consists of FL5- FL7). May coordinate leaf size with vein density, where Group 1 members and Group 3 members have opposing functions.	auxin canalization protein (DUF828)
AL7G38090	AT4G16660.1	heat shock protein 70 (Hsp 70) family protein		heat shock protein 70 (Hsp 70) family protein
AL7G38960	AT4G16155.1	dihydrolipoyl dehydrogenases		dihydrolipoamide dehydrogenase
AL7G38970	AT4G16150.1	calmodulin binding;transcription regulators	CATMA5 is a transcriptional activator. It acts in the cold response pathway, it can bind to and activate the expression of DREB1 genes.	calmodulin-binding transcription activator 5
AL7G38990	AT4G16146.1	cAMP-regulated phosphoprotein 19-related protein		cAMP-regulated phosphoprotein 19-related protein
AL7G39550	AT5G05850.1	plant intracellular ras group-related LRR 1	Encodes PIRL1, a member of the Plant Intracellular Ras-group-related LRRs (Leucine rich repeat proteins). PIRLs are a distinct, plant-specific class of intracellular LRRs that likely mediate protein interactions, possibly in the context of signal transduction. PIRL1 (AT5G05850) and PIRL9 (AT3G11330) are genetically redundant and are required for differentiation of microspores into pollen.	plant intracellular ras group-related LRR 1
AL7G39690	AT4G15710.1			cystatin-like protein
AL7G39980	AT4G15540.1	EamA-like transporter family	nodulin MtN21-like transporter family protein The mRNA is cell-to-cell mobile.	EamA-like transporter family
AL7G41300	AT4G14695.1	Uncharacterised protein family (UPF0041)		Uncharacterized protein family (UPF0041)
AL7G41430	AT4G14660.1	RNA polymerase Rpb7-like, N-terminal domain	Non-catalytic subunit specific to DNA-directed RNA polymerase V; homologous to budding yeast RPB7	RNA polymerase Rpb7-like, N-terminal domain-containing protein
AL7G41530	AT4G14600.1	Target SNARE coiled-coil domain protein		Target SNARE coiled-coil domain protein
AL7G41570	AT4G14570.1	acylaminoacyl-peptidase-related	Encodes an acylamino acid-releasing enzyme (AARE) catalyzing the N-terminal hydrolysis of N[alpha]-acylpeptides to release N[alpha]-acylated amino acids The mRNA is cell-to-cell mobile.	acylaminoacyl-peptidase-like protein
AL7G41670	AT4G14465.1	AT-hook motif nuclear-localized protein 20		AT-hook motif nuclear-localized protein 20
AL7G41680	AT4G14455.1	Target SNARE coiled-coil domain protein	Encodes a Bet1/Sft1-like SNARE protein, which can only partially suppresses the temperature-sensitive growth defect in <i>sft1-1</i> yeast cells; however, it cannot support the deletion of the yeast BET1 gene (<i>bet1&#916;</i>). In yeast, Bet1p is the v-SNARE (soluble N-ethylmaleimide-sensitive factor adaptor protein receptor, V-type) involved in trafficking between the ER and Golgi.	Target SNARE coiled-coil domain protein
AL7G41820	AT4G14390.1	Ankyrin repeat family protein		Ankyrin repeat family protein
AL7G41850	AT4G14368.1	Regulator of chromosome condensation (RCC1) family protein		Regulator of chromosome condensation (RCC1) family protein
AL7G41860	AT4G14365.1	XB3 ortholog 4 in Arabidopsis thaliana		hypothetical protein
AL7G41900	AT3G23325.1	Splicing factor 3B subunit 5/RDS3 complex subunit 10		Splicing factor 3B subunit 5/RDS3 complex subunit 10
AL7G41910	AT4G14340.1	casein kinase I	Phosphorylates serine or threonine residues that are near and C-terminal to acidic side chains on a variety of target proteins. Member of CKL gene family (CKL-C group).	casein kinase I
AL7G41950	AT4G14310.1	Transducin/WD40 repeat-like superfamily protein		Transducin/WD40 repeat-like superfamily protein
AL7G42020	AT4G14280.1	ARM repeat superfamily protein		ARM repeat superfamily protein
AL7G42040	AT4G14270.1		Protein containing PAM2 motif which mediates interaction with the PABC domain of polyadenyl binding proteins.	polyadenylate-binding protein interacting protein
AL7G42050	AT4G14260.1	Protein of unknown function (DUF295)		hypothetical protein (DUF295)
AL7G42090	AT4G14250.1	structural constituent of ribosome	This locus is annotated as a protein-coding gene in TAIR10. Based on communication with Jean-Luc GALLOIS (April 2013), this gene is split into two UBX domain-containing pseudogenes: one retains the original name: AT4G14250 (Chr4:8213237..8211984), one given a new locus identifier AT4G14245 (Chr4:8210231..8208985). Note that the Map Detail Image on the locus detial page and in GBrowse will not be …	structural constituent of ribosome protein
AL7G42100	AT4G14240.1	CBS domain-containing protein with a domain of unknown function (DUF21)		CBS domain protein with a domain protein (DUF21)
AL7G42110	AT4G14230.1	CBS domain-containing protein with a domain of unknown function (DUF21)		CBS domain protein with a domain protein (DUF21)
AL7G42130	AT4G14225.1	A20/AN1-like zinc finger family protein		A20/AN1-like zinc finger family protein
AL7G42140	AT4G14220.1	RING-H2 group F1A	encodes a RING-type E3 ubiquitin ligase implicated in gametogenesis. RHF1a can interact with the cell cycle inhibitor ICK4/KRP6 in vitro. It apppears to target ICK4KRP6 for degradation following meiosis in order to allow the mitoses associated with megagametogenesis and microgametogenesis to occur. RHF1a is expressed in the carpels throughout floral development. It is expressed in various tissues…	RING-H2 group F1A
AL7G42150	AT4G14210.1	phytoene desaturase 3	Encodes phytoene desaturase (phytoene dehydrogenase), an enzyme that catalyzes the desaturation of phytoene to zeta-carotene during carotenoid biosynthesis. Processed protein is localized to the plastid.	phytoene desaturase 3
AL7G42160
AL7G42190	AT4G14190.1	Pentatricopeptide repeat (PPR) superfamily protein		Pentatricopeptide repeat (PPR) superfamily protein
AL7G42200	AT4G14180.1	putative recombination initiation defect 1	Encodes a protein that is involved in meiotic recombination and is required for meiotic double strand break repair.	putative recombination initiation defect 1
AL7G42230	AT4G14150.1	phragmoplast-associated kinesin-related protein 1	Microtubule motor kinesin PAKRP1/Kinesin-12A. Together with PAKRP1L/Kinesin-12B, serve as linkers of the plus ends of antiparallel microtubules in the phragmoplast.	phragmoplast-associated kinesin-related protein 1
AL7G42240	AT4G14147.1	protein binding	actin-related protein 2/3 complex 34kDa subunit family / arp2/3 complex 34kDa subunit family	binding protein
AL7G42250	AT4G14145.1			cytochrome C oxidase assembly protein
AL7G42260	AT3G44100.1	MD-2-related lipid recognition domain-containing protein		MD-2-related lipid recognition domain-containing protein
AL7G42270	AT4G14140.1	DNA methyltransferase 2	This gene is predicted to encode a DNA methyltransferase. A plant line expressing an RNAi construct directed against DMT2 has reduced agrobacterium-mediated tumor formation.	DNA methyltransferase 2
AL7G42280	AT4G14130.1	xyloglucan endotransglucosylase/hydrolase 15	xyloglucan endotransglycosylase-related protein (XTR7)	xyloglucan endotransglucosylase/hydrolase 15
AL7G42290	AT4G14120.1			hypothetical protein
AL7G42380	AT4G14050.1	Pentatricopeptide repeat (PPR) superfamily protein		Pentatricopeptide repeat (PPR) superfamily protein
AL7G42390	AT4G14040.1	selenium-binding protein 2		selenium-binding protein 2
AL7G43000	AT4G13590.1	Uncharacterized protein family (UPF0016)	Chloroplast manganese transporter required for chloroplast manganese homeostasis and photosynthetic function.	Uncharacterized protein family (UPF0016)
AL7G43340	AT5G41840.1	F-box/RNI-like superfamily protein		F-box/RNI-like superfamily protein
AL7G44180	AT5G35380.1	Protein kinase protein with adenine nucleotide alpha hydrolases-like domain		kinase with adenine nucleotide alpha hydrolases-like domain-containing protein
AL7G46020
AL7G46220	AT5G37478.1	TPX2 (targeting protein for Xklp2) protein family		TPX2 (targeting protein for Xklp2) protein family
AL7G46260	AT5G37500.1	gated outwardly-rectifying K+ channel	Encodes a guard cell outward potassium channel. Belongs to the Shaker family K+ channel. This family includes five groups based on phylogenetic analysis (FEBS Letters (2007) 581: 2357): I (inward rectifying channel): AKT1 (AT2G26650), AKT5 (AT4G32500) and SPIK (also known as AKT6, AT2G25600); II (inward rectifying channel): KAT1 (AT5G46240) and KAT2 (AT4G18290); III (weakly inward rectifying chan…	gated outwardly-rectifying K+ channel
AL7G46450	AT3G14510.1	Polyprenyl synthetase family protein		Polyprenyl synthetase family protein
AL7G46480	AT5G37660.1	plasmodesmata-located protein 7	Encodes a plasmodesmal protein that may be involved in the intercellular movement of molecules through the plasmodesmata. The protein has two DUF26 domains and a single transmembrane domain.	plasmodesmata-located protein 7
AL7G46910	AT1G06900.1	Insulinase (Peptidase family M16) family protein		Insulinase (Peptidase family M16) family protein
AL7G48530	AT5G41020.1	myb family transcription factor		myb family transcription factor
AL7G50870	AT5G39440.1	SNF1-related protein kinase 1.3		SNF1-related protein kinase 1.3
AL8G11700	AT5G46640.1	AT hook motif DNA-binding family protein		AT hook motif DNA-binding family protein
AL8G13230	AT5G45490.1	P-loop containing nucleoside triphosphate hydrolases superfamily protein		P-loop containing nucleoside triphosphate hydrolases superfamily protein
AL8G13840	AT5G45240.1	Disease resistance protein (TIR-NBS-LRR class)		Disease resistance protein (TIR-NBS-LRR class)
AL8G13960	AT4G36150.1	Disease resistance protein (TIR-NBS-LRR class) family		Disease resistance protein (TIR-NBS-LRR class) family
AL8G14250	AT3G47110.1	Leucine-rich repeat protein kinase family protein		Leucine-rich repeat protein kinase family protein
AL8G14510	AT5G44980.1	F-box/RNI-like/FBD-like domains-containing protein		F-box/RNI-like/FBD-like domains-containing protein
AL8G15030	AT5G44610.1	microtubule-associated protein 18	Encodes a protein with seven repeated VEEKK motifs. RNAi and overexpression experiments suggest that the gene is not involved in cell division but might be consequential for cell shape of epidermal and cortical cells. The protein encoded by this gene binds to cortical microtubules and inhibits tubulin polymerization. Associates to the plasma membrane and interacts with calmodulin and phosphatidyl…	microtubule-associated protein 18
AL8G15670	AT5G44310.2	Late embryogenesis abundant protein (LEA) family protein		Late embryogenesis abundant protein (LEA) family protein
AL8G19780	AT1G78300.1	general regulatory factor 2	G-box binding factor GF14 omega encoding a 14-3-3 protein The mRNA is cell-to-cell mobile.	general regulatory factor 2
AL8G24930	AT5G50770.1	hydroxysteroid dehydrogenase 6	Encodes a putative hydroxysteroid dehydrogenase (HSD). Genes that encode HSD include: At5g50600 and At5g50700 (HSD1), At3g47350(HSD2), At3g47360(HSD3), At5g50590 and At5g50690(HSD4), At5g50770(HSD6) (Plant Cell Physiology 50:1463). Two copies of HSD1 and HSD4 exist due to a gene duplication event. In Plant Physiology 145:87, At5g50690 is HSD7, At4g10020 is HSD5.	hydroxysteroid dehydrogenase 6
AL8G25140	AT5G50950.2	FUMARASE 2	Encodes a fumarase enzyme initially shown to be in the mitochondria through proteomic studies but later shown to be present in the cytosol using an RFP fluorescent protein tag. It appears to be important for the accumulation of fumarate from malate in leaves in the light, and helps to promote nitrogen assimilation under high nitrogen conditions. It does not appear to be necessary for lipid metabo…	FUMARASE 2
AL8G28130	AT5G53430.1	SET domain group 29	Homology Subgroup III; Orthology Group 2 - A putative histone methyltransferase (predicted to methylate H3K4) related to the Drosophila trithorax group proteins TRX and TRR and the yeast gene SET1. A plant line expressing an RNAi construct directed against this gene has reduced agrobacterium-mediated tumor formation.	SET domain group 29
AL8G29440	AT5G54210.1	Haloacid dehalogenase-like hydrolase (HAD) superfamily protein		Haloacid dehalogenase-like hydrolase (HAD) superfamily protein
AL8G30820	AT5G55270.1	Protein of unknown function (DUF295)		hypothetical protein (DUF295)
AL8G31010	AT5G55480.1	SHV3-like 1	Glycerophosphoryl diester phosphodiesterase-like protein involved in cell wall cellulose accumulation and pectin linking. Impacts root hair, trichome and epidermal cell development. The mRNA is cell-to-cell mobile.	SHV3-like 1
AL8G32030	AT5G56368.1		Encodes a defensin-like (DEFL) family protein.	defensin-like protein
AL8G32700	AT5G56850.1			hypothetical protein
AL8G33110	AT5G57180.2	chloroplast import apparatus 2	Transcription regulator responsible for specific upregulation of the translocon genes atToc33 and atToc75 in leaves. Involved in protein import into chloroplast.	chloroplast import apparatus 2
AL8G33760	AT5G57720.1	AP2/B3-like transcriptional factor family protein		AP2/B3-like transcriptional factor family protein
AL8G33820	AT5G57785.1			hypothetical protein
AL8G34470	AT5G58340.2	myb-like HTH transcriptional regulator family protein		myb-like HTH transcriptional regulator family protein
AL8G35810	AT3G46520.1	actin-12	Member of actin subclass composed of ACT12 and ACT4. RNA is expressed at very low levels in vegetative organs, low levels in flowers and very high levels in pollen. Expression of an ACT12/GUS fusion was found in vascular tissues, tapetum, developing and mature pollen, the root cap and in a ring of pericycle tissues during lateral root initiation and early development.	actin-12
AL8G36160	AT5G59650.1	Leucine-rich repeat protein kinase family protein		Leucine-rich repeat protein kinase family protein
AL8G36200	AT5G59680.1	Leucine-rich repeat protein kinase family protein		Leucine-rich repeat protein kinase family protein
AL8G36210	AT5G59690.1	Histone superfamily protein		Histone superfamily protein
AL8G36220	AT5G59700.1	Protein kinase superfamily protein		Protein kinase superfamily protein
AL8G37790	AT5G61140.2	U5 small nuclear ribonucleoprotein helicase	Encodes a predicted protein with 30% identity with MER3/RCK. Similar to yast Brr2p DEAD/DExH box ATP-dependent RNA helicase.	U5 small nuclear ribonucleoprotein helicase
AL8G38970	AT5G62165.3	AGAMOUS-like 42	Encodes a MADS box transcription factor. Expressed in quiescent center. Involved in floral transition.	AGAMOUS-like 42
AL8G39700	AT5G62730.1	Major facilitator superfamily protein		Major facilitator superfamily protein
AL8G41230	AT5G63970.1	Copine (Calcium-dependent phospholipid-binding protein) family	Encodes a ubiquitin ligase that is an essential upstream modulator of JA signaling in response to various stimuli.	Copine (Calcium-dependent phospholipid-binding protein) family
AL8G42770	AT5G65230.1	myb domain protein 53	Member of the R2R3 factor gene family.	myb domain protein 53
AL8G42950	AT5G65380.1	MATE efflux family protein		MATE efflux family protein
AL8G43640	AT5G65925.1			hypothetical protein
AL8G43870	AT5G67440.1	Phototropic-responsive NPH3 family protein	A member of the NPY gene family (NPY1/AT4G31820, NPY2/AT2G14820, NPY3/AT5G67440, NPY4/AT2G23050, NPY5/AT4G37590). Involved in auxin-mediated organogenesis.	Phototropic-responsive NPH3 family protein
AL8G44520	AT5G66880.1	sucrose nonfermenting 1(SNF1)-related protein kinase 2.3	encodes a member of SNF1-related protein kinases (SnRK2) whose activity is activated by ionic (salt) and non-ionic (mannitol) osmotic stress. Enzyme involved in the ABA signaling during seed germination, dormancy and seedling growth. The mRNA is cell-to-cell mobile.	sucrose nonfermenting 1(SNF1)-related protein kinase 2.3
AL8G44630	AT5G66815.1			transmembrane protein
AL8G44650	AT5G66800.1			membrane-associated kinase regulator-like protein

## Sheet: FST_1%_pair5_annotation
Supplementary Dataset 3E: Description of differentiation candidates (1% of empirical Fst outliers) for pair 5 (S5-N5). (source:Araport11)
A.lyrata ID	A.thaliana homolog	Short description	Function	Description
AL1G11030	AT1G01420.1	UDP-glucosyl transferase 72B3		UDP-glucosyl transferase 72B3
AL1G12060	AT1G02690.1	importin alpha isoform 6	Putative importin alpha isoform. When overexpressed can rescue the impa-4 decreased transformation susceptibility phenotype.	importin alpha isoform 6
AL1G14600	AT1G04880.1	HMG (high mobility group) box protein with ARID/BRIGHT DNA-binding domain	Encodes a ARID-HMG DNA-binding protein that functions in pollen tube growth through the regulation of gene expression by interacting with the transcription factors AGL66 and AGL104.	HMG (high mobility group) box protein with ARID/BRIGHT DNA-binding domain-containing protein
AL1G14620	AT1G04900.1	Protein of unknown function (DUF185)		NADH dehydrogenase ubiquinone complex I, assembly factor-like protein (DUF185)
AL1G14630	AT1G04910.1	O-fucosyltransferase family protein		O-fucosyltransferase family protein
AL1G14740	AT1G05000.1	Phosphotyrosine protein phosphatases superfamily protein	Encodes an atypical dual-speci&#64257;city phosphatase.	Phosphotyrosine protein phosphatases superfamily protein
AL1G16350	AT1G06340.1	Plant Tudor-like protein		Plant Tudor-like protein
AL1G16920	AT1G06900.1	Insulinase (Peptidase family M16) family protein		Insulinase (Peptidase family M16) family protein
AL1G18880	AT1G08460.1	histone deacetylase 8		histone deacetylase 8
AL1G19920	AT1G09410.1	pentatricopeptide (PPR) repeat-containing protein		pentatricopeptide (PPR) repeat-containing protein
AL1G19930	AT1G09415.1	NIM1-interacting 3	encodes a kinase that physically interacts with NPR1/NIM1	NIM1-interacting 3
AL1G20710	AT1G10010.1	amino acid permease 8	Encodes a high affinity amino acid transporter that is probably responsible for import of organic nitrogen into developing seeds. One of eight gene family members that encode amino acid permeases. Most closely related to AAP1 (75%) identity.	amino acid permease 8
AL1G21100	AT1G10360.1	glutathione S-transferase TAU 18	Encodes glutathione transferase belonging to the tau class of GSTs. Naming convention according to Wagner et al. (2002).	glutathione S-transferase TAU 18
AL1G23040	AT1G11870.1	Seryl-tRNA synthetase	Seryl-tRNA synthetase targeted to chloroplasts and mitochondria. Its inactivation causes developmental arrest of chloroplasts and mitochondria in Nicotiana benthamiana.	Seryl-tRNA synthetase
AL1G23110	AT1G11915.1			wall-associated receptor kinase galacturonan-binding protein
AL1G23120	AT1G11920.1	Pectin lyase-like superfamily protein		Pectin lyase-like superfamily protein
AL1G23930	AT1G12580.1	phosphoenolpyruvate carboxylase-related kinase 1		phosphoenolpyruvate carboxylase-related kinase 1
AL1G24120	AT1G12660.1		Predicted to encode a PR (pathogenesis-related) protein. Belongs to the plant thionin (PR-13) family with the following members: At1g66100, At5g36910, At1g72260, At2g15010, At1g12663, At1g12660.	thionin-like protein
AL1G24370	AT5G02210.1	GCK domain-containing protein		GCK domain-containing protein
AL1G24430	AT1G12800.1	Nucleic acid-binding, OB-fold-like protein	SDP is a chloroplast localized RNA binding protein that is required for plastid rRNA processing. Plants harboring a mutation in SDP have numerous defects including reduced chlorophyll content, poor growth, yellow leaves and abnormal chloroplasts.	Nucleic acid-binding, OB-fold-like protein
AL1G27000	AT1G14940.1	Polyketide cyclase/dehydrase and lipid transport superfamily protein		Polyketide cyclase/dehydrase and lipid transport superfamily protein
AL1G27760	AT1G15660.1	centromere protein C	Encodes a homologue of the human centromeric protein C (CENP-C). CENP-C co-localizes with the 180 bp centromeric regions of chromosomes throughout the cell cycle, but does not completely cover the 180 bp regions.	centromere protein C
AL1G31000	AT1G18560.1	BED zinc finger ;hAT family dimerisation domain		BED zinc finger and hAT dimerization domain-containing protein
AL1G33040	AT1G20200.1	PAM domain (PCI/PINT associated module) protein		PAM domain (PCI/PINT associated module) protein
AL1G34270	AT1G21230.1	wall associated kinase 5	encodes a wall-associated kinase The mRNA is cell-to-cell mobile.	wall associated kinase 5
AL1G36070	AT1G22530.1	PATELLIN 2	PATLs belong to a family of proteins having a Golgi dynamics (GOLD) domain in tandem with the Sec14p-like domain. PATLs are auxin regulated. Quadruple mutants (patl2456) show altered PIN1 lateralization in root endodermis cells.	PATELLIN 2
AL1G39870
AL1G44880
AL1G45800	AT1G31730.1	Adaptin family protein	Encodes a component of the AP4 complex and is involved in vacuolar sorting of storage proteins.	Adaptin family protein
AL1G48070	AT1G33612.1	Leucine-rich repeat (LRR) family protein		Leucine-rich repeat (LRR) family protein
AL1G48260	AT1G33810.1			zinc finger/BTB domain protein
AL1G48890	AT1G34340.1	alpha/beta-Hydrolases superfamily protein		alpha/beta-Hydrolases superfamily protein
AL1G48980	AT1G34420.1	leucine-rich repeat transmembrane protein kinase family protein		leucine-rich repeat transmembrane protein kinase family protein
AL1G49360	AT3G19515.2			apoptosis inhibitor
AL1G51570	AT1G43160.1	related to AP2 6	encodes a member of the ERF (ethylene response factor) subfamily B-4 of ERF/AP2 transcription factor family (RAP2.6). The protein contains one AP2 domain. There are 7 members in this subfamily.	related to AP2 6
AL1G52030	AT1G43800.1	Plant stearoyl-acyl-carrier-protein desaturase family protein		Plant stearoyl-acyl-carrier-protein desaturase family protein
AL1G52800	AT1G45160.2	Protein kinase superfamily protein		Protein kinase superfamily protein
AL1G59540	AT1G51630.1	O-fucosyltransferase family protein		O-fucosyltransferase family protein
AL1G59860	AT1G51850.1	Leucine-rich repeat protein kinase family protein		Leucine-rich repeat protein kinase family protein
AL1G60040	AT1G51980.1	Insulinase (Peptidase family M16) protein		Insulinase (Peptidase family M16) protein
AL1G60800	AT1G52550.1			transmembrane protein
AL1G62310	AT1G53645.1	hydroxyproline-rich glycoprotein family protein		hydroxyproline-rich glycoprotein family protein
AL1G62320	AT1G53650.2	CTC-interacting domain 8	RNA-binding protein, putative, similar to RNA-binding protein GB:AAA86641 GI:1174153 from (Arabidopsis thaliana).Contains PAB2 domain which facilitates binding to PABC proteins.	CTC-interacting domain 8
AL1G63240	AT1G55200.1	Protein kinase protein with adenine nucleotide alpha hydrolases-like domain		kinase with adenine nucleotide alpha hydrolases-like domain-containing protein
AL1G64270	AT1G56030.1	RING/U-box superfamily protein		RING/U-box protein
AL1G64300	AT1G56050.1	GTP-binding protein-related		GTP-binding protein-like protein
AL1G64320	AT1G56070.1	Ribosomal protein S5/Elongation factor G/III/V family protein	encodes a translation elongation factor 2-like protein that is involved in cold-induced translation. Mutations in this gene specifically blocks low temperature-induced transcription of cold-responsive genes but induces the expression of CBF genes and mutants carrying the recessive mutations fail to acclimate to cold and is freezing sensitive.	Ribosomal protein S5/Elongation factor G/III/V family protein
AL1G64330	AT1G56080.1			interactor of constitutive active ROPs protein
AL1G64340	AT1G53720.1	cyclophilin 59	Encodes a cyclophilin, member of a family modular proteins consisting of a peptidyl-prolyl cisﻗ°± trans isomerase (PPIase) domain, followed by an RNA recognition motif (RRM), and a C-terminal domain enriched in charged amino acids. Interacts with with SCL33/SR33 and with a majority of Arabidopsis SR proteins and the largest subunit of RNA polymerase II. Localizes to the nucleus, but it does not s…	cyclophilin 59
AL1G64350	AT1G56090.1	Tetratricopeptide repeat (TPR)-like superfamily protein		Tetratricopeptide repeat (TPR)-like superfamily protein
AL1G64360	AT4G00580.1	COP1-interacting protein-related		COP1-interacting protein-like protein
AL1G64370	AT1G56100.2	Plant invertase/pectin methylesterase inhibitor superfamily protein		Plant invertase/pectin methylesterase inhibitor superfamily protein
AL1G64380	AT1G56110.1	homolog of nucleolar protein NOP56	NOP56-like protein	NOP56-like pre RNA processing ribonucleoprotein
AL1G64390	AT1G56120.1	Leucine-rich repeat transmembrane protein kinase		Leucine-rich repeat transmembrane protein kinase
AL1G64430	AT1G56145.1	Leucine-rich repeat transmembrane protein kinase		Leucine-rich repeat transmembrane protein kinase
AL1G64440	AT3G13940.1	DNA binding;DNA-directed RNA polymerases		DNA binding / DNA-directed RNA polymerase
AL1G64450	AT2G01370.1	DNA-binding storekeeper protein-related transcriptional regulator		DNA-binding storekeeper protein-related transcriptional regulator
AL1G64470	AT1G56160.1	myb domain protein 72	Encodes a member of the R2R3 transcription factor gene family that is involved in mediating induced systemic resistance. Genetic analysis of loss of function mutants and overexpressor lines indicates MYB72 is necessary but not sufficient for ISR.Interacts in vivo with EIL3.	myb domain protein 72
AL1G64480	AT1G56170.1	nuclear factor Y, subunit C2	Encodes a protein with similarity to a subunit of the CCAAT promoter motif binding complex of yeast.One of two members of this class (HAP5B) and expressed in vegetative and reproductive tissues	nuclear factor Y, subunit C2
AL1G64500	AT1G56190.1	Phosphoglycerate kinase family protein		Phosphoglycerate kinase family protein
AL1G64540	AT1G54320.1	LEM3 (ligand-effect modulator 3) family protein / CDC50 family protein		LEM3 (ligand-effect modulator 3) family protein / CDC50 family protein
AL1G64810
AL2G14410	AT2G16870.1	Disease resistance protein (TIR-NBS-LRR class) family		Disease resistance protein (TIR-NBS-LRR class) family
AL2G14630	AT1G61610.1	S-locus lectin protein kinase family protein		S-locus lectin protein kinase family protein
AL2G17690	AT4G39756.1	Galactose oxidase/kelch repeat superfamily protein		Galactose oxidase/kelch repeat superfamily protein
AL2G22160	AT1G65470.1	chromatin assembly factor-1 (FASCIATA1) (FAS1)	Chromatin Assembly Factor-1 (CAF-1) p150 subunit. Mutants have reduced heterochromatin content. In Arabidopsis, the three CAF-1 subunits are encoded by FAS1, FAS2 and, most likely, MSI1, respectively. Mutations in FAS1 or FAS2 lead to increased frequency of homologous recombination and T-DNA integration in Arabidopsis.	chromatin assembly factor-1 (FASCIATA1) (FAS1)
AL2G22180	AT1G65480.1	PEBP (phosphatidylethanolamine-binding protein) family protein	FT, together with LFY, promotes flowering and is antagonistic with its homologous gene, TERMINAL FLOWER1 (TFL1). FT is expressed in leaves and is induced by long day treatment. Either the FT mRNA or protein is translocated to the shoot apex where it induces its own expression. Recent data suggests that FT protein acts as a long-range signal. FT is a target of CO and acts upstream of SOC1.	PEBP (phosphatidylethanolamine-binding protein) family protein
AL2G23070	AT1G69660.1	TRAF-like family protein		TRAF-like family protein
AL2G25850	AT5G59260.1	Concanavalin A-like lectin protein kinase family protein		Concanavalin A-like lectin protein kinase family protein
AL2G25900	AT1G67350.2			NADH-ubiquinone oxidoreductase
AL2G25910	AT1G67360.1	Rubber elongation factor protein (REF)	Encodes a small rubber particle protein homolog. Plays dual roles as positive factors for tissue growth and development and in drought stress responses.	Rubber elongation factor protein (REF)
AL2G28860	AT1G69690.1	TCP family transcription factor	AtTCP15 is involved in the regulation of endoreduplication.	TCP family transcription factor
AL2G30220
AL2G30630
AL2G32930	AT1G73170.1	P-loop containing nucleoside triphosphate hydrolases superfamily protein		P-loop containing nucleoside triphosphate hydrolases superfamily protein
AL2G33010	AT1G73240.1			nucleoporin protein Ndc1-Nup protein
AL2G33230	AT1G73460.1	Protein kinase superfamily protein		Protein kinase superfamily protein
AL2G33440	AT1G73655.1	FKBP-like peptidyl-prolyl cis-trans isomerase family protein		FKBP-like peptidyl-prolyl cis-trans isomerase family protein
AL2G33450	AT1G73660.1	protein tyrosine kinase family protein	Encodes a protein with similarity to MAPKKKs. May function as a negative regulator of salt tolerance.	protein tyrosine kinase family protein
AL2G33750	AT1G73920.1	alpha/beta-Hydrolases superfamily protein		alpha/beta-Hydrolases superfamily protein
AL2G33910	AT1G80960.1	F-box and Leucine Rich Repeat domains containing protein		F-box and Leucine Rich Repeat domains containing protein
AL2G34340	AT1G74460.1	GDSL-like Lipase/Acylhydrolase superfamily protein	GDSL-motif esterase/acyltransferase/lipase. Enzyme group with broad substrate specificity that may catalyze acyltransfer or hydrolase reactions with lipid and non-lipid substrates.	GDSL-like Lipase/Acylhydrolase superfamily protein
AL2G34480	AT1G74590.1	glutathione S-transferase TAU 10	Encodes glutathione transferase belonging to the tau class of GSTs. Naming convention according to Wagner et al. (2002).	glutathione S-transferase TAU 10
AL2G34490	AT1G74600.1	pentatricopeptide (PPR) repeat-containing protein	OTP87 appears to act as a trans-factor involved in the recognition of the two editing sites in mitochondrial genes nad7-C24 and atp1-C1178.	pentatricopeptide (PPR) repeat-containing protein
AL2G34780	AT1G74900.1	Pentatricopeptide repeat (PPR) superfamily protein		Pentatricopeptide repeat (PPR) superfamily protein
AL2G37420	AT1G77240.1	AMP-dependent synthetase and ligase family protein		AMP-dependent synthetase and ligase family protein
AL2G37430	AT1G77250.1	RING/FYVE/PHD-type zinc finger family protein		RING/FYVE/PHD-type zinc finger family protein
AL2G38240	AT1G77980.1	AGAMOUS-like 66	Encodes a member of the MIKC (MADS box, Keratin binding domain, and C terminal domain containing )family of transcriptional regulators. AGL66 is expressed in pollen.It forms heterodimers with other MICK family members (AGL104). Involved in late stages of pollen development and pollen tube growth.	AGAMOUS-like 66
AL2G40380	AT1G69730.1	Wall-associated kinase family protein		Wall-associated kinase family protein
AL2G40790	AT1G80650.1	RNAse THREE-like protein 1		RNAse THREE-like protein 1
AL2G40800	AT1G80640.1	Protein kinase superfamily protein		Protein kinase superfamily protein
AL3G10270	AT3G01860.1			hypothetical protein
AL3G10980	AT3G01260.1	Galactose mutarotase-like superfamily protein		Galactose mutarotase-like superfamily protein
AL3G10990	AT3G01250.1			transmembrane protein
AL3G11460	AT3G02210.1	COBRA-like protein 1 precursor		COBRA-like protein 1 precursor
AL3G11470	AT3G02220.1			small acidic-like protein
AL3G12540	AT3G03030.1	F-box/RNI-like superfamily protein		F-box/RNI-like superfamily protein
AL3G12550	AT3G03040.1	F-box/RNI-like superfamily protein		F-box/RNI-like superfamily protein
AL3G12730	AT3G03120.1	ADP-ribosylation factor B1C	A member of ARF GTPase family. A thaliana has 21 members of this family, known to be essential for vesicle coating and uncoating and functions in GTP-binding. Gene encoding ADP-ribosylation factor and similar to ADP-ribosylation factor 1; ARF 1 (GP:385340) {Drosophila melanogaster}, other ARFs and ARF-like proteins.	ADP-ribosylation factor B1C
AL3G13550	AT3G03740.1	BTB-POZ and MATH domain 4	Encodes a member of the MATH-BTB domain proteins (BPMs) that directly interact with and target for proteasomal degradation the class I homeobox-leucine zipper (HD-ZIP) transcription factor ATHB6. Known members include AT5G19000 (BPM1), AT3G06190 (BPM2), AT2G39760 (BPM3), AT3G03740 (BPM4), AT5G21010 (BPM5) and AT3G43700 (BPM6).	BTB-POZ and MATH domain 4
AL3G15300	AT3G04960.3	Domain of unknown function (DUF3444)		trichohyalin, putative (DUF3444)
AL3G15960	AT3G05410.2	Photosystem II reaction center PsbP family protein		Photosystem II reaction center PsbP family protein
AL3G15980	AT3G05420.1	acyl-CoA binding protein 4	Acyl-CoA binding protein with high affinity for oleoyl-CoA. Expressed in all plant organs. Involved in fatty acid transport.	acyl-CoA binding protein 4
AL3G16070	AT3G05470.1	Actin-binding FH2 (formin homology 2) family protein		Actin-binding FH2 (formin homology 2) family protein
AL3G16110	AT3G05510.1	Phospholipid/glycerol acyltransferase family protein		Phospholipid/glycerol acyltransferase family protein
AL3G16120	AT3G05520.2	Subunits of heterodimeric actin filament capping protein Capz superfamily	Encodes a capping protein that acts as a phosphatidic acid biosensor and key transducer of fluxes in membrane signaling phospholipids into changes in actin cytoskeleton dynamics.	Subunits of heterodimeric actin filament capping protein Capz superfamily
AL3G18530	AT3G07250.1	nuclear transport factor 2 (NTF2) family protein / RNA recognition motif (RRM)-containing protein		RNA-binding (RRM-RBD-RNP motif) domain nuclear transport factor 2 family protein
AL3G21270	AT3G09980.1	Family of unknown function (DUF662)	Encodes ACIP1, a microtubules-associated protein required for bacterial immunity. The mRNA is cell-to-cell mobile.	ankyrin repeat 30A-like protein (DUF662)
AL3G22270	AT3G10770.1	Single-stranded nucleic acid binding R3H protein		Single-stranded nucleic acid binding R3H protein
AL3G22990	AT3G11450.1	DnaJ domain ;Myb-like DNA-binding domain	Encodes a ZRF1 chromatin regulator. Functions in regulating plant growth and development.	DnaJ and Myb-like DNA-binding domain-containing protein
AL3G23000	AT3G11460.1	Pentatricopeptide repeat (PPR) superfamily protein	Encodes a DYW PPR protein that is involved in editing the mitochondrial NAD2 transcript at the site nad2-842.	Pentatricopeptide repeat (PPR) superfamily protein
AL3G23510	AT3G11920.1	glutaredoxin-related		glutaredoxin-like protein
AL3G23550	AT3G11950.1	TRAF-like superfamily protein	publications Tian et al (2007) and Sadre et al (2006) refer to At3g11950. The prenyltransferase gene studied is actually At3g11945 which arises from a split of the previous At3g11950 gene model.	TRAF-like superfamily protein
AL3G23560	AT3G11960.1	Cleavage and polyadenylation specificity factor (CPSF) A subunit protein		Cleavage and polyadenylation specificity factor (CPSF) A subunit protein
AL3G23570	AT3G11964.1	RNA binding;RNA binding	Encodes a nucleolar protein that is a ribosome biogenesis co-factor. Mutants display aberrant RNA processing and female gametophyte development.	RIBOSOMAL RNA PROCESSING 5
AL3G23620	AT3G12010.1			C18orf8
AL3G23630	AT3G12020.1	P-loop containing nucleoside triphosphate hydrolases superfamily protein		P-loop containing nucleoside triphosphate hydrolases superfamily protein
AL3G23670	AT3G12060.1	Plant protein of unknown function (DUF828)	Encodes a member of the TBL (TRICHOME BIREFRINGENCE-LIKE) gene family containing a plant-specific DUF231 (domain of unknown function) domain. TBL gene family has 46 members, two of which (TBR/AT5G06700 and TBL3/AT5G01360) have been shown to be involved in the synthesis and deposition of secondary wall cellulose, presumably by influencing the esterification state of pectic polymers. A nomenclature…	trichome birefringence-like protein (DUF828)
AL3G23680	AT3G12070.2	RAB geranylgeranyl transferase beta subunit 2		RAB geranylgeranyl transferase beta subunit 2
AL3G23710	AT3G12080.1	GTP-binding family protein	Encodes a putative plastid-targeted GTP-binding protein that is essential for embryogenesis and chloroplast development.	GTP-binding family protein
AL3G23720	AT3G12090.1	tetraspanin6	TET6 encodes a member of the TETRASPANIN gene family that is expressed in the vascular system and is involved in organ growth redundantly with TET5.	tetraspanin6
AL3G23750	AT3G12120.2	fatty acid desaturase 2	Major enzyme responsible for the synthesis of 18:2 fatty acids in the endoplasmic reticulum. Contains His-rich motifs, which contribute to the interaction with the electron donor cytochrome b5. Mutations in this gene suppress the low temperature-induced phenotype of Arabidopsis tocopherol-deficient mutant vte2.	fatty acid desaturase 2
AL3G23790	AT3G12140.2	Emsy N Terminus (ENT)/ plant Tudor-like domains-containing protein		Emsy N Terminus (ENT)/ plant Tudor-like domains-containing protein
AL3G23860	AT3G12180.1	Cornichon family protein		Cornichon family protein
AL3G23880	AT3G12210.2	DNA binding		DNA binding protein
AL3G23890	AT3G12220.1	serine carboxypeptidase-like 16		serine carboxypeptidase-like 16
AL3G23910	AT3G12250.1	TGACG motif-binding factor 6	basic leucine zipper transcription factor involved in the activation of SA-responsive genes.	TGACG motif-binding factor 6
AL3G23970	AT3G12320.1			hypothetical protein
AL3G23980	AT3G12340.1	FKBP-like peptidyl-prolyl cis-trans isomerase family protein		FKBP-like peptidyl-prolyl cis-trans isomerase family protein
AL3G24370	AT3G12690.2	AGC kinase 1.5	Encodes a putative serine/threonine kinase It is expressed specifically in pollen and appears to function redundantly with AGC1.7 to regulate polarized growth of pollen tubes.	AGC kinase 1.5
AL3G24500	AT3G12820.1	myb domain protein 10	Member of the R2R3 factor gene family.	myb domain protein 10
AL3G24550	AT3G12880.1	Plant invertase/pectin methylesterase inhibitor superfamily protein		Plant invertase/pectin methylesterase inhibitor superfamily protein
AL3G24680	AT3G12980.1	histone acetyltransferase of the CBP family 5	Encodes an enzyme with histone acetyltransferase activity that can use both H3 and H4 histones as substrates. No single prior lysine acetylation is sufficient to block HAC5 acetylation of the H3 or H4 peptides, suggesting that HAC5 can acetylate any of several lysines present in the peptides. Di-acetylation of both lysines 9 and 14 on the H3 peptide significantly reduces the level of incorporated…	histone acetyltransferase of the CBP family 5
AL3G24860	AT3G13120.2	Ribosomal protein S10p/S20e family protein		Ribosomal protein S10p/S20e family protein
AL3G24920	AT3G13175.1			transmembrane protein
AL3G24930	AT3G13180.1	NOL1/NOP2/sun family protein / antitermination NusB domain-containing protein		NOL1/NOP2/sun family protein / antitermination NusB domain-containing protein
AL3G25030	AT3G13225.2	WW domain-containing protein		WW domain-containing protein
AL3G25150	AT3G13330.1	proteasome activating protein 200	Encodes a protein that interacts with the 26S proteasome. Mutants are phenotypically indistinguishable from wild type plants under a variety of growth conditions. Protein levels increase upon exposure of seedlings to MG132, a specific, potent, reversible, and cell-permeable proteasome inhibitor.	proteasome activating protein 200
AL3G25760	AT3G13720.1	PRA1 (Prenylated rab acceptor) family protein		PRA1 (Prenylated rab acceptor) family protein
AL3G26020	AT3G13860.1	heat shock protein 60-3A		heat shock protein 60-3A
AL3G26610	AT3G14290.1	20S proteasome alpha subunit E2	Encodes 20S proteasome subunit PAE2 (PAE2) that has RNase activity.	20S proteasome alpha subunit E2
AL3G27980	AT3G15430.1	Regulator of chromosome condensation (RCC1) family protein		Regulator of chromosome condensation (RCC1) family protein
AL3G30420	AT3G17360.1	phragmoplast orienting kinesin 1	PHRAGMOPLAST ORIENTING KINESIN 1 is one of the two Arabidopsis homologs isolated in yeast two-hybrid screen for interaction partners of maize gene TANGLED1 (TAN1). Based on sequence homology in their motor domains, POK1 and POK2 belong to the kinesin-12 class which also includes the well-characterized group of phragmoplast-associated kinesins AtPAKRPs. Both kinesins are composed of an N-terminal …	phragmoplast orienting kinesin 1
AL3G31810	AT3G18510.1			ATP-dependent helicase/nuclease subunit
AL3G32700	AT3G19300.1	Protein kinase superfamily protein		Protein kinase superfamily protein
AL3G35260	AT3G21230.1	4-coumarate:CoA ligase 5	The gene encodes a 4-coumarate coenzyme A ligase being able to use sinapate as substrate. The catalytic efficiency was in the following (descending) order: p-coumaric acid, caffeic acid, 5-OH-ferulic acid, ferulic acid and sinapic acid. At4CL5 was unable to use cinnamic acid as substrate. Knockout of At4CL5 (4cl5) revealed no effect on syringyl lignin content indicating that the activity observed…	4-coumarate:CoA ligase 5
AL3G37540	AT3G23090.1	TPX2 (targeting protein for Xklp2) protein family	Member of the microtubule regulatory protein WVD2/WDL family WDL3 stabilizes cortical microtubules and is involved in light induced hypocotyl elongation. WDL3 is ubiquinated by COP1, leading to its degadation in the dark,	TPX2 (targeting protein for Xklp2) protein family
AL3G38860
AL3G38870	AT2G16600.1	rotamase CYP 3	Encodes cytosolic cyclophilin ROC3. The mRNA is cell-to-cell mobile.	rotamase CYP 3
AL3G38900	AT3G23910.1			reverse transcriptase-like protein
AL3G39990	AT3G24506.1			hypothetical protein
AL3G40430	AT5G58940.1	calmodulin-binding receptor-like cytoplasmic kinase 1	Arabidopsis thaliana calmodulin-binding receptor-like kinase mRNA The mRNA is cell-to-cell mobile.	calmodulin-binding receptor-like cytoplasmic kinase 1
AL3G43270	AT2G05755.1	Nodulin MtN21 /EamA-like transporter family protein	Nucleotide/sugar transporter family protein	Nodulin MtN21 /EamA-like transporter family protein
AL3G48890	AT2G19410.1	U-box domain-containing protein kinase family protein		U-box domain-containing protein kinase family protein
AL3G49700	AT2G16950.2	transportin 1	TRN1 is an importin beta protein that functions as a nuclear import receptor for AtGRP7 and in interacts with AGO1 to affect miRNA loading.	transportin 1
AL3G50150	AT2G17280.2	Phosphoglycerate mutase family protein		Phosphoglycerate mutase family protein
AL3G50440	AT2G17510.1	ribonuclease II family protein		ribonuclease II family protein
AL3G50540	AT2G17570.1	Undecaprenyl pyrophosphate synthetase family protein		Undecaprenyl pyrophosphate synthetase family protein
AL3G51690	AT2G18410.1			elongator complex protein
AL3G51950	AT2G18590.1	Major facilitator superfamily protein		Major facilitator superfamily protein
AL3G52260	AT4G34450.1	coatomer gamma-2 subunit, putative / gamma-2 coat protein, putative / gamma-2 COP, putative		coatomer gamma-2 subunit, putative / gamma-2 coat protein, putative / gamma-2 COP
AL3G52550	AT2G16390.1	SNF2 domain-containing protein / helicase domain-containing protein	Putative chromatin remodeling protein, member of a plant-specific subfamily of SWI2/SNF2-like proteins. Mutations nearly eliminate non-CpG methylation at a target promoter but do not affect rDNA or centromere methylation. Cooperates with PolIVb to facilitate RNA-directed de novo methylation and silencing of homologous DNA. Endogenous targets include intergenic regions near retrotransposon LTRs or…	SNF2 domain-containing protein / helicase domain-containing protein
AL3G52590	AT2G16405.1	Transducin/WD40 repeat-like superfamily protein		Transducin/WD40 repeat-like superfamily protein
AL3G52600	AT2G16430.2	purple acid phosphatase 10		purple acid phosphatase 10
AL3G53130	AT2G18790.1	phytochrome B	Red/far-red photoreceptor involved in the regulation of de-etiolation. Exists in two inter-convertible forms: Pr and Pfr (active). Involved in the light-promotion of seed germination and in the shade avoidance response. Promotes seedling etiolation in both the presence and absence of phytochrome A. Overexpression results in etiolation under far-red light. Accumulates in the nucleus after exposure…	phytochrome B
AL3G53370	AT2G20400.1	myb-like HTH transcriptional regulator family protein	MYB-CC transcription factor. PHL4 is related to PHR1 (which regulates plant Pi starvation response) but it does not seem to have a significant role in Pi starvation.	myb-like HTH transcriptional regulator family protein
AL3G53490	AT2G20490.1	nucleolar RNA-binding Nop10p family protein		nucleolar RNA-binding Nop10p family protein
AL4G10060	AT2G20930.1	SNARE-like superfamily protein		SNARE-like superfamily protein
AL4G10080	AT2G20950.1	Arabidopsis phospholipase-like protein (PEARLI 4) family		phospholipase-like protein (PEARLI 4) family protein
AL4G13070	AT2G23190.1	cytochrome P450, family 81, subfamily D, polypeptide 7	member of CYP81D	cytochrome P450, family 81, subfamily D, polypeptide 7
AL4G13160	AT2G23270.1			transmembrane protein
AL4G14160
AL4G14220	AT2G24120.1	DNA/RNA polymerases superfamily protein		DNA/RNA polymerases superfamily protein
AL4G14310	AT5G32590.1	myosin heavy chain-related		myosin heavy chain-like protein
AL4G14540	AT2G24255.1			LOW protein: F-box/kelch-repeat protein
AL4G14820	AT4G36150.1	Disease resistance protein (TIR-NBS-LRR class) family		Disease resistance protein (TIR-NBS-LRR class) family
AL4G15010	AT3G17540.1	F-box and associated interaction domains-containing protein		F-box and associated interaction domains-containing protein
AL4G15120	AT2G24570.1	WRKY DNA-binding protein 17	member of WRKY Transcription Factor; Group II-d; negative regulator of basal resistance to Pseudomonas syringae.	WRKY DNA-binding protein 17
AL4G15410	AT3G18150.1	RNI-like superfamily protein		RNI-like superfamily protein
AL4G17470	AT2G25790.1	Leucine-rich receptor-like protein kinase family protein		Leucine-rich receptor-like protein kinase family protein
AL4G18210	AT2G26060.1	Transducin/WD40 repeat-like superfamily protein	Encodes a homolog of the yeast Cytosolic Iron-sulfur protein Assembly protein CIA1.	Transducin/WD40 repeat-like superfamily protein
AL4G18950	AT2G26330.1	Leucine-rich receptor-like protein kinase family protein	Homologous to receptor protein kinases. Involved in specification of organs originating from the shoot apical meristem. Contains a cytoplasmic protein kinase catalytic domain, a transmembrane region, and an extracellular leucine-rich repeat. ER has been identified as a quantitative trait locus for transpiration efficiency by influencing epidermal and mesophyll development, stomatal density and po…	Leucine-rich receptor-like protein kinase family protein
AL4G19640	AT2G26660.1	SPX domain gene 2		SPX domain-containing protein 2 (SPX2)
AL4G19960	AT2G26770.1	plectin-related	Encodes a plant-specific actin binding protein SCAB1 (STOMATAL CLOSURE-RELATED ACTIN BINDING PROTEIN1). SCAB1 stabilizes actin filaments and regulates stomatal movement.	plectin-like protein
AL4G20270	AT2G26975.1	Ctr copper transporter family		Ctr copper transporter family
AL4G22540	AT2G27760.1	tRNAisopentenyltransferase 2	Encodes tRNA isopentenyltransferase, similar to yeast MOD5.	tRNAisopentenyltransferase 2
AL4G22860	AT2G27530.2	Ribosomal protein L1p/L10e family	Encodes ribosomal protein L10aP. Identified in a screen for enhancers of as1. as1/pgy double mutants show defects in leaf vascular patterning and adaxial cell fate. Double mutant analysis indicates pgy genes function in the same pathway as REV, KAN1 and KAN2.	Ribosomal protein L1p/L10e family
AL4G24880	AT2G30105.1			LRR/ubiquitin-like domain protein
AL4G26330	AT2G31140.1	Peptidase S24/S26A/S26B/S26C family protein		Peptidase S24/S26A/S26B/S26C family protein
AL4G28870	AT2G33240.1	myosin XI D	member of Myosin-like proteins	myosin XI D
AL4G29290	AT2G33620.1	AT hook motif DNA-binding family protein		AT hook motif DNA-binding family protein
AL4G29930	AT2G34050.1			ATP synthase F1 complex assembly factor
AL4G30960	AT2G34940.1	VACUOLAR SORTING RECEPTOR 5		VACUOLAR SORTING RECEPTOR 5
AL4G30970	AT2G34960.1	cationic amino acid transporter 5	Encodes a member of the cationic amino acid transporter (CAT) subfamily of amino acid polyamine choline transporters. Mediates efficient uptake of Lys, Arg and Glu in a yeast system. Localized to the plasma membrane.	cationic amino acid transporter 5
AL4G31410	AT2G35360.1	ubiquitin family protein		ubiquitin family protein
AL4G31730	AT2G35650.1	cellulose synthase like	a member of Glycosyltransferase- Family 2 and encodes a beta-mannan synthase based on in vitro enzyme assays from heterologously expressed protein. Mutants exhibit defects in pollen tube growth and embryo development. The defective embryonic development was associated with reduced proliferation and failed cellularization of the endosperm.	cellulose synthase like
AL4G31740	AT2G35660.1	FAD/NAD(P)-binding oxidoreductase family protein	Encodes a member of a novel gene family with homology to known proteins involved in hydroxylation and oxidation of an aromatic ring.	FAD/NAD(P)-binding oxidoreductase family protein
AL4G32180	AT2G36090.1	F-box family protein		F-box family protein
AL4G32190	AT2G36100.1	Uncharacterised protein family (UPF0497)	Encodes a membrane bound protein involved in formation of the casparian strip. Along with CASP 2 it is required for the localization of ESB1.	Uncharacterized protein family (UPF0497)
AL4G32900	AT2G36710.1	Pectin lyase-like superfamily protein		Pectin lyase-like superfamily protein
AL4G34630	AT2G37700.1	Fatty acid hydroxylase superfamily		Fatty acid hydroxylase superfamily
AL4G35170	AT2G38152.1	alpha 1,4-glycosyltransferase family protein		alpha 1,4-glycosyltransferase family protein
AL4G37510	AT2G39930.1	isoamylase 1	Encodes an isoamylase-type debranching enzyme. Mutations in this gene cause the loss of detectable isoamylase activity and the disruption of normal starch structure. Mutants have reduced starch content and abnormally structured amylopectins and phytoglycogens. It has been postulated that AtISA1 interacts with AtISA2 to form the Iso1 complex.	isoamylase 1
AL4G38090	AT2G40300.1	ferritin 4	Encodes FERRITIN 4, AtFER4. Ferritins are a class of 24-mer multi-meric proteins found in all kingdoms of life. Function as the main iron store in mammals. Evidence suggests that Arabidopsis ferritins are essential to protect cells against oxidative damage, but they do not constitute the major iron pool. Localize to mitochondria. Knock out mutants are not sensitive to abiotic stress.	ferritin 4
AL4G38290	AT2G40450.1	BTB/POZ domain-containing protein		BTB/POZ domain-containing protein
AL4G38530	AT2G40660.1	Nucleic acid-binding, OB-fold-like protein		Nucleic acid-binding, OB-fold-like protein
AL4G38930	AT2G40960.1	Single-stranded nucleic acid binding R3H protein		Single-stranded nucleic acid binding R3H protein
AL4G39190	AT2G41220.1	glutamate synthase 2	Encodes a gene whose sequence is similar to ferredoxin dependent glutamate synthase (Fd-GOGAT). Expression is most abundant in root. The mRNA is cell-to-cell mobile.	glutamate synthase 2
AL4G39660	AT2G41560.1	autoinhibited Ca(2+)-ATPase, isoform 4	Encodes a calmodulin-regulated Ca(2+)-ATPase that improves salt tolerance in yeast. Localized to the vacuole. Lesion mimic phenotype when mutation in the gene is combined with a mutation in ACA11. Lesion mimic phenotype of double knockout can be suppressed by nutritional supplements that increase anion levels (e.g. 15 mM Nitrate, Chloride, or Phosphate).	autoinhibited Ca(2+)-ATPase, isoform 4
AL4G39800	AT5G40950.1	ribosomal protein large subunit 27		ribosomal protein large subunit 27
AL4G42990	AT2G44110.2	Seven transmembrane MLO family protein	A member of a large family of seven-transmembrane domain proteins specific to plants, homologs of the barley mildew resistance locus o (MLO) protein. The Arabidopsis genome contains 15 genes encoding MLO proteins, with localization in plasma membrane. Phylogenetic analysis revealed four clades of closely-related AtMLO genes. ATMLO15 belongs to the clade II, with ATMLO13 and ATMLO15. The gene is e…	Seven transmembrane MLO family protein
AL4G43770	AT2G44710.1	RNA-binding (RRM/RBD/RNP motifs) family protein		RNA-binding (RRM/RBD/RNP motifs) family protein
AL4G46450	AT2G46970.1	phytochrome interacting factor 3-like 1	encodes a novel Myc-related bHLH transcription factor, which physically associated with APRR1/TOC1 and is a member of PIF3 transcription factor family.	phytochrome interacting factor 3-like 1
AL5G10500	AT2G01505.1	CLAVATA3/ESR-RELATED 16	Member of a large family of putative ligands homologous to the Clavata3 gene. Consists of a single exon.	CLAVATA3/ESR-RELATED 16
AL5G13400	AT2G03620.1	magnesium transporter 3	Transmembrane magnesium transporter. One of nine family members.	magnesium transporter 3
AL5G14020	AT3G25550.1	F-box family protein		F-box family protein
AL5G14380	AT3G25800.1	protein phosphatase 2A subunit A2	one of three genes encoding the protein phosphatase 2A regulatory subunit	protein phosphatase 2A subunit A2
AL5G15200	AT3G26430.1	GDSL-like Lipase/Acylhydrolase superfamily protein	Encodes a functioning member of the GDS(L) lipase family with preference for long chain substrates that does not hydrolyze choline esters.	GDSL-like Lipase/Acylhydrolase superfamily protein
AL5G16420	AT3G27250.1			hypothetical protein
AL5G17800	AT3G28270.2	Protein of unknown function (DUF677)	AFL1 was first identified by immunoscreening an Arabidopsis expression library with antisera recognizing mammalian &#946;1-integrin. It is a peripheral membrane protein associated with endomembranes and plasmamembrane. Based on overexpression and knockdown phenotypes, AFL1 is postulated to function in regulation of growth and proline accumulation in response to drought. AFL1 protein co-localizes …	transmembrane protein, putative (DUF677)
AL5G18450	AT3G28730.1	high mobility group	encodes a component of the FAcilitates Chromatin Transcription (FACT) complex, SSRP1. Along with STP16 binds to the promoter of FLC.	high mobility group
AL5G19980	AT3G30300.1	O-fucosyltransferase family protein		O-fucosyltransferase family protein
AL5G20800	AT3G42180.1	Exostosin family protein		Exostosin family protein
AL5G22420	AT3G44290.1	NAC domain containing protein 60		NAC domain containing protein 60
AL5G22460	AT3G44320.1	nitrilase 3	This enzyme catalyzes the hydrolysis of indole-3-acetonitrile (IAN) to indole-3-acetic acid (IAA) (EC 3.5.5.1) and IAN to indole-3-acetamide (IAM) at lower levels. It is the only one of the four Arabidopsis nitrilases whose mRNA levels are strongly induced when plants experience sulphur deprivation. This enzyme likely participates in other non-auxin-related metabolic pathways.	nitrilase 3
AL5G22530	AT3G44370.1	Membrane insertion protein, OxaA/YidC with tetratricopeptide repeat domain		Membrane insertion protein, OxaA/YidC with tetratricopeptide repeat domain-containing protein
AL5G22540	AT3G44380.1	Late embryogenesis abundant (LEA) hydroxyproline-rich glycoprotein family		Late embryogenesis abundant (LEA) hydroxyproline-rich glycoprotein family
AL5G23770	AT4G20480.1	Putative endonuclease or glycosyl hydrolase		Putative endonuclease or glycosyl hydrolase
AL5G24250	AT3G45630.1	RNA binding (RRM/RBD/RNP motifs) family protein		RNA binding (RRM/RBD/RNP motifs) family protein
AL5G24370	AT3G45730.1			hypothetical protein
AL5G24380	AT3G45740.1	hydrolase family protein / HAD-superfamily protein		hydrolase family protein / HAD-superfamily protein
AL5G24530	AT3G45850.2	P-loop containing nucleoside triphosphate hydrolases superfamily protein		P-loop containing nucleoside triphosphate hydrolases superfamily protein
AL5G24560	AT3G45880.1	2-oxoglutarate (2OG) and Fe(II)-dependent oxygenase superfamily protein		2-oxoglutarate (2OG) and Fe(II)-dependent oxygenase superfamily protein
AL5G24640	AT3G45950.1	Pre-mRNA splicing Prp18-interacting factor		Pre-mRNA splicing Prp18-interacting factor
AL5G24920	AT3G46190.1	TRAF-like family protein		TRAF-like family protein
AL5G25010	AT3G46220.1			E3 UFM1-protein ligase-like protein
AL5G25020	AT1G53540.1	HSP20-like chaperones superfamily protein		HSP20-like chaperones superfamily protein
AL5G25150	AT3G46270.1	receptor protein kinase-related		receptor protein kinase-like protein
AL5G25190	AT3G46290.1	hercules receptor kinase 1	Encodes HERCULES1 (HERK1), a receptor kinase regulated by Brassinosteroids and required for cell elongation during vegetative growth.	hercules receptor kinase 1
AL5G25230	AT3G46330.1	Leucine-rich repeat protein kinase family protein		Leucine-rich repeat protein kinase family protein
AL5G25640	AT3G46690.1	UDP-Glycosyltransferase superfamily protein		UDP-Glycosyltransferase superfamily protein
AL5G27530	AT3G48190.1	ataxia-telangiectasia mutated	Encodes a homolog of the human ATM gene, which is mutated in ataxia telangiectasia, a chromosome instability disorder. Characterization of mutants suggest a role homologous recombination for DNA damage repair in response to ionizing radiation as well as during meiosis. The protein has kinase domains and shows kinase activity in orthologs. There is also evidence that ATM might be involved in the t…	Serine/Threonine-kinase ATM-like protein
AL5G27860	AT3G48450.1	RPM1-interacting protein 4 (RIN4) family protein		RPM1-interacting protein 4 (RIN4) family protein
AL5G28190	AT5G41690.1	RNA-binding (RRM/RBD/RNP motifs) family protein		RNA-binding (RRM/RBD/RNP motifs) family protein
AL5G28200	AT3G48720.1	HXXXD-type acyl-transferase family protein	Encodes a hydroxycinnamoyl-CoA: v-hydroxy fatty acid transferase involved in cutin synthesis. Mutants are almost devoid of ferulic acid.	HXXXD-type acyl-transferase family protein
AL5G28560	AT3G49050.1	alpha/beta-Hydrolases superfamily protein		alpha/beta-Hydrolases superfamily protein
AL5G28580	AT3G49060.1	U-box domain-containing protein kinase family protein		U-box domain-containing protein kinase family protein
AL5G28980	AT3G49250.1	defective in meristem silencing 3	Similar to hinge-domain region of structural maintenance of chromosomes (SMC)proteins.Putative chromosome architecture protein that can potentialy link nucleic acids in facilitating an RNA1-mediated epigenetic modification involving secondary siRNA and spreading of DNA methylation.	defective in meristem silencing 3
AL5G29810
AL5G30230	AT3G50110.1	PTEN 3	Encodes a phosphatase with low in vitro tyrosine phosphatase activity that is NOT capable of dephosphorylating in vitro the 3'phosphate group of PI3P, PI(3,4)P2.	PTEN 3
AL5G32310	AT3G51850.1	calcium-dependent protein kinase 13	member of Calcium Dependent Protein Kinase The mRNA is cell-to-cell mobile.	calcium-dependent protein kinase 13
AL5G32760	AT3G52180.1	dual specificity protein phosphatase (DsPTP1) family protein	Encodes a plant-specific glucan phosphatase that contains a noncatalytic carbohydrate-binding module as well as a dual specificity protein phosphatase domain. SEX4 can dephosphorylate C6- and C3-glucosyl residues on native starch grains and related maltodextrin compounds in vitro. This protein interacts with the plant SnRK AKIN11, binds starch, and is localized in the chloroplast. sex4 mutants ha…	dual specificity protein phosphatase (DsPTP1) family protein
AL5G32790	AT3G52200.2	Dihydrolipoamide acetyltransferase, long form protein	Encodes a dihydrolipoamide S-acetyltransferase, a subunit of the mitochondrial pyruvate dehydrogenase complex.	Dihydrolipoamide acetyltransferase, long form protein
AL5G34480	AT5G43500.1	actin-related protein 9	encodes a protein whose sequence is similar to actin-related proteins (ARPs) in other organisms. Member of nuclear ARP family of genes.	actin-related protein 9
AL5G34570	AT3G53620.1	pyrophosphorylase 4	Encodes a soluble protein with inorganic pyrophosphatase activity that is highly specific for Mg-inorganic pyrophosphate. The mRNA is cell-to-cell mobile.	pyrophosphorylase 4
AL5G35050	AT3G54040.1	PAR1 protein		PAR1 protein
AL5G36620	AT3G55470.1	Calcium-dependent lipid-binding (CaLB domain) family protein		Calcium-dependent lipid-binding (CaLB domain) family protein
AL5G37540	AT3G56220.1	transcription regulators		transcription regulator
AL5G37760	AT3G56430.1			import inner membrane translocase subunit
AL5G38300	AT3G56900.1	Transducin/WD40 repeat-like superfamily protein	Encodes ALADIN, a component of the nuclear pore complex.	Transducin/WD40 repeat-like superfamily protein
AL5G41040	AT3G59170.1	F-box/RNI-like superfamily protein		F-box/RNI-like superfamily protein
AL5G41740	AT3G59670.1			elongation factor
AL5G42080	AT3G59920.1	RAB GDP dissociation inhibitor 2	RAB GDP DISSOCIATION INHIBITOR 2 The mRNA is cell-to-cell mobile.	RAB GDP dissociation inhibitor 2
AL5G42710	AT3G60450.1	Phosphoglycerate mutase family protein		Phosphoglycerate mutase family protein
AL5G44750	AT3G62070.1			hypothetical protein
AL5G44830	AT3G62130.1	Pyridoxal phosphate (PLP)-dependent transferases superfamily protein	Encodes an enzyme that decomposes L-cysteine into pyruvate, H2S, and NH3.	Pyridoxal phosphate (PLP)-dependent transferases superfamily protein
AL5G45430	AT1G54970.1	proline-rich protein 1	encodes a proline-rich protein that is specifically expressed in the root. The mRNA is cell-to-cell mobile.	proline-rich protein 1
AL5G45520	AT3G62750.1	beta glucosidase 8	Encodes a putative beta glucosidase, expressed in the peroxisome.	beta glucosidase 8
AL5G45550	AT3G62770.1	Transducin/WD40 repeat-like superfamily protein	Required for autophagosome formation during nutrient deprivation and senescence.	Transducin/WD40 repeat-like superfamily protein
AL5G45560	AT3G62780.1	Calcium-dependent lipid-binding (CaLB domain) family protein		Calcium-dependent lipid-binding (CaLB domain) family protein
AL5G46350	AT3G63490.1	Ribosomal protein L1p/L10e family		Ribosomal protein L1p/L10e family
AL6G10260	AT5G01770.1	HEAT repeat ;WD domain, G-beta repeat protein protein	Encodes one of two Arabidopsis RAPTOR/KOG1 homologs. RAPTOR proteins are binding partners of the target of rapamycin kinase that is present in all eukaryotes and play a central role in the stimulation of cell growth and metabolism in response to nutrients. Mutations in this gene have no visible effects on embryo or plant development.	regulatory-associated protein of TOR 2 (RAPTOR2)
AL6G11240	AT5G02030.1	POX (plant homeobox) family protein	Mutant has additional lateral organs and phyllotaxy defect. Encodes a homeodomain transcription factor. Has sequence similarity to the Arabidopsis ovule development regulator Bell1. Binds directly to the AGAMOUS cis-regulatory element. Its localization to the nucleus is dependent on the coexpression of either STM or BP.	POX (plant homeobox) family protein
AL6G11260	AT5G02040.1	prenylated RAB acceptor 1.A1		prenylated RAB acceptor 1.A1
AL6G11270	AT5G02050.1	Mitochondrial glycoprotein family protein		Mitochondrial glycoprotein family protein
AL6G11280	AT5G02060.1	Uncharacterised protein family (UPF0497)		Uncharacterized protein family (UPF0497)
AL6G11290	AT5G02070.1	Protein kinase family protein		Protein kinase family protein
AL6G11300	AT1G12350.1	4-phospho-panto-thenoylcysteine synthetase	At1g12350 encodes phosphopantothenoylcysteine synthetase (phosphopantothenoylcysteine ligase). Its molecular function was shown to add cysteine forming (R)-4ﻗ°ﻷ-phospho-N-pantothenoylcysteine (PPC)	4-phospho-panto-thenoylcysteine synthetase
AL6G11310	AT5G02090.1			hypothetical protein
AL6G11320	AT5G02100.1	Oxysterol-binding family protein	Encodes a protein that binds to beta-sitosterol and localizes to the ER. The WFDE motif in ORP3a appears to be important for a direct interaction with PVA12 [Plant VAMP-Associated protein 12]. Mutation of this motif causes ORP3a to relocalize to the Golgi and cytosol. The interaction between PVA12 and ORP3a does not appear to be sterol-dependent.	Oxysterol-binding family protein
AL6G11340	AT5G02110.1	CYCLIN D7;1	Encodes CYCLIN D7;1. Overexpression of CYCD7;1 induces cell proliferation and cell enlargement in the embryo and endosperm leading to overgrowth.	CYCLIN D7
AL6G11360	AT5G02130.1	Tetratricopeptide repeat (TPR)-like superfamily protein	SSR1 encodes a tetratricopeptide repeat- containing protein localized in mitochondria. It is involved in root development, possibly by through effects on auxin transport. In ssr1 mutants, the expression PIN genes and trafficking of PIN2 is altered which in turn affects distribution of auxin in the roots.	Tetratricopeptide repeat (TPR)-like superfamily protein
AL6G11370	AT5G02140.1	Pathogenesis-related thaumatin superfamily protein		Pathogenesis-related thaumatin superfamily protein
AL6G11380	AT5G02150.1	Fes1C	Encodes one of the Arabidopsis orthologs of the human Hsp70-binding protein 1 (HspBP-1) and yeast Fes1p: Fes1A (AT3G09350), Fes1B (AT3G53800), Fes1C (AT5G02150).	Fes1C
AL6G11400	AT5G02170.1	Transmembrane amino acid transporter family protein		Transmembrane amino acid transporter family protein
AL6G11550	AT5G02290.1	Protein kinase superfamily protein	Encodes a candidate protein kinase NAK that is similar to the oncogenes met and abl.	Protein kinase superfamily protein
AL6G11680	AT5G02440.1			60S ribosomal protein L36
AL6G13040	AT5G03555.1	permease, cytosine/purines, uracil, thiamine, allantoin family protein	Encodes PLUTO (plastidic nucleobase transporter), a member of the Nucleobase:Cation-Symporter1 protein family, capable of transporting purine and pyrimidine nucleobases.	permease, cytosine/purines, uracil, thiamine, allantoin family protein
AL6G13050	AT5G03560.1	Tetratricopeptide repeat (TPR)-like superfamily protein		Tetratricopeptide repeat (TPR)-like superfamily protein
AL6G13060	AT5G03560.2	Tetratricopeptide repeat (TPR)-like superfamily protein		Tetratricopeptide repeat (TPR)-like superfamily protein
AL6G13070	AT5G03570.2	iron regulated 2	Encodes FPN2, a tonoplast localized nickel transport protein. FPN2 is one of the Arabidopsis orthologs (AT2G38460/IREG1/FPN1 and AT5G03570/IREG2/FPN2) the iron efflux transporter ferroportin (FPN) identified in animals.	iron regulated 2
AL6G13350	AT5G03790.1	homeobox 51	Encodes a homeodomain leucine zipper class I (HD-Zip I) meristem identity regulator that acts together with LFY to induce CAL expression. It binds to the CAL promoter proximal CAATNATTG element. LMI1 acts primarily downstream of LFY in meristem identity regulation. The interaction between LFY, LMI1 and CAL resembles a feed-forward loop transcriptional network motif. The gene also had additional L…	homeobox 51
AL6G14120	AT2G34320.1	Polynucleotidyl transferase, ribonuclease H-like superfamily protein		Polynucleotidyl transferase, ribonuclease H-like superfamily protein
AL6G14550
AL6G14560	AT5G04885.1	Glycosyl hydrolase family protein	Encodes a beta-glucosidase involved in xyloglucan metabolism.	Glycosyl hydrolase family protein
AL6G15940	AT5G05987.1	prenylated RAB acceptor 1.A2		prenylated RAB acceptor 1.A2
AL6G16220	AT5G06220.2	LETM1-like protein		LETM1-like protein
AL6G16790	AT5G06700.1	Plant protein of unknown function (DUF828)	Encodes a member of the TBL (TRICHOME BIREFRINGENCE-LIKE) gene family containing a plant-specific DUF231 (domain of unknown function) domain. TBL gene family has 46 members, two of which (TBR/AT5G06700 and TBL3/AT5G01360) have been shown to be involved in the synthesis and deposition of secondary wall cellulose, presumably by influencing the esterification state of pectic polymers. A nomenclature…	trichome birefringence-like protein (DUF828)
AL6G16880	AT5G06770.1	KH domain-containing protein / zinc finger (CCCH type) family protein	KHZ2 is a CCCH zinc-finger and KH domain protein belonging to the VII subfamily. It is expressed throughout the plant. Highly similar to KHZ1.Double mutants with khz1 are late flowering. Overexpression leads to increased rates of leaf senescence.	KH domain-containing protein / zinc finger (CCCH type) family protein
AL6G17090	AT5G06940.1	Leucine-rich repeat receptor-like protein kinase family protein		Leucine-rich repeat receptor-like protein kinase family protein
AL6G17110	AT5G06960.1	OCS-element binding factor 5	Encodes a basic leucine zipper (B-ZIP) containing protein that interacts with NPR1 to promote expression of salicylic acid induced genes. Binds the ocs-element.	OCS-element binding factor 5
AL6G20370	AT5G09950.1	Tetratricopeptide repeat (TPR)-like superfamily protein	Encodes a DYW-class PPR protein required for RNA editing at four sites in mitochondria of A. thaliana.	Tetratricopeptide repeat (TPR)-like superfamily protein
AL6G20570	AT5G10110.1			DNA-directed RNA polymerase subunit beta
AL6G21320	AT5G10760.1	Eukaryotic aspartyl protease family protein		Eukaryotic aspartyl protease family protein
AL6G21650	AT5G11030.2	aberrant lateral root formation 4	alf4-1 prevents initiation of lateral roots. Cannot be rescued by IAA. Protein belongs to a plant-specific gene family and is localized to the nucleus.	aberrant root formation protein
AL6G21810	AT5G11170.1	DEAD/DEAH box RNA helicase family protein	One of two genes encoding an ATP-dependent RNA helicase that localizes predominantly to euchromatic regions of Arabidopsis nuclei, and associates with genes transcribed by RNA polymerase II independently from the presence of introns. It is not detected at non-transcribed loci. It interacts with ssRNA, dsRNA and dsDNA, but not with ssDNA. Its ATPase activity is stimulated by RNA and dsDNA and its …	DEAD/DEAH box RNA helicase family protein
AL6G22290	AT5G11590.1	Integrase-type DNA-binding superfamily protein	encodes a member of the DREB subfamily A-4 of ERF/AP2 transcription factor family. The protein contains one AP2 domain. There are 17 members in this subfamily including TINY.	Integrase-type DNA-binding superfamily protein
AL6G22610	AT5G11850.1	Protein kinase superfamily protein		Protein kinase superfamily protein
AL6G22870	AT5G12080.3	mechanosensitive channel of small conductance-like 10	Encodes a mechanosensitive (or stretch-activated) ion channel in the plasma membrane with a moderate preference for anions.Cell death activity is negatively regulated by phosphorylation while mechanosensitive properties are unaffected.	mechanosensitive channel of small conductance-like 10
[truncated: 168 more rows]
