# Supplementary material for: Parallel adaptation in autopolyploid Arabidopsis arenosa is dominated by repeated recruitment of shared alleles
Source: Nat Commun. 2021 Aug 17;12:4979. doi: 10.1038/s41467-021-25256-5 (PMC8370997; doi:10.1038/s41467-021-25256-5)
Supplement: Supplementary file 3 — Supplementary Data 1-12 [file 41467_2021_25256_MOESM3_ESM.zip › Supplemementary_data/Supplementary_data_4.xlsx]

## Sheet: GO Fst union BP
Supplementary Dataset 4A: Results from GO enrichment analysis of the union of all 2245 differentiation candidates. Enriched biological processes when applying the classic and elim algorithm with p < 0.05 assed by Fisher = Fisher's excact test.
GO.ID	Term	Annotated	Significant	Expected	classicFisher	elimFisher	Fold_enrichment
GO:0006606	protein import into nucleus	53	13	4.24	0.00021	0.00021	3.06604
GO:0009090	homoserine biosynthetic process	6	4	0.48	0.00054	0.00054	8.33333
GO:0046777	protein autophosphorylation	256	36	20.47	0.00065	0.00065	1.75867
GO:0030433	ubiquitin-dependent ERAD pathway	46	11	3.68	0.00080	0.00080	2.98913
GO:0044237	cellular metabolic process	11648	1050	931.19	6.0e-09	0.00140	1.12759
GO:0006807	nitrogen compound metabolic process	9969	889	796.96	4.5e-06	0.00149	1.11549
GO:0010629	negative regulation of gene expression	618	73	49.41	0.00050	0.00161	1.47743
GO:0006537	glutamate biosynthetic process	4	3	0.32	0.00192	0.00192	9.375
GO:0070829	heterochromatin maintenance	4	3	0.32	0.00192	0.00192	9.375
GO:0044260	cellular macromolecule metabolic process	7690	701	614.77	6.7e-06	0.00205	1.14026
GO:0034755	iron ion transmembrane transport	25	7	2	0.00274	0.00274	3.5
GO:0048366	leaf development	390	47	31.18	0.00315	0.00315	1.50738
GO:0090116	C-5 methylation of cytosine	9	4	0.72	0.00370	0.00370	5.55556
GO:0007033	vacuole organization	80	14	6.4	0.00418	0.00418	2.1875
GO:0071704	organic substance metabolic process	12031	1078	961.8	1.2e-08	0.00425	1.12082
GO:0050794	regulation of cellular process	5548	514	443.53	4.7e-05	0.00429	1.15888
GO:0000281	mitotic cytokinesis	41	9	3.28	0.00439	0.00439	2.7439
GO:0006071	glycerol metabolic process	27	7	2.16	0.00440	0.00440	3.24074
GO:0050793	regulation of developmental process	790	84	63.16	0.00442	0.00442	1.32996
GO:0007231	osmosensory signaling pathway	5	3	0.4	0.00451	0.00451	7.5
GO:0034765	regulation of ion transmembrane transpor...	49	10	3.92	0.00478	0.00478	2.55102
GO:0006880	intracellular sequestering of iron ion	15	5	1.2	0.00494	0.00494	4.16667
GO:0043412	macromolecule modification	3653	354	292.03	3.3e-05	0.00518	1.2122
GO:0019853	L-ascorbic acid biosynthetic process	28	7	2.24	0.00547	0.00547	3.125
GO:0009894	regulation of catabolic process	154	22	12.31	0.00558	0.00558	1.78716
GO:0016310	phosphorylation	1772	183	141.66	0.00016	0.00577	1.29183
GO:0046578	regulation of Ras protein signal transdu...	10	4	0.8	0.00577	0.00577	5
GO:1901701	cellular response to oxygen-containing c...	812	85	64.91	0.00631	0.00631	1.30951
GO:0006824	cobalt ion transport	2	2	0.16	0.00639	0.00639	12.5
GO:0010442	guard cell morphogenesis	2	2	0.16	0.00639	0.00639	12.5
GO:0010952	positive regulation of peptidase activit...	2	2	0.16	0.00639	0.00639	12.5
GO:0015675	nickel cation transport	2	2	0.16	0.00639	0.00639	12.5
GO:0043609	regulation of carbon utilization	2	2	0.16	0.00639	0.00639	12.5
GO:1990532	stress response to nickel ion	2	2	0.16	0.00639	0.00639	12.5
GO:0016192	vesicle-mediated transport	532	59	42.53	0.00661	0.00661	1.38726
GO:0007292	female gamete generation	16	5	1.28	0.00672	0.00672	3.90625
GO:0043244	regulation of protein-containing complex...	29	7	2.32	0.00672	0.00672	3.01724
GO:0010038	response to metal ion	493	57	39.41	0.00315	0.00687	1.44633
GO:0051028	mRNA transport	77	13	6.16	0.00770	0.00770	2.11039
GO:0051017	actin filament bundle assembly	23	6	1.84	0.00798	0.00798	3.26087
GO:0030042	actin filament depolymerization	30	7	2.4	0.00817	0.00817	2.91667
GO:0030244	cellulose biosynthetic process	61	11	4.88	0.00837	0.00837	2.2541
GO:0071805	potassium ion transmembrane transport	61	11	4.88	0.00837	0.00837	2.2541
GO:0010018	far-red light signaling pathway	6	3	0.48	0.00849	0.00849	6.25
GO:0032979	protein insertion into mitochondrial inn...	6	3	0.48	0.00849	0.00849	6.25
GO:0080187	floral organ senescence	6	3	0.48	0.00849	0.00849	6.25
GO:0009088	threonine biosynthetic process	11	4	0.88	0.00850	0.00850	4.54545
GO:0002833	positive regulation of response to bioti...	78	13	6.24	0.00858	0.00858	2.08333
GO:0051649	establishment of localization in cell	850	100	67.95	6.0e-05	0.00868	1.47167
GO:0034655	nucleobase-containing compound catabolic...	199	26	15.91	0.00899	0.00899	1.63419
GO:0006405	RNA export from nucleus	70	12	5.6	0.00907	0.00907	2.14286
GO:0009968	negative regulation of signal transducti...	105	16	8.39	0.00913	0.00913	1.90703
GO:0018193	peptidyl-amino acid modification	509	56	40.69	0.00933	0.00933	1.37626
GO:0006996	organelle organization	2093	212	167.32	0.00015	0.00947	1.26703
GO:0019538	protein metabolic process	4829	453	386.05	5.0e-05	0.01002	1.17342
GO:0042594	response to starvation	201	26	16.07	0.01018	0.01018	1.61792
GO:0015031	protein transport	903	102	72.19	0.00024	0.01019	1.41294
GO:0048878	chemical homeostasis	411	50	32.86	0.00196	0.01041	1.52161
GO:0045184	establishment of protein localization	915	103	73.15	0.00025	0.01044	1.40807
GO:0006468	protein phosphorylation	1296	139	103.61	0.00021	0.01090	1.34157
GO:2000113	negative regulation of cellular macromol...	402	48	32.14	0.00344	0.01144	1.49347
GO:0006607	NLS-bearing protein import into nucleus	18	5	1.44	0.01152	0.01152	3.47222
GO:0030834	regulation of actin filament depolymeriz...	18	5	1.44	0.01152	0.01152	3.47222
GO:1900057	positive regulation of leaf senescence	18	5	1.44	0.01152	0.01152	3.47222
GO:1905623	positive regulation of leaf development	18	5	1.44	0.01152	0.01152	3.47222
GO:0044093	positive regulation of molecular functio...	296	37	23.66	0.00452	0.01155	1.56382
GO:0009787	regulation of abscisic acid-activated si...	117	17	9.35	0.01168	0.01168	1.81818
GO:1901419	regulation of response to alcohol	117	17	9.35	0.01168	0.01168	1.81818
GO:1905957	regulation of cellular response to alcoh...	117	17	9.35	0.01168	0.01168	1.81818
GO:0032103	positive regulation of response to exter...	81	13	6.48	0.01170	0.01170	2.00617
GO:2000031	regulation of salicylic acid mediated si...	32	7	2.56	0.01175	0.01175	2.73438
GO:0012501	programmed cell death	174	23	13.91	0.01176	0.01176	1.65349
GO:0018105	peptidyl-serine phosphorylation	99	15	7.91	0.01194	0.01194	1.89633
GO:0060968	regulation of gene silencing	64	11	5.12	0.01196	0.01196	2.14844
GO:0010424	DNA methylation on cytosine within a CG ...	12	4	0.96	0.01196	0.01196	4.16667
GO:0009292	genetic transfer	25	6	2	0.01221	0.01221	3
GO:0009294	DNA mediated transformation	25	6	2	0.01221	0.01221	3
GO:0009553	embryo sac development	146	20	11.67	0.01246	0.01246	1.7138
GO:0044267	cellular protein metabolic process	4394	416	351.27	5.0e-05	0.01265	1.18427
GO:0002684	positive regulation of immune system pro...	48	9	3.84	0.01272	0.01272	2.34375
GO:0045089	positive regulation of innate immune res...	48	9	3.84	0.01272	0.01272	2.34375
GO:0050778	positive regulation of immune response	48	9	3.84	0.01272	0.01272	2.34375
GO:0016458	gene silencing	219	30	17.51	0.00264	0.01276	1.71331
GO:0018209	peptidyl-serine modification	100	15	7.99	0.01304	0.01304	1.87735
GO:0006950	response to stress	4050	369	323.77	0.00248	0.01310	1.1397
GO:0006464	cellular protein modification process	3211	310	256.7	0.00015	0.01363	1.20764
GO:0036211	protein modification process	3211	310	256.7	0.00015	0.01363	1.20764
GO:0048229	gametophyte development	455	50	36.37	0.01370	0.01370	1.37476
GO:0002682	regulation of immune system process	119	17	9.51	0.01370	0.01370	1.78759
GO:0009561	megagametogenesis	74	12	5.92	0.01395	0.01395	2.02703
GO:0018344	protein geranylgeranylation	7	3	0.56	0.01397	0.01397	5.35714
GO:0019243	methylglyoxal catabolic process to D-lac...	7	3	0.56	0.01397	0.01397	5.35714
GO:0048523	negative regulation of cellular process	875	97	69.95	0.00063	0.01426	1.3867
GO:0010043	response to zinc ion	41	8	3.28	0.01454	0.01454	2.43902
GO:0034406	cell wall beta-glucan metabolic process	19	5	1.52	0.01463	0.01463	3.28947
GO:0052541	plant-type cell wall cellulose metabolic...	19	5	1.52	0.01463	0.01463	3.28947
GO:0055062	phosphate ion homeostasis	19	5	1.52	0.01463	0.01463	3.28947
GO:0072506	trivalent inorganic anion homeostasis	19	5	1.52	0.01463	0.01463	3.28947
GO:0009556	microsporogenesis	26	6	2.08	0.01482	0.01482	2.88462
GO:0044764	multi-organism cellular process	26	6	2.08	0.01482	0.01482	2.88462
GO:0046907	intracellular transport	801	94	64.03	0.00011	0.01487	1.46806
GO:0070085	glycosylation	228	28	18.23	0.01532	0.01532	1.53593
GO:0006401	RNA catabolic process	159	21	12.71	0.01569	0.01569	1.65224
GO:0048856	anatomical structure development	3238	304	258.86	0.00111	0.01618	1.17438
GO:0051225	spindle assembly	50	9	4	0.01647	0.01647	2.25
GO:0071824	protein-DNA complex subunit organization	160	21	12.79	0.01674	0.01674	1.64191
GO:1900426	positive regulation of defense response ...	27	6	2.16	0.01779	0.01779	2.77778
GO:0001907	killing by symbiont of host cells	3	2	0.24	0.01814	0.01814	8.33333
GO:0010343	singlet oxygen-mediated programmed cell ...	3	2	0.24	0.01814	0.01814	8.33333
GO:0030682	mitigation of host defenses by symbiont	3	2	0.24	0.01814	0.01814	8.33333
GO:0031341	regulation of cell killing	3	2	0.24	0.01814	0.01814	8.33333
GO:0031343	positive regulation of cell killing	3	2	0.24	0.01814	0.01814	8.33333
GO:0042790	nucleolar large rRNA transcription by RN...	3	2	0.24	0.01814	0.01814	8.33333
GO:0043001	Golgi to plasma membrane protein transpo...	3	2	0.24	0.01814	0.01814	8.33333
GO:0044090	positive regulation of vacuole organizat...	3	2	0.24	0.01814	0.01814	8.33333
GO:0044531	modulation of programmed cell death in o...	3	2	0.24	0.01814	0.01814	8.33333
GO:0051709	regulation of killing of cells of other ...	3	2	0.24	0.01814	0.01814	8.33333
GO:0051712	positive regulation of killing of cells ...	3	2	0.24	0.01814	0.01814	8.33333
GO:0051883	killing of cells in other organism invol...	3	2	0.24	0.01814	0.01814	8.33333
GO:0052042	positive regulation by symbiont of host ...	3	2	0.24	0.01814	0.01814	8.33333
GO:0052158	modulation by symbiont of host resistanc...	3	2	0.24	0.01814	0.01814	8.33333
GO:0052167	modulation by symbiont of host innate im...	3	2	0.24	0.01814	0.01814	8.33333
GO:0052248	modulation of programmed cell death in o...	3	2	0.24	0.01814	0.01814	8.33333
GO:0052330	positive regulation by organism of progr...	3	2	0.24	0.01814	0.01814	8.33333
GO:0052390	induction by symbiont of host innate imm...	3	2	0.24	0.01814	0.01814	8.33333
GO:0052553	modulation by symbiont of host immune re...	3	2	0.24	0.01814	0.01814	8.33333
GO:0052559	induction by symbiont of host immune res...	3	2	0.24	0.01814	0.01814	8.33333
GO:0052572	response to host immune response	3	2	0.24	0.01814	0.01814	8.33333
GO:0061951	establishment of protein localization to...	3	2	0.24	0.01814	0.01814	8.33333
GO:0080185	effector-mediated induction of plant hyp...	3	2	0.24	0.01814	0.01814	8.33333
GO:0097054	L-glutamate biosynthetic process	3	2	0.24	0.01814	0.01814	8.33333
GO:0140404	effector-mediated modulation of host inn...	3	2	0.24	0.01814	0.01814	8.33333
GO:0140415	effector-mediated modulation of host def...	3	2	0.24	0.01814	0.01814	8.33333
GO:0140418	effector-mediated modulation of host pro...	3	2	0.24	0.01814	0.01814	8.33333
GO:1900037	regulation of cellular response to hypox...	3	2	0.24	0.01814	0.01814	8.33333
GO:0051246	regulation of protein metabolic process	663	70	53	0.01025	0.01876	1.32075
GO:0031349	positive regulation of defense response	86	13	6.88	0.01878	0.01878	1.88953
GO:0031667	response to nutrient levels	232	28	18.55	0.01892	0.01892	1.50943
GO:0023052	signaling	2075	205	165.88	0.00072	0.01948	1.23583
GO:0055065	metal ion homeostasis	168	25	13.43	0.00188	0.01961	1.8615
GO:0007034	vacuolar transport	105	15	8.39	0.01976	0.01976	1.78784
GO:0051276	chromosome organization	735	77	58.76	0.00885	0.02045	1.31042
GO:0045892	negative regulation of transcription	321	39	25.66	0.00586	0.02052	1.51988
GO:0050801	ion homeostasis	280	36	22.38	0.00319	0.02056	1.60858
GO:0032502	developmental process	3419	325	273.33	0.00031	0.02068	1.18904
GO:1900424	regulation of defense response to bacter...	52	9	4.16	0.02098	0.02098	2.16346
GO:0007143	female meiotic nuclear division	8	3	0.64	0.02104	0.02104	4.6875
GO:0032011	ARF protein signal transduction	8	3	0.64	0.02104	0.02104	4.6875
GO:0032012	regulation of ARF protein signal transdu...	8	3	0.64	0.02104	0.02104	4.6875
GO:0036473	cell death in response to oxidative stre...	8	3	0.64	0.02104	0.02104	4.6875
GO:0097468	programmed cell death in response to rea...	8	3	0.64	0.02104	0.02104	4.6875
GO:0009833	plant-type primary cell wall biogenesis	28	6	2.24	0.02116	0.02116	2.67857
GO:0043069	negative regulation of programmed cell d...	28	6	2.24	0.02116	0.02116	2.67857
GO:0046686	response to cadmium ion	349	39	27.9	0.02121	0.02121	1.39785
GO:0030835	negative regulation of actin filament de...	14	4	1.12	0.02127	0.02127	3.57143
GO:0031053	primary miRNA processing	14	4	1.12	0.02127	0.02127	3.57143
GO:0051693	actin filament capping	14	4	1.12	0.02127	0.02127	3.57143
GO:0007165	signal transduction	2033	201	162.53	0.00078	0.02132	1.23669
GO:0009791	post-embryonic development	1612	155	128.87	0.00849	0.02144	1.20276
GO:0010558	negative regulation of macromolecule bio...	418	48	33.42	0.00718	0.02152	1.43627
GO:0033866	nucleoside bisphosphate biosynthetic pro...	36	7	2.88	0.02206	0.02206	2.43056
GO:0034030	ribonucleoside bisphosphate biosynthetic...	36	7	2.88	0.02206	0.02206	2.43056
GO:0034033	purine nucleoside bisphosphate biosynthe...	36	7	2.88	0.02206	0.02206	2.43056
GO:0031333	negative regulation of protein-containin...	21	5	1.68	0.02241	0.02241	2.97619
GO:0032272	negative regulation of protein polymeriz...	21	5	1.68	0.02241	0.02241	2.97619
GO:0046185	aldehyde catabolic process	21	5	1.68	0.02241	0.02241	2.97619
GO:0055083	monovalent inorganic anion homeostasis	21	5	1.68	0.02241	0.02241	2.97619
GO:0072505	divalent inorganic anion homeostasis	21	5	1.68	0.02241	0.02241	2.97619
GO:1901259	chloroplast rRNA processing	21	5	1.68	0.02241	0.02241	2.97619
GO:1901879	regulation of protein depolymerization	21	5	1.68	0.02241	0.02241	2.97619
GO:0009617	response to bacterium	534	56	42.69	0.02242	0.02242	1.31178
GO:0032501	multicellular organismal process	3198	302	255.66	0.00080	0.02270	1.18126
GO:0006886	intracellular protein transport	630	75	50.36	0.00034	0.02289	1.48928
GO:0006793	phosphorus metabolic process	2559	260	204.58	2.0e-05	0.02319	1.2709
GO:0006897	endocytosis	98	14	7.83	0.02379	0.02379	1.78799
GO:0031047	gene silencing by RNA	146	19	11.67	0.02390	0.02390	1.62811
GO:0015833	peptide transport	935	102	74.75	0.00080	0.02399	1.36455
GO:1903008	organelle disassembly	29	6	2.32	0.02492	0.02492	2.58621
GO:0065004	protein-DNA complex assembly	137	18	10.95	0.02513	0.02513	1.64384
GO:0002183	cytoplasmic translational initiation	37	7	2.96	0.02539	0.02539	2.36486
GO:0034293	sexual sporulation	37	7	2.96	0.02539	0.02539	2.36486
GO:0043934	sporulation	37	7	2.96	0.02539	0.02539	2.36486
GO:0048236	plant-type sporogenesis	37	7	2.96	0.02539	0.02539	2.36486
GO:0015698	inorganic anion transport	147	19	11.75	0.02547	0.02547	1.61702
GO:0034470	ncRNA processing	451	48	36.05	0.02589	0.02589	1.33148
GO:0051253	negative regulation of RNA metabolic pro...	348	41	27.82	0.00810	0.02610	1.47376
GO:0002098	tRNA wobble uridine modification	22	5	1.76	0.02714	0.02714	2.84091
GO:0006553	lysine metabolic process	22	5	1.76	0.02714	0.02714	2.84091
GO:0010506	regulation of autophagy	22	5	1.76	0.02714	0.02714	2.84091
GO:0035384	thioester biosynthetic process	22	5	1.76	0.02714	0.02714	2.84091
GO:0051494	negative regulation of cytoskeleton orga...	22	5	1.76	0.02714	0.02714	2.84091
GO:0071616	acyl-CoA biosynthetic process	22	5	1.76	0.02714	0.02714	2.84091
GO:0080188	gene silencing by RNA-directed DNA methy...	22	5	1.76	0.02714	0.02714	2.84091
GO:0140458	pre-transcriptional gene silencing by RN...	22	5	1.76	0.02714	0.02714	2.84091
GO:1902904	negative regulation of supramolecular fi...	22	5	1.76	0.02714	0.02714	2.84091
GO:1901880	negative regulation of protein depolymer...	15	4	1.2	0.02721	0.02721	3.33333
GO:0002376	immune system process	442	47	35.34	0.02762	0.02762	1.32994
GO:0098771	inorganic ion homeostasis	245	32	19.59	0.00411	0.02798	1.63349
GO:0006396	RNA processing	991	96	79.22	0.02813	0.02813	1.21182
GO:0044085	cellular component biogenesis	1630	155	130.31	0.01236	0.02815	1.18947
GO:0071407	cellular response to organic cyclic comp...	189	23	15.11	0.02859	0.02859	1.52217
GO:0009738	abscisic acid-activated signaling pathwa...	293	33	23.42	0.02896	0.02896	1.40905
GO:0031935	regulation of chromatin silencing	30	6	2.4	0.02911	0.02911	2.5
GO:0033043	regulation of organelle organization	325	36	25.98	0.02917	0.02917	1.38568
GO:0009809	lignin biosynthetic process	55	9	4.4	0.02930	0.02930	2.04545
GO:0043170	macromolecule metabolic process	9358	851	748.11	2.8e-07	0.02936	1.13753
GO:0008219	cell death	210	25	16.79	0.02947	0.02947	1.48898
GO:0042886	amide transport	955	103	76.35	0.00110	0.02955	1.34905
GO:0006086	acetyl-CoA biosynthetic process from pyr...	9	3	0.72	0.02971	0.02971	4.16667
GO:0009405	pathogenesis	9	3	0.72	0.02971	0.02971	4.16667
GO:0010412	mannan metabolic process	9	3	0.72	0.02971	0.02971	4.16667
GO:0043903	regulation of symbiotic process	9	3	0.72	0.02971	0.02971	4.16667
GO:0031327	negative regulation of cellular biosynth...	438	49	35.02	0.01068	0.02986	1.3992
GO:0032101	regulation of response to external stimu...	180	22	14.39	0.03041	0.03041	1.52884
GO:1901564	organonitrogen compound metabolic proces...	6069	550	485.18	0.00024	0.03169	1.1336
GO:0048589	developmental growth	479	50	38.29	0.03179	0.03179	1.30582
GO:0065008	regulation of biological quality	1140	112	91.14	0.01300	0.03180	1.22888
GO:0002181	cytoplasmic translation	102	14	8.15	0.03230	0.03230	1.71779
GO:0010119	regulation of stomatal movement	102	14	8.15	0.03230	0.03230	1.71779
GO:0022402	cell cycle process	511	58	40.85	0.00435	0.03236	1.41983
GO:0015918	sterol transport	23	5	1.84	0.03246	0.03246	2.71739
GO:0045595	regulation of cell differentiation	74	11	5.92	0.03257	0.03257	1.85811
GO:0048506	regulation of timing of meristematic pha...	39	7	3.12	0.03304	0.03304	2.24359
GO:0048510	regulation of timing of transition from ...	39	7	3.12	0.03304	0.03304	2.24359
GO:0097502	mannosylation	39	7	3.12	0.03304	0.03304	2.24359
GO:0044265	cellular macromolecule catabolic process	843	89	67.39	0.00421	0.03367	1.32067
GO:0018107	peptidyl-threonine phosphorylation	31	6	2.48	0.03373	0.03373	2.41935
GO:0018210	peptidyl-threonine modification	31	6	2.48	0.03373	0.03373	2.41935
GO:0042592	homeostatic process	619	66	49.49	0.01010	0.03375	1.3336
GO:0034471	ncRNA 5'-end processing	16	4	1.28	0.03404	0.03404	3.125
GO:0043242	negative regulation of protein-containin...	16	4	1.28	0.03404	0.03404	3.125
GO:0098781	ncRNA transcription	16	4	1.28	0.03404	0.03404	3.125
GO:0010648	negative regulation of cell communicatio...	109	18	8.71	0.00246	0.03410	2.06659
GO:0023057	negative regulation of signaling	109	18	8.71	0.00246	0.03410	2.06659
GO:0043085	positive regulation of catalytic activit...	278	33	22.22	0.01461	0.03412	1.48515
GO:0001188	RNA polymerase I preinitiation complex a...	4	2	0.32	0.03437	0.03437	6.25
GO:0002143	tRNA wobble position uridine thiolation	4	2	0.32	0.03437	0.03437	6.25
GO:0006680	glucosylceramide catabolic process	4	2	0.32	0.03437	0.03437	6.25
GO:0006850	mitochondrial pyruvate transmembrane tra...	4	2	0.32	0.03437	0.03437	6.25
GO:0019377	glycolipid catabolic process	4	2	0.32	0.03437	0.03437	6.25
GO:0031538	negative regulation of anthocyanin metab...	4	2	0.32	0.03437	0.03437	6.25
GO:0034053	modulation by symbiont of host defense-r...	4	2	0.32	0.03437	0.03437	6.25
GO:0044068	modulation by symbiont of host cellular ...	4	2	0.32	0.03437	0.03437	6.25
GO:0046477	glycosylceramide catabolic process	4	2	0.32	0.03437	0.03437	6.25
GO:0046479	glycosphingolipid catabolic process	4	2	0.32	0.03437	0.03437	6.25
GO:0052031	modulation by symbiont of host defense r...	4	2	0.32	0.03437	0.03437	6.25
GO:0052040	modulation by symbiont of host programme...	4	2	0.32	0.03437	0.03437	6.25
GO:0052173	response to defenses of other organism	4	2	0.32	0.03437	0.03437	6.25
GO:0052200	response to host defenses	4	2	0.32	0.03437	0.03437	6.25
GO:0071494	cellular response to UV-C	4	2	0.32	0.03437	0.03437	6.25
GO:0075136	response to host	4	2	0.32	0.03437	0.03437	6.25
GO:1900111	positive regulation of histone H3-K9 dim...	4	2	0.32	0.03437	0.03437	6.25
GO:0048638	regulation of developmental growth	162	20	12.95	0.03437	0.03437	1.5444
GO:0045934	negative regulation of nucleobase-contai...	366	42	29.26	0.01145	0.03442	1.43541
GO:0010150	leaf senescence	142	18	11.35	0.03443	0.03443	1.5859
GO:0034660	ncRNA metabolic process	537	55	42.93	0.03470	0.03470	1.28116
GO:0051049	regulation of transport	162	25	12.95	0.00112	0.03472	1.9305
GO:0033108	mitochondrial respiratory chain complex ...	48	8	3.84	0.03512	0.03512	2.08333
GO:0008104	protein localization	1078	113	86.18	0.00174	0.03544	1.31121
GO:0071446	cellular response to salicylic acid stim...	75	11	6	0.03551	0.03551	1.83333
GO:0051128	regulation of cellular component organiz...	469	53	37.49	0.00675	0.03596	1.41371
GO:0048507	meristem development	277	31	22.14	0.03599	0.03599	1.40018
GO:0051093	negative regulation of developmental pro...	163	20	13.03	0.03635	0.03635	1.53492
GO:0009890	negative regulation of biosynthetic proc...	444	49	35.5	0.01353	0.03652	1.38028
GO:0009926	auxin polar transport	104	14	8.31	0.03731	0.03731	1.68472
GO:0060548	negative regulation of cell death	40	7	3.2	0.03739	0.03739	2.1875
GO:0002097	tRNA wobble base modification	24	5	1.92	0.03839	0.03839	2.60417
GO:0010143	cutin biosynthetic process	24	5	1.92	0.03839	0.03839	2.60417
GO:0071218	cellular response to misfolded protein	24	5	1.92	0.03839	0.03839	2.60417
GO:0043067	regulation of programmed cell death	76	11	6.08	0.03864	0.03864	1.80921
GO:0000387	spliceosomal snRNP assembly	32	6	2.56	0.03881	0.03881	2.34375
GO:0000741	karyogamy	32	6	2.56	0.03881	0.03881	2.34375
GO:1902679	negative regulation of RNA biosynthetic ...	337	39	26.94	0.01267	0.03906	1.44766
GO:1903507	negative regulation of nucleic acid-temp...	337	39	26.94	0.01267	0.03906	1.44766
GO:0070588	calcium ion transmembrane transport	67	10	5.36	0.03942	0.03942	1.86567
GO:0045087	innate immune response	387	41	30.94	0.03943	0.03943	1.32515
GO:0006458	'de novo' protein folding	58	9	4.64	0.03968	0.03968	1.93966
GO:0046434	organophosphate catabolic process	58	9	4.64	0.03968	0.03968	1.93966
GO:0000972	transcription-dependent tethering of RNA...	10	3	0.8	0.03997	0.03997	3.75
GO:0042138	meiotic DNA double-strand break formatio...	10	3	0.8	0.03997	0.03997	3.75
GO:0044088	regulation of vacuole organization	10	3	0.8	0.03997	0.03997	3.75
GO:0051570	regulation of histone H3-K9 methylation	10	3	0.8	0.03997	0.03997	3.75
GO:0061727	methylglyoxal catabolic process to lacta...	10	3	0.8	0.03997	0.03997	3.75
GO:0010608	posttranscriptional regulation of gene e...	312	34	24.94	0.04056	0.04056	1.36327
GO:0022604	regulation of cell morphogenesis	115	15	9.19	0.04067	0.04067	1.63221
GO:0051567	histone H3-K9 methylation	17	4	1.36	0.04177	0.04177	2.94118
GO:0071712	ER-associated misfolded protein cataboli...	17	4	1.36	0.04177	0.04177	2.94118
GO:0035195	gene silencing by miRNA	41	7	3.28	0.04209	0.04209	2.13415
GO:0006955	immune response	400	42	31.98	0.04232	0.04232	1.31332
GO:0042742	defense response to bacterium	455	47	36.37	0.04235	0.04235	1.29227
GO:0007154	cell communication	2375	226	189.87	0.00267	0.04270	1.19029
GO:0009863	salicylic acid mediated signaling pathwa...	68	10	5.44	0.04304	0.04304	1.83824
GO:0006637	acyl-CoA metabolic process	50	8	4	0.04346	0.04346	2
GO:0035383	thioester metabolic process	50	8	4	0.04346	0.04346	2
GO:0051084	'de novo' posttranslational protein fold...	50	8	4	0.04346	0.04346	2
GO:0051085	chaperone cofactor-dependent protein ref...	50	8	4	0.04346	0.04346	2
GO:0007166	cell surface receptor signaling pathway	126	16	10.07	0.04366	0.04366	1.58888
GO:0034728	nucleosome organization	87	12	6.96	0.04377	0.04377	1.72414
GO:0009559	embryo sac central cell differentiation	33	6	2.64	0.04434	0.04434	2.27273
GO:0003006	developmental process involved in reprod...	1521	142	121.59	0.02772	0.04475	1.16786
GO:0010499	proteasomal ubiquitin-independent protei...	25	5	2	0.04494	0.04494	2.5
GO:0090630	activation of GTPase activity	25	5	2	0.04494	0.04494	2.5
GO:0080134	regulation of response to stress	402	42	32.14	0.04522	0.04522	1.30678
GO:0050776	regulation of immune response	107	14	8.55	0.04582	0.04582	1.63743
GO:0007275	multicellular organism development	2855	266	228.24	0.00351	0.04586	1.16544
GO:0048868	pollen tube development	209	24	16.71	0.04633	0.04633	1.43627
GO:0055076	transition metal ion homeostasis	103	17	8.23	0.00322	0.04655	2.06561
GO:0031347	regulation of defense response	262	29	20.95	0.04664	0.04664	1.38425
GO:0035266	meristem growth	69	10	5.52	0.04688	0.04688	1.81159
GO:0051716	cellular response to stimulus	3401	326	271.89	0.00017	0.04704	1.19901
GO:2000024	regulation of leaf development	88	12	7.04	0.04715	0.04715	1.70455
GO:0009991	response to extracellular stimulus	273	30	21.82	0.04724	0.04724	1.37489
GO:0055072	iron ion homeostasis	66	13	5.28	0.00194	0.04761	2.46212
GO:0007049	cell cycle	715	75	57.16	0.00940	0.04763	1.31211
GO:0032268	regulation of cellular protein metabolic...	641	65	51.24	0.02816	0.04808	1.26854
GO:0009657	plastid organization	317	34	25.34	0.04893	0.04893	1.34175

## Sheet: GO Fst union MF
Supplementary Dataset 4B: Results from GO enrichment analysis of the union of all 2245 differentiation candidates. Enriched molecular funtions when applying the classic and elim algorithm with p < 0.05 assed by Fisher = Fisher's excact test.
GO.ID	Term	Annotated	Significant	Expected	classicFisher	elimFisher	Fold_enrichment
GO:0043531	ADP binding	187	30	15.66	0.00042	0.00042	1.91571
GO:0000049	tRNA binding	42	11	3.52	0.00052	0.00052	3.125
GO:0050135	NAD(P)+ nucleosidase activity	115	21	9.63	0.00053	0.00053	2.18069
GO:0061809	NAD+ nucleotidase, cyclic ADP-ribose gen...	115	21	9.63	0.00053	0.00053	2.18069
GO:0004072	aspartate kinase activity	6	4	0.5	0.00064	0.00064	8
GO:0140142	nucleocytoplasmic carrier activity	27	8	2.26	0.00124	0.00124	3.53982
GO:0004046	aminoacylase activity	4	3	0.33	0.00220	0.00220	9.09091
GO:0050105	L-gulonolactone oxidase activity	8	4	0.67	0.00261	0.00261	5.97015
GO:0008889	glycerophosphodiester phosphodiesterase ...	13	5	1.09	0.00297	0.00297	4.58716
GO:0004674	protein serine/threonine kinase activity	944	103	79.06	0.00322	0.00322	1.30281
GO:0017056	structural constituent of nuclear pore	25	7	2.09	0.00357	0.00357	3.34928
GO:0003885	D-arabinono-1,4-lactone oxidase activity	9	4	0.75	0.00438	0.00438	5.33333
GO:0003886	DNA (cytosine-5-)-methyltransferase acti...	9	4	0.75	0.00438	0.00438	5.33333
GO:0005267	potassium channel activity	26	7	2.18	0.00453	0.00453	3.21101
GO:0008139	nuclear localization sequence binding	27	7	2.26	0.00568	0.00568	3.09735
GO:0030515	snoRNA binding	27	7	2.26	0.00568	0.00568	3.09735
GO:0051753	mannan synthase activity	27	7	2.26	0.00568	0.00568	3.09735
GO:0022843	voltage-gated cation channel activity	21	6	1.76	0.00618	0.00618	3.40909
GO:0016041	glutamate synthase (ferredoxin) activity	2	2	0.17	0.00701	0.00701	11.7647
GO:0016504	peptidase activator activity	2	2	0.17	0.00701	0.00701	11.7647
GO:0005381	iron ion transmembrane transporter activ...	22	6	1.84	0.00791	0.00791	3.26087
GO:0003682	chromatin binding	198	27	16.58	0.00812	0.00812	1.62847
GO:0005388	calcium transmembrane transporter activi...	16	5	1.34	0.00817	0.00817	3.73134
GO:0005085	guanyl-nucleotide exchange factor activi...	59	11	4.94	0.00908	0.00908	2.22672
GO:0004322	ferroxidase activity	6	3	0.5	0.00967	0.00967	6
GO:0004661	protein geranylgeranyltransferase activi...	6	3	0.5	0.00967	0.00967	6
GO:0017137	Rab GTPase binding	60	11	5.02	0.01030	0.01030	2.19124
GO:0005249	voltage-gated potassium channel activity	17	5	1.42	0.01079	0.01079	3.52113
GO:0003824	catalytic activity	10161	930	850.95	5.2e-05	0.01135	1.0929
GO:0140096	catalytic activity, acting on a protein	2814	286	235.66	0.00019	0.01251	1.21361
GO:0016787	hydrolase activity	3769	365	315.64	0.00091	0.01314	1.15638
GO:0031369	translation initiation factor binding	18	5	1.51	0.01392	0.01392	3.31126
GO:0061608	nuclear import signal receptor activity	18	5	1.51	0.01392	0.01392	3.31126
GO:0015248	sterol transporter activity	12	4	1	0.01404	0.01404	4
GO:0016881	acid-amino acid ligase activity	32	7	2.68	0.01492	0.01492	2.61194
GO:0004738	pyruvate dehydrogenase activity	7	3	0.59	0.01587	0.01587	5.08475
GO:0102210	rhamnogalacturonan endolyase activity	7	3	0.59	0.01587	0.01587	5.08475
GO:0008092	cytoskeletal protein binding	327	39	27.39	0.01596	0.01596	1.42388
GO:0016407	acetyltransferase activity	144	20	12.06	0.01715	0.01715	1.65837
GO:0044877	protein-containing complex binding	279	34	23.37	0.01740	0.01740	1.45486
GO:0017016	Ras GTPase binding	108	16	9.04	0.01774	0.01774	1.76991
GO:0031267	small GTPase binding	108	16	9.04	0.01774	0.01774	1.76991
GO:0004412	homoserine dehydrogenase activity	3	2	0.25	0.01986	0.01986	8
GO:0016034	maleylacetoacetate isomerase activity	3	2	0.25	0.01986	0.01986	8
GO:0016040	glutamate synthase (NADH) activity	3	2	0.25	0.01986	0.01986	8
GO:0016314	phosphatidylinositol-3,4,5-trisphosphate...	3	2	0.25	0.01986	0.01986	8
GO:0043765	T/G mismatch-specific endonuclease activ...	3	2	0.25	0.01986	0.01986	8
GO:0045181	glutamate synthase activity, NAD(P)H as ...	3	2	0.25	0.01986	0.01986	8
GO:0050734	hydroxycinnamoyltransferase activity	3	2	0.25	0.01986	0.01986	8
GO:0070009	serine-type aminopeptidase activity	3	2	0.25	0.01986	0.01986	8
GO:0016759	cellulose synthase activity	27	6	2.26	0.02191	0.02191	2.65487
GO:0016760	cellulose synthase (UDP-forming) activit...	27	6	2.26	0.02191	0.02191	2.65487
GO:0008236	serine-type peptidase activity	205	26	17.17	0.02198	0.02198	1.51427
GO:0017171	serine hydrolase activity	205	26	17.17	0.02198	0.02198	1.51427
GO:0016247	channel regulator activity	8	3	0.67	0.02383	0.02383	4.47761
GO:0016639	oxidoreductase activity, acting on the C...	8	3	0.67	0.02383	0.02383	4.47761
GO:0048040	UDP-glucuronate decarboxylase activity	8	3	0.67	0.02383	0.02383	4.47761
GO:0003779	actin binding	121	17	10.13	0.02396	0.02396	1.67818
GO:0042393	histone binding	112	16	9.38	0.02427	0.02427	1.70576
GO:0016746	transferase activity, transferring acyl ...	451	50	37.77	0.02530	0.02530	1.3238
GO:0008080	N-acetyltransferase activity	77	12	6.45	0.02590	0.02590	1.86047
GO:0005496	steroid binding	28	6	2.34	0.02597	0.02597	2.5641
GO:0051015	actin filament binding	86	13	7.2	0.02636	0.02636	1.80556
GO:0032934	sterol binding	21	5	1.76	0.02683	0.02683	2.84091
GO:0004536	deoxyribonuclease activity	52	9	4.35	0.02740	0.02740	2.06897
GO:0016859	cis-trans isomerase activity	69	11	5.78	0.02763	0.02763	1.90311
GO:0051020	GTPase binding	146	24	12.23	0.00106	0.02801	1.96239
GO:0019203	carbohydrate phosphatase activity	29	6	2.43	0.03049	0.03049	2.46914
GO:0031490	chromatin DNA binding	53	9	4.44	0.03063	0.03063	2.02703
GO:0016747	transferase activity, transferring acyl ...	394	44	33	0.03069	0.03069	1.33333
GO:0030247	polysaccharide binding	71	11	5.95	0.03334	0.03334	1.84874
GO:0001085	RNA polymerase II transcription factor b...	9	3	0.75	0.03355	0.03355	4
GO:0004559	alpha-mannosidase activity	9	3	0.75	0.03355	0.03355	4
GO:0005049	nuclear export signal receptor activity	9	3	0.75	0.03355	0.03355	4
GO:0017070	U6 snRNA binding	9	3	0.75	0.03355	0.03355	4
GO:0032977	membrane insertase activity	9	3	0.75	0.03355	0.03355	4
GO:0001664	G protein-coupled receptor binding	4	2	0.33	0.03752	0.03752	6.06061
GO:0004348	glucosylceramidase activity	4	2	0.33	0.03752	0.03752	6.06061
GO:0004462	lactoylglutathione lyase activity	4	2	0.33	0.03752	0.03752	6.06061
GO:0004663	Rab geranylgeranyltransferase activity	4	2	0.33	0.03752	0.03752	6.06061
GO:0034513	box H/ACA snoRNA binding	4	2	0.33	0.03752	0.03752	6.06061
GO:0070034	telomerase RNA binding	4	2	0.33	0.03752	0.03752	6.06061
GO:0015923	mannosidase activity	23	5	1.93	0.03862	0.03862	2.59067
GO:0008138	protein tyrosine/serine/threonine phosph...	16	4	1.34	0.03948	0.03948	2.98507
GO:0004252	serine-type endopeptidase activity	130	17	10.89	0.04379	0.04379	1.56107
GO:0016174	NAD(P)H oxidase H2O2-forming activity	10	3	0.84	0.04501	0.04501	3.57143
GO:0016410	N-acyltransferase activity	93	13	7.79	0.04600	0.04600	1.66881

## Sheet: GO Fst union CC
Supplementary Dataset 4C: Results from GO enrichment analysis of the union of all 2245 differentiation candidates. Enriched cellular components when applying the classic and elim algorithm with p < 0.05 assed by Fisher = Fisher's excact test.
GO.ID	Term	Annotated	Significant	Expected	classicFisher	elimFisher	Fold_enrichment
GO:0005643	nuclear pore	68	15	5.55	0.00032	0.00032	2.7027
GO:0032588	trans-Golgi network membrane	19	7	1.55	0.00050	0.00050	4.51613
GO:0005750	mitochondrial respiratory chain complex ...	18	6	1.47	0.00231	0.00231	4.08163
GO:0009506	plasmodesma	1044	111	85.27	0.00235	0.00235	1.30175
GO:0031410	cytoplasmic vesicle	841	98	68.69	0.00021	0.00256	1.4267
GO:0009524	phragmoplast	94	16	7.68	0.00377	0.00377	2.08333
GO:0031981	nuclear lumen	1228	126	100.29	0.00426	0.00426	1.25636
GO:0005634	nucleus	6303	580	514.78	0.00022	0.00532	1.12669
GO:0005802	trans-Golgi network	324	45	26.46	0.00032	0.00572	1.70068
GO:0002144	cytosolic tRNA wobble base thiouridylase...	2	2	0.16	0.00667	0.00667	12.5
GO:0005770	late endosome	111	17	9.07	0.00856	0.00856	1.87431
GO:1902494	catalytic complex	1204	125	98.33	0.00297	0.00982	1.27123
GO:0010168	ER body	12	4	0.98	0.01288	0.01288	4.08163
GO:0005773	vacuole	1273	126	103.97	0.01310	0.01310	1.21189
GO:0005768	endosome	486	60	39.69	0.00086	0.01396	1.51172
GO:0033588	Elongator holoenzyme complex	7	3	0.57	0.01482	0.01482	5.26316
GO:0045254	pyruvate dehydrogenase complex	7	3	0.57	0.01482	0.01482	5.26316
GO:0070652	HAUS complex	7	3	0.57	0.01482	0.01482	5.26316
GO:0019773	proteasome core complex, alpha-subunit c...	13	4	1.06	0.01742	0.01742	3.77358
GO:0099503	secretory vesicle	168	22	13.72	0.01864	0.01864	1.6035
GO:0005967	mitochondrial pyruvate dehydrogenase com...	3	2	0.25	0.01891	0.01891	8
GO:0031897	Tic complex	3	2	0.25	0.01891	0.01891	8
GO:0035658	Mon1-Ccz1 complex	3	2	0.25	0.01891	0.01891	8
GO:0000407	phagophore assembly site	27	6	2.21	0.01959	0.01959	2.71493
GO:0019898	extrinsic component of membrane	86	13	7.02	0.02198	0.02198	1.85185
GO:0005856	cytoskeleton	452	49	36.92	0.02559	0.02559	1.32719
GO:0016363	nuclear matrix	9	3	0.74	0.03142	0.03142	4.05405
GO:0000325	plant-type vacuole	188	23	15.35	0.03342	0.03342	1.49837
GO:0015629	actin cytoskeleton	64	10	5.23	0.03387	0.03387	1.91205
GO:0005697	telomerase holoenzyme complex	4	2	0.33	0.03578	0.03578	6.06061
GO:0008622	epsilon DNA polymerase complex	4	2	0.33	0.03578	0.03578	6.06061
GO:0034663	endoplasmic reticulum chaperone complex	4	2	0.33	0.03578	0.03578	6.06061
GO:0035101	FACT complex	4	2	0.33	0.03578	0.03578	6.06061
GO:0031901	early endosome membrane	16	4	1.31	0.03645	0.03645	3.05344
GO:0000138	Golgi trans cisterna	84	12	6.86	0.03982	0.03982	1.74927
GO:0031234	extrinsic component of cytoplasmic side ...	10	3	0.82	0.04222	0.04222	3.65854
GO:0000228	nuclear chromosome	244	28	19.93	0.04250	0.04250	1.40492
GO:0005819	spindle	104	14	8.49	0.04338	0.04338	1.649
GO:0098552	side of membrane	41	7	3.35	0.04639	0.04639	2.08955
GO:0005839	proteasome core complex	25	5	2.04	0.04856	0.04856	2.45098

## Sheet: Fisher_exact_test_1%_Fst
Supplementary Dataset 4D: Fisher exact test on overlaps among differentiation candidates from five pairs.
Intersections	Degree	Observed.Overlap	Expected.Overlap	FE	P.value	Elements
P5	1	477	NA	NA	NA	AL1G27760, AL2G25850, AL2G25900, AL2G25910, AL3G12540, AL3G12550, AL3G49700, AL4G10080, AL6G11270, AL6G11280, AL6G11290, AL6G11300, AL6G11310, AL6G11320, AL6G11340, AL6G11360, AL6G13040, AL6G13060, AL6G13070, AL6G13350, AL6G29060, AL6G29390, AL6G41020, AL6G53450, AL7G42110, AL1G14620, AL1G16920, AL1G64440, AL1G64540, AL3G24860, AL4G19640, AL4G28870, AL4G34630, AL4G37510, AL4G42990, AL5G25230, AL5…
P4	1	489	NA	NA	NA	AL1G48090, AL1G48100, AL1G58010, AL2G12580, AL2G25240, AL2G41630, AL3G19080, AL3G51320, AL4G42310, AL6G13060, AL6G13070, AL6G17700, AL6G19380, AL6G41010, AL7G10090, AL7G10290, AL7G33930, AL7G34150, AL7G42110, AL7G42140, AL7G42150, AL7G46450, AL8G13960, AL1G29760, AL1G31900, AL1G42580, AL1G55320, AL2G12240, AL2G41540, AL2G41700, AL3G16640, AL3G20220, AL4G28480, AL4G34710, AL4G42990, AL6G10040, AL6…
P4 & P5	2	26	7.7751	3.34401	1.05231e-07	AL6G13060, AL6G13070, AL7G42110, AL4G42990, AL4G32180, AL4G32190, AL5G23770, AL7G42020, AL7G42100, AL8G36200, AL1G12060, AL1G64270, AL3G53130, AL4G14310, AL4G18210, AL5G24530, AL5G34570, AL6G42250, AL7G10010, AL7G19310, AL7G38960, AL7G38970, AL7G42090, AL7G50870, AL8G14510, AL8G37790
P3	1	504	NA	NA	NA	AL1G45650, AL1G59830, AL2G25240, AL2G41520, AL3G30740, AL4G46220, AL5G36410, AL6G10100, AL6G13040, AL6G17130, AL6G17660, AL6G39310, AL7G12110, AL7G15420, AL7G15430, AL7G20170, AL7G33950, AL7G40250, AL7G42110, AL7G46390, AL7G47230, AL7G52780, AL8G17530, AL8G37350, AL1G34580, AL1G40940, AL1G59790, AL1G59800, AL2G17450, AL2G41540, AL4G25600, AL4G28950, AL4G42990, AL4G47620, AL6G10090, AL6G11400, AL6…
P3 & P5	2	29	8.0136	3.61885	3.34658e-09	AL6G13040, AL7G42110, AL4G42990, AL6G11400, AL1G64330, AL1G64340, AL1G64350, AL1G64360, AL1G64370, AL3G31810, AL3G43270, AL4G14820, AL4G32180, AL4G32190, AL5G23770, AL5G45550, AL6G20570, AL6G22870, AL7G12850, AL7G28790, AL7G30790, AL7G40500, AL7G40520, AL7G40540, AL7G40550, AL7G42020, AL7G42100, AL8G28090, AL8G36200
P3 & P4	2	39	8.2152	4.7473	1.10953e-15	AL2G25240, AL7G42110, AL2G41540, AL4G42990, AL6G49310, AL1G13720, AL1G18450, AL1G18460, AL1G31850, AL1G31980, AL1G32050, AL1G32180, AL1G51130, AL1G59110, AL1G59880, AL2G39920, AL3G33480, AL4G20110, AL4G32180, AL4G32190, AL4G36940, AL4G36950, AL4G47270, AL5G23770, AL5G37220, AL5G38870, AL6G17670, AL6G17680, AL6G20740, AL6G30730, AL6G41850, AL7G10440, AL7G42020, AL7G42050, AL7G42100, AL7G46260, AL8…
P3 & P4 & P5	3	8	0.130622	61.2456	1.58686e-12	AL7G42110, AL4G42990, AL4G32180, AL4G32190, AL5G23770, AL7G42020, AL7G42100, AL8G36200
P2	1	513	NA	NA	NA	AL1G33780, AL1G33790, AL1G41280, AL4G19910, AL5G31670, AL5G39590, AL6G10100, AL6G13060, AL6G17030, AL6G17040, AL6G29060, AL7G19230, AL7G24950, AL7G24960, AL7G33950, AL7G34610, AL7G34620, AL7G34630, AL7G40250, AL7G42140, AL7G42150, AL7G52780, AL8G20260, AL8G30950, AL1G12590, AL1G14550, AL1G14620, AL1G14880, AL1G15270, AL1G15610, AL1G16920, AL1G17840, AL1G18640, AL1G19960, AL1G21850, AL1G22040, AL1…
P2 & P5	2	21	8.1567	2.57457	8.75834e-05	AL6G13060, AL6G29060, AL1G14620, AL1G16920, AL1G64440, AL1G64540, AL3G24860, AL4G19640, AL4G28870, AL4G34630, AL4G37510, AL4G42990, AL5G25230, AL5G28580, AL6G11400, AL6G13050, AL6G26800, AL6G51220, AL7G10100, AL7G11340, AL7G44380
P2 & P4	2	27	8.3619	3.22893	1.21009e-07	AL6G13060, AL7G42140, AL7G42150, AL1G29760, AL1G31900, AL1G42580, AL1G55320, AL2G12240, AL2G41540, AL2G41700, AL3G16640, AL3G20220, AL4G28480, AL4G34710, AL4G42990, AL6G10040, AL6G10080, AL6G12570, AL6G19850, AL6G19860, AL6G40560, AL6G49310, AL7G41850, AL7G42130, AL7G42230, AL7G42240, AL7G44180
P2 & P4 & P5	3	2	0.132954	15.0428	0.00805232	AL6G13060, AL4G42990
P2 & P3	2	22	8.6184	2.55268	6.78215e-05	AL6G10100, AL7G33950, AL7G40250, AL7G52780, AL1G34580, AL1G40940, AL1G59790, AL1G59800, AL2G17450, AL2G41540, AL4G25600, AL4G28950, AL4G42990, AL4G47620, AL6G10090, AL6G11400, AL6G49310, AL7G22530, AL7G42060, AL8G17080, AL8G36090, AL8G36100
P2 & P3 & P5	3	2	0.137033	14.5951	0.00853164	AL4G42990, AL6G11400
P2 & P3 & P4	3	3	0.14048	21.3554	0.000409418	AL2G41540, AL4G42990, AL6G49310
P2 & P3 & P4 & P5	4	1	0.00223363	447.702	0.00223116	AL4G42990
P1	1	494	NA	NA	NA	AL1G10680, AL1G12540, AL1G12910, AL1G12920, AL1G15750, AL1G16360, AL1G17580, AL1G19060, AL1G19070, AL1G20440, AL1G22220, AL1G23680, AL1G23690, AL1G25170, AL1G27760, AL1G27880, AL1G27890, AL1G29860, AL1G29870, AL1G29960, AL1G29970, AL1G30440, AL1G30890, AL1G30900, AL1G31230, AL1G32990, AL1G33000, AL1G33520, AL1G33530, AL1G33780, AL1G33790, AL1G33910, AL1G39110, AL1G40610, AL1G41280, AL1G42050, AL1…
P1 & P5	2	25	7.8546	3.18285	4.64243e-07	AL1G27760, AL2G25850, AL2G25900, AL2G25910, AL3G12540, AL3G12550, AL3G49700, AL4G10080, AL6G11270, AL6G11280, AL6G11290, AL6G11300, AL6G11310, AL6G11320, AL6G11340, AL6G11360, AL6G13040, AL6G13060, AL6G13070, AL6G13350, AL6G29060, AL6G29390, AL6G41020, AL6G53450, AL7G42110
P1 & P4	2	23	8.0522	2.85636	8.00301e-06	AL1G48090, AL1G48100, AL1G58010, AL2G12580, AL2G25240, AL2G41630, AL3G19080, AL3G51320, AL4G42310, AL6G13060, AL6G13070, AL6G17700, AL6G19380, AL6G41010, AL7G10090, AL7G10290, AL7G33930, AL7G34150, AL7G42110, AL7G42140, AL7G42150, AL7G46450, AL8G13960
P1 & P4 & P5	3	3	0.12803	23.432	0.000312606	AL6G13060, AL6G13070, AL7G42110
P1 & P3	2	24	8.2992	2.89184	4.13987e-06	AL1G45650, AL1G59830, AL2G25240, AL2G41520, AL3G30740, AL4G46220, AL5G36410, AL6G10100, AL6G13040, AL6G17130, AL6G17660, AL6G39310, AL7G12110, AL7G15420, AL7G15430, AL7G20170, AL7G33950, AL7G40250, AL7G42110, AL7G46390, AL7G47230, AL7G52780, AL8G17530, AL8G37350
P1 & P3 & P5	3	2	0.131957	15.1564	0.00793708	AL6G13040, AL7G42110
P1 & P3 & P4	3	2	0.135277	14.7845	0.00832378	AL2G25240, AL7G42110
P1 & P3 & P4 & P5	4	1	0.0021509	464.921	0.00214861	AL7G42110
P1 & P2	2	24	8.4474	2.84111	5.57894e-06	AL1G33780, AL1G33790, AL1G41280, AL4G19910, AL5G31670, AL5G39590, AL6G10100, AL6G13060, AL6G17030, AL6G17040, AL6G29060, AL7G19230, AL7G24950, AL7G24960, AL7G33950, AL7G34610, AL7G34620, AL7G34630, AL7G40250, AL7G42140, AL7G42150, AL7G52780, AL8G20260, AL8G30950
P1 & P2 & P5	3	2	0.134314	14.8905	0.0082107	AL6G13060, AL6G29060
P1 & P2 & P4	3	3	0.137693	21.7877	0.000386274	AL6G13060, AL7G42140, AL7G42150
P1 & P2 & P4 & P5	4	1	0.00218931	456.764	0.00218694	AL6G13060
P1 & P2 & P3	3	4	0.141916	28.1856	1.4604e-05	AL6G10100, AL7G33950, AL7G40250, AL7G52780
P1 & P2 & P3 & P5	4	0	0.00225647	0	1
P1 & P2 & P3 & P4	4	0	0.00231324	0	1
P1 & P2 & P3 & P4 & P5	5	0	3.67805e-05	0	1

## Sheet: GO parallel BP
Supplementary Dataset 4E: Results from GO enrichment analysis of 207 parallel differentiation candidates. Enriched biological processes when applying the classic and elim algorithm with p < 0.05 assed by Fisher = Fisher's excact test.
GO.ID	Term	Annotated	Significant	Expected	classicFisher	elimFisher	Fold_enrichment
GO:0071805	potassium ion transmembrane transport	61	4	0.45	0.0011	0.0011	8.88889
GO:0097468	programmed cell death in response to rea...	8	2	0.06	0.0015	0.0015	33.3333
GO:0071249	cellular response to nitrate	11	2	0.08	0.0029	0.0029	25
GO:0015937	coenzyme A biosynthetic process	13	2	0.1	0.0041	0.0041	20
GO:0034765	regulation of ion transmembrane transpor...	49	3	0.37	0.0058	0.0058	8.10811
GO:0032958	inositol phosphate biosynthetic process	17	2	0.13	0.0070	0.0070	15.3846
GO:0006362	transcription elongation from RNA polyme...	1	1	0.01	0.0075	0.0075	100
GO:0017012	protein-phytochromobilin linkage	1	1	0.01	0.0075	0.0075	100
GO:0035444	nickel cation transmembrane transport	1	1	0.01	0.0075	0.0075	100
GO:0055068	cobalt ion homeostasis	1	1	0.01	0.0075	0.0075	100
GO:0055046	microgametogenesis	58	3	0.43	0.0093	0.0093	6.97674
GO:0061640	cytoskeleton-dependent cytokinesis	59	3	0.44	0.0097	0.0097	6.81818
GO:0009581	detection of external stimulus	62	3	0.46	0.0112	0.0112	6.52174
GO:0009582	detection of abiotic stimulus	62	3	0.46	0.0112	0.0112	6.52174
GO:0009638	phototropism	22	2	0.16	0.0116	0.0116	12.5
GO:0010380	regulation of chlorophyll biosynthetic p...	22	2	0.16	0.0116	0.0116	12.5
GO:1901463	regulation of tetrapyrrole biosynthetic ...	23	2	0.17	0.0126	0.0126	11.7647
GO:0010499	proteasomal ubiquitin-independent protei...	25	2	0.19	0.0148	0.0148	10.5263
GO:0006824	cobalt ion transport	2	1	0.01	0.0149	0.0149	100
GO:0010202	response to low fluence red light stimul...	2	1	0.01	0.0149	0.0149	100
GO:0010495	long-distance posttranscriptional gene s...	2	1	0.01	0.0149	0.0149	100
GO:0019918	peptidyl-arginine methylation, to symmet...	2	1	0.01	0.0149	0.0149	100
GO:0035280	miRNA loading onto RISC involved in gene...	2	1	0.01	0.0149	0.0149	100
GO:0043629	ncRNA polyadenylation	2	1	0.01	0.0149	0.0149	100
GO:0048482	plant ovule morphogenesis	2	1	0.01	0.0149	0.0149	100
GO:0051391	tRNA acetylation	2	1	0.01	0.0149	0.0149	100
GO:0070922	small RNA loading onto RISC	2	1	0.01	0.0149	0.0149	100
GO:0071050	snoRNA polyadenylation	2	1	0.01	0.0149	0.0149	100
GO:0090359	negative regulation of abscisic acid bio...	2	1	0.01	0.0149	0.0149	100
GO:1902931	negative regulation of alcohol biosynthe...	2	1	0.01	0.0149	0.0149	100
GO:1904812	rRNA acetylation involved in maturation ...	2	1	0.01	0.0149	0.0149	100
GO:1990882	rRNA acetylation	2	1	0.01	0.0149	0.0149	100
GO:1990884	RNA acetylation	2	1	0.01	0.0149	0.0149	100
GO:0072511	divalent inorganic cation transport	133	4	0.99	0.0177	0.0177	4.0404
GO:0009833	plant-type primary cell wall biogenesis	28	2	0.21	0.0184	0.0184	9.52381
GO:0090056	regulation of chlorophyll metabolic proc...	28	2	0.21	0.0184	0.0184	9.52381
GO:0065004	protein-DNA complex assembly	137	4	1.02	0.0195	0.0195	3.92157
GO:1901401	regulation of tetrapyrrole metabolic pro...	30	2	0.22	0.0210	0.0210	9.09091
GO:0010150	leaf senescence	142	4	1.06	0.0219	0.0219	3.77358
GO:0010343	singlet oxygen-mediated programmed cell ...	3	1	0.02	0.0222	0.0222	50
GO:0010433	bract morphogenesis	3	1	0.02	0.0222	0.0222	50
GO:0010434	bract formation	3	1	0.02	0.0222	0.0222	50
GO:0010617	circadian regulation of calcium ion osci...	3	1	0.02	0.0222	0.0222	50
GO:0015938	coenzyme A catabolic process	3	1	0.02	0.0222	0.0222	50
GO:0042790	nucleolar large rRNA transcription by RN...	3	1	0.02	0.0222	0.0222	50
GO:0050982	detection of mechanical stimulus	3	1	0.02	0.0222	0.0222	50
GO:0051382	kinetochore assembly	3	1	0.02	0.0222	0.0222	50
GO:0070981	L-asparagine biosynthetic process	3	1	0.02	0.0222	0.0222	50
GO:0070982	L-asparagine metabolic process	3	1	0.02	0.0222	0.0222	50
GO:0090227	regulation of red or far-red light signa...	3	1	0.02	0.0222	0.0222	50
GO:0016125	sterol metabolic process	84	3	0.63	0.0250	0.0250	4.7619
GO:0090693	plant organ senescence	148	4	1.1	0.0250	0.0250	3.63636
GO:0009687	abscisic acid metabolic process	35	2	0.26	0.0280	0.0280	7.69231
GO:0042147	retrograde transport, endosome to Golgi	35	2	0.26	0.0280	0.0280	7.69231
GO:0043288	apocarotenoid metabolic process	35	2	0.26	0.0280	0.0280	7.69231
GO:1902644	tertiary alcohol metabolic process	35	2	0.26	0.0280	0.0280	7.69231
GO:0006694	steroid biosynthetic process	88	3	0.66	0.0282	0.0282	4.54545
GO:0006720	isoprenoid metabolic process	228	5	1.7	0.0283	0.0283	2.94118
GO:0001188	RNA polymerase I preinitiation complex a...	4	1	0.03	0.0295	0.0295	33.3333
GO:0006104	succinyl-CoA metabolic process	4	1	0.03	0.0295	0.0295	33.3333
GO:0006529	asparagine biosynthetic process	4	1	0.03	0.0295	0.0295	33.3333
GO:0006680	glucosylceramide catabolic process	4	1	0.03	0.0295	0.0295	33.3333
GO:0009154	purine ribonucleotide catabolic process	4	1	0.03	0.0295	0.0295	33.3333
GO:0009261	ribonucleotide catabolic process	4	1	0.03	0.0295	0.0295	33.3333
GO:0010432	bract development	4	1	0.03	0.0295	0.0295	33.3333
GO:0019377	glycolipid catabolic process	4	1	0.03	0.0295	0.0295	33.3333
GO:0033869	nucleoside bisphosphate catabolic proces...	4	1	0.03	0.0295	0.0295	33.3333
GO:0034031	ribonucleoside bisphosphate catabolic pr...	4	1	0.03	0.0295	0.0295	33.3333
GO:0034034	purine nucleoside bisphosphate catabolic...	4	1	0.03	0.0295	0.0295	33.3333
GO:0043100	pyrimidine nucleobase salvage	4	1	0.03	0.0295	0.0295	33.3333
GO:0046477	glycosylceramide catabolic process	4	1	0.03	0.0295	0.0295	33.3333
GO:0046479	glycosphingolipid catabolic process	4	1	0.03	0.0295	0.0295	33.3333
GO:0051383	kinetochore organization	4	1	0.03	0.0295	0.0295	33.3333
GO:0051480	regulation of cytosolic calcium ion conc...	4	1	0.03	0.0295	0.0295	33.3333
GO:1901527	abscisic acid-activated signaling pathwa...	4	1	0.03	0.0295	0.0295	33.3333
GO:0071824	protein-DNA complex subunit organization	160	4	1.19	0.0320	0.0320	3.36134
GO:0051606	detection of stimulus	93	3	0.69	0.0324	0.0324	4.34783
GO:0045727	positive regulation of translation	39	2	0.29	0.0342	0.0342	6.89655
GO:0016482	cytosolic transport	40	2	0.3	0.0358	0.0358	6.66667
GO:0034250	positive regulation of cellular amide me...	40	2	0.3	0.0358	0.0358	6.66667
GO:0000012	single strand break repair	5	1	0.04	0.0367	0.0367	25
GO:0006307	DNA dealkylation involved in DNA repair	5	1	0.04	0.0367	0.0367	25
GO:0006677	glycosylceramide metabolic process	5	1	0.04	0.0367	0.0367	25
GO:0006678	glucosylceramide metabolic process	5	1	0.04	0.0367	0.0367	25
GO:0006687	glycosphingolipid metabolic process	5	1	0.04	0.0367	0.0367	25
GO:0007041	lysosomal transport	5	1	0.04	0.0367	0.0367	25
GO:0009584	detection of visible light	5	1	0.04	0.0367	0.0367	25
GO:0009660	amyloplast organization	5	1	0.04	0.0367	0.0367	25
GO:0045827	negative regulation of isoprenoid metabo...	5	1	0.04	0.0367	0.0367	25
GO:0051316	attachment of spindle microtubules to ki...	5	1	0.04	0.0367	0.0367	25
GO:0051455	monopolar spindle attachment to meiosis ...	5	1	0.04	0.0367	0.0367	25
GO:0051639	actin filament network formation	5	1	0.04	0.0367	0.0367	25
GO:0071044	histone mRNA catabolic process	5	1	0.04	0.0367	0.0367	25
GO:0080175	phragmoplast microtubule organization	5	1	0.04	0.0367	0.0367	25
GO:2000114	regulation of establishment of cell pola...	5	1	0.04	0.0367	0.0367	25
GO:0006897	endocytosis	98	3	0.73	0.0370	0.0370	4.10959
GO:0009793	embryo development ending in seed dorman...	417	7	3.11	0.0372	0.0372	2.2508
GO:0007568	aging	168	4	1.25	0.0373	0.0373	3.2
GO:0000281	mitotic cytokinesis	41	2	0.31	0.0375	0.0375	6.45161
GO:0042126	nitrate metabolic process	42	2	0.31	0.0391	0.0391	6.45161
GO:0042128	nitrate assimilation	42	2	0.31	0.0391	0.0391	6.45161
GO:0006898	receptor-mediated endocytosis	44	2	0.33	0.0426	0.0426	6.06061
GO:0015706	nitrate transport	44	2	0.33	0.0426	0.0426	6.06061
GO:0070897	transcription preinitiation complex asse...	44	2	0.33	0.0426	0.0426	6.06061
GO:0006928	movement of cell or subcellular componen...	104	3	0.78	0.0429	0.0429	3.84615
GO:0007015	actin filament organization	104	3	0.78	0.0429	0.0429	3.84615
GO:0007043	cell-cell junction assembly	6	1	0.04	0.0439	0.0439	25
GO:0007112	male meiosis cytokinesis	6	1	0.04	0.0439	0.0439	25
GO:0010018	far-red light signaling pathway	6	1	0.04	0.0439	0.0439	25
GO:0010148	transpiration	6	1	0.04	0.0439	0.0439	25
GO:0010271	regulation of chlorophyll catabolic proc...	6	1	0.04	0.0439	0.0439	25
GO:0030007	cellular potassium ion homeostasis	6	1	0.04	0.0439	0.0439	25
GO:0048445	carpel morphogenesis	6	1	0.04	0.0439	0.0439	25
GO:0071452	cellular response to singlet oxygen	6	1	0.04	0.0439	0.0439	25
GO:0080141	regulation of jasmonic acid biosynthetic...	6	1	0.04	0.0439	0.0439	25
GO:1901404	regulation of tetrapyrrole catabolic pro...	6	1	0.04	0.0439	0.0439	25
GO:0007034	vacuolar transport	105	3	0.78	0.0439	0.0439	3.84615
GO:0008202	steroid metabolic process	106	3	0.79	0.0450	0.0450	3.79747
GO:0006875	cellular metal ion homeostasis	108	3	0.8	0.0471	0.0471	3.75
GO:0006714	sesquiterpenoid metabolic process	47	2	0.35	0.0480	0.0480	5.71429
GO:2001057	reactive nitrogen species metabolic proc...	47	2	0.35	0.0480	0.0480	5.71429
GO:0009790	embryo development	442	7	3.29	0.0483	0.0483	2.12766
GO:0006721	terpenoid metabolic process	184	4	1.37	0.0492	0.0492	2.91971
GO:0008610	lipid biosynthetic process	636	9	4.74	0.0493	0.0493	1.89873
GO:0016126	sterol biosynthetic process	48	2	0.36	0.0498	0.0498	5.55556
GO:0071941	nitrogen cycle metabolic process	48	2	0.36	0.0498	0.0498	5.55556

## Sheet: GO parallel MF
Supplementary Dataset 4F: Results from GO enrichment analysis of 207 parallel differentiation candidates. Enriched molecular functions when applying the classic and elim algorithm with p < 0.05 assed by Fisher = Fisher's excact test.
GO.ID	Term	Annotated	Significant	Expected	classicFisher	elimFisher	Fold_enrichment
GO:0050135	NAD(P)+ nucleosidase activity	115	5	0.9	0.00217	0.0022	5.55556
GO:0061809	NAD+ nucleotidase, cyclic ADP-ribose gen...	115	5	0.9	0.00217	0.0022	5.55556
GO:0005249	voltage-gated potassium channel activity	17	2	0.13	0.00774	0.0077	15.3846
GO:0005245	voltage-gated calcium channel activity	1	1	0.01	0.00786	0.0079	100
GO:0008281	sulfonylurea receptor activity	1	1	0.01	0.00786	0.0079	100
GO:0015087	cobalt ion transmembrane transporter act...	1	1	0.01	0.00786	0.0079	100
GO:0016166	phytoene dehydrogenase activity	1	1	0.01	0.00786	0.0079	100
GO:0019237	centromeric DNA binding	1	1	0.01	0.00786	0.0079	100
GO:0031517	red light photoreceptor activity	1	1	0.01	0.00786	0.0079	100
GO:0033961	cis-stilbene-oxide hydrolase activity	1	1	0.01	0.00786	0.0079	100
GO:0008574	ATP-dependent microtubule motor activity...	18	2	0.14	0.00866	0.0087	14.2857
GO:0061608	nuclear import signal receptor activity	18	2	0.14	0.00866	0.0087	14.2857
GO:0032555	purine ribonucleotide binding	2868	34	22.56	0.00885	0.0089	1.50709
GO:0005515	protein binding	7963	78	62.62	0.00919	0.0092	1.24561
GO:0032559	adenyl ribonucleotide binding	2589	31	20.36	0.01095	0.0110	1.52259
GO:0005085	guanyl-nucleotide exchange factor activi...	59	3	0.46	0.01126	0.0113	6.52174
GO:0030554	adenyl nucleotide binding	2599	31	20.44	0.01154	0.0115	1.51663
GO:0016289	CoA hydrolase activity	23	2	0.18	0.01396	0.0140	11.1111
GO:0035639	purine ribonucleoside triphosphate bindi...	2758	32	21.69	0.01498	0.0150	1.47533
GO:0000248	C-5 sterol desaturase activity	2	1	0.02	0.01567	0.0157	50
GO:0000823	inositol-1,4,5-trisphosphate 6-kinase ac...	2	1	0.02	0.01567	0.0157	50
GO:0000824	inositol tetrakisphosphate 3-kinase acti...	2	1	0.02	0.01567	0.0157	50
GO:0004632	phosphopantothenate--cysteine ligase act...	2	1	0.02	0.01567	0.0157	50
GO:0008440	inositol-1,4,5-trisphosphate 3-kinase ac...	2	1	0.02	0.01567	0.0157	50
GO:0010945	CoA pyrophosphatase activity	2	1	0.02	0.01567	0.0157	50
GO:0015271	outward rectifier potassium channel acti...	2	1	0.02	0.01567	0.0157	50
GO:0017005	3'-tyrosyl-DNA phosphodiesterase activit...	2	1	0.02	0.01567	0.0157	50
GO:0031516	far-red light photoreceptor activity	2	1	0.02	0.01567	0.0157	50
GO:0035243	protein-arginine omega-N symmetric methy...	2	1	0.02	0.01567	0.0157	50
GO:0047326	inositol tetrakisphosphate 5-kinase acti...	2	1	0.02	0.01567	0.0157	50
GO:0080073	spermidine:coumaroyl CoA N-acyltransfera...	2	1	0.02	0.01567	0.0157	50
GO:0102732	myo-inositol-1,2,3,4,6-heptakisphosphate...	2	1	0.02	0.01567	0.0157	50
GO:1990883	rRNA cytidine N-acetyltransferase activi...	2	1	0.02	0.01567	0.0157	50
GO:0043531	ADP binding	187	5	1.47	0.01630	0.0163	3.40136
GO:0004298	threonine-type endopeptidase activity	25	2	0.2	0.01638	0.0164	10
GO:0005524	ATP binding	2481	29	19.51	0.01874	0.0187	1.48642
GO:0005088	Ras guanyl-nucleotide exchange factor ac...	27	2	0.21	0.01897	0.0190	9.52381
GO:0008139	nuclear localization sequence binding	27	2	0.21	0.01897	0.0190	9.52381
GO:0016759	cellulose synthase activity	27	2	0.21	0.01897	0.0190	9.52381
GO:0016760	cellulose synthase (UDP-forming) activit...	27	2	0.21	0.01897	0.0190	9.52381
GO:0015112	nitrate transmembrane transporter activi...	28	2	0.22	0.02033	0.0203	9.09091
GO:0003986	acetyl-CoA hydrolase activity	3	1	0.02	0.02341	0.0234	50
GO:0004301	epoxide hydrolase activity	3	1	0.02	0.02341	0.0234	50
GO:0019156	isoamylase activity	3	1	0.02	0.02341	0.0234	50
GO:0070259	tyrosyl-DNA phosphodiesterase activity	3	1	0.02	0.02341	0.0234	50
GO:0003899	DNA-directed 5'-3' RNA polymerase activi...	80	3	0.63	0.02525	0.0253	4.7619
GO:0070003	threonine-type peptidase activity	32	2	0.25	0.02613	0.0261	8
GO:0043168	anion binding	3443	37	27.08	0.02701	0.0270	1.36632
GO:0051020	GTPase binding	146	4	1.15	0.02836	0.0284	3.47826
GO:0004066	asparagine synthase (glutamine-hydrolyzi...	4	1	0.03	0.03109	0.0311	33.3333
GO:0004148	dihydrolipoyl dehydrogenase activity	4	1	0.03	0.03109	0.0311	33.3333
GO:0004348	glucosylceramidase activity	4	1	0.03	0.03109	0.0311	33.3333
GO:0034062	5'-3' RNA polymerase activity	89	3	0.7	0.03318	0.0332	4.28571
GO:0097747	RNA polymerase activity	89	3	0.7	0.03318	0.0332	4.28571
GO:0070704	sterol desaturase activity	5	1	0.04	0.03871	0.0387	25
GO:1990841	promoter-specific chromatin binding	5	1	0.04	0.03871	0.0387	25
GO:0015079	potassium ion transmembrane transporter ...	58	4	0.46	0.00113	0.0404	8.69565
GO:0000049	tRNA binding	42	2	0.33	0.04312	0.0431	6.06061
GO:0008092	cytoskeletal protein binding	327	6	2.57	0.04496	0.0450	2.33463
GO:0000170	sphingosine hydroxylase activity	6	1	0.05	0.04627	0.0463	20
GO:0004133	glycogen debranching enzyme activity	6	1	0.05	0.04627	0.0463	20
GO:0008893	guanosine-3',5'-bis(diphosphate) 3'-diph...	6	1	0.05	0.04627	0.0463	20
GO:0015247	aminophospholipid flippase activity	6	1	0.05	0.04627	0.0463	20
GO:0016794	diphosphoric monoester hydrolase activit...	6	1	0.05	0.04627	0.0463	20
GO:0019003	GDP binding	6	1	0.05	0.04627	0.0463	20
GO:0042800	histone methyltransferase activity (H3-K...	6	1	0.05	0.04627	0.0463	20
GO:0051766	inositol trisphosphate kinase activity	6	1	0.05	0.04627	0.0463	20
GO:0016790	thiolester hydrolase activity	45	2	0.35	0.04883	0.0488	5.71429

## Sheet: GO parallel CC
Supplementary Dataset 4G: Results from GO enrichment analysis of 207 parallel differentiation candidates. Enriched cellular components when applying the classic and elim algorithm with p < 0.05 assed by Fisher = Fisher's excact test.
GO.ID	Term	Annotated	Significant	Expected	classicFisher	elimFisher	Fold_enrichment
GO:0000938	GARP complex	6	2	0.04	0.00078	0.00078	50
GO:0016020	membrane	9739	91	71.23	0.00096	0.00258	1.27755
GO:0009705	plant-type vacuole membrane	138	5	1.01	0.00349	0.00349	4.9505
GO:0019773	proteasome core complex, alpha-subunit c...	13	2	0.1	0.00393	0.00393	20
GO:0010368	chloroplast isoamylase complex	1	1	0.01	0.00731	0.00731	100
GO:0005802	trans-Golgi network	324	7	2.37	0.00996	0.00996	2.95359
GO:0015629	actin cytoskeleton	64	3	0.47	0.01154	0.01154	6.38298
GO:0005886	plasma membrane	3516	37	25.72	0.01230	0.01230	1.43857
GO:0031499	TRAMP complex	2	1	0.01	0.01457	0.01457	100
GO:1990745	EARP complex	2	1	0.01	0.01457	0.01457	100
GO:0005774	vacuolar membrane	684	14	5	0.00051	0.01651	2.8
GO:0005856	cytoskeleton	452	8	3.31	0.01833	0.01833	2.41692
GO:0031897	Tic complex	3	1	0.02	0.02178	0.02178	50
GO:0045334	clathrin-coated endocytic vesicle	3	1	0.02	0.02178	0.02178	50
GO:0097361	CIA complex	3	1	0.02	0.02178	0.02178	50
GO:0016021	integral component of membrane	6738	61	49.28	0.02778	0.02778	1.23782
GO:0033647	host intracellular organelle	162	4	1.18	0.03133	0.03133	3.38983
GO:0033648	host intracellular membrane-bounded orga...	162	4	1.18	0.03133	0.03133	3.38983
GO:0042025	host cell nucleus	162	4	1.18	0.03133	0.03133	3.38983
GO:0005773	vacuole	1273	19	9.31	0.00244	0.03220	2.04082
GO:0033643	host cell part	164	4	1.2	0.03256	0.03256	3.33333
GO:0033646	host intracellular part	164	4	1.2	0.03256	0.03256	3.33333
GO:0043656	host intracellular region	164	4	1.2	0.03256	0.03256	3.33333
GO:0018995	host cellular component	166	4	1.21	0.03381	0.03381	3.30579
GO:0043657	host cell	166	4	1.21	0.03381	0.03381	3.30579
GO:0032432	actin filament bundle	5	1	0.04	0.03604	0.03604	25
GO:0009509	chromoplast	6	1	0.04	0.04309	0.04309	25
GO:0031224	intrinsic component of membrane	6927	61	50.66	0.04726	0.04726	1.20411
GO:0005770	late endosome	111	3	0.81	0.04805	0.04805	3.7037
GO:0000325	plant-type vacuole	188	7	1.38	0.00048	0.04946	5.07246

## Sheet: Fisher_exact_test_GO BP 
Supplementary Dataset 4H: Fisher exact test on overlaps in GO biological proccesses among five population pairs.
Intersections	Degree	Observed.Overlap	Expected.Overlap	FE	P.value	Elements
P5	1	140	NA	NA	NA	GO:0000154, GO:0000281, GO:0000413, GO:0000451, GO:0000453, GO:0000454, GO:0000470, GO:0000959, GO:0002218, GO:0002253, GO:0005983, GO:0006004, GO:0006114, GO:0006325, GO:0006362, GO:0006396, GO:0006399, GO:0006418, GO:0006434, GO:0006468, GO:0006607, GO:0006824, GO:0006825, GO:0006873, GO:0006875, GO:0006879, GO:0006928, GO:0007015, GO:0007018, GO:0007065, GO:0007066, GO:0008380, GO:0009071, GO:…
P4	1	187	NA	NA	NA	GO:0000423, GO:0000972, GO:0001325, GO:0002757, GO:0002758, GO:0002764, GO:0003376, GO:0006106, GO:0006405, GO:0006464, GO:0006468, GO:0006606, GO:0006624, GO:0006816, GO:0006824, GO:0006850, GO:0006874, GO:0006875, GO:0006879, GO:0006935, GO:0006996, GO:0007032, GO:0007602, GO:0008219, GO:0009294, GO:0009405, GO:0009409, GO:0009555, GO:0009563, GO:0009581, GO:0009582, GO:0009583, GO:0009585, GO:…
P4 & P5	2	16	1.00291143119828	15.9535523300229	4.9488572248195e-15	GO:0006468, GO:0006824, GO:0006875, GO:0006879, GO:0009987, GO:0010202, GO:0010441, GO:0010442, GO:0015675, GO:0017007, GO:0017012, GO:0035444, GO:0048366, GO:0055068, GO:1900057, GO:1905623
P3	1	156	NA	NA	NA	GO:0000055, GO:0000707, GO:0001731, GO:0002181, GO:0002183, GO:0002926, GO:0006002, GO:0006003, GO:0006342, GO:0006650, GO:0006739, GO:0006797, GO:0006799, GO:0006816, GO:0006880, GO:0006897, GO:0006898, GO:0007143, GO:0007231, GO:0007585, GO:0009612, GO:0009657, GO:0009664, GO:0009738, GO:0009758, GO:0009787, GO:0009845, GO:0009894, GO:0009987, GO:0010150, GO:0010151, GO:0010255, GO:0010468, GO:…
P3 & P5	2	6	0.836653386454183	7.17142857142857	0.000200817762956465	GO:0009987, GO:0042594, GO:0060968, GO:0097468, GO:1900057, GO:1905623
P3 & P4	2	16	1.11752988047809	14.3172905525847	2.78263014548679e-14	GO:0006816, GO:0009845, GO:0009987, GO:0010150, GO:0010941, GO:0016043, GO:0033233, GO:0033234, GO:0043067, GO:0043609, GO:0048482, GO:0070588, GO:0071249, GO:0090693, GO:1900057, GO:1905623
P3 & P4 & P5	3	3	0.00599349460875468	500.542704354469	3.37587943254537e-08	GO:0009987, GO:1900057, GO:1905623
P2	1	193	NA	NA	NA	GO:0000184, GO:0000910, GO:0000967, GO:0001708, GO:0002181, GO:0002183, GO:0003333, GO:0006195, GO:0006210, GO:0006305, GO:0006306, GO:0006342, GO:0006362, GO:0006401, GO:0006402, GO:0006409, GO:0006412, GO:0006417, GO:0006431, GO:0006518, GO:0006559, GO:0006573, GO:0006574, GO:0006606, GO:0006658, GO:0006659, GO:0006886, GO:0007041, GO:0009204, GO:0009303, GO:0009793, GO:0009890, GO:0009910, GO:…
P2 & P5	2	10	1.03509040760037	9.66099185788305	9.64545613757823e-08	GO:0006362, GO:0010952, GO:0019918, GO:0035195, GO:0035561, GO:0035563, GO:0043330, GO:0043331, GO:0071359, GO:0071360
P2 & P4	2	7	1.38258504443763	5.06297969022748	0.000500956209118497	GO:0006606, GO:0010216, GO:0010424, GO:0017038, GO:0034504, GO:0051170, GO:0090116
P2 & P4 & P5	3	0	0.00741502858647214	0	1
P2 & P3	2	7	1.15338645418327	6.06908462867012	0.00016672480445326	GO:0002181, GO:0002183, GO:0006342, GO:0040029, GO:0045814, GO:0048519, GO:0048523
P2 & P3 & P5	3	0	0.00618579924860777	0	1
P2 & P3 & P4	3	0	0.0082624604249261	0	1
P2 & P3 & P4 & P5	4	0	4.43129198394749e-05	0	1
P1	1	137	NA	NA	NA	GO:0000003, GO:0000079, GO:0000278, GO:0000387, GO:0000388, GO:0003006, GO:0006099, GO:0006481, GO:0006515, GO:0006553, GO:0006566, GO:0006637, GO:0006706, GO:0006780, GO:0006824, GO:0006886, GO:0007165, GO:0007166, GO:0007167, GO:0007178, GO:0007346, GO:0008152, GO:0008284, GO:0008299, GO:0008652, GO:0009068, GO:0009084, GO:0009085, GO:0009301, GO:0009555, GO:0009556, GO:0009699, GO:0009787, GO:…
P1 & P5	2	10	0.734753294514251	13.6100104275287	3.65732087332988e-09	GO:0006824, GO:0010043, GO:0015675, GO:0030834, GO:0035280, GO:0035444, GO:0043629, GO:0055068, GO:0070922, GO:0071050
P1 & P4	2	8	0.98142047195832	8.15145009563215	6.78930914893412e-06	GO:0006824, GO:0009555, GO:0010038, GO:0010495, GO:0015675, GO:0035444, GO:0055068, GO:0055072
P1 & P4 & P5	3	4	0.00526351770127815	759.948047487077	2.82766561183256e-11	GO:0006824, GO:0015675, GO:0035444, GO:0055068
P1 & P3	2	7	0.818725099601594	8.54987834549878	1.91022441041015e-05	GO:0009787, GO:0044238, GO:0051651, GO:0065004, GO:0071704, GO:1901419, GO:1905957
P1 & P3 & P5	3	0	0.00439095594331225	0	1
P1 & P3 & P4	3	0	0.00586506258142423	0	1
P1 & P3 & P4 & P5	4	0	3.14552850673993e-05	0	1
P1 & P2	2	18	1.01290989886607	17.7705835634053	1.27155056146969e-17	GO:0006886, GO:0010115, GO:0015031, GO:0034293, GO:0043934, GO:0044270, GO:0046700, GO:0048236, GO:0051128, GO:0051391, GO:0090359, GO:0098781, GO:1901361, GO:1902930, GO:1902931, GO:1904812, GO:1990882, GO:1990884
P1 & P2 & P5	3	0	0.00543240062217478	0	1
P1 & P2 & P4	3	0	0.00725613511676202	0	1
P1 & P2 & P4 & P5	4	0	3.89158334487697e-05	0	1
P1 & P2 & P3	3	0	0.00605324640756618	0	1
P1 & P2 & P3 & P5	4	0	3.24645455508453e-05	0	1
P1 & P2 & P3 & P4	4	0	4.33633572714862e-05	0	1
P1 & P2 & P3 & P4 & P5	5	0	2.32564741725715e-07	0	1

## Sheet: Fisher_exact_test_GO_MF
Supplementary Dataset 4I: Fisher exact test on overlaps in GO molecular functions among five population pairs.
Intersections	Degree	Observed.Overlap	Expected.Overlap	FE	P.value	Elements
P5	1	76	NA	NA	NA	GO:0000049, GO:0000121, GO:0003723, GO:0003725, GO:0003755, GO:0003779, GO:0003985, GO:0004144, GO:0004519, GO:0004525, GO:0004540, GO:0004559, GO:0004632, GO:0004672, GO:0004674, GO:0004683, GO:0004812, GO:0004828, GO:0005375, GO:0005388, GO:0005515, GO:0005516, GO:0008092, GO:0008138, GO:0008139, GO:0008650, GO:0009883, GO:0015087, GO:0015662, GO:0016041, GO:0016453, GO:0016504, GO:0016643, GO:…
P4	1	77	NA	NA	NA	GO:0000049, GO:0000166, GO:0000823, GO:0000824, GO:0003678, GO:0003690, GO:0003724, GO:0003886, GO:0003923, GO:0003950, GO:0004333, GO:0004375, GO:0004617, GO:0004842, GO:0005095, GO:0005245, GO:0005249, GO:0005381, GO:0005388, GO:0005515, GO:0005524, GO:0008271, GO:0008281, GO:0008420, GO:0008440, GO:0008574, GO:0008863, GO:0009008, GO:0009883, GO:0009905, GO:0010945, GO:0015085, GO:0015087, GO:…
P4 & P5	2	7	0.224180202267852	31.2248803827751	2.73019529274266e-09	GO:0000049, GO:0005388, GO:0005515, GO:0009883, GO:0015087, GO:0031516, GO:0031517
P3	1	83	NA	NA	NA	GO:0000049, GO:0000149, GO:0000166, GO:0000215, GO:0000248, GO:0000823, GO:0000824, GO:0000827, GO:0000828, GO:0000829, GO:0000832, GO:0003873, GO:0003885, GO:0003953, GO:0004306, GO:0004331, GO:0004518, GO:0004519, GO:0004567, GO:0004805, GO:0005245, GO:0005388, GO:0005515, GO:0005524, GO:0008081, GO:0008281, GO:0008440, GO:0008443, GO:0008559, GO:0008889, GO:0008970, GO:0009007, GO:0015085, GO:…
P3 & P5	2	8	0.241648789457554	33.1058972733037	1.17004573237875e-10	GO:0000049, GO:0004519, GO:0005388, GO:0005515, GO:0043531, GO:0046873, GO:0050135, GO:0061809
P3 & P4	2	23	0.244828378792522	93.9433578469723	2.6925543343867e-40	GO:0000049, GO:0000166, GO:0000823, GO:0000824, GO:0005245, GO:0005388, GO:0005515, GO:0005524, GO:0008281, GO:0008440, GO:0015085, GO:0015271, GO:0017076, GO:0030554, GO:0032555, GO:0032559, GO:0035639, GO:0036094, GO:0043167, GO:0043168, GO:0047326, GO:0102732, GO:1901265
P3 & P4 & P5	3	3	0.00071280098024179	4208.74842088793	5.37463160578971e-11	GO:0000049, GO:0005388, GO:0005515
P2	1	83	NA	NA	NA	GO:0000049, GO:0003682, GO:0003723, GO:0003746, GO:0003827, GO:0003838, GO:0003882, GO:0003886, GO:0003953, GO:0004017, GO:0004057, GO:0004371, GO:0004402, GO:0004455, GO:0004491, GO:0004565, GO:0004638, GO:0004661, GO:0004662, GO:0004665, GO:0004825, GO:0004844, GO:0005049, GO:0005085, GO:0005088, GO:0005244, GO:0005245, GO:0005488, GO:0005509, GO:0008080, GO:0008135, GO:0008169, GO:0008193, GO:…
P2 & P5	2	6	0.241648789457554	24.8294229549778	1.57383259605707e-07	GO:0000049, GO:0003723, GO:0016504, GO:0035243, GO:0050135, GO:0061809
P2 & P4	2	10	0.244828378792522	40.8449381943358	5.56592681059335e-14	GO:0000049, GO:0003886, GO:0005245, GO:0010945, GO:0016166, GO:0017076, GO:0032555, GO:0035639, GO:0042578, GO:0097367
P2 & P4 & P5	3	1	0.00071280098024179	1402.91614029598	0.000712556552745935	GO:0000049
P2 & P3	2	10	0.263905914802329	37.8922920598055	1.21538693254487e-13	GO:0000049, GO:0003953, GO:0005245, GO:0016799, GO:0017076, GO:0032555, GO:0035639, GO:0050135, GO:0061809, GO:0080073
P2 & P3 & P5	3	3	0.000768343913767124	3904.5015470888	6.75061484671675e-11	GO:0000049, GO:0050135, GO:0061809
P2 & P3 & P4	3	5	0.000778453702106165	6422.98955798158	1.63288802270767e-18	GO:0000049, GO:0005245, GO:0017076, GO:0032555, GO:0035639
P2 & P3 & P4 & P5	4	1	2.2664143947314e-06	441225.577425134	2.26641227940583e-06	GO:0000049
P1	1	77	NA	NA	NA	GO:0000156, GO:0000171, GO:0000248, GO:0003880, GO:0003904, GO:0003980, GO:0004046, GO:0004048, GO:0004149, GO:0004343, GO:0004349, GO:0004350, GO:0004452, GO:0004474, GO:0004529, GO:0004536, GO:0004561, GO:0004632, GO:0004671, GO:0004793, GO:0004801, GO:0004852, GO:0005086, GO:0005515, GO:0005542, GO:0008240, GO:0008270, GO:0008732, GO:0008782, GO:0008830, GO:0008831, GO:0008930, GO:0008988, GO:…
P1 & P5	2	10	0.224180202267852	44.606971975393	2.22031541294913e-14	GO:0004632, GO:0005515, GO:0015087, GO:0016041, GO:0016643, GO:0016774, GO:0019237, GO:0043531, GO:0050135, GO:0061809
P1 & P4	2	5	0.227129941771376	22.0138303255186	3.27648528871817e-06	GO:0005515, GO:0015087, GO:0015137, GO:0016166, GO:0017005
P1 & P4 & P5	3	2	0.000661273198537564	3024.46856219652	2.10126887688377e-07	GO:0005515, GO:0015087
P1 & P3	2	5	0.244828378792522	20.4224690971679	4.7489777208275e-06	GO:0000248, GO:0005515, GO:0043531, GO:0050135, GO:0061809
P1 & P3 & P5	3	4	0.00071280098024179	5611.6645611839	8.52341887767901e-15	GO:0005515, GO:0043531, GO:0050135, GO:0061809
P1 & P3 & P4	3	1	0.000722179940508129	1384.69645016226	0.000721928995690901	GO:0005515
P1 & P3 & P4 & P5	4	1	2.1025772095701e-06	475606.791250469	2.10257543653558e-06	GO:0005515
P1 & P2	2	5	0.244828378792522	20.4224690971679	4.7489777208275e-06	GO:0016166, GO:0033961, GO:0050135, GO:0061809, GO:1990883
P1 & P2 & P5	3	2	0.00071280098024179	2805.83228059195	2.44374059072295e-07	GO:0050135, GO:0061809
P1 & P2 & P4	3	1	0.000722179940508129	1384.69645016226	0.000721928995690901	GO:0016166
P1 & P2 & P4 & P5	4	0	2.1025772095701e-06	0	1
P1 & P2 & P3	3	2	0.000778453702106165	2569.19582319263	2.91779058132834e-07	GO:0050135, GO:0061809
P1 & P2 & P3 & P5	4	2	2.2664143947314e-06	882451.154850269	2.44196829861614e-12	GO:0050135, GO:0061809
P1 & P2 & P3 & P4	4	0	2.29623563676734e-06	0	1
P1 & P2 & P3 & P4 & P5	5	0	6.68533207149548e-09	0	1

## Sheet: Fisher_exact_test_GO_CC
Supplementary Dataset 4J: Fisher exact test on overlaps in GO cellular components among five population pairs.
Intersections	Degree	Observed.Overlap	Expected.Overlap	FE	P.value	Elements
P5	1	35	NA	NA	NA	GO:0000176, GO:0000177, GO:0000178, GO:0002144, GO:0005634, GO:0005643, GO:0005721, GO:0005750, GO:0005768, GO:0005770, GO:0005774, GO:0005802, GO:0005829, GO:0005839, GO:0009506, GO:0010368, GO:0017101, GO:0019773, GO:0030479, GO:0031313, GO:0031429, GO:0031499, GO:0031618, GO:0031902, GO:0033186, GO:0043033, GO:0043231, GO:0045025, GO:0045275, GO:0061645, GO:0070762, GO:0072357, GO:0090577, GO:…
P4	1	15	NA	NA	NA	GO:0000325, GO:0002144, GO:0005634, GO:0005643, GO:0005856, GO:0009509, GO:0015030, GO:0031074, GO:0042565, GO:0042995, GO:0044614, GO:0090397, GO:0098552, GO:0110165, GO:0120025
P4 & P5	2	3	0.0201118602513025	149.165714285714	9.93581335383419e-07	GO:0002144, GO:0005634, GO:0005643
P3	1	31	NA	NA	NA	GO:0000138, GO:0000139, GO:0000325, GO:0000407, GO:0005671, GO:0005750, GO:0005768, GO:0005802, GO:0005829, GO:0005850, GO:0005886, GO:0008623, GO:0012507, GO:0016020, GO:0016021, GO:0030117, GO:0030127, GO:0030131, GO:0030135, GO:0030136, GO:0030662, GO:0031224, GO:0031410, GO:0032588, GO:0033065, GO:0033116, GO:0044322, GO:0048475, GO:0070765, GO:0098588, GO:0101031
P3 & P5	2	4	0.0415645111860251	96.2359447004608	8.30137886658094e-08	GO:0005750, GO:0005768, GO:0005802, GO:0005829
P3 & P4	2	1	0.0178133619368679	56.1376344086022	0.0176707402486386	GO:0000325
P3 & P4 & P5	3	0	2.38839897253439e-05	0	1
P2	1	40	NA	NA	NA	GO:0000221, GO:0000325, GO:0000785, GO:0000790, GO:0000938, GO:0005622, GO:0005721, GO:0005773, GO:0005774, GO:0005819, GO:0005856, GO:0005953, GO:0009524, GO:0009526, GO:0009527, GO:0009551, GO:0009705, GO:0009707, GO:0009941, GO:0010170, GO:0010368, GO:0016363, GO:0030897, GO:0031314, GO:0031618, GO:0031967, GO:0031975, GO:0036019, GO:0036020, GO:0042170, GO:0043033, GO:0055037, GO:0070652, GO:…
P2 & P5	2	7	0.0536316273368066	130.52	7.42246964113432e-14	GO:0005721, GO:0005774, GO:0010368, GO:0031618, GO:0043033, GO:0090577, GO:1990745
P2 & P4	2	2	0.0229849831443457	87.0133333333333	0.000237369865922623	GO:0000325, GO:0005856
P2 & P4 & P5	3	0	3.08180512585083e-05	0	1
P2 & P3	2	1	0.0475022984983144	21.0516129032258	0.0464525485002114	GO:0000325
P2 & P3 & P5	3	0	6.36906392675837e-05	0	1
P2 & P3 & P4	3	1	2.72959882575359e-05	36635.4202150538	2.72956601549135e-05	GO:0000325
P2 & P3 & P4 & P5	4	0	3.65982067504503e-08	0	1
P1	1	41	NA	NA	NA	GO:0000120, GO:0000243, GO:0000307, GO:0000417, GO:0000974, GO:0005668, GO:0005682, GO:0005684, GO:0005730, GO:0005737, GO:0005759, GO:0005813, GO:0005819, GO:0005884, GO:0009514, GO:0009524, GO:0012505, GO:0016020, GO:0019185, GO:0030875, GO:0031499, GO:0031974, GO:0032588, GO:0035448, GO:0035449, GO:0035451, GO:0035618, GO:0042719, GO:0043227, GO:0043231, GO:0043233, GO:0043596, GO:0044613, GO:…
P1 & P5	2	2	0.0549724180202268	36.381881533101	0.00138580626953319	GO:0031499, GO:0043231
P1 & P4	2	1	0.0235596077229543	42.4455284552846	0.0233085191431027	GO:0098552
P1 & P4 & P5	3	0	3.1588502539971e-05	0	1
P1 & P3	2	2	0.0486898559607723	41.0763178599528	0.00108733824654147	GO:0016020, GO:0032588
P1 & P3 & P5	3	0	6.52829052492733e-05	0	1
P1 & P3 & P4	3	0	2.79783879639743e-05	0	1
P1 & P3 & P4 & P5	4	0	3.75131619192116e-08	0	1
P1 & P2	2	2	0.0628256205945449	31.8341463414634	0.00180768776788964	GO:0005819, GO:0009524
P1 & P2 & P5	3	0	8.42360067732559e-05	0	1
P1 & P2 & P4	3	0	3.61011457599668e-05	0	1
P1 & P2 & P4 & P5	4	0	4.84040798957569e-08	0	1
P1 & P2 & P3	3	0	7.46090345705981e-05	0	1
P1 & P2 & P3 & P5	4	0	1.00035098451231e-07	0	1
P1 & P2 & P3 & P4	4	0	4.28721850505276e-08	0	1
P1 & P2 & P3 & P4 & P5	5	0	5.74826262936126e-11	0	1
