# Supplementary material for: Parallel adaptation in autopolyploid Arabidopsis arenosa is dominated by repeated recruitment of shared alleles
Source: Nat Commun. 2021 Aug 17;12:4979. doi: 10.1038/s41467-021-25256-5 (PMC8370997; doi:10.1038/s41467-021-25256-5)
Supplement: Supplementary file 3 — Supplementary Data 1-12 [file 41467_2021_25256_MOESM3_ESM.zip › Supplemementary_data/Supplementary_data_5.xlsx]

## Sheet: All LFMM candidates
Supplementary Dataset 5A-E: Description of LFMM candidates (genes with at least one SNP associated with soil content of at least one element - Ca/Mg, Co, Mg and Ni) across all samples. (source:Araport11)
A.lyrata ID	A.thalia homolog	Short description	Function	Description
AL1G10120	AT1G02110.1	Protein of unknown function (DUF630 and DUF632)		bZIP domain class transcription factor (DUF630 and DUF632)
AL1G10760	AT1G01620.1	plasma membrane intrinsic protein 1C	a member of the plasma membrane intrinsic protein subfamily PIP1. localizes to the plasma membrane and exhibits water transport activity in Xenopus oocyte. expressed ubiquitously and protein level decreases slightly during leaf development.	plasma membrane intrinsic protein 1C
AL1G10800	AT1G01590.1	ferric reduction oxidase 1	Encodes a ferric-chelate reductase that is expressed at extremely low levels in Fe deficiency-induced seedlings.	ferric reduction oxidase 1
AL1G10850	AT1G01550.1	Protein of unknown function (DUF793)	Encodes a protein with no functio lly characterized domains that to prevent the synthesis of a novel substance that moves from the root to the shoot, where it modifies shoot growth by interfering with auxin sig ling. Synthesis and delivery of this substance requires neither phloem nor endodermis.	BPS1-like protein (DUF793)
AL1G10860	AT1G01540.2	Protein ki se superfamily protein		Protein ki se superfamily protein
AL1G10960	AT1G01460.1	Phosphatidylinositol-4-phosphate 5-ki se, core	Type I phosphatidylinositol-4-phosphate 5-ki se, subfamily A.	Phosphatidylinositol-4-phosphate 5-ki se, core
AL1G11100	AT1G01350.1	Zinc finger (CCCH-type/C3HC4-type RING finger) family protein		Zinc finger (CCCH-type/C3HC4-type RING finger) family protein
AL1G11170	AT1G01290.2	cofactor of nitrate reductase and xanthine dehydroge se 3	COFACTOR OF NITRATE REDUCTASE AND XANTHINE DEHYDROGE SE 3. Encodes a protein involved in molybdenum cofactor biosynthesis. Homologous to E.coli MoaC. Expression is low in all tissues examined, except in roots. Appears to have targeting sig ls for chloroplast or mitochondria	cofactor of nitrate reductase and xanthine dehydroge se 3
AL1G11180	AT1G01280.1	cytochrome P450, family 703, subfamily A, polypeptide 2	member of CYP703A CYP703A2 is expressed specifically in anthers of land plants, catalyzing the in-chain hydroxylation at the C-7 position of medium-chain saturated fatty acids (lauric acid in-chain hydroxylase) which is involved in pollen development (sporopollenin synthesis).	cytochrome P450, family 703, subfamily A, polypeptide 2
AL1G11210	AT1G01250.1	Integrase-type D -binding superfamily protein	encodes a member of the DREB subfamily A-4 of ERF/AP2 transcription factor family. The protein contains one AP2 domain. There are 17 members in this subfamily including TINY.	Integrase-type D -binding superfamily protein
AL1G11250	AT1G01225.1	NC domain-containing protein-related		NC domain-containing protein-like protein
AL1G11260	AT1G01220.1	L-fucoki se/GDP-L-fucose pyrophosphorylase	Encodes a bifunctio l enzyme that has both L-fucoki se and GDP-L-fucose pyrophosphorylase activities. It catalyzes the two steps of the L-fucose salvage pathway for the generation of activated GDP-L-fucose. This pathway seems to be of minor importance for cell wall polysaccharide biosynthesis compared to the de novo GDP-L-fucose biosynthesis pathway in Arabidopsis.	L-fucoki se/GDP-L-fucose pyrophosphorylase
AL1G11560	AT1G02220.1	C domain containing protein 3		C domain containing protein 3
AL1G11600	AT1G02270.1	Calcium-binding endonuclease/exonuclease/phosphatase family		Calcium-binding endonuclease/exonuclease/phosphatase family
AL1G11660	AT1G02330.1		Encodes a nuclear coiled-coil domain-containing protein that interacts with and negatively regulates COP1's E3 ubiquitin ligase activity, and represses COP1 mediated HY5 degradation in cell-free extracts.	integrator complex subunit-like protein
AL1G11680	AT1G02340.1	basic helix-loop-helix (bHLH) D -binding superfamily protein	Encodes a light-inducible, nuclear bHLH protein involved in phytochrome sig ling. Mutants exhibit a long-hypocotyl phenotype only under far-red light but not under red light and are defective in other phytochrome A-related responses. Mutants also show blue light response defects. HFR1 interacts with COP1, co-localizes to the nuclear specks and is ubiqui ted by COP1.	basic helix-loop-helix (bHLH) D -binding superfamily protein
AL1G11730	AT1G02380.1			transmembrane protein
AL1G11800	AT1G02460.1	Pectin lyase-like superfamily protein		Pectin lyase-like superfamily protein
AL1G11840	AT1G02500.1	S-adenosylmethionine synthetase 1	encodes a S-adenosylmethionine synthetase. SAM1 is regulated by protein S-nitrosylation. The covalent binding of nitric oxide (NO) to the Cys114 residue inhibits the enzyme activity.	S-adenosylmethionine synthetase 1
AL1G12040	AT2G36110.1	Polynucleotidyl transferase, ribonuclease H-like superfamily protein		Polynucleotidyl transferase, ribonuclease H-like superfamily protein
AL1G12060	AT1G02690.1	importin alpha isoform 6	Putative importin alpha isoform. When overexpressed can rescue the impa-4 decreased transformation susceptibility phenotype.	importin alpha isoform 6
AL1G12480	AT1G03030.1	P-loop containing nucleoside triphosphate hydrolases superfamily protein		P-loop containing nucleoside triphosphate hydrolases superfamily protein
AL1G12650	AT1G03160.1	FZO-like	A new plant-specific member of the dy min superfamily; defines a new protein class within the dy min superfamily of membrane remodeling GTPases that regulates organization of the thylakoid network in plants. Targeted to chloroplasts and associated with thylakoid and envelope membranes as punctate structures. Knockout mutants have abnormalities in chloroplast and thylakoid morphology, including di…	FZO-like protein
AL1G12780	AT1G03280.1	Transcription factor TFIIE, alpha subunit		Transcription factor TFIIE, alpha subunit
AL1G12800	AT1G03290.1			ELKS/Rab6-interacting/CAST family protein
AL1G12810	AT1G03300.1	DOMAIN OF UNKNOWN FUNCTION 724 1	Member of the plant-specific DUF724 protein family. Arabidopsis has 10 DUF724 proteins. Loss of function mutant has a WT phenotype	agenet domain protein (DOMAIN OF UNKNOWN FUNCTION 724 1)
AL1G12910	AT1G03380.1	homolog of yeast autophagy 18 (ATG18) G		yeast autophagy 18 G-like protein
AL1G12920	AT1G03390.1	HXXXD-type acyl-transferase family protein		HXXXD-type acyl-transferase family protein
AL1G13050	AT1G03540.1	Pentatricopeptide repeat (PPR-like) superfamily protein		Pentatricopeptide repeat (PPR-like) superfamily protein
AL1G13060	AT1G03550.1	Secretory carrier membrane protein (SCAMP) family protein		Secretory carrier membrane protein (SCAMP) family protein
AL1G13070	AT1G03560.1	Pentatricopeptide repeat (PPR-like) superfamily protein		Pentatricopeptide repeat (PPR-like) superfamily protein
AL1G13170	AT1G03680.1	thioredoxin M-type 1	encodes a chloroplast thioredoxin similar to prokaryotic thioredoxins.	thioredoxin M-type 1
AL1G13300	AT1G03750.1	switch 2		switch 2
AL1G13390	AT1G03830.2	guanylate-binding family protein		guanylate-binding family protein
AL1G13460	AT1G03880.1	cruciferin 2	Protein is tyrosine-phosphorylated and its phosphorylation state is modulated in response to ABA in Arabidopsis thalia seeds.	cruciferin 2
AL1G13480	AT1G03900.1	non-intrinsic ABC protein 4	member of P family, an heterogeneous subfamily of the ATP-binding Cassette (ABC) superfamily of membrane transporters. The Ps proteins are characterized by having only one nucleotide-binding folds (NBFs) domain.	non-intrinsic ABC protein 4
AL1G13600	AT1G03990.1	Long-chain fatty alcohol dehydroge se family protein		Long-chain fatty alcohol dehydroge se family protein
AL1G13630	AT1G04020.1	breast cancer associated RING 1	Encodes a protein containing two tandem BRCA1 C-Termi l (BRCT) domains, which function in phosphorylation-dependent protein-protein interactions. Loss of function mutations cause defects in meristem organization due to failure to repress WUS. BARD1 binds to WUS promoter and over expression of BARD reduces the extent of WUS expression.	breast cancer associated RING 1
AL1G13720	AT1G04120.1	multidrug resistance-associated protein 5	encodes a high-affinity inositol hexakisphosphate transporter that plays a role in guard cell sig ling and phytate storage. It is a member of MRP subfamily / ABC transporter subfamily C.	multidrug resistance-associated protein 5
AL1G13870	AT1G04270.1	cytosolic ribosomal protein S15	Encodes cytosolic ribosomal protein S15.	cytosolic ribosomal protein S15
AL1G14000	AT1G04390.1	BTB/POZ domain-containing protein		BTB/POZ domain-containing protein
AL1G14070	AT1G04430.1	S-adenosyl-L-methionine-dependent methyltransferases superfamily protein		S-adenosyl-L-methionine-dependent methyltransferases superfamily protein
AL1G14110	AT2G33450.1	Ribosomal L28 family		Ribosomal L28 family
AL1G14370	AT1G04660.1	glycine-rich protein		glycine-rich protein
AL1G14390	AT1G04680.1	Pectin lyase-like superfamily protein		Pectin lyase-like superfamily protein
AL1G14450	AT1G04730.1	P-loop containing nucleoside triphosphate hydrolases superfamily protein	Necessary for sister chromatid cohesion. Acts in synergy with ETG1.	P-loop containing nucleoside triphosphate hydrolases superfamily protein
AL1G14640	AT1G04920.1	sucrose phosphate synthase 3F	Encodes a protein with putative sucrose-phosphate synthase activity.	sucrose phosphate synthase 3F
AL1G14880	AT1G05120.1	Helicase protein with RING/U-box domain		Helicase protein with RING/U-box domain-containing protein
AL1G15060	AT1G05280.1	Protein of unknown function (DUF604)		ERV-F (C)1 provirus ancestral Env polyprotein, putative (DUF604)
AL1G15220	AT1G05385.1	photosystem II 11 kDa protein-related	Encodes a Psb27 homolog involved in photosystem II biogenesis.	photosystem II 11 kDa protein-like protein
AL1G15300	AT1G05460.1	P-loop containing nucleoside triphosphate hydrolases superfamily protein	Encodes a protein with similarity to R helicases. Mutants are defective in post-transcriptio l gene silencing.	P-loop containing nucleoside triphosphate hydrolases superfamily protein
AL1G15390	AT1G05540.1	Protein of unknown function (DUF295)		hypothetical protein (DUF295)
AL1G15440	AT1G05570.1	callose synthase 1	Encodes a callose synthase 1 catalytic subunit . Member of Glycosyltransferase Family- 48.	callose synthase 1
AL1G15500	AT1G05600.2	Tetratricopeptide repeat (TPR)-like superfamily protein		Tetratricopeptide repeat (TPR)-like superfamily protein
AL1G15660	AT1G05750.1	Tetratricopeptide repeat (TPR)-like superfamily protein	Encodes a pentatricopeptide repeat protein required for editing of rpoA and clpP chloroplast transcripts.	Tetratricopeptide repeat (TPR)-like superfamily protein
AL1G15800	AT1G05860.1			INO80 complex subunit D-like protein
AL1G16060	AT1G06110.1	SKP1/ASK-interacting protein 16		SKP1/ASK-interacting protein 16
AL1G16230	AT1G06240.1	Protein of unknown function DUF455		diiron containing four-helix bundle family ferritin protein, putative (Protein of unknown function DUF455)
AL1G16240	AT1G06250.1	alpha/beta-Hydrolases superfamily protein		alpha/beta-Hydrolases superfamily protein
AL1G16250
AL1G16260	AT1G06260.1	Cysteine protei ses superfamily protein	Cysteine peptidase,activity detected in leaf and flower.	Cysteine protei ses superfamily protein
AL1G16270	AT1G01355.1	Putative endonuclease or glycosyl hydrolase		Putative endonuclease or glycosyl hydrolase
AL1G16280	AT1G06270.1	Pentatricopeptide repeat (PPR) superfamily protein		Pentatricopeptide repeat (PPR) superfamily protein
AL1G16340	AT1G06330.1	Heavy metal transport/detoxification superfamily protein		Heavy metal transport/detoxification superfamily protein
AL1G16410	AT1G06400.1	Ras-related small GTP-binding family protein	small GTP-binding protein (ara-2)	Ras-related small GTP-binding family protein
AL1G16450	AT1G06440.1	Ubiquitin carboxyl-termi l hydrolase family protein		Ubiquitin carboxyl-termi l hydrolase family protein
AL1G16550	AT1G06520.1	glycerol-3-phosphate acyltransferase 1	sn-glycerol-3-phosphate 2-O-acyltransferase. Expressed in flower buds and siliques. Homozygous mutant plants are male sterile.	glycerol-3-phosphate acyltransferase 1
AL1G16730	AT1G06720.1	P-loop containing nucleoside triphosphate hydrolases superfamily protein		P-loop containing nucleoside triphosphate hydrolases superfamily protein
AL1G16820	AT1G06820.1	carotenoid isomerase	Encodes carotenoid isomerase. Catalyzes the isomerization of poly-cis-carotenoids to all-trans-carotenoids. Together with PDS and ZDS, CRTiso is required to complete the synthesis of lycopene from phytoene.	carotenoid isomerase
AL1G16850	AT1G06840.1	Leucine-rich repeat protein ki se family protein		Leucine-rich repeat protein ki se family protein
AL1G16890	AT1G06870.1	Peptidase S24/S26A/S26B/S26C family protein		Peptidase S24/S26A/S26B/S26C family protein
AL1G16920	AT1G06900.1	Insuli se (Peptidase family M16) family protein		Insuli se (Peptidase family M16) family protein
AL1G17010	AT1G06970.1	cation/hydrogen exchanger 14	member of Putative +/H+ antiporter family	cation/hydrogen exchanger 14
AL1G17040	AT1G07000.1	exocyst subunit exo70 family protein B2	A member of EXO70 gene family, putative exocyst subunits, conserved in land plants. Arabidopsis thalia contains 23 putative EXO70 genes, which can be classified into eight clusters on the phylogenetic tree.	exocyst subunit exo70 family protein B2
AL1G17110	AT1G06950.1	translocon at the inner envelope membrane of chloroplasts 110	Encodes a protein thought to be a part of the translocon at the chloroplast inner envelope. Involved in protein import into the chloroplast and chloroplast biogenesis. C-termi l half of Tic110 functions as scaffolds for protein-protein interactions.	translocon at the inner envelope membrane of chloroplasts 110
AL1G17200	AT1G07080.1	Thioredoxin superfamily protein		Thioredoxin superfamily protein
AL1G17270	AT1G07150.2	mitogen-activated protein ki se ki se ki se 13	member of MEKK subfamily	mitogen-activated protein ki se ki se ki se 13
AL1G17420	AT1G07270.1	Cell division control, Cdc6		Cell division control, Cdc6
AL1G17570	AT1G07420.1	sterol 4-alpha-methyl-oxidase 2-1	Arabidopsis thalia sterol 4-alpha-methyl-oxidase mR . The sterol 4alpha-methyl oxidase2 family proteins SMO2-1 and SMO2-2 function partially through effects on auxin accumulation, auxin response and PIN1 expression to regulate embryogenesis in Arabidopsis.	sterol 4-alpha-methyl-oxidase 2-1
AL1G17610	AT1G07460.1	Conca valin A-like lectin family protein		Conca valin A-like lectin family protein
AL1G17770	AT1G07590.1	Tetratricopeptide repeat (TPR)-like superfamily protein		Tetratricopeptide repeat (TPR)-like superfamily protein
AL1G17970	AT1G07745.2	homolog of RAD51 D	Is a suppressor of SNI1. Encodes a member of the RecA/RAD51 family of D recombi tion and repair proteins. Both RAD51 and SNI1 have a dual role in pathogen-related gene transcription and somatic homologous recombi tion.	D repair RAD51-like protein
AL1G18030	AT1G07750.1	RmlC-like cupins superfamily protein		RmlC-like cupins superfamily protein
AL1G18170	AT1G07890.4	ascorbate peroxidase 1	Encodes a cytosolic ascorbate peroxidase APX1. Ascorbate peroxidases are enzymes that scavenge hydrogen peroxide in plant cells. Eight types of APX have been described for Arabidopsis: three cytosolic (APX1, APX2, APX6), two chloroplastic types (stromal sAPX, thylakoid tAPX), and three microsomal (APX3, APX4, APX5) isoforms. At least part of the induction of heat shock proteins during light stres…	ascorbate peroxidase 1
AL1G18330	AT1G07990.1	SIT4 phosphatase-associated family protein		SIT4 phosphatase-associated family protein
AL1G18400	AT1G08050.1	Zinc finger (C3HC4-type RING finger) family protein		Zinc finger (C3HC4-type RING finger) family protein
AL1G18430	AT1G08070.1	Tetratricopeptide repeat (TPR)-like superfamily protein	Encodes a chloroplast R editing factor.	Tetratricopeptide repeat (TPR)-like superfamily protein
AL1G18450	AT1G08090.1	nitrate transporter 2:1	High-affinity nitrate transporter. Up-regulated by nitrate. Functions as a repressor of lateral root initiation independently of nitrate uptake.	nitrate transporter 2:1
AL1G18460	AT1G08100.1	nitrate transporter 2.2	Encodes a high-affinity nitrate transporter.	nitrate transporter 2.2
AL1G18470	AT1G08110.4	lactoylglutathione lyase family protein / glyoxalase I family protein	Encodes a Zn2+ dependent glyoxylase.	lactoylglutathione lyase family protein / glyoxalase I family protein
AL1G18600	AT1G08190.1	vacuolar protein sorting 41	Might be involved in protein sorting to the vacuole. The mR is cell-to-cell mobile.	vacuolar protein sorting 41
AL1G18640	AT1G08230.2	Transmembrane amino acid transporter family protein	Codes for a H+-driven, high affinity gamma-aminobutyric acid (GABA) transporter. Localized at the plasma membrane. In planta, AtGAT1 expression was highest in flowers and under conditions of elevated GABA concentrations such as wounding or senescence.	Transmembrane amino acid transporter family protein
AL1G18680	AT1G08280.1	Glycosyltransferase family 29 (sialyltransferase) family protein	Encodes a glycosyltransferase (GT) GALT29A, which belongs to the Carbohydrate Active Enzyme family GT29. GALT29A co-expresses with other arabinogalactan GTs, GALT31A and GLCAT14A. The recombi nt GALT29A expressed in Nicotia benthamia demonstrated a galactosyltransferase activity, transferring galactose from UDP-galactose to a mixture of various oligosaccharides derived from arabinogalactan protei…	Glycosyltransferase family 29 (sialyltransferase) family protein
AL1G18690	AT1G08290.1	WIP domain protein 3		WIP domain protein 3
AL1G18700	AT1G08300.1	no vein-like		no vein-like protein
AL1G18860	AT1G08450.1	calreticulin 3	Encodes one of three Arabidopsis calreticulins. In CRT-deficient mouse fibroblasts, this protein restores ER Ca2+ levels. Non-receptor component required for EFR-mediated immunity. Mutants show de-repressed anthocyanin accumulation in the presence of elf18, and EFR accumulation and sig lling.	calreticulin 3
AL1G18920	AT1G08490.1	chloroplastic NIFS-like cysteine desulfurase	Chloroplastic NifS-like protein that can catalyze the conversion of cysteine into alanine and elemental sulfur (S(0)) and of selenocysteine into alanine and elemental Se (Se(0)). Overexpression enhances selenium tolerance and accumulation.	chloroplastic NIFS-like cysteine desulfurase
AL1G18950	AT1G08520.1	ALBI 1	Encodes the CHLD subunit of the Mg-chelatase enzyme involved in chlorophyll biosynthesis. Lines carrying recessive mutations of this locus are white and seedling lethal.	ALBI 1
AL1G19170	AT1G08730.1	Myosin family protein with Dil domain	Encodes a class XI myosin that is involved in organelle motility, actin organization, and optimal growth of pollen tubes.	Myosin family protein with Dil domain-containing protein
AL1G19200	AT1G08770.1	prenylated RAB acceptor 1.E		prenylated RAB acceptor 1.E
AL1G19210	AT1G08780.1	ABI3-interacting protein 3		ABI3-interacting protein 3
AL1G19260	AT1G08830.1	copper/zinc superoxide dismutase 1	Encodes a cytosolic copper/zinc superoxide dismutase CSD1 that can detoxify superoxide radicals. Its expression is affected by miR398-directed mR cleavage. Regulated by biotic and abiotic stress. Activation of CSD1 in the cytoplasm involves both a CCS-dependent and -independent pathway.	copper/zinc superoxide dismutase 1
AL1G19270	AT1G08840.2	D replication helicase, putative	Encodes a homolog of human and yeast D 2. Mutants have increased sensitivity to D damage stress.	D replication helicase
AL1G19390	AT1G08960.1	cation exchanger 11	Encodes a member of the Potassium-dependent sodium-calcium exchanger like-family that localizes to the plasma membrane and nuclear periphery, and has a role in mediating high-af&#64257;nity K+ uptake and + transport in yeast.	cation exchanger 11
AL1G19460	AT1G09026.1
AL1G19510	AT1G09070.1	soybean gene regulated by cold-2	SRC2 specifically binds the peptide PIEPPPHH, and moves from ER to a vacuole fraction where it gets inter lized. Involved in Protein Storage Vacuole targeting. The mR is cell-to-cell mobile.	soybean gene regulated by cold-2
AL1G19590	AT1G09150.1	pseudouridine synthase and archaeosine transglycosylase (PUA) domain-containing protein		pseudouridine synthase and archaeosine transglycosylase (PUA) domain-containing protein
AL1G19600	AT1G09155.1	phloem protein 2-B15		phloem protein 2-B15
AL1G19790	AT1G09300.1	Metallopeptidase M24 family protein	Encodes a mitochondrial protease ICP55. Alters the stability of proteins by removal of a single amino acid from their sequence.	Metallopeptidase M24 family protein
AL1G20260	AT1G09710.1	Homeodomain-like superfamily protein	Paralog of DRMY1 with unknown function.	Homeodomain-like superfamily protein
AL1G20270	AT1G09720.1	Ki se interacting (KIP1-like) family protein		Ki se interacting (KIP1-like) family protein
AL1G20540	AT1G09932.1	Phosphoglycerate mutase family protein		Phosphoglycerate mutase family protein
AL1G21090	AT1G10350.1	D J heat shock family protein		D J heat shock family protein
AL1G21290	AT1G10490.1	Domain of unknown function (DUF1726) ;Putative ATPase (DUF699)		G T acetyltransferase (DUF699)
AL1G21350	AT1G10540.1	nucleobase-ascorbate transporter 8		nucleobase-ascorbate transporter 8
AL1G21590	AT1G10710.2	poor homologous sy psis 1	Computatio l predictions suggested the presence of a small cysteine-rich protein downstream of this gene model (Silverstein 2007), but subsequent a lysis revealed that this region contains a tenth exon for the At1g10710 gene which is depicted in the At1g10710.1 gene model.	poor homologous sy psis 1
AL1G21660	AT1G10740.4	alpha/beta-Hydrolases superfamily protein		alpha/beta-Hydrolases superfamily protein
AL1G21910	AT1G10930.1	D helicase (RECQl4A)	D helicase involved in the mainte nce of genome stability by modulation of the D damage response and suppression of homologous recombi tion.	D helicase (RECQl4A)
AL1G22190	AT1G11170.1	Protein of unknown function (DUF707)		lysine ketoglutarate reductase trans-splicing-like protein (DUF707)
AL1G22270	AT1G11250.1	syntaxin of plants 125	member of SYP12 Gene Family	syntaxin of plants 125
AL1G22370	AT1G11290.1	Pentatricopeptide repeat (PPR) superfamily protein	Pentatricopeptide Repeat Protein containing the DYW motif. Required for editing of multiple plastid transcripts. Endonuclease activity.	Pentatricopeptide repeat (PPR) superfamily protein
AL1G22390	AT1G11310.1	Seven transmembrane MLO family protein	A member of a large family of seven-transmembrane domain proteins specific to plants, homologs of the barley mildew resistance locus o (MLO) protein. The Arabidopsis genome contains 15 genes encoding MLO proteins, with localization in plasma membrane. Phylogenetic a lysis revealed four clades of closely-related AtMLO genes. ATMLO2 belongs to the clade IV, with AtMLO3, AtMLO6 and AtMLO12. The gene…	Seven transmembrane MLO family protein
AL1G22400	AT1G11320.1			GDSL esterase/lipase
AL1G22410	AT1G11330.2	S-locus lectin protein ki se family protein		S-locus lectin protein ki se family protein
AL1G22510	AT1G11420.1	DOMAIN OF UNKNOWN FUNCTION 724 2	Member of the plant-specific DUF724 protein family. Arabidopsis has 10 DUF724 proteins.	agenet domain protein (DOMAIN OF UNKNOWN FUNCTION 724 2)
AL1G22520	AT1G11430.1	plastid developmental protein DAG, putative	Encodes a protein involved in R editing in chloroplasts. The mR is cell-to-cell mobile.	plastid developmental protein DAG
AL1G22550	AT4G01430.2	nodulin MtN21 /EamA-like transporter family protein	Encodes a plasma membrane-localized amino acid transporter likely involved in amino acid export in the developing seed.	nodulin MtN21 /EamA-like transporter family protein
AL1G22620	AT1G11510.1	D -binding storekeeper protein-related transcriptio l regulator		D -binding storekeeper protein-related transcriptio l regulator
AL1G22640
AL1G22720	AT1G61800.1	glucose-6-phosphate/phosphate translocator 2	glucose6-Phosphate/phosphate transporter 2. Expression is upregulated in the shoot of cax1/cax3 mutant. The mR is cell-to-cell mobile.	glucose-6-phosphate/phosphate translocator 2
AL1G22930	AT1G11755.1	Undecaprenyl pyrophosphate synthetase family protein	Encodes a cis-prenyltransferase, involved in dolichol biosynthesis. Wilted leaves in mutants due to cell membrane lesions. Mutants have increased drought tolerance, but hypersensitve to dark stress.	Undecaprenyl pyrophosphate synthetase family protein
AL1G23170	AT1G11950.1	Transcription factor jumonji (jmjC) domain-containing protein		Transcription factor jumonji (jmjC) domain-containing protein
AL1G23200	AT1G62330.1	O-fucosyltransferase family protein		O-fucosyltransferase family protein
AL1G23220	AT1G12010.1	2-oxoglutarate (2OG) and Fe(II)-dependent oxyge se superfamily protein	Encodes a protein that appears to have 1-amino-cyclopropane-1-carboxylic acid oxidase activity based on mutant a lyses. The mR is cell-to-cell mobile.	2-oxoglutarate (2OG) and Fe(II)-dependent oxyge se superfamily protein
AL1G23310	AT1G12060.1	BCL-2-associated athanogene 5	A member of Arabidopsis BAG (Bcl-2-associated athanogene) proteins, plant homologs of mammalian regulators of apoptosis. Plant BAG proteins are multi-functio l and remarkably similar to their animal counterparts, as they regulate apoptotic-like processes ranging from pathogen attack, to abiotic stress, to plant development.	BCL-2-associated athanogene 5
AL1G23330	AT1G12070.1	Immunoglobulin E-set superfamily protein		Immunoglobulin E-set superfamily protein
AL1G23380	AT1G12110.1	nitrate transporter 1.1	Encodes NRT1.1 (CHL1), a dual-affinity nitrate transporter. The protein is expressed in guard cells and function in stomatal opening. Mutants have less transpiration and are more tolerant to drought. Expressed in lateral roots. Involved in nitrate sig ling which e bles the plant root system to detect and exploit nitrate-rich soil patches. Comparing to the wild type, the mutant displays a strongly…	nitrate transporter 1.1
AL1G23400	AT1G12130.1	Flavin-binding monooxyge se family protein	Encodes a flavin-containing monooxyge ses involved in biosynthesis of aliphatic glucosinolates.	Flavin-binding monooxyge se family protein
AL1G23420	AT1G12150.1	Plant protein of unknown function (DUF827)		weak chloroplast movement under blue light protein (DUF827)
AL1G23580	AT1G12270.1	stress-inducible protein, putative	Encodes one of the 36 carboxylate clamp (CC)-tetratricopeptide repeat (TPR) proteins (Prasad 2010, Pubmed ID: 20856808) with potential to interact with Hsp90/Hsp70 as co-chaperones.	stress-inducible protein
AL1G23970	AT1G12620.1	Pentatricopeptide repeat (PPR) superfamily protein		Pentatricopeptide repeat (PPR) superfamily protein
AL1G24750	AT1G13090.1	cytochrome P450, family 71, subfamily B, polypeptide 28	putative cytochrome P450	cytochrome P450, family 71, subfamily B, polypeptide 28
AL1G24760	AT1G13080.1	cytochrome P450, family 71, subfamily B, polypeptide 2	cytochrome P450 monooxyge se	cytochrome P450, family 71, subfamily B, polypeptide 2
AL1G24860	AT1G13180.1	Actin-like ATPase superfamily protein	Mutant has defect in trichome cell expansion and actin organization resulting in a distorted trichome phenotype.	Actin-like ATPase superfamily protein
AL1G25070	AT1G13310.1	Endosomal targeting BRO1-like domain-containing protein		Endosomal targeting BRO1-like domain-containing protein
AL1G25820	AT1G13980.1	sec7 domain-containing protein	Encodes a GDP/GTP exchange factor for small G-proteins of the ADP ribosylation factor (RAF) class, and as regulator of intracellular trafficking. Homologous to Sec7p and YEC2 from yeast. Involved in the specification of apical-basal pattern formation. Essential for cell division, expansion and adhesion. It appears that heteotypic binding between the DCB and C-termi l domains of two GNOM proteins …	sec7 domain-containing protein
AL1G25970	AT1G14100.1	fucosyltransferase 8	member of Glycosyltransferase Family- 37. FUT8 was previously associated to AT1G14110	fucosyltransferase 8
AL1G26370	AT1G14470.1	Pentatricopeptide repeat (PPR) superfamily protein		Pentatricopeptide repeat (PPR) superfamily protein
AL1G26540	AT1G14570.1	UBX domain-containing protein	Encodes a nuclear UBX-containing protein that can bridge ubiquitin to AtCDC48A.	UBX domain-containing protein
AL1G26750	AT1G14740.1	Protein of unknown function (DUF1423)	Encodes a PHD-finger protein that, with TTA1, is redundantly required for MP-dependent embryonic root meristem initiation.	class I heat shock protein, putative (DUF1423)
AL1G26850	AT1G14830.1	DY MIN-like 1C	Encodes a dy min-like protein that is involved in mitochondrial morphogenesis and pollen development. Protein is localized as speckles in the cytoplasm, partially co-localizes with mitochondrial markers, cell plate of dividing cells, and the tip of root hairs, root cap cells, and expanding part of trichoblasts.	DY MIN-like 1C
AL1G26970	AT1G14920.1	GRAS family transcription factor family protein	Similar to a putative transcription factor and transcriptio l coactivators. Repressor of GA responses and involved in gibberellic acid mediated sig ling. Member of the DELLA proteins that restrain the cell proliferation and expansion that drives plant growth. The protein undergoes degradation in response to GA via the 26S proteasome. GAI may be involved in reducing ROS accumulation in response to…	GRAS family transcription factor family protein
AL1G27060	AT1G15000.1	serine carboxypeptidase-like 50		serine carboxypeptidase-like 50
AL1G27280	AT1G15200.1	protein-protein interaction regulator family protein		protein-protein interaction regulator family protein
AL1G27380	AT1G15290.1	Tetratricopeptide repeat (TPR)-like superfamily protein	Encodes REDUCED CHLOROPLAST COVERAGE 3 (REC3). Contributes to establishing the size of the chloroplast compartment.	Tetratricopeptide repeat (TPR)-like superfamily protein
AL1G27430	AT1G15340.1	methyl-CPG-binding domain 10	Protein containing methyl-CpG-binding domain.Has sequence similarity to human MBD proteins.	methyl-CPG-binding domain 10
AL1G27660	AT1G15530.1	Conca valin A-like lectin protein ki se family protein		Conca valin A-like lectin protein ki se family protein
AL1G27760	AT1G15660.1	centromere protein C	Encodes a homologue of the human centromeric protein C (CENP-C). CENP-C co-localizes with the 180 bp centromeric regions of chromosomes throughout the cell cycle, but does not completely cover the 180 bp regions.	centromere protein C
AL1G28000	AT4G00420.1	Double-stranded R -binding domain (DsRBD)-containing protein		Double-stranded R -binding domain (DsRBD)-containing protein
AL1G28010	AT1G80670.1	Transducin/WD40 repeat-like superfamily protein	This gene is predicted to encode a protein with a DWD motif. It can bind to DDB1a in Y2H assays, and may be involved in the formation of a CUL4-based E3 ubiquitin ligase	Transducin/WD40 repeat-like superfamily protein
AL1G28170	AT1G16010.2	magnesium transporter 2	Transmembrane magnesium transporter. One of nine family members.	magnesium transporter 2
AL1G28240	AT1G16080.1			nuclear protein
AL1G28740	AT1G16570.1	UDP-Glycosyltransferase superfamily protein	Encodes a encodes a putative UDP-glycosyltransferase superfamily protein belonging to the glycosyltransferase (GT) family 33 that is localized to the endoplasmic reticulum. Loss of function alleles are male sterile, with pollen tubes bursting after germi tion. Loss of function also causes increased callose deposition in the female gametophyte, pollen tube overgrowth and reduced transmission.	UDP-Glycosyltransferase superfamily protein
AL1G28750	AT1G16590.1	D -binding HORMA family protein	putative translesion synthesis polymerase zeta subunit, homologous to Y-family D polymerases, contains BRCT domain. Mutants are sensitive to UV-B radiation. Gene is involved in damage-tolerance mechanisms through translesion synthesis(TLS).	D -binding HORMA family protein
AL1G28780	AT1G79090.1		Encodes a component of the mR decapping machinery that is found in complexes with and is phosphorylated by MPK4. The protein can be found in P-bodies after treatment with PAMPs. Pat1 mutants exhibit dwarfism and de-repressed immunity dependent on the immune receptor SUMM2. The pat1 constitutive defense phenotype is suppressed by summ2 such that pat1 summ2 mutants display a wild-type phenotype in …	topoisomerase II-associated protein
AL1G28790	AT1G16630.1			transmembrane protein
AL1G28820	AT1G16650.1	S-adenosyl-L-methionine-dependent methyltransferases superfamily protein		S-adenosyl-L-methionine-dependent methyltransferases superfamily protein
AL1G28850	AT1G16690.1	Enhancer of polycomb-like transcription factor protein		Enhancer of polycomb-like transcription factor protein
AL1G28920	AT1G16750.1	Protein of unknown function, DUF547		GPI-anchored adhesin-like protein, putative (Protein of unknown function, DUF547)
AL1G28970	AT1G16800.1	P-loop containing nucleoside triphosphate hydrolases superfamily protein		P-loop containing nucleoside triphosphate hydrolases superfamily protein
AL1G29070	AT1G16900.1	Alg9-like mannosyltransferase family	Encodes the Arabidopsis ortholog of the yeast/human ALG9 catalyzing the lumi l addition of two alpha-1,2 Man residues in assembling Glc3Man9Glc c2.	Alg9-like mannosyltransferase family
AL1G29090	AT1G16916.1			transmembrane protein
AL1G29140	AT1G16960.1	Ubiquitin domain-containing protein		Ubiquitin domain-containing protein
AL1G29360	AT1G17145.1	RING/U-box superfamily protein		RING/U-box superfamily protein
AL1G29510	AT1G53750.1	regulatory particle triple-A 1A	26S proteasome AAA-ATPase subunit RPT1a (RPT1a) mR ,	regulatory particle triple-A 1A
AL1G29580	AT1G17330.1	Metal-dependent phosphohydrolase		Metal-dependent phosphohydrolase
AL1G29630	AT1G17360.1			LOW protein: protein phosphatase 1 regulatory subunit-like protein
AL1G29640	AT1G17370.1	oligouridylate binding protein 1B	Encodes an R ﻗ°±binding protein involved in stress granule formation. Regulated by a transposable element small R .	oligouridylate binding protein 1B
AL1G29660	AT1G17400.1		Protein of unknown function. Similar to LAZY1, a gene required or gravitropic response in shoots and roots. Involved in determining lateral root branch angle.	hypothetical protein
AL1G29730	AT1G17450.2	B-block binding subunit of TFIIIC		B-block binding subunit of TFIIIC
AL1G29750	AT1G17460.1	TRF-like 3	Arabidopsis thalia myb family transcription factor (At1g17460)	TRF-like 3
AL1G29760	AT1G17470.1	developmentally regulated G-protein 1	Encodes a member of the DRG (developmentally regulated G-protein) family expressed throughout the plant, with highest expression in actively growing tissues. Has GTPase activity.	developmentally regulated G-protein 1
AL1G29850	AT1G17550.1	homology to ABI2	Protein Phosphatase 2C	homology to ABI2
AL1G29940	AT1G17615.1	Disease resistance protein (TIR-NBS class)	TN2 is an atypical TIR-NBS protein that lacks the LRR domain common in typical NLR receptors. It interacts with EXO70B1, a subunit of the exocyst complex. Loss of function mutants in TN2 can suppress EXO70B1 mutants suggesting that EXO70B1 acts through TN2.	Disease resistance protein (TIR-NBS class)
AL1G30130	AT1G17770.1	SU(VAR)3-9 homolog 7	Encodes a SU(VAR)3-9 homolog, a SET domain protein. Known SET domain proteins are involved in epigenetic control of gene expression and act as histone methyltransferases. There are 10 SUVH genes in Arabidopsis and members of this subfamily of the SET proteins have an additio l conserved SRA domain. A pater lly expressed imprinted gene.	histone-lysine N-methyltransferase, H3 lysine-9 specific SUVH3-like protein
AL1G30190	AT1G17830.1	Protein of unknown function (DUF789)		hypothetical protein (DUF789)
AL1G30200	AT1G17840.1	white-brown complex homolog protein 11	Encodes a plasma membrane-localized ATP-binding cassette transporter, that is required for cutin transport to the extracellular matrix. The mR is cell-to-cell mobile.	white-brown complex-like protein
AL1G30210	AT1G17850.2	Rhodanese/Cell cycle control phosphatase superfamily protein		Rhodanese/Cell cycle control phosphatase superfamily protein
AL1G30250	AT1G17890.1	D(P)-binding Rossmann-fold superfamily protein		D(P)-binding Rossmann-fold superfamily protein
AL1G30310	AT1G17950.1	myb domain protein 52	putative transcription factor: R2R3-MYB transcription family	myb domain protein 52
AL1G30320	AT5G26830.1	Threonyl-tR synthetase	Encodes a dual-targeted threonyl-tR synthetase found in both the chloroplast and mitochondrion. The mR is cell-to-cell mobile.	Threonyl-tR synthetase
AL1G30460	AT1G18080.1	Transducin/WD40 repeat-like superfamily protein	Encodes the Arabidopsis thalia homolog of the tobacco WD-40 repeat ArcA gene. It is a scaffold protein that acts downstream of and is phosphorylated by WNK8 in the glucose responsiveness and flowering pathways . Knockout mutants show insensitivity to gibberellin in GA-induced seed germi tion.	Transducin/WD40 repeat-like superfamily protein
AL1G30470	AT1G18090.1	5'-3' exonuclease family protein		5-3 exonuclease family protein
AL1G30510	AT1G18140.1	laccase 1	putative laccase, a member of laccase family of genes (with 17 members in Arabidopsis).	laccase 1
AL1G30520	AT1G18150.2	Protein ki se superfamily protein	Encodes mitogen-activated protein ki se 8 (MPK8). MPK8 connects protein phosphorylation, Ca2+, and ROS in the wound-sig ling pathway.	Protein ki se superfamily protein
AL1G30530	AT1G18160.1	Protein ki se superfamily protein		Protein ki se superfamily protein
AL1G30550	AT1G18180.1	Protein of unknown function (DUF1295)		3-oxo-5-alpha-steroid 4-dehydroge se (DUF1295)
AL1G30560	AT1G18190.1	golgin candidate 2	This gene is predicted to encode a protein that functions as a Golgi apparatus structural component known as a golgin in mammals and yeast. A fluorescently-tagged version of GC2 co-localizes with Golgi markers, and this localization appears to be replicated using the C-termi l (508ﻗ°±668 aa) portion of the protein.	golgin Putative 2
AL1G30710	AT1G18335.1	Acyl-CoA N-acyltransferases ( T) superfamily protein		Acyl-CoA N-acyltransferases ( T) superfamily protein
AL1G30780	AT1G18360.1	alpha/beta-Hydrolases superfamily protein		alpha/beta-Hydrolases superfamily protein
AL1G30820	AT1G18410.1	P-loop containing nucleoside triphosphate hydrolases superfamily protein		P-loop containing nucleoside triphosphate hydrolases superfamily protein
AL1G30940	AT1G18500.1	methylthioalkylmalate synthase-like 4	Encodes an active Arabidopsis isopropylmalate synthase IPMS1. Involved in leucine biosynthesis. Do not participate in the chain elongation of glucosinolates. Expressed constitutively throughout the plant. Loss of IPMS1 can be compensated by a second isopropylmalate synthase gene IPMS2 (At1g74040). The mR is cell-to-cell mobile.	methylthioalkylmalate synthase-like 4
AL1G30960	AT1G18520.1	tetraspanin11	Member of TETRASPANIN family	tetraspanin11
AL1G31030	AT1G18590.1	sulfotransferase 17	encodes a desulfoglucosinolate sulfotransferase, involved in the fi l step of glucosinolate core structure biosynthesis. Has a broad-substrate specificity with preference with methionine-derived desulfoglucosinolates.	sulfotransferase 17
AL1G31060	AT1G18620.1		Member of a small gene family in Arabidopsis. Quadruple mutants in this family display defects in cell elongation.	LONGIFOLIA protein
AL1G31080	AT1G18640.2	3-phosphoserine phosphatase	Encodes a 3-phosphoserine phosphatase acting in the last step of serine biosynthesis within the chloroplast. Essential for embryo, pollen and root development.	3-phosphoserine phosphatase
AL1G31100	AT1G74310.1	heat shock protein 101	Encodes ClpB1, which belongs to the Casein lytic protei se/heat shock protein 100 (Clp/Hsp100) family. Involved in refolding of proteins which form aggregates under heat stress. Also known as AtHsp101. AtHsp101 is a cytosolic heat shock protein required for acclimation to high temperature.	heat shock protein 101
AL1G31120	AT1G18670.1	Protein ki se superfamily protein	Encodes a cyclin-dependent ki se-like protein with a ser/thr protein ki se domain and an N-termi l myristoylation sequence. Mutants in this gene are u ble to express female sterility in response to beta-aminobutyric acid, as wild type plants do.	Protein ki se superfamily protein
AL1G31280	AT1G18780.1	RING/U-box superfamily protein		RING/U-box superfamily protein
AL1G31290	AT3G13228.1	RING/U-box superfamily protein		RING/U-box superfamily protein
AL1G31350	AT1G18830.1	Transducin/WD40 repeat-like superfamily protein		Transducin/WD40 repeat-like superfamily protein
AL1G31360	AT1G18835.1	mini zinc finger	Encodes a small zinc &#64257;nger protein whose overexpression induces ectopic meristem formation on leaf margins.	mini zinc finger
AL1G31440
AL1G31470	AT1G18890.1	calcium-dependent protein ki se 1	encodes a calcium-dependent protein ki se whose gene expression is induced by dehydration and high salt. Ki se activity could not be detected in vitro.	calcium-dependent protein ki se 1
AL1G31490	AT1G18910.1	zinc ion binding;zinc ion binding		zinc ion binding protein
AL1G31500	AT1G18940.1	Nodulin-like / Major Facilitator Superfamily protein		Nodulin-like / Major Facilitator Superfamily protein
AL1G31510	AT1G18950.1	DDT domain superfamily		DDT domain superfamily
AL1G31550	AT1G18990.1	Protein of unknown function, DUF593		myosin-binding protein, putative (Protein of unknown function, DUF593)
AL1G31710	AT1G19130.1			RmlC-like jelly roll fold protein
AL1G31760	AT1G19180.1	jasmo te-zim-domain protein 1	JAZ1 is a nuclear-localized protein involved in jasmo te sig ling. JAZ1 transcript levels rise in response to a jasmo te stimulus. JAZ1 can interact with the COI1 F-box subunit of an SCF E3 ubiquitin ligase in a yeast-two-hybrid assay only in the presence of jasmo te-isoleucine (JA-ILE) or coro tine. Application of jasmo te methyl ester to Arabidopsis roots reduces the levels of a JAZ1:GUS fusion…	jasmo te-zim-domain protein 1
AL1G31800	AT1G19220.1	auxin response factor 19	Encodes an auxin response factor that contains the conserved VP1-B3 D -binding domain at its N-terminus and the Aux/IAA-like domains III and IV present in most ARFs at its C-terminus. The protein interacts with IAA1 (yeast two hybrid) and other auxin response elements such as ER7 and ER9 (yeast one hybrid). ARF19 protein can complement many aspects of the arf7 mutant phenotype and , together with…	auxin response factor 19
AL1G31810	AT1G19230.2	Riboflavin synthase-like superfamily protein		Riboflavin synthase-like superfamily protein
AL1G31830	AT1G19250.1	flavin-dependent monooxyge se 1	FMO1 is required for full expression of TIR-NB-LRR conditioned resistance to avirulent pathogens and for basal resistance to invasive virulent pathogens. Functions in an EDS1-regulated but SA-independent mechanism that promotes resistance and cell death at pathogen infection sites. FMO1 functions as a pipecolate N-hydroxylase and catalyzes the biochemical conversion of pipecolic acid to N-hydroxy…	flavin-dependent monooxyge se 1
AL1G31840	AT1G74960.3	fatty acid biosynthesis 1	Encodes a plastidic beta-ketoacyl-ACP synthase II, involved in fatty acid elongation from 16:0-ACP to 18:0-ACP. Homozygous knock-out mutants are embryo lethal, indicating early embryo development is sensitive to elevated 16:0.	fatty acid biosynthesis 1
AL1G31850	AT1G19270.1	DA1	Encodes a ubiquitin-activated peptidase that is a member of a small (7 member) ubiquitin binding protein family. It appears to play a role in regulation of endoreduplication in leaf epidermal tissue.	DA1
AL1G31880	AT1G19290.1	Pentatricopeptide repeat (PPR) superfamily protein		Pentatricopeptide repeat (PPR) superfamily protein
AL1G31900	AT1G19310.1	RING/U-box superfamily protein		RING/U-box superfamily protein
AL1G31920	AT1G19330.1			histone deacetylase complex subunit
AL1G31930	AT1G19340.1	Methyltransferase MT-A70 family protein		Methyltransferase MT-A70 family protein
AL1G31950	AT1G19360.1	Nucleotide-diphospho-sugar transferase family protein	Encodes an arabinosyltransferase that modifies extensin proteins in root hair cells.	Nucleotide-diphospho-sugar transferase family protein
AL1G32020	AT1G19400.1	Erythro te-4-phosphate dehydroge se family protein	Tail-anchored (TA) OEP membrane protein which possesses a single C-termi l transmembrane domain targeting post-translatio lly to plastids.	Erythro te-4-phosphate dehydroge se family protein
AL1G32030	AT1G19410.1	FBD / Leucine Rich Repeat domains containing protein		FBD / Leucine Rich Repeat domains containing protein
AL1G32170	AT4G20095.3	Protein of unknown function (DUF626)		hypothetical protein (DUF626)
AL1G32180	AT1G19430.1	S-adenosyl-L-methionine-dependent methyltransferases superfamily protein		S-adenosyl-L-methionine-dependent methyltransferases superfamily protein
AL1G32200	AT1G19450.1	Major facilitator superfamily protein		Major facilitator superfamily protein
AL1G32210	AT1G19470.1	Galactose oxidase/kelch repeat superfamily protein		Galactose oxidase/kelch repeat superfamily protein
AL1G32220	AT1G19480.1	D glycosylase superfamily protein		D glycosylase superfamily protein
AL1G32230	AT1G19485.2	Transducin/WD40 repeat-like superfamily protein		Transducin/WD40 repeat-like superfamily protein
AL1G32260	AT1G19510.1	RAD-like 5		RAD-like 5
AL1G32270	AT1G19520.1	pentatricopeptide (PPR) repeat-containing protein		pentatricopeptide (PPR) repeat-containing protein
AL1G32280	AT1G19530.1			D polymerase epsilon catalytic subunit A
AL1G32290	AT1G19540.1	NmrA-like negative transcriptio l regulator family protein		NmrA-like negative transcriptio l regulator family protein
AL1G32300	AT1G19570.1	dehydroascorbate reductase	Encodes a member of the dehydroascorbate reductase gene family. Critical for a mutualistic symbiosis between the host Arabidopsis and the root colonizing fungus Piriformospora indica.Encodes about 50-60% of extractable leaf GSH-dependent DHAR activity, but single knockout mutants show u ltered ascorbate and glutathione status in optimal and oxidative stress conditions (PMID:28381499). Acts redund…	dehydroascorbate reductase
AL1G32310	AT1G19580.1	gamma carbonic anhydrase 1	Encodes mitochondrial gamma carbonic anhydrase. Component of the DH dehydroge se complex.	gamma carbonic anhydrase 1
AL1G32320	AT1G19600.1	pfkB-like carbohydrate ki se family protein		pfkB-like carbohydrate ki se family protein
AL1G32340	AT1G19620.1			transmembrane protein
AL1G32350	AT1G19630.1	cytochrome P450, family 722, subfamily A, polypeptide 1		cytochrome P450, family 722, subfamily A, polypeptide 1
AL1G32360	AT1G19640.1	jasmonic acid carboxyl methyltransferase	Encodes a S-adenosyl-L-methionine:jasmonic acid carboxyl methyltransferase that catalyzes the formation of methyljasmo te from jasmonic acid. Its expression is induced in response to wounding or methyljasmo te treatment.	jasmonic acid carboxyl methyltransferase
AL1G32370	AT1G19650.1	Sec14p-like phosphatidylinositol transfer family protein		Sec14p-like phosphatidylinositol transfer family protein
AL1G32390	AT1G19670.1	chlorophyllase 1	Chlorophyllase is the first enzyme involved in chlorophyll degradation. It catalyzes the hydrolysis of the ester bond to yield chlorophyllide and phytol. AtCLH1 lacks a typical sig l sequence for the chloroplast. Its expression is induced rapidly by methyljasmo te, a known promoter of senescence and chlorophyll degradation.	chlorophyllase 1
AL1G32400	AT1G19680.1	RING/U-box superfamily protein		RING/U-box superfamily protein
AL1G32420	AT1G19700.1	BEL1-like homeodomain 10	Encodes a member of the BEL family of homeodomain proteins. Its interaction with PLP (PAS/LOV PROTEIN) is diminished by blue light.	BEL1-like homeodomain 10
AL1G32630	AT1G19900.1	glyoxal oxidase-related protein		glyoxal oxidase-related protein
AL1G33110	AT1G20260.1	ATPase, V1 complex, subunit B protein	One of three genes encoding the vacuolar ATP synthase subunit B1. The protein binds to and co-localizes with F-actin, bundles F-actin to form higher-order structure, and stabilizes actin filaments in vitro. The mR is cell-to-cell mobile.	ATPase, V1 complex, subunit B protein
AL1G33340	AT5G01040.1	laccase 8	putative laccase, knockout mutant showed early flowering	laccase 8
AL1G33370	AT1G20440.1	cold-regulated 47	Belongs to the dehydrin protein family, which contains highly conserved stretches of 7-17 residues that are repetitively scattered in their sequences, the K-, S-, Y- and lysine rich segments. Cold regulated gene, amino acid sequence homology with Group II LEA (late embryogenesis abundant) proteins. Also responds to osmotic stress, ABA, dehydration and inhibits e.coli growth while overexpressed. C…	cold-regulated 47
AL1G33500
AL1G33580	AT1G20620.1	catalase 3	Catalase, catalyzes the breakdown of hydrogen peroxide (H2O2) into water and oxygen. The mR is cell-to-cell mobile.	catalase 3
AL1G33710	AT1G20720.1	RAD3-like D -binding helicase protein		RAD3-like D -binding helicase protein
AL1G33750	AT1G20760.1	Calcium-binding EF hand family protein	EH domain containing protein.	Calcium-binding EF hand family protein
AL1G34090	AT1G21050.1	Protein of unknown function, DUF617		MIZU-KUSSEI-like protein (Protein of unknown function, DUF617)
AL1G34130	AT1G21080.1	D J heat shock N-termi l domain-containing protein		D J heat shock N-termi l domain-containing protein
AL1G34230	AT1G21170.1	Exocyst complex component SEC5		Exocyst complex component SEC5
AL1G34650	AT1G21510.1			TPRXL
AL1G34740	AT1G21600.1	plastid transcriptio lly active 6	Present in transcriptio lly active plastid chromosomes. Involved in plastid gene expression.	plastid transcriptio lly active 6
AL1G34770	AT1G21630.1	Calcium-binding EF hand family protein	TPLATE Adaptor complex subunit.	Calcium-binding EF hand family protein
AL1G34840	AT1G21680.1	DPP6 N-termi l domain-like protein		DPP6 N-termi l domain-like protein
AL1G34890	AT1G21720.1	proteasome beta subunit C1	20S proteasome beta subunit PBC1 truncated protein (PBC1)	proteasome beta subunit C1
AL1G35690
AL1G35780	AT1G22330.1	R -binding (RRM/RBD/RNP motifs) family protein		R -binding (RRM/RBD/RNP motifs) family protein
AL1G36040	AT1G22500.1	RING/U-box superfamily protein	Gene encodes a putative C3HC4-type RING zinc finger factor. it is induced in response to light and ascorbate stimulus.	RING/U-box superfamily protein
AL1G36070	AT1G22530.1	PATELLIN 2	PATLs belong to a family of proteins having a Golgi dy mics (GOLD) domain in tandem with the Sec14p-like domain. PATLs are auxin regulated. Quadruple mutants (patl2456) show altered PIN1 lateralization in root endodermis cells.	PATELLIN 2
AL1G36550	AT1G22985.1	Integrase-type D -binding superfamily protein	encodes a member of the ERF (ethylene response factor) subfamily B-5 of ERF/AP2 transcription factor family. The protein contains one AP2 domain. There are 7 members in this subfamily.	Integrase-type D -binding superfamily protein
AL1G36850	AT1G23180.1	ARM repeat superfamily protein		ARM repeat superfamily protein
AL1G37180	AT1G23390.1	Kelch repeat-containing F-box family protein	A kelch domain-containing F-box protein. Its N terminus contains a typical F-box motif but its C-termi l domain only consists of one predicted kelch motif. Predicted to be stu Interacts with chalcone synthase CHS to mediate CHS ubiquiti tion and degradation.	Kelch repeat-containing F-box family protein
AL1G37620	AT1G23870.1	trehalose-phosphatase/synthase 9	Encodes an enzyme putatively involved in trehalose biosynthesis. The protein has a trehalose synthase (TPS)-like domain that may or may not be active as well as a trehalose phosphatase (TPP)-like domain. The mR is cell-to-cell mobile.	trehalose-phosphatase/synthase 9
AL1G37820	AT1G24220.1	paired amphipathic helix repeat-containing protein		paired amphipathic helix repeat-containing protein
AL1G37950	AT1G24140.1	Matrixin family protein		Matrixin family protein
AL1G37980	AT1G24150.1	formin homologue 4	Encodes a group I formin. Localized to cell junctions. Polymerizes actin. Binds profilin. Member of family of cytoskeletal-interacting proteins which have the ability to stimulate actin nucleation and barbed-end capping through the combined activity of conserved formin-homology 1 (FH1) and formin-homology 2 (FH2) domains. FORMIN4 is a spatial feedback element in a multi-layered, temporally define…	formin homologue 4
AL1G38260	AT1G27190.1	Leucine-rich repeat protein ki se family protein		Leucine-rich repeat protein ki se family protein
AL1G38300	AT1G27170.1	transmembrane receptors;ATP binding		transmembrane receptors / ATP binding protein
AL1G38480	AT1G27030.1			hypothetical protein
AL1G38660	AT1G26910.1	Ribosomal protein L16p/L10e family protein		Ribosomal protein L16p/L10e family protein
AL1G38910	AT1G26780.2	myb domain protein 117	Encodes LOF1 (LATERAL ORGAN FUSION1), a MYB-domain transcription factor expressed in organ boundaries. Functions in boundary specification, meristem initiation and mainte nce, and organ patterning. Also see LOF2 (At1g69560).	myb domain protein 117
AL1G39010	AT1G26700.1	Seven transmembrane MLO family protein	A member of a large family of seven-transmembrane domain proteins specific to plants, homologs of the barley mildew resistance locus o (MLO) protein. The Arabidopsis genome contains 15 genes encoding MLO proteins, with localization in plasma membrane. Phylogenetic a lysis revealed four clades of closely-related AtMLO genes. ATMLO14 belongs to the clade I, with AtMLO4 and AtMLO11. The gene is expr…	Seven transmembrane MLO family protein
AL1G39040	AT2G27260.1	Late embryogenesis abundant (LEA) hydroxyproline-rich glycoprotein family		Late embryogenesis abundant (LEA) hydroxyproline-rich glycoprotein family
AL1G39090	AT1G26640.1	Amino acid ki se family protein	Encodes a cytosolic isopentenyl phosphate ki se that plays an important role in regulating the formation of both MVA (mevalonic acid) and MEP (methylerythritol phosphate) pathway-derived terpenoid compounds by controlling the ratio of IP/DMAP to IPP/DMAPP. IPP and DMAPP are the universal C5 building blocks of all tural terpenoids. IPK enhances terpenoid formation by returning IP/DMAP to the terpe…	Amino acid ki se family protein
AL1G39150	AT1G26580.1			ELM2 domain protein
AL1G39280	AT1G26460.1	Tetratricopeptide repeat (TPR)-like superfamily protein		Tetratricopeptide repeat (TPR)-like superfamily protein
AL1G39420	AT1G26330.1	D binding		D binding protein
AL1G39430	AT1G26320.1	Zinc-binding dehydroge se family protein		Zinc-binding dehydroge se family protein
AL1G39480	AT1G26260.2	cryptochrome-interacting basic-helix-loop-helix 5	Encodes CIB5 (cryptochrome-interacting basic-helix-loop-helix). Related to CIB1 (AT4G34530). CIB5 interacts with CRY2 and forms heterodimer with CIB1 in vitro. Regulates flowering time redundantly with CIB1.	cryptochrome-interacting basic-helix-loop-helix 5
AL1G39530	AT1G26210.1	SOB five-like 1	AtSOFL1 acts redundantly with AtSOFL2 as positive regulator of cytokinin levels.	SOB five-like 1
AL1G39580	AT1G26170.1	ARM repeat superfamily protein		ARM repeat superfamily protein
AL1G39670	AT1G26110.1	decapping 5	Encodes Decapping 5, required for mR decapping, P-body formation and translatio l repression during postembryonic development.	decapping 5
AL1G39760	AT1G25540.1	phytochrome and flowering time regulatory protein (PFT1)	Encodes a nuclear protein that acts in a phyB pathway (but downstream of phyB) and induces flowering in response to suboptimal light conditions. PFT1 promotes flowering in CO dependent and independent pathways and integrates several environmental stimuli, such as light quality and JA-dependent defenses. Mutants are hypo-responsive to far-red and hyper-responsive to red light and flower late under…	phytochrome and flowering time regulatory protein (PFT1)
AL1G39790	AT1G25510.1	Eukaryotic aspartyl protease family protein		Eukaryotic aspartyl protease family protein
AL1G39800	AT1G25500.2	Plasma-membrane choline transporter family protein		Plasma-membrane choline transporter family protein
AL1G39810	AT1G25490.1	ARM repeat superfamily protein	One of three genes encoding phosphoprotein phosphatase 2A regulatory subunit A; Recessive ethylene-response mutant EER1 displays increased ethylene sensitivity in the hypocotyl and stem	ARM repeat superfamily protein
AL1G39860	AT1G25440.1	B-box type zinc finger protein with CCT domain		B-box type zinc finger protein with CCT domain-containing protein
AL1G39950	AT1G25375.1	Metallo-hydrolase/oxidoreductase superfamily protein		Metallo-hydrolase/oxidoreductase superfamily protein
AL1G40030	AT1G25300.1	Octicosapeptide/Phox/Bem1p family protein		Octicosapeptide/Phox/Bem1p family protein
AL1G40120	AT1G25240.1	ENTH/VHS/GAT family protein		ENTH/VHS/GAT family protein
AL1G40360	AT1G24570.1	Protein of unknown function (DUF707)		transmembrane protein, putative (DUF707)
AL1G40400	AT1G24540.1	cytochrome P450, family 86, subfamily C, polypeptide 1	member of CYP86C	cytochrome P450, family 86, subfamily C, polypeptide 1
AL1G40560	AT1G24360.1	D(P)-binding Rossmann-fold superfamily protein		D(P)-binding Rossmann-fold superfamily protein
AL1G40600	AT1G24320.1	Six-hairpin glycosidases superfamily protein		Six-hairpin glycosidases superfamily protein
AL1G40610	AT1G24310.1			nuclear pore complex protein
AL1G40630	AT1G24290.1	AAA-type ATPase family protein		AAA-type ATPase family protein
AL1G40640	AT1G24280.1	glucose-6-phosphate dehydroge se 3	Encodes a plastidic glucose-6-phosphate dehydroge se that is sensitive to reduction by DTT and whose mR is most highly expressed in root.	glucose-6-phosphate dehydroge se 3
AL1G40670	AT1G24265.2	Protein of unknown function (DUF1664)		bZIP transcription factor, putative (DUF1664)
AL1G40760	AT1G27360.2	squamosa promoter-like 11	In conjunction with SPL10 and SPL2, SPL11 redundantly controls proper development of lateral organs in association with shoot maturation in the reproductive phase.	squamosa promoter-like 11
AL1G40770	AT1G27370.3	squamosa promoter binding protein-like 10	In conjunction with SPL11 and SPL2, SPL10 redundantly controls proper development of lateral organs in association with shoot maturation in the reproductive phase. SPL10 also controls lami shape during vegetative development.	squamosa promoter binding protein-like 10
AL1G41150	AT1G27620.1	HXXXD-type acyl-transferase family protein		HXXXD-type acyl-transferase family protein
AL1G41620	AT1G28100.3			hypothetical protein
AL1G41630	AT1G28110.1	serine carboxypeptidase-like 45		serine carboxypeptidase-like 45
AL1G41700	AT1G28170.1	sulphotransferase 7		sulfotransferase 7
AL1G41740	AT1G28200.1	FH interacting protein 1	VirF-interacting protein FIP1	FH interacting protein 1
AL1G41760	AT1G28210.1	D J heat shock family protein	D J homolog AtJ1 (atj)	D J heat shock family protein
AL1G41770	AT1G28220.1	purine permease 3	Member of a family of proteins related to PUP1, a purine transporter. May be involved in the transport of purine and purine derivatives such as cytokinins, across the plasma membrane.	purine permease 3
AL1G41810	AT1G28260.2	Telomerase activating protein Est1		Telomerase activating protein Est1
AL1G41840	AT2G33790.1	arabinogalactan protein 30	pollen Ole e 1 allergen protein containing 14.6% proline residues, similar to arabinogalactan protein (Daucus carota) GI:11322245, SP:Q03211 Pistil-specific extensin-like protein precursor (PELP) {Nicotia tabacum}; contains Pfam profile PF01190: Pollen proteins Ole e I family	arabinogalactan protein 30
AL1G41940	AT1G28340.1	receptor like protein 4		receptor like protein 4
AL1G42050	AT1G28420.1	homeobox-1		homeobox-1
AL1G42150	AT1G28530.1		Encodes a protein that localizes to both chloroplasts and amyloplasts and is required for both chloroplast and mesophyll development.	deneddylase
AL1G42300	AT1G28680.1	HXXXD-type acyl-transferase family protein		HXXXD-type acyl-transferase family protein
AL1G42570	AT1G28760.1	Uncharacterized conserved protein (DUF2215)	Encodes an orthlog of the Xenopus inner nuclear membrane (INM) protein Nemp1/TMEM194A.	guanosine-3,5-bis (diphosphate) 3-pyrophosphohydrolase, putative (DUF2215)
AL1G42580	AT1G28960.1	nudix hydrolase homolog 15	Encodes a ppGpp pyrophosphohydrolase.	nudix hydrolase homolog 15
AL1G42610
AL1G42730	AT2G34020.1	Calcium-binding EF-hand family protein		Calcium-binding EF-hand family protein
AL1G42770	AT1G29050.1	TRICHOME BIREFRINGENCE-LIKE 38	Encodes a member of the TBL (TRICHOME BIREFRINGENCE-LIKE) gene family containing a plant-specific DUF231 (domain of unknown function) domain. TBL gene family has 46 members, two of which (TBR/AT5G06700 and TBL3/AT5G01360) have been shown to be involved in the synthesis and deposition of secondary wall cellulose, presumably by influencing the esterification state of pectic polymers. A nomenclature…	TRICHOME BIREFRINGENCE-LIKE 38
AL1G42880	AT1G29170.1	SCAR family protein	Encodes a member of the SCAR family.These proteins are part of a complex (WAVE) complex.The SCAR subunit activates the ARP2/3 complex which in turn act as a nucleator for actin filaments.	SCAR family protein
AL1G42950	AT1G29250.1	Alba D /R -binding protein		Alba D /R -binding protein
AL1G43130	AT1G29320.1	Transducin/WD40 repeat-like superfamily protein		Transducin/WD40 repeat-like superfamily protein
AL1G43210	AT5G37510.1	DH-ubiquinone dehydroge se, mitochondrial, putative	Encodes a subunit of the 400 kDa subcomplex of the mitochondrial DH dehydroge se (complex I). The protein has been isolated in the male gametophyte. The mR is cell-to-cell mobile.	DH-ubiquinone dehydroge se
AL1G43360	AT1G29520.1	AWPM-19-like family protein		AWPM-19-like family protein
AL1G43500	AT1G29680.1	Protein of unknown function (DUF1264)		histone acetyltransferase (DUF1264)
AL1G43840	AT1G29965.1	Ribosomal protein L18ae/LX family protein		Ribosomal protein L18ae/LX family protein
AL1G43870	AT1G29980.1	Protein of unknown function, DUF642		choice-of-anchor C domain protein, putative (Protein of unknown function, DUF642)
AL1G43890	AT1G30000.1	alpha-mannosidase 3		alpha-mannosidase 3
AL1G43950	AT1G30050.1			tropomyosin
AL1G44260	AT1G30320.1	Remorin family protein		Remorin family protein
AL1G44700	AT1G30640.1	Protein ki se family protein		Protein ki se family protein
AL1G44800	AT1G30740.1	FAD-binding Berberine family protein		FAD-binding Berberine family protein
AL1G44980	AT1G30810.2	Transcription factor jumonji (jmj) family protein / zinc finger (C5HC2 type) family protein	JMJ18 encodes a novel JmjC domain- containing histone H3K4 demethylase.	Transcription factor jumonji (jmj) family protein / zinc finger (C5HC2 type) family protein
AL1G45000	AT1G30820.1	CTP synthase family protein	Cytidine triphosphate synthase.	CTP synthase family protein
AL1G45190	AT1G30900.1	VACUOLAR SORTING RECEPTOR 6		VACUOLAR SORTING RECEPTOR 6
AL1G45300	AT1G30930.1	F-box family protein		F-box family protein
AL1G45550	AT5G42430.1	F-box and associated interaction domains-containing protein		F-box and associated interaction domains-containing protein
AL1G45860	AT1G31790.1	Tetratricopeptide repeat (TPR)-like superfamily protein		Tetratricopeptide repeat (TPR)-like superfamily protein
AL1G46080	AT1G56270.1			RPB1a
AL1G46150	AT1G32080.1	membrane protein, putative	Encodes a plant LrgAB/CidAB protein localized to the chloroplast envelope that is involved in chloroplast development, carbon partitioning, ABA/drought response, and leaf senescence. The gene may have evolved from gene fusion of bacterial lrgA and lrgB.	membrane protein
AL1G46680	AT1G32450.1	nitrate transporter 1.5	Transmembrane nitrate transporter. Involved in xylem transport of nitrate from root to shoot. Induced in response to high and low concentrations of nitrate. Not involved in nitrate uptake. Expressed in root pericycle cells. Also functions as a proton-coupled H+/K+ antiporter for K+ loading into the xylem.	nitrate transporter 1.5
AL1G46840	AT1G32583.1		A microR MIR400 is derived from the first intron of At1g32583 in the 5'UTR. A stress-induced alter tive splicing event in At1g32583 resulted in greater accumulation of miR400 primary transcripts and a low level of mature miR400.	tapetum determi nt protein
AL1G47430	AT1G37020.1	Cysteine protei ses superfamily protein		Cysteine protei ses superfamily protein
AL1G47610	AT1G33240.1	GT-2-like 1	Encodes a plant transcriptio l activator that contains two separate, but similar, trihelix D -binding domains, similar to GT-2. Gene is expressed in all aerial parts of the plant, with higher level of expression in siliques. At-GTL2 was thought to be a duplicated copy of this gene but is likely to be a cloning artefact, the result of a chimeric clone. Regulates ploidy-dependent cell growth in tri…	GT-2-like 1
AL1G47630	AT1G33250.1	Protein of unknown function (DUF604)		beta-1,3-n-acetylglucosaminyltransferase radical fringe protein, putative (DUF604)
AL1G47650	AT1G33260.1	Protein ki se superfamily protein		Protein ki se superfamily protein
AL1G47710	AT1G33360.1	ATP-dependent Clp protease	Encodes ClpX3, a subunit of the Clp protease complex.	ATP-dependent Clp protease
AL1G48670	AT1G34170.3	AUXIN RESPONSE FACTOR 13		AUXIN RESPONSE FACTOR 13
AL1G48850	AT1G34270.1	Exostosin family protein		Exostosin family protein
AL1G49690	AT1G31340.1	related to ubiquitin 1	Encodes a ubiquitin-related protein that is conjugated to target proteins by neddylation. It has been shown to be conjugated to the cullin AtCUL1. The RUB-conjugation pathway has been implicated in in auxin response.	related to ubiquitin 1
AL1G49800	AT1G34770.1		Encodes a nuclear localized, structural subunit of the SMC 5/6 complex and a non- SMC element. Loss of function results in abnormal cell division and embryo lethality. A lysis of partially rescued lines indicates a role in double strand break D repair. Similar phenotype to NSE1 which it also interacts with.	melanoma-associated antigen G1-like protein
AL1G49900	AT1G35190.1	2-oxoglutarate (2OG) and Fe(II)-dependent oxyge se superfamily protein		2-oxoglutarate (2OG) and Fe(II)-dependent oxyge se superfamily protein
AL1G49940	AT1G35220.1			FAM91 carboxy-terminus protein
AL1G50540	AT1G35660.1			erythroid differentiation factor-like protein
AL1G50620
AL1G50680	AT1G35750.1	pumilio 10	Encodes a member of the Arabidopsis Pumilio (APUM) proteins containing PUF domain (eight repeats of approximately 36 amino acids each). PUF proteins regulate both mR stability and translation through sequence-specific binding to the 3' UTR of target mR transcripts.	pumilio 10
AL1G50790	AT1G35830.1	VQ motif-containing protein		VQ motif-containing protein
AL1G50820	AT1G36050.2	Endoplasmic reticulum vesicle transporter protein		Endoplasmic reticulum vesicle transporter protein
AL1G50840	AT1G36070.1	Transducin/WD40 repeat-like superfamily protein		Transducin/WD40 repeat-like superfamily protein
AL1G50850	AT1G36150.1	Bifunctio l inhibitor/lipid-transfer protein/seed storage 2S albumin superfamily protein		Bifunctio l inhibitor/lipid-transfer protein/seed storage 2S albumin superfamily protein
AL1G50870	AT1G36160.2	acetyl-CoA carboxylase 1	Encodes acetyl-CoA carboxylase. Mutant displays uncoordi ted cell divisions which are enhanced by cytokinins. Mutant also has aberrant organization of the apical region in the embryo and abnormal root and shoot development and is deficient in freezing tolerance after cold acclimation. Essential for very long chain fatty acid elongation. The mR is cell-to-cell mobile.	acetyl-CoA carboxylase 1
AL1G50880	AT1G36180.1	acetyl-CoA carboxylase 2	acetyl-CoA carboxylase 2 (ACC2) The mR is cell-to-cell mobile.	acetyl-CoA carboxylase 2
AL1G50890	AT5G27470.1	seryl-tR synthetase / serine--tR ligase		seryl-tR synthetase / serine-tR ligase
AL1G50900	AT1G36240.1	Ribosomal protein L7Ae/L30e/S12e/Gadd45 family protein		Ribosomal protein L7Ae/L30e/S12e/Gadd45 family protein
AL1G50940
AL1G50950	AT1G36320.1			hypothetical protein
AL1G51010	AT1G36370.1	serine hydroxymethyltransferase 7	Encodes a nuclear localised protein MSA1 (MORE SULPHUR ACCUMULATION1). Epigenetically regulates sulphur homeostasis. Has sequence similarity to SHM (serine hydroxymethyltransferase) but lacks SHM activity in vitro.	serine hydroxymethyltransferase 7
AL1G51030	AT1G36390.2	Co-chaperone GrpE family protein		Co-chaperone GrpE family protein
AL1G51080	AT1G36940.2			myotubularin-like protein
AL1G51130	AT1G36990.1			C-jun-amino-termi l ki se-interacting protein
AL1G51170	AT1G37130.1	nitrate reductase 2	Identified as a mutant resistant to chlorate. Encodes nitrate reductase structural gene. Involved in nitrate assimilation. Has nitrate reductase activity. Up-regulated by the fungus P. indica. Binds transcription factor At2g35940. The mR is cell-to-cell mobile.	nitrate reductase 2
AL1G51200	AT1G37140.1	MEI2 C-termi l RRM only like 1	Amember of mei2-like gene family; phylogenetic a lysis revealed that it belongs to the fourth clade of mei2-like proteins, with conserved C-termi l R recognition motif (RRM) only. MCT1 expression is increased in the presence of ABA and R i suppression showed increased germi tion rates in the presence of ABA.	MEI2 C-termi l RRM only like 1
AL1G51210	AT1G37150.2	holocarboxylase synthetase 2	Although HCS2 is predicted to encode a biotin protein ligase / holocarboxylase synthetase (HCS), hcs2 mutants do not show a decrease in HCS activity. A dual-targeted HCS1 (At2g25710) might account for the HCS activity observed in multiple subcellular compartments in Arabidopsis.	holocarboxylase synthetase 2
AL1G51220	AT1G38131.1	O-fucosyltransferase family protein		O-fucosyltransferase family protein
AL1G51240	AT1G60360.1	RING/U-box superfamily protein		RING/U-box superfamily protein
AL1G51300
AL1G51310	AT1G42430.1		Novel plant specific, chloroplast localized protein that is involved in regulation of starch degradation.	i ctive purple acid phosphatase-like protein
AL1G51320	AT1G42440.1			pre-rR -processing TSR1-like protein
AL1G51350	AT1G42480.1			TLR4 regulator/MIR-interacting MSAP protein
AL1G51430	AT1G42970.1	glyceraldehyde-3-phosphate dehydroge se B subunit	Encodes chloroplast localized glyceraldehyde-3-phosphate dehydroge se that can use both DH and DPH to reduce 1,3-diphosphate glycerate. It forms A2B2 heterotetramers with GapA forms of the GADPH enzyme. These complexes are active in the light under reducing conditions, but show reduced DPH-dependent activity in response to oxidized thioredoxins and increased D(H)/ DP(H) ratios due to the formatio…	glyceraldehyde-3-phosphate dehydroge se B subunit
AL1G51480	AT1G42990.1	basic region/leucine zipper motif 60	bZIP60 consists of a bZIP D binding domain followed by a putative transmembrane domain. bZIP60 mR is upregulated by the addition of ER stress inducers, tunicamycin (inhibitor of N-linked glycosylation), DTT (inhibitor of disulfide bond formation) and azetin-2-carboxylate (proline a log perturbing protein structure). Upon ER stress, bZIP60 mR is spliced by IRE1A and IRE1B to produce bZIP60-S, an a…	basic region/leucine zipper motif 60
AL1G51510	AT1G61060.1	F-box family protein		F-box family protein
AL1G51520	AT1G43020.1	Protein of unknown function, DUF547		electron protein, putative (Protein of unknown function, DUF547)
AL1G51640	AT1G43580.1	Sphingomyelin synthetase family protein		Sphingomyelin synthetase family protein
AL1G51660	AT1G43620.3	UDP-Glycosyltransferase superfamily protein	Encodes a UDP-glucose:sterol-glucosyltransferase. ugt80b1 mutant plants have reduced steryl glycoside and acyl steryl glycoside levels, reduced seed size, and a transparent testa phenotype. The mutant seeds also have reduced levels of suberization and lipid polyester monomers. ugt80a2/b1 double mutants have normal levels of celluose and normal cold stress tolerance.	UDP-Glycosyltransferase superfamily protein
AL1G51740	AT1G43640.1	tubby like protein 5	Member of TLP family of tubby like proteins that also contain an F-Box.	tubby like protein 5
AL1G51770	AT1G43650.1	nodulin MtN21 /EamA-like transporter family protein	nodulin MtN21-like transporter family protein	nodulin MtN21 /EamA-like transporter family protein
AL1G51810	AT1G43690.1	ubiquitin interaction motif-containing protein		ubiquitin interaction motif-containing protein
AL1G51830	AT1G43710.1	Pyridoxal phosphate (PLP)-dependent transferases superfamily protein	Encodes a serine decarboxylase that is involved in ethanolamine metabolism and is crucial for plant growth.	Pyridoxal phosphate (PLP)-dependent transferases superfamily protein
AL1G51850	AT1G43770.2	RING/FYVE/PHD zinc finger superfamily protein		RING/FYVE/PHD zinc finger superfamily protein
AL1G51860	AT1G43770.2	RING/FYVE/PHD zinc finger superfamily protein		RING/FYVE/PHD zinc finger superfamily protein
AL1G51870	AT1G43780.1	serine carboxypeptidase-like 44		serine carboxypeptidase-like 44
AL1G51940	AT5G51230.1	VEFS-Box of polycomb protein	Polycomb group protein with zinc finger domain involved in negative regulation of reproductive development. Forms a complex with FIE, CLF, and MSI1. This complex modulates the expression of target genes including AG, PI and AP3.	VEFS-Box of polycomb protein
AL1G51990	AT1G43850.1	SEUSS transcriptio l co-regulator	Encodes a transcriptio l co-regulator of AGAMOUS, that functions with LEUNIG to repress AG in the outer floral whorls.	SEUSS transcriptio l co-regulator
AL1G52030	AT1G43800.1	Plant stearoyl-acyl-carrier-protein desaturase family protein		Plant stearoyl-acyl-carrier-protein desaturase family protein
AL1G53030	AT1G45230.1	Protein of unknown function (DUF3223)		DCL protein (DUF3223)
AL1G53410	AT1G47270.1	tubby like protein 6	Member of TLP family of tubby like proteins that also contain an F-Box. Localized to the plasma membrane.	tubby like protein 6
AL1G53420	AT1G47271.1	Cystathionine beta-synthase (CBS) family protein		Cystathionine beta-synthase (CBS) family protein
AL1G53520	AT1G47340.1	F-box and associated interaction domains-containing protein		F-box and associated interaction domains-containing protein
AL1G53620	AT1G47390.1	F-box and associated interaction domains-containing protein		F-box and associated interaction domains-containing protein
AL1G53760	AT1G47530.1	MATE efflux family protein		MATE efflux family protein
AL1G53790	AT1G47550.1	exocyst complex component sec3A	Encodes a member of the exocyst complex gene family. The exocyst is a protein complex involved in tethering vesicles to the plasma membrane during regulated or polarized secretion. It binds phosphoinositide lipids.	exocyst complex component sec3A
AL1G53840	AT1G47550.2	exocyst complex component sec3A	Encodes a member of the exocyst complex gene family. The exocyst is a protein complex involved in tethering vesicles to the plasma membrane during regulated or polarized secretion. It binds phosphoinositide lipids.	exocyst complex component sec3A
AL1G53950
AL1G54080	AT1G47710.1	Serine protease inhibitor (SERPIN) family protein		Serine protease inhibitor (SERPIN) family protein
AL1G54360
AL1G54580	AT1G48060.1	F-box and associated interaction domains-containing protein		F-box/associated interaction domain protein
AL1G54650	AT1G48090.1	calcium-dependent lipid-binding family protein		calcium-dependent lipid-binding family protein
AL1G54920	AT1G48320.1	Thioesterase superfamily protein	Encodes one of the two functio l DH -CoA (1,4-dihydroxy-2- phthoyl-CoA) thioesterases found in Arabidopsis.	Thioesterase superfamily protein
AL1G54950	AT1G48350.1	Ribosomal L18p/L5e family protein		Ribosomal L18p/L5e family protein
AL1G55060	AT1G48430.1	Dihydroxyacetone ki se		Dihydroxyacetone ki se
AL1G55080	AT1G48450.1	Protein of unknown function (DUF760)		alanine-tR ligase, putative (DUF760)
AL1G55130	AT1G48480.1	receptor-like ki se 1	Arabidopsis thalia receptor-like protein ki se (RKL1) gene	receptor-like ki se 1
AL1G55250	AT1G48600.2	S-adenosyl-L-methionine-dependent methyltransferases superfamily protein	Encodes a phosphoethanolamine N-methyltransferase that catalyses the last two methylation steps of the three sequential methylations of phosphoethanolamine (PEA) that are required for the synthesis of phosphocholine (PCho) in plants.	S-adenosyl-L-methionine-dependent methyltransferases superfamily protein
AL1G55290	AT1G48630.1	receptor for activated C ki se 1B	Encodes a protein with similarity to mammalian RACKs. RACKs function to shuttle activated protein ki se C to different subcellular sites and may also function as a scaffold through physical interactions with other proteins. RACK1B has no phenotype on its own and probably acts redundantly with RACK1A and RACK1C.	receptor for activated C ki se 1B
AL1G55420
AL1G55500	AT1G48780.1			hypothetical protein
AL1G55670	AT3G18640.1	Zinc finger C-x8-C-x5-C-x3-H type family protein		Zinc finger C-x8-C-x5-C-x3-H type family protein
AL1G56590	AT1G49430.1	long-chain acyl-CoA synthetase 2	Encodes a long chain acyl-CoA synthetase that catalyzes the synthesis of omega-hydroxy fatty acyl-CoA intermediates in the pathway to cutin synthesis. Required for repression of lateral root formation.	long-chain acyl-CoA synthetase 2
AL1G56840
AL1G56970	AT1G49600.1	R -binding protein 47A		R -binding protein 47A
AL1G57240	AT1G49780.1	plant U-box 26	PUB25 and PUB26 are closely related paralogs that encode functio l E3 ligases. They function in immune response pathway by targeting BIK1 for degradation.	plant U-box 26
AL1G57420	AT1G49880.1	Erv1/Alr family protein	Encodes Erv1, a component of the mitochondrial intermembrane space assembly machinery involved in the import pathway of the small intermembrane space proteins. It contains a Cys-X-Cys shuttle disulfide and oxidizes thioredoxin in vitro.	Erv1/Alr family protein
AL1G57920	AT1G50270.1	Pentatricopeptide repeat (PPR) superfamily protein		Pentatricopeptide repeat (PPR) superfamily protein
AL1G57930	AT1G50280.1	Phototropic-responsive NPH3 family protein	BTB/POZ protein that forms a complex with CUL3a. Involved in repression of ABA responses.	Phototropic-responsive NPH3 family protein
AL1G58000	AT1G50360.1	P-loop containing nucleoside triphosphate hydrolases superfamily protein	member of Myosin-like proteins	P-loop containing nucleoside triphosphate hydrolases superfamily protein
AL1G58040	AT1G50400.1	Eukaryotic porin family protein		Eukaryotic porin family protein
AL1G58050	AT1G50410.1	SNF2 domain-containing protein / helicase domain-containing protein / zinc finger protein-related	Encodes a member of the SNF2 family of helicase-like proteins and is involved in R -directed D methylation. It is functio lly redundant with FRG1.	SNF2 domain-containing protein / helicase domain-containing protein / zinc finger protein-like protein
AL1G58370	AT1G50690.1	Cystatin/monellin superfamily protein		Cystatin/monellin superfamily protein
AL1G58500
AL1G58540
AL1G58600	AT1G29480.1			hypothetical protein
AL1G58720	AT1G50990.1	Protein ki se protein with tetratricopeptide repeat domain		ki se with tetratricopeptide repeat domain-containing protein
AL1G58840	AT1G50500.2	Membrane trafficking VPS53 family protein	encodes a member of VPS53 family protein involved in the retrograde trafficking of vesicles to the late Golgi. Mutants in this gene are more sensitive to heat and osmotic stress.	Membrane trafficking VPS53 family protein
AL1G58860	AT1G51060.1	histone H2A 10	Encodes HTA10, a histone H2A protein. The mR is cell-to-cell mobile.	histone H2A 10
AL1G58890	AT1G51090.1	Heavy metal transport/detoxification superfamily protein	Heavy metal associated domain containing protein involved in plant immunity.Mutants show an increase in root length under NO stress and reduction in root length under H2O2 stress conditions. Mutants show increases in defense responses to pathogens including hypersensitive lesions, increased resistance and induction of SAR genes.	Heavy metal transport/detoxification superfamily protein
AL1G58910	AT1G51110.1	Plastid-lipid associated protein PAP / fibrillin family protein		Plastid-lipid associated protein PAP / fibrillin family protein
AL1G58990	AT1G51190.1	Integrase-type D -binding superfamily protein	Encodes a member of the AINTEGUMENTA-like (AIL) subclass of the AP2/EREBP family of transcription factors and is essential for quiescent center (QC) specification and stem cell activity. It is a key effector for establishment of the stem cell niche during embryonic pattern formation. It is transcribed in response to auxin accumulation and is dependent on auxin response transcription factors.	Integrase-type D -binding superfamily protein
AL1G59170	AT1G51350.1	ARM repeat superfamily protein		ARM repeat superfamily protein
AL1G59340	AT1G51450.1	TRAUCO	Nuclear protein required for early embryogenesis. Encodes a structural core component of a COMPASS-like H3K4 histone methylation complex that is also involved in the timing of the floral transition and in leaf morphogenesis. Mutants are decreased in H3K4 histone trimethylation.	TRAUCO
AL1G59440	AT1G51550.1	Kelch repeat-containing F-box family protein		Kelch repeat-containing F-box family protein
AL1G59460	AT1G51570.1	Calcium-dependent lipid-binding (CaLB domain) plant phosphoribosyltransferase family protein	Required for mainte nce of inflorescence and shoot SAMs and normal development of the derived vascular cambium, functions in the SAM to promote continuous organogenesis, affects SAM development through STM, where it affects intracellular localization of STM in SAM cells in the peripheral region and prevents STM localization toward the cell wall of SAM cells in the peripheral region.	Calcium-dependent lipid-binding (CaLB domain) plant phosphoribosyltransferase family protein
AL1G59520	AT1G51610.1	Cation efflux family protein		Cation efflux family protein
AL1G59530	AT1G51620.2	Protein ki se superfamily protein		Protein ki se superfamily protein
AL1G59550	AT1G51640.1	exocyst subunit exo70 family protein G2	A member of EXO70 gene family, putative exocyst subunits, conserved in land plants. Arabidopsis thalia contains 23 putative EXO70 genes, which can be classified into eight clusters on the phylogenetic tree.	exocyst subunit exo70 family protein G2
AL1G59580	AT1G48180.1			target of trans acting-siR480/255 protein
AL1G59590	AT1G51680.1	4-coumarate:CoA ligase 1	encodes an isoform of 4-coumarate:CoA ligase (4CL), which is involved in the last step of the general phenylpropanoid pathway. In addition to 4-coumarate, it also converts ferulate. The catalytic efficiency was in the following (descending) order: p-coumaric acid, ferulic acid, caffeic acid and 5-OH-ferulic acid. At4CL1 was u ble to use si pic acid as substrate.	4-coumarate:CoA ligase 1
AL1G59650	AT1G51710.1	ubiquitin-specific protease 6	Ubiquitin-specific protease 6 (UBP6). Deubiqui ting enzyme. Interacts with calmodulin.	ubiquitin-specific protease 6
AL1G59730	AT1G51760.1	peptidase M20/M25/M40 family protein	encodes a member of the six Arabidopsis IAA-amino acid conjugate hydrolase subfamily and conjugates and conjugates IAA-Ala in vitro. Gene is expressed most strongly in roots, stems, and flowers. The mR is cell-to-cell mobile.	peptidase M20/M25/M40 family protein
AL1G59780	AT1G51780.1	IAA-leucine resistant (ILR)-like gene 5	encodes a member of the six Arabidopsis IAA-amino acid conjugate hydrolase subfamily and conjugates and is very similar to IAR3.	IAA-amino acid hydrolase ILR1-like 5
AL1G59800	AT1G51790.1	Leucine-rich repeat protein ki se family protein		Leucine-rich repeat protein ki se family protein
AL1G59900	AT1G51890.1	Leucine-rich repeat protein ki se family protein		Leucine-rich repeat protein ki se family protein
AL1G60010	AT1G51965.1	ABA Overly-Sensitive 5	Encodes ABA Overly-Sensitive5 (ABO5), a pentatricopeptide repeat protein required for cis-splicing of mitochondrial d2 intron 3. Involved in response to abscisic acid.	ABA Overly-Sensitive 5
AL1G60240	AT1G52150.1	Homeobox-leucine zipper family protein / lipid-binding START domain-containing protein	Member of the class III HD-ZIP protein family. Contains homeodomain and leucine zipper domain. Critical for vascular development and negatively regulates vascular cell differentiation.	Homeobox-leucine zipper family protein / lipid-binding START domain-containing protein
AL1G60260	AT1G52160.1	tR se Z3	Encodes a tR se Z.	tR se Z3
AL1G60470	AT1G52310.1	protein ki se family protein / C-type lectin domain-containing protein		protein ki se family protein / C-type lectin domain-containing protein
AL1G60480	AT1G52315.1	Regulator of Vps4 activity in the MVB pathway protein		Regulator of Vps4 activity in the MVB pathway protein
AL1G60610	AT1G52360.1	Coatomer, beta' subunit		Coatomer, beta subunit
AL1G60810	AT1G52560.1	HSP20-like chaperones superfamily protein		HSP20-like chaperones superfamily protein
AL1G61020	AT3G15640.1	Rubredoxin-like superfamily protein		Rubredoxin-like superfamily protein
AL1G61040	AT1G52720.1			hypothetical protein
AL1G61090	AT1G52770.1	Phototropic-responsive NPH3 family protein		Phototropic-responsive NPH3 family protein
AL1G61180
AL1G61240	AT1G52910.1	Protein of unknown function (DUF1218)		fiber (DUF1218)
AL1G61410	AT1G53050.1	Protein ki se superfamily protein		Protein ki se superfamily protein
AL1G61420	AT1G53060.1	Legume lectin family protein		Legume lectin family protein
AL1G61460	AT1G53100.1	Core-2/I-branching beta-1,6-N-acetylglucosaminyltransferase family protein		Core-2/I-branching beta-1,6-N-acetylglucosaminyltransferase family protein
AL1G61540	AT1G53165.2	Protein ki se superfamily protein		Protein ki se superfamily protein
AL1G61600	AT1G53200.1			TAF R polymerase I subunit A
AL1G61780	AT1G53320.1	tubby like protein 7	Member of plant TLP family. TLP7 is tethered to the PM but detaches upon stimulus and translocates to the nucleus. Has D binding activity but lacks conservation of the transcription activation domain.	tubby like protein 7
AL1G61890	AT1G53400.1	Ubiquitin domain-containing protein		Ubiquitin domain-containing protein
AL1G62060	AT1G53510.1	mitogen-activated protein ki se 18	Member of MAP Ki se familly. Target of MPKKK20 phosphorylation. Mutant root growth is sensitive oryzalin and suggestive of a role in sig ling during microtubule organization.	mitogen-activated protein ki se 18
AL1G62070	AT1G53520.1	Chalcone-flavanone isomerase family protein	Encodes a plastid stroma localized fatty acid binding protein involved in fatty acid metabolism.	Chalcone-flavanone isomerase family protein
AL1G62390	AT1G53700.1	WAG 1	The WAG1 and its homolog, WAG2 each encodes a protein-serine/threonine ki se that are nearly 70% identical to PsPK3 protein. All three together with CsPK3 belong to PsPK3-type ki ses. At the N-terminus, all four possess a serine/threonine-rich domain. They are closely related to Arabidopsis ki ses PINOID. wag1/wag2 double mutants exhibit a pronounced wavy root phenotype when grown vertically on a…	WAG 1
AL1G62460	AT1G53770.1	O-fucosyltransferase family protein		O-fucosyltransferase family protein
AL1G62470	AT1G53800.1			muscle M-line assembly protein
AL1G62510	AT1G53820.1	RING/U-box superfamily protein		RING/U-box superfamily protein
AL1G62520	AT5G65850.1	F-box and associated interaction domains-containing protein		F-box and associated interaction domains-containing protein
AL1G62780	AT1G54080.1	oligouridylate-binding protein 1A		oligouridylate-binding protein 1A
AL1G62790	AT1G54090.1	exocyst subunit exo70 family protein D2	A member of EXO70 gene family, putative exocyst subunits, conserved in land plants. Arabidopsis thalia contains 23 putative EXO70 genes, which can be classified into eight clusters on the phylogenetic tree.	exocyst subunit exo70 family protein D2
AL1G62830	AT1G54115.1	cation calcium exchanger 4	Involved in cation ( and K) homeostasis.	cation calcium exchanger 4
AL1G62870	AT1G54150.1	E3 Ubiquitin ligase family protein	Encodes a chloroplast-localized putative RING-type ubiquitin E3 ligase.	E3 Ubiquitin ligase family protein
AL1G62950	AT1G54220.1	Dihydrolipoamide acetyltransferase, long form protein	Encodes a subunit of the mitochondrial pyruvate dehydroge se complex.	Dihydrolipoamide acetyltransferase, long form protein
AL1G63040	AT1G54280.1	ATPase E1-E2 type family protein / haloacid dehaloge se-like hydrolase family protein	Encodes a member of the P4 subfamily of P-type ATPases expressed in the pollen plasma membrane. Double mutants with ALA7 display pollen and pollen tube defects.	ATPase E1-E2 type family protein / haloacid dehaloge se-like hydrolase family protein
AL1G63130	AT1G55130.1	Endomembrane protein 70 protein family	Encodes an Arabidopsis Transmembrane nine (TMN) protein. Transmembrane nine (TM9) proteins are localized in the secretory pathway of eukaryotic cells and are involved in cell adhesion and phagocytosis.	Endomembrane protein 70 protein family
AL1G63240	AT1G55200.1	Protein ki se protein with adenine nucleotide alpha hydrolases-like domain		ki se with adenine nucleotide alpha hydrolases-like domain-containing protein
AL1G63370	AT1G55325.2	R polymerase II transcription mediators	Encodes the Arabidopsis homolog of the transcriptio l regulator MED13, is dy mically expressed during embryogenesis and regulates both developmental timing and the radial pattern formation.	R polymerase II transcription mediator
AL1G63430	AT1G55370.2	NDH-dependent cyclic electron flow 5		NDH-dependent cyclic electron flow 5
AL1G63520	AT1G55500.2	evolutio rily conserved C-termi l region 4		evolutio rily conserved C-termi l region 4
AL1G63540	AT1G55520.2	TATA binding protein 2	TATA-box binding protein. Required for basal transcription. Acts facilitating the recruitment of TFIID to the promoter, which together with the R polymerase form the preinitiation complex.	TATA binding protein 2
AL1G63600	AT1G55550.1	P-loop containing nucleoside triphosphate hydrolases superfamily protein		P-loop containing nucleoside triphosphate hydrolases superfamily protein
AL1G63620	AT1G55570.1	SKU5 similar 12		SKU5 similar 12
AL1G63660	AT1G55600.1	WRKY D -binding protein 10	member of WRKY Transcription Factor; Group I. It has WRKY domain at its N termi l end and zinc-finger like motif.	WRKY D -binding protein 10
AL1G63840	AT1G55750.1	BSD domain (BTF2-like transcription factors, Sy pse-associated proteins and DOS2-like proteins)		BSD domain (BTF2-like transcription factors, Sy pse-associated proteins and DOS2-like proteins)
AL1G63860	AT3G13230.1	R -binding KH domain-containing protein		R -binding KH domain-containing protein
AL1G63890	AT1G55790.2
AL1G63970	AT1G55850.1	cellulose synthase like E1	encodes a protein similar to cellulose synthase The mR is cell-to-cell mobile.	cellulose synthase like E1
AL1G63980	AT1G55860.2
AL1G64020	AT1G55880.1	Pyridoxal-5'-phosphate-dependent enzyme family protein		Pyridoxal-5-phosphate-dependent enzyme family protein
AL1G64230	AT1G55970.1	histone acetyltransferase of the CBP family 4	HAC4 is most likely to be an expressed pseudogene that lacks HAT function. there is a single nucleotide deletion in both the HAC4 genomic and cD sequences relative to its homologs. The resulting frameshift within the open reading frame causes a stop codon to occur within the predicted acetyltransferase catalytic domain.	histone acetyltransferase of the CBP family 4
AL1G64240	AT1G56000.1	FAD/ D(P)-binding oxidoreductase family protein		FAD/ D(P)-binding oxidoreductase family protein
AL1G64250	AT1G56010.2	C domain containing protein 1	Encodes a transcription factor involved in shoot apical meristem formation and auxin-mediated lateral root formation. The gene is thought not to be involved in stress responses ( Cl, auxins, ethylene). C1 ( C1)	C domain containing protein 1
AL1G64280	AT1G56040.1	HEAT/U-box domain-containing protein		HEAT/U-box protein
AL1G64320	AT1G56070.1	Ribosomal protein S5/Elongation factor G/III/V family protein	encodes a translation elongation factor 2-like protein that is involved in cold-induced translation. Mutations in this gene specifically blocks low temperature-induced transcription of cold-responsive genes but induces the expression of CBF genes and mutants carrying the recessive mutations fail to acclimate to cold and is freezing sensitive.	Ribosomal protein S5/Elongation factor G/III/V family protein
AL1G64330	AT1G56080.1			interactor of constitutive active ROPs protein
AL1G64370	AT1G56100.2	Plant invertase/pectin methylesterase inhibitor superfamily protein		Plant invertase/pectin methylesterase inhibitor superfamily protein
AL1G64380	AT1G56110.1	homolog of nucleolar protein NOP56	NOP56-like protein	NOP56-like pre R processing ribonucleoprotein
AL1G64410	AT1G56130.1	Leucine-rich repeat transmembrane protein ki se		Leucine-rich repeat transmembrane protein ki se
AL1G64430	AT1G56145.1	Leucine-rich repeat transmembrane protein ki se		Leucine-rich repeat transmembrane protein ki se
AL1G64680	AT2G26230.1	uricase / urate oxidase / nodulin 35, putative	Encodes a urate oxidase that is involved in peroxisome mainte nce.	uricase / urate oxidase / nodulin 35
AL1G64740
AL1G64840	AT1G54440.1	Polynucleotidyl transferase, ribonuclease H fold protein with HRDC domain	Rrp6-like protein, controls R -directed D methylation by helping with the retention of noncoding R s in normal cells.	Polynucleotidyl transferase, ribonuclease H fold protein with HRDC domain-containing protein
AL1G65280	AT1G54820.1	Protein ki se superfamily protein		Protein ki se superfamily protein
AL1G65430	AT1G54940.1	plant glycogenin-like starch initiation protein 4	Encodes a xylan glucuronosyltransferase.	plant glycogenin-like starch initiation protein 4
AL1G65600	AT1G55020.1	lipoxyge se 1	lipoxyge se, a defense gene conferring resistance Xanthomo s campestris The mR is cell-to-cell mobile.	lipoxyge se 1
AL1G65760	AT1G56220.2	Dormancy/auxin associated family protein		Dormancy/auxin associated family protein
AL1G65940	AT1G56330.1	secretion-associated RAS 1B	Encodes a small GTP-binding protein implicated in ER to cis-Golgi transport of other proteins. A member of ARF-like GTPase family. A thalia has 21 members, in two subfamilies, ARF and ARF-like (ARL) GTPases. The protein is found associated to the ER and free in the cytosol.	secretion-associated RAS 1B
AL1G65980	AT1G56350.1	Peptide chain release factor 2		Peptide chain release factor 2
AL1G66010	AT1G56360.1	purple acid phosphatase 6		purple acid phosphatase 6
AL1G66020	AT1G56340.2	calreticulin 1a	Encodes one of three Arabidopsis calreticulins. In CRT-deficient mouse fibroblasts, this protein restores ER Ca2+ levels. Post-transcriptio lly regulates together with CRT2 VAMP721/722 levels under ER stress.	calreticulin 1a
AL1G66030	AT1G56400.1	F-box family protein		F-box family protein
AL1G66130	AT1G56430.1	nicotia mine synthase 4	Encodes a protein with nicotia mine synthase activity.	nicotia mine synthase 4
AL1G66250	AT1G56500.1	haloacid dehaloge se-like hydrolase family protein	Encodes a thylakoid membrane protein with thioredoxin-like and beta-propeller domains located in the lumen and a haloacid-dehaloge se domain exposed to the chloroplast stroma. The protein's role may be to prevent formation of a slowly reversible form of anten quenching, thereby maintaining the efficiency of light harvesting. The mR is cell-to-cell mobile.	haloacid dehaloge se-like hydrolase family protein
AL1G66490	AT1G56600.1	galactinol synthase 2	GolS2 is a galactinol synthase that catalyzes the formation of galactinol from UDP-galactose and myo-inositol. GolS2 transcript levels rise in response to methyl viologen, an oxidative damage-inducing agent. Plants over-expressing GolS2 have increased tolerance to salt, chilling, and high-light stress.	galactinol synthase 2
AL1G66560	AT3G58410.1	TRAF-like family protein		TRAF-like family protein
AL1G66660	AT1G56700.1	Peptidase C15, pyroglutamyl peptidase I-like		Peptidase C15, pyroglutamyl peptidase I-like protein
AL1G67340	AT3G18150.1	RNI-like superfamily protein		RNI-like superfamily protein
AL1G67350	AT4G04790.1	Tetratricopeptide repeat (TPR)-like superfamily protein		Tetratricopeptide repeat (TPR)-like superfamily protein
AL1G67370	AT4G04790.1	Tetratricopeptide repeat (TPR)-like superfamily protein		Tetratricopeptide repeat (TPR)-like superfamily protein
AL2G10160	AT1G64600.1	methyltransferases;copper ion binding		copper ion binding / methyltransferase
AL2G10190	AT1G64583.1	Tetratricopeptide repeat (TPR)-like superfamily protein		Tetratricopeptide repeat (TPR)-like superfamily protein
AL2G10210	AT1G64570.1	Homeodomain-like superfamily protein		Homeodomain-like superfamily protein
AL2G10620	AT1G64320.1	myosin heavy chain-related		myosin heavy chain-like protein
AL2G10880	AT1G64150.1	Uncharacterized protein family (UPF0016)	PAM71 encodes an integral thylakoid membrane protein that is required for normal operation of oxygen-evolving complex (as evidenced by oxygen evolution rates) and for manganese incorporation. PAM71 belongs to a small gene family in Arabidopsis comprising five members. PAM71 is well conserved in the green lineage and shares homology with putative Ca2+/H+ exchangers from yeast (Saccharomyces cerevi…	Uncharacterized protein family (UPF0016)
AL2G11000	AT1G64060.1	respiratory burst oxidase protein F	Interacts with AtrbohD gene to fine tune the spatial control of ROI production and hypersensitive response to cell in and around infection site.	respiratory burst oxidase protein F
AL2G11090	AT1G64010.1	Serine protease inhibitor (SERPIN) family protein		Serine protease inhibitor (SERPIN) family protein
AL2G11140	AT1G63970.1	isoprenoid F	Encodes a protein with 2C-methyl-D-erythritol 2,4-cyclodiphosphate synthase activity. The protein's activity was confirmed by heterologous expression of phenotypic complementation of the E. coli ispF mutant. Plants defective in this gene display an albino lethal phenotype.Homolog of E. coli IspF	isoprenoid F
AL2G11170	AT1G63940.2	monodehydroascorbate reductase 6		monodehydroascorbate reductase 6
AL2G11270	AT1G63855.3	Putative methyltransferase family protein		Putative methyltransferase family protein
AL2G11280	AT1G63850.1	BTB/POZ domain-containing protein		BTB/POZ domain-containing protein
AL2G11540	AT1G63690.1	SIG L PEPTIDE PEPTIDASE-LIKE 2		SIG L PEPTIDE PEPTIDASE-LIKE 2
AL2G11570	AT1G63660.1	GMP synthase (glutamine-hydrolyzing), putative / glutamine amidotransferase, putative		GMP synthase (glutamine-hydrolyzing), putative / glutamine amidotransferase
AL2G11580	AT1G63650.3	basic helix-loop-helix (bHLH) D -binding superfamily protein	Mutant has reduced trichomes, anthocyanin, and seed coat mucilage and abnormally patterned stomates. Mutants are defective in jasmo te-induced anthocyanin accumulation. Encodes a bHLH Transcription Factor 1. The protein is functio lly redundant with GL3 and TT8 and interacts with TTG1, the myb proteins GL1, PAP1 and 2, CPC and TRY, and it will form heterodimers with GL3. Expression in N (non-hair…	basic helix-loop-helix (bHLH) D -binding superfamily protein
AL2G11620	AT1G63610.2			hypothetical protein
AL2G11650	AT1G63560.1	Receptor-like protein ki se-related family protein		Receptor-like protein ki se-related family protein; CONTAINS InterPro DOMAIN/s: Protein of unknown function DUF26 (InterPro:IPR002902); BEST Arabidopsis thalia protein match is: Receptor-like protein ki se-related family protein (TAIR:AT1G63600.1)
AL2G11670	AT1G63540.1	hydroxyproline-rich glycoprotein family protein		hydroxyproline-rich glycoprotein family protein
AL2G12160	AT1G63220.1	Calcium-dependent lipid-binding (CaLB domain) family protein		Calcium-dependent lipid-binding (CaLB domain) family protein
AL2G12270	AT1G63200.1	Cystatin/monellin superfamily protein		Cystatin/monellin superfamily protein
AL2G12330	AT1G63180.1	UDP-D-glucose/UDP-D-galactose 4-epimerase 3	Encodes a protein with UDP-D-glucose 4-epimerase activity. Involved in pollen development.	UDP-D-glucose/UDP-D-galactose 4-epimerase 3
AL2G12580	AT1G63020.1	nuclear R polymerase D1A	Encodes one of two alter tive largest subunits of a putative plant-specific R polymerase IV (aka R polymerase D). Required for posttranscriptio l gene silencing.	nuclear R polymerase D1A
AL2G12780	AT1G62910.1	Pentatricopeptide repeat (PPR) superfamily protein		Pentatricopeptide repeat (PPR) superfamily protein
AL2G12940	AT1G62830.1	LSD1-like 1	Encodes a homolog of human Lysine-Specific Demethylase1. Involved in H3K4 methylation of target genes including the flowering time loci FLC and FWA. Located in nucleus. Negatively regulates root elongation. Involved in repression of LRP1 via histone deacetylation.	LSD1-like 1
AL2G12960
AL2G12990	AT1G62800.2	aspartate aminotransferase 4	Encodes aspartate aminotransferase (Asp4).	aspartate aminotransferase 4
AL2G13000	AT1G62790.2	Bifunctio l inhibitor/lipid-transfer protein/seed storage 2S albumin superfamily protein		Bifunctio l inhibitor/lipid-transfer protein/seed storage 2S albumin superfamily protein
AL2G13010	AT1G62780.1			dimethylallyl, adenosine tR methylthiotransferase
AL2G13060	AT1G62730.1	Terpenoid synthases superfamily protein		Terpenoid synthases superfamily protein
AL2G13120	AT1G62680.1	Pentatricopeptide repeat (PPR) superfamily protein		Pentatricopeptide repeat (PPR) superfamily protein
AL2G13180	AT1G12210.1	RPS5-like 1	RFL1 has high sequence similarity to the adjacent disease resistance (R) gene RPS5.	RPS5-like 1
AL2G13190	AT1G62660.1	Glycosyl hydrolases family 32 protein		Glycosyl hydrolases family 32 protein
AL2G13220	AT3G45070.1	P-loop containing nucleoside triphosphate hydrolases superfamily protein	Encodes a sulfotransferase with sulfating activity toward flavonoids.	P-loop containing nucleoside triphosphate hydrolases superfamily protein
AL2G13310	AT1G62560.1	flavin-monooxyge se glucosinolate S-oxyge se 3	belongs to the flavin-monooxyge se (FMO) family, encodes a glucosinolate S-oxyge se that catalyzes the conversion of methylthioalkyl glucosinolates to methylsulfinylalkyl glucosinolates The mR is cell-to-cell mobile.	flavin-monooxyge se glucosinolate S-oxyge se 3
AL2G13320	AT1G62540.1	flavin-monooxyge se glucosinolate S-oxyge se 2	belongs to the flavin-monooxyge se (FMO) family, encodes a glucosinolate S-oxyge se that catalyzes the conversion of methylthioalkyl glucosinolates to methylsulfinylalkyl glucosinolates The mR is cell-to-cell mobile.	flavin-monooxyge se glucosinolate S-oxyge se 2
AL2G13430	AT1G62440.1	leucine-rich repeat/extensin 2	encodes a paralog of LRX1 (LEUCINE-RICH REPEAT/EXTENSIN 1) which acts synergistically with LRX1 in root hair cell morphogenesis.	leucine-rich repeat/extensin 2
AL2G13620	AT1G62305.1	Core-2/I-branching beta-1,6-N-acetylglucosaminyltransferase family protein		Core-2/I-branching beta-1,6-N-acetylglucosaminyltransferase family protein
AL2G13670	AT1G62260.1	mitochondrial editing factor 9	Encodes MITOCHONDRIAL EDITING FACTOR 9 (MEF9), an E subclass PPR protein required for R editing.	mitochondrial editing factor 9
AL2G13750	AT1G62180.2	5'adenylylphosphosulfate reductase 2	encodes a adenosine 5'-phosphosulfate reductase, involved in sulfate assimilation. Is a major effect locus for tural variation of shoot sulfate content in Arabidopsis.	5adenylylphosphosulfate reductase 2
AL2G13850	AT1G62050.1	Ankyrin repeat family protein		Ankyrin repeat family protein
AL2G13950	AT1G62010.1	Mitochondrial transcription termi tion factor family protein		Mitochondrial transcription termi tion factor family protein
AL2G13970	AT2G46450.1	cyclic nucleotide-gated channel 12	Member of Cyclic nucleotide gated channel family.Positive regulator of resistance against avirulent fungal pathogen.Suppresses the phenotype conferred by cpr22 in a dosage-dependent manner.	cyclic nucleotide-gated channel 12
AL2G14050	AT1G61990.1	Mitochondrial transcription termi tion factor family protein		Mitochondrial transcription termi tion factor family protein
AL2G14060	AT1G62120.1	Mitochondrial transcription termi tion factor family protein		Mitochondrial transcription termi tion factor family protein
AL2G14110	AT1G62120.1	Mitochondrial transcription termi tion factor family protein		Mitochondrial transcription termi tion factor family protein
AL2G14150	AT1G61900.1			hypothetical protein
AL2G14160	AT1G61890.1	MATE efflux family protein		MATE efflux family protein
AL2G14330	AT1G61780.1	postsy ptic protein-related		postsy ptic protein-like protein
AL2G14340	AT1G61770.1	Chaperone D J-domain superfamily protein	J domain protein. The mR is cell-to-cell mobile.	Chaperone D J-domain superfamily protein
AL2G14520	AT1G61670.1	Lung seven transmembrane receptor family protein		Lung seven transmembrane receptor family protein
AL2G14750	AT1G61550.1	S-locus lectin protein ki se family protein		S-locus lectin protein ki se family protein
AL2G14770	AT1G61540.1	Galactose oxidase/kelch repeat superfamily protein		Galactose oxidase/kelch repeat superfamily protein
AL2G14930	AT1G61440.1	S-locus lectin protein ki se family protein		S-locus lectin protein ki se family protein
AL2G14940
AL2G14950	AT1G61380.1	S-domain-1 29	Encodes a membrane localized S-domain receptor ki se that is involved in lipopolysaccharide (LPS) sensing. SD1-29 detected LPS of Pseudomo s and Xanthomo s species for which it serves as a microbe associated molecular pattern triggering in te immunity. Loses of function mutants are hyper susceptible to P.syringae.	S-domain-1 29
AL2G14980	AT1G61350.1	ARM repeat superfamily protein		ARM repeat superfamily protein
AL2G15040	AT1G61270.1	Transmembrane amino acid transporter family protein		Transmembrane amino acid transporter family protein
AL2G15080	AT1G61250.1	secretory carrier 3	Encodes a putative secretory carrier membrane protein (SC3). The mR is cell-to-cell mobile.	secretory carrier 3
AL2G15290	AT1G61100.1	disease resistance protein (TIR class), putative		disease resistance protein (TIR class)
AL2G15400	AT1G61040.1	plus-3 domain-containing protein	Encodes a yeast Paf1C subunit homolog required for the expression of the MADS box gene FLC and other members of the FLC/MAF MADS-box gene family.	plus-3 domain-containing protein
AL2G15460	AT1G60995.1			S3 self-incompatibility locus-linked pollen protein
AL2G15710	AT5G28740.1	Tetratricopeptide repeat (TPR)-like superfamily protein		Tetratricopeptide repeat (TPR)-like superfamily protein
AL2G15720	AT1G60810.1	ATP-citrate lyase A-2	One of the three genes encoding subunit A of the trimeric enzyme ATP Citrate lyase	ATP-citrate lyase A-2
AL2G15910	AT1G60680.1	D(P)-linked oxidoreductase superfamily protein		D(P)-linked oxidoreductase superfamily protein
AL2G15920	AT1G60670.2	Protein of unknown function (DUF3755)		hypothetical protein (DUF3755)
AL2G15960	AT1G60630.1	Leucine-rich repeat protein ki se family protein		Leucine-rich repeat protein ki se family protein
AL2G16010	AT1G60590.1	Pectin lyase-like superfamily protein		Pectin lyase-like superfamily protein
AL2G16200	AT1G60490.1	vacuolar protein sorting 34	Encodes a phosphatidylinositol 3-ki se that is expressed in most plant tissues. Defects in VPS34 affect a number of cellular processes. Loss of function mutations are not transmitted through the male gametophyte due to defects in microgametogenesis therefore it is difficult to assess the effects of loss of VPS34 function in the whole plant. Involved in salt-stress responses.	vacuolar protein sorting 34
AL2G16240	AT3G25280.1	Major facilitator superfamily protein		Major facilitator superfamily protein
AL2G16570	AT1G60080.1	3'-5'-exoribonuclease family protein		3-5-exoribonuclease family protein
AL2G16650	AT1G60030.1	nucleobase-ascorbate transporter 7		nucleobase-ascorbate transporter 7
AL2G16780	AT1G59970.1	Matrixin family protein		Matrixin family protein
AL2G17050	AT1G59790.1	Cullin family protein		Cullin family protein
AL2G17120	AT1G59750.2	auxin response factor 1	Encodes a member of the auxin response factor family. ARFs bind to the cis element 5'-TGTCTC-3' ARFs mediate changes in gene expression in response to auxin. ARF's form heterodimers with IAA/AUX genes. ARF1 enhances mutant phenotypes of ARF2 and may act with ARF2 to control aspects of maturation and senescence.ARF1:LUC and 3xHA:ARF1 proteins have a half-life of ~3-4 hours and their degradation is…	auxin response factor 1
AL2G17170	AT1G59725.1	D J heat shock family protein		D J heat shock family protein
AL2G17250	AT1G59620.1	Disease resistance protein (CC-NBS-LRR class) family	Encodes CW9.	Disease resistance protein (CC-NBS-LRR class) family
AL2G17370	AT5G58080.1	response regulator 18	member of Response Regulator: B- Type	response regulator 18
AL2G17380	AT1G58090.1	F-box and associated interaction domains-containing protein		F-box and associated interaction domains-containing protein
AL2G17490	AT1G59580.1	mitogen-activated protein ki se homolog 2	encodes a mitogen-activated ki se involved in in te immunity The mR is cell-to-cell mobile.	mitogen-activated protein ki se homolog 2
AL2G17610	AT1G59453.1	B-block binding subunit of TFIIIC		B-block-binding subunit of TFIIIC protein
AL2G17760	AT3G25230.1	rotamase FKBP 1	Encodes a a high molecular weight member of the FK506 binding protein (FKBP) family. It has three FKBP12-like domains, tetratricopeptide repeats, and a putative calmodulin binding domain. Modulates thermotolerance by interacting with HSP90.1 and affecting the accumulation of HsfA2-regulated sHSPs. Belongs to one of the 36 carboxylate clamp (CC)-tetratricopeptide repeat (TPR) proteins (Prasad 2010…	rotamase FKBP 1
AL2G17930	AT1G58055.1	Defensin-like (DEFL) family protein	Encodes a defensin-like (DEFL) family protein.	Defensin-like (DEFL) family protein
AL2G17950	AT1G58060.1	R helicase family protein		R helicase family protein
AL2G18050	AT1G58100.1	TCP family transcription factor	Encodes TCP8, belongs to the TCP transcription factor family known to bind site II elements in promoter regions.	TCP family transcription factor
AL2G18280
AL2G18290	AT1G58270.1	TRAF-like family protein	ZW9 mR , complete cds The mR is cell-to-cell mobile.	TRAF-like family protein
AL2G18350	AT1G58280.1	Phosphoglycerate mutase family protein		Phosphoglycerate mutase family protein
AL2G18370	AT1G58290.1	Glutamyl-tR reductase family protein	Encodes a protein with glutamyl-tR reductase (GluTR) activity, catalyzing the DPH-dependent reduction of Glu-tR (Glu) to glutamate 1-semialdehyde (GSA) with the release of free tR (Glu). It is involved in the early steps of chlorophyll biosynthesis.	Glutamyl-tR reductase family protein
AL2G18380	AT1G58300.1	heme oxyge se 4	Encodes a member (HO4) of the heme oxyge se family.	heme oxyge se 4
AL2G18450	AT1G58310.1	F-box/RNI-like superfamily protein		F-box/RNI-like superfamily protein
AL2G19730	AT1G65090.2			nucleolin
AL2G19870	AT1G65120.2	Ubiquitin carboxyl-termi l hydrolase-related protein		Ubiquitin carboxyl-termi l hydrolase-related protein
AL2G20000	AT1G65140.1	Ubiquitin carboxyl-termi l hydrolase family protein		Ubiquitin carboxyl-termi l hydrolase family protein
AL2G20160	AT1G65250.1	Protein ki se superfamily protein		Protein ki se superfamily protein
AL2G20220	AT4G38030.1	Rhamnogalacturo te lyase family protein		Rhamnogalacturo te lyase family protein
AL2G20230	AT1G65230.1	Uncharacterized conserved protein (DUF2358)		transmembrane protein, putative (DUF2358)
AL2G20300	AT1G65270.2			ER membrane protein complex subunit-like protein
AL2G21060	AT4G30280.1	xyloglucan endotransglucosylase/hydrolase 18	Encodes a xyloglucan endotransglucosylase/hydrolase with only only the endotransglucosylase (XET; EC 2.4.1.207) activity towards xyloglucan and non-detectable endohydrolytic (XEH; EC 3.2.1.151) activity. Expressed in the mature or basal regions of both the main and lateral roots, but not in the tip of these roots where cell division occurs.	xyloglucan endotransglucosylase/hydrolase 18
AL2G21140	AT1G65320.1	Cystathionine beta-synthase (CBS) family protein		Cystathionine beta-synthase (CBS) family protein
AL2G21240	AT4G05320.4	polyubiquitin 10	One of five polyubiquitin genes in A. thalia . These genes encode the highly conserved 76-amino acid protein ubiquitin that is covalently attached to substrate proteins targeting most for degradation. Polyubiquitin genes are characterized by the presence of tandem repeats of the 228 bp that encode a ubiquitin monomer. Induced by salicylic acid. Independent of NPR1 for their induction by salicylic…	polyubiquitin 10
AL2G21920	AT1G62010.1	Mitochondrial transcription termi tion factor family protein		Mitochondrial transcription termi tion factor family protein
AL2G22040	AT1G65380.1	Leucine-rich repeat (LRR) family protein	Receptor-like protein containing leucine-rich repeats. Regulates both meristem and organ development in Arabidopsis.	Leucine-rich repeat (LRR) family protein
AL2G22050	AT1G65390.1	phloem protein 2 A5		phloem protein 2 A5
AL2G22100	AT3G60740.1	ARM repeat superfamily protein	Encodes tubulin-folding cofactor D. Mutants arrest during embryogenesis with embryos that are small, mushroom-shaped ('pilz') and consist of only one or few large cells each containing one or more variably enlarged nuclei and often cell wall stubs. Gene product necessary for continuous microtubule organization.	ARM repeat superfamily protein
AL2G22120	AT1G65430.1	IBR domain-containing protein		IBR domain-containing protein
AL2G22140	AT1G65450.1	HXXXD-type acyl-transferase family protein	Contains dual transcription units and alter tive splicing that could rescue the sterility defect of glc mutants. Shares homology to BAHD (for BEAT, AHCT, HCBT, and DAT) acyl-transferases. Functions in double fertilization.	HXXXD-type acyl-transferase family protein
AL2G22420	AT1G65520.1	delta(3), delta(2)-enoyl CoA isomerase 1	encodes a peroxisomal delta3, delta2-enoyl CoA isomerase, involved in unsaturated fatty acid degradation	delta(3), delta(2)-enoyl CoA isomerase 1
AL2G22710	AT1G65660.1	Pre-mR splicing Prp18-interacting factor	Encodes a CCHC zinc finger protein that may function as a step II splicing factor. In an epigenetic allele of SMP1 (in which SMP1 and SMP2 mR is reduced) organs are smaller and contain fewer cells.	Pre-mR splicing Prp18-interacting factor
AL2G23650	AT5G39550.1	Zinc finger (C3HC4-type RING finger) family protein	Encodes the VIM3/ORTH1 protein that is similar to VIM1. This protein has an N-termi l PHD domain and two RING domains surrounding an SRA domain. The protein has been shown to bind to methylated cytosines of CG, CNG and CNN motifs via its SRA domain but has a preference for the former. This protein functions as an E3 ubiquitin ligase in vitro with members of the UBC8 family E2s. Either of the two …	Zinc finger (C3HC4-type RING finger) family protein
AL2G23680	AT1G66070.1	Translation initiation factor eIF3 subunit		Translation initiation factor eIF3 subunit
AL2G23810	AT1G66170.1	RING/FYVE/PHD zinc finger superfamily protein	Encodes a PHD-domain containing protein required for male meiosis. Gene is expressed in developing male meiocytes and protein is localized to nuclear euchromatin specifically during diplotene. Required to regulate microtubule organization and cell cycle transitions during male meiosis, and functions as a direct transcription activator of the meiotic gene TDM1.	RING/FYVE/PHD zinc finger superfamily protein
AL2G24080	AT1G66350.1	RGA-like 1	Negative regulator of GA responses, member of GRAS family of transcription factors. Also belongs to the DELLA proteins that restrain the cell proliferation and expansion that drives plant growth. RGL1 may be involved in reducing ROS accumulation in response to stress by up-regulating the transcription of superoxide dismutases. Rapidly degraded in response to GA. Involved in flower and fruit devel…	RGA-like 1
AL2G24170	AT1G66390.1	myb domain protein 90	production of anthocyanin pigment 2 protein (PAP2)	myb domain protein 90
AL2G24480
AL2G24910	AT1G66750.1	CDK-activating ki se 4	Encodes a CDK-activating ki se that interacts with SPT5, a regulator of transcription and histone methylation.	CDK-activating ki se 4
AL2G25190	AT1G67000.1	Protein ki se superfamily protein		Protein ki se superfamily protein
AL2G25200	AT1G66920.2	Protein ki se superfamily protein		Protein ki se superfamily protein
AL2G25230	AT1G66950.1	pleiotropic drug resistance 11	Encodes a plasma membrane-localized ABC transporter. Confers tolerance to herbicide paraquat.	pleiotropic drug resistance 11
AL2G25240	AT1G66960.1	Terpenoid cyclases family protein		Terpenoid cyclases family protein
AL2G25500	AT1G67120.1	ATPases;nucleotide binding;ATP binding;nucleoside-triphosphatases;transcription factor binding	Represents a homolog of the yeast MDN gene, which encodes a non-ribosomal protein involved in the maturation and assembly of the 60S ribosomal subunit. In Arabidopsis, it is essential for female gametogenesis progression.	midasin-like protein
AL2G25680	AT1G67180.1	zinc finger (C3HC4-type RING finger) family protein / BRCT domain-containing protein		zinc finger (C3HC4-type RING finger) family protein / BRCT domain-containing protein
AL2G25720	AT1G67210.1	Proline-rich spliceosome-associated (PSP) family protein / zinc knuckle (CCHC-type) family protein		Proline-rich spliceosome-associated (PSP) family protein / zinc knuckle (CCHC-type) family protein
AL2G25940	AT1G67390.1	F-box family protein		F-box family protein
AL2G25950	AT1G02980.1	cullin 2	encodes an Arabidopsis cullin	cullin 2
AL2G25990	AT1G67420.2	Zn-dependent exopeptidases superfamily protein		Zn-dependent exopeptidases superfamily protein
AL2G26050	AT1G67480.2	Galactose oxidase/kelch repeat superfamily protein		Galactose oxidase/kelch repeat superfamily protein
AL2G26080	AT1G67490.1	glucosidase 1	Encodes an alpha-glucosidase I enzyme that catalyzes the first step in N-linked glycan processing. Localized to the endoplasmic reticulum (ER).	glucosidase 1
AL2G26230	AT1G67560.1	PLAT/LH2 domain-containing lipoxyge se family protein		PLAT/LH2 domain-containing lipoxyge se family protein
AL2G26260	AT1G67590.1	Remorin family protein		Remorin family protein
AL2G26270	AT1G67600.1	Acid phosphatase/va dium-dependent haloperoxidase-related protein		Acid phosphatase/va dium-dependent haloperoxidase-related protein
AL2G26280	AT1G67620.1	Lojap-related protein		Lojap-related protein
AL2G26290	AT1G67623.1	F-box family protein		F-box family protein
AL2G26300	AT1G67630.1	D polymerase alpha 2		D polymerase alpha 2
AL2G26400	AT1G67700.2			multidrug resistance protein
AL2G26420	AT1G67720.1	Leucine-rich repeat protein ki se family protein		Leucine-rich repeat protein ki se family protein
AL2G26510	AT1G67780.1	Zinc-finger domain of monoamine-oxidase A repressor R1 protein		Zinc-finger domain of monoamine-oxidase A repressor R1 protein
AL2G26520	AT1G67785.1			hypothetical protein
AL2G26690	AT1G67890.1	PAS domain-containing protein tyrosine ki se family protein	Encodes a protein with similarity to RAF MAP ki ses. Based on loss of function phenotype, RAF11 appears to be involved in mediating ABA responses such as dormancy and environmental stress. Expressed in most plant tissues but excluded from root tips and young leaves.	PAS domain-containing protein tyrosine ki se family protein
AL2G26740	AT1G68160.1	Protein of unknown function (DUF3755)		ZZ-type zinc finger protein, putative (DUF3755)
AL2G26810	AT1G68100.1	ZIP metal ion transporter family	member of IAA-alanine resistance protein 1	ZIP metal ion transporter family
AL2G26920	AT1G68000.1	phosphatidylinositol synthase 1	phosphatidylinositol synthase 1	phosphatidylinositol synthase 1
AL2G26980	AT1G67940.1	non-intrinsic ABC protein 3	member of P subfamily The mR is cell-to-cell mobile.	non-intrinsic ABC protein 3
AL2G27070	AT1G68230.2	Reticulon family protein		Reticulon family protein
AL2G27170	AT1G68330.1			membrane-associated ki se regulator
AL2G27530	AT1G68610.1	PLANT CADMIUM RESISTANCE 11	Target promoter of the male germline-specific transcription factor DUO1.	PLANT CADMIUM RESISTANCE 11
AL2G27540	AT1G68620.1	alpha/beta-Hydrolases superfamily protein		alpha/beta-Hydrolases superfamily protein
AL2G27780	AT1G68820.1	Transmembrane Fragile-X-F-associated protein		Transmembrane Fragile-X-F-associated protein
AL2G28130	AT1G69080.1	Adenine nucleotide alpha hydrolases-like superfamily protein		Adenine nucleotide alpha hydrolases-like superfamily protein
AL2G28320	AT1G69230.1	SPIRAL1-like2	SPIRAL1-LIKE2 belongs to a six-member gene family in Arabidopsis; all members share a high sequence similarity in amino- and carboxy-termi l regions. Regulates cortical microtubule organization. Mutant plants exhibit altered patterns of root and organ growth as a result of defective anisotropic cell expansion.	SPIRAL1-like2
AL2G28580	AT1G69470.1			heat shock protein-binding protein
AL2G28960	AT1G69770.1	chromomethylase 3	Encodes a chromomethylase involved in methylating cytosine residues at non-CG sites. Involved in preferentially methylating transposon-related sequences, reducing their mobility. CMT3 interacts with an Arabidopsis homologue of HP1 (heterochromatin protein 1), which in turn interacts with methylated histones. Involved in gene silencing.	chromomethylase 3
AL2G28990	AT1G69790.1	Protein ki se superfamily protein		Protein ki se superfamily protein
AL2G29080	AT1G69810.1	WRKY D -binding protein 36	member of WRKY Transcription Factor; Group II-b	WRKY D -binding protein 36
AL2G29410	AT1G70140.1	formin 8	Encodes a group I formin. Binds to F-actin barbed ends. Has severing actin filaments activity. Binds profilin. Involved in the initiation and tip growth of root hairs through regulation of actin cytoskeleton.	formin 8
AL2G29420	AT2G04115.1	Plant self-incompatibility protein S1 family		Plant self-incompatibility protein S1 family
AL2G29580	AT1G70280.2	NHL domain-containing protein		NHL domain-containing protein
AL2G29880	AT1G13200.1	F-box and associated interaction domains-containing protein		F-box and associated interaction domains-containing protein
AL2G29910	AT1G70520.1	cysteine-rich RLK (RECEPTOR-like protein ki se) 2	Encodes a cysteine-rich receptor-like protein ki se.	cysteine-rich RLK (RECEPTOR-like protein ki se) 2
AL2G29930	AT1G70540.1	Plant invertase/pectin methylesterase inhibitor superfamily protein		Plant invertase/pectin methylesterase inhibitor superfamily protein
AL2G29970	AT1G31220.1	Formyl transferase	N10-formyltetrahydrofolate-dependent phosphoribosylglyci mide formyltransferase that catalyzes the conversion of phosphoribosyl glycineamide to phosphoribosyl N-formylglycineamide	Formyl transferase
AL2G30110	AT1G70680.1	Caleosin-related family protein		Caleosin-related family protein
AL2G30370	AT1G70890.1	MLP-like protein 43		MLP-like protein 43
AL2G30460	AT1G70940.1	Auxin efflux carrier family protein	A regulator of auxin efflux and involved in differential growth. PIN3 is expressed in gravity-sensing tissues, with PIN3 protein accumulating predomi ntly at the lateral cell surface. PIN3 localizes to the plasma membrane and to vesicles. In roots, PIN3 is expressed without pronounced polarity in tiers two and three of the columella cells, at the basal side of vascular cells, and to the lateral s…	Auxin efflux carrier family protein
AL2G30610	AT1G71040.1	Cupredoxin superfamily protein	Encodes LPR2. Function together with LPR1 (AT1G23010) and a P5-type ATPase (At5g23630/PDR2) in a common pathway that adjusts root meristem activity to Pi (inorganic phosphate) availability.	Cupredoxin superfamily protein
AL2G30830	AT1G71220.2	UDP-glucose:glycoprotein glucosyltransferases;transferases, transferring hexosyl groups;transferases, transferring glycosyl groups	Encodes UDP-glucose:glycoprotein glucosyltransferase. Non-receptor component required for EFR-mediated immunity. Mutants show de-repressed anthocyanin accumulation in the presence of elf18, and EFR accumulation and sig lling.	EMS-MUTAGENIZED BRI1 SUPPRESSOR 1
AL2G30910	AT1G71310.2	cobalt ion binding	A protein coding gene with unknown function. The 5ﻗ°ﻷ UTR and the first two exons and introns of this gene overlap with a R coding gene TER1. TER1 (GenBank accession no. HQ401284) encodes a putative template sequence (5&#8242;-CTAAACCCTA-3&#8242;) corresponding to 1.5 copies of the Arabidopsis telomere repeat (P S 2011, 108:73-78).	cobalt ion binding protein
AL2G31090	AT1G71430.1			hypothetical protein
AL2G31100	AT1G71440.1	tubulin folding cofactor E / Pfifferling (PFI)	Encodes tubulin-folding cofactor E. Mutant embryos consist of one or a few grossly enlarged cells, surrounded by an endosperm that fails to cellularize and contains a few big nuclei.	tubulin folding cofactor E / Pfifferling (PFI)
AL2G31150	AT1G71490.1	Tetratricopeptide repeat (TPR)-like superfamily protein		Tetratricopeptide repeat (TPR)-like superfamily protein
AL2G31370	AT1G71800.1	cleavage stimulating factor 64	R 3&#8242;-endﻗ°±processing factor of antisense FLC transcript. Mediates silencing of the floral repressor gene FLC.	cleavage stimulating factor 64
AL2G31400	AT1G71820.1	SEC6	Encodes a member of the exocyst complex gene family. The exocyst is a protein complex involved in tethering vesicles to the plasma membrane during regulated or polarized secretion.	SEC6
AL2G31520	AT1G71910.1			hypothetical protein
AL2G31530	AT1G71920.2	HISTIDINE BIOSYNTHESIS 6B	Encodes a protein that is believed to act as a histidinol-phosphate transami se involved in histidine biosynthesis. If the gene encoding the other protein shown to have this function, HISN6A (AT5G10330), is disrupted, a residual level of histidine biosynthesis continues, suggesting that HISN6B can somewhat compensate for the loss of HISN6A.	HISTIDINE BIOSYNTHESIS 6B
AL2G31660	AT1G72030.1	Acyl-CoA N-acyltransferases ( T) superfamily protein		Acyl-CoA N-acyltransferases ( T) superfamily protein
AL2G31810	AT1G72150.1	PATELLIN 1	novel cell-plate-associated protein that is related in sequence to proteins involved in membrane trafficking in other eukaryotes The mR is cell-to-cell mobile.	PATELLIN 1
AL2G32020	AT1G72340.1	gB/RpiA/CoA transferase-like superfamily protein		gB/RpiA/CoA transferase-like superfamily protein
AL2G32030	AT1G72350.1	MADS-box transcription factor family protein		MADS-box transcription factor family protein
AL2G32040	AT1G72360.2	Integrase-type D -binding superfamily protein	Encodes a member of the ERF (ethylene response factor) subfamily B-2 of ERF/AP2 transcription factor family. The protein contains one AP2 domain. There are 5 members in this subfamily including RAP2.2 AND RAP2.12.	Integrase-type D -binding superfamily protein
AL2G32060	AT1G72390.1			nuclear receptor coactivator
AL2G32210	AT1G72520.1	PLAT/LH2 domain-containing lipoxyge se family protein		PLAT/LH2 domain-containing lipoxyge se family protein
AL2G32310	AT1G72640.1	D(P)-binding Rossmann-fold superfamily protein		D(P)-binding Rossmann-fold superfamily protein
AL2G32380	AT1G72700.1	ATPase E1-E2 type family protein / haloacid dehaloge se-like hydrolase family protein		ATPase E1-E2 type family protein / haloacid dehaloge se-like hydrolase family protein
AL2G32500	AT1G72810.1	Pyridoxal-5'-phosphate-dependent enzyme family protein		Pyridoxal-5-phosphate-dependent enzyme family protein
AL2G32610	AT1G72880.1	Survival protein SurE-like phosphatase/nucleotidase		Survival protein SurE-like phosphatase/nucleotidase
AL2G32720	AT1G72970.1	Glucose-methanol-choline (GMC) oxidoreductase family protein	Origi lly identified as a mutation that causes floral organs to fuse together. About 10-20% of mutants also have defects in ovules. Mutants have reduced fertility most likely as because of fusions that pistil emergence. The protein has similarity to the mandelonitrile lyase family of FAD containing oxidoreductases and is predicted to be secreted (Sig lP).It is expressed in all tissue layers of ro…	Glucose-methanol-choline (GMC) oxidoreductase family protein
AL2G32830	AT1G73080.1	PEP1 receptor 1	Encodes a leucine-rich repeat receptor ki se. Functions as a receptor for AtPep1 to amplify in te immunity response to pathogen attacks. The mR is cell-to-cell mobile.	PEP1 receptor 1
AL2G32890	AT1G73140.1	Plant protein of unknown function (DUF828)	Encodes a member of the TBL (TRICHOME BIREFRINGENCE-LIKE) gene family containing a plant-specific DUF231 (domain of unknown function) domain. TBL gene family has 46 members, two of which (TBR/AT5G06700 and TBL3/AT5G01360) have been shown to be involved in the synthesis and deposition of secondary wall cellulose, presumably by influencing the esterification state of pectic polymers. A nomenclature…	trichome birefringence-like protein (DUF828)
AL2G32900	AT1G73150.1	global transcription factor group E3	Bromodomain and extra termi l domain family protein. Binds to acetyl-histone H3. Binding is reduced when GTE3 is SUMOylated by SIZ1.	global transcription factor group E3
AL2G33190	AT1G73400.1	Pentatricopeptide repeat (PPR) superfamily protein		Pentatricopeptide repeat (PPR) superfamily protein
AL2G33290	AT1G73540.1	nudix hydrolase homolog 21		nudix hydrolase homolog 21
AL2G33340	AT1G73590.1	Auxin efflux carrier family protein	Encodes an auxin efflux carrier involved in shoot and root development. It is involved in the mainte nce of embryonic auxin gradients. Loss of function severely affects organ initiation, pin1 mutants are characterised by an inflorescence meristem that does not initiate any flowers, resulting in the formation of a ked inflorescence stem. PIN1 is involved in the determi tion of leaf shape by active…	Auxin efflux carrier family protein
AL2G33350	AT1G73600.1	S-adenosyl-L-methionine-dependent methyltransferases superfamily protein	Encodes a S-adenosyl-L-methionine-dependent phosphoethanolamine N-methyltransferase whose expression is responsive to both phosphate (Pi) and phosphite (Phi) in roots. It catalyzes the three sequential P-base methylation of phosphoethanolamine to phosphocholine. Homologous biochemical function to NMT1 (At3g18000). Double mutants of NMT1 and NMT3 are defective in leaf, root, flower, seed, and poll…	S-adenosyl-L-methionine-dependent methyltransferases superfamily protein
AL2G33370	AT1G58270.1	TRAF-like family protein	ZW9 mR , complete cds The mR is cell-to-cell mobile.	TRAF-like family protein
AL2G33390	AT1G73610.1	GDSL-like Lipase/Acylhydrolase superfamily protein	GDSL-motif esterase/acyltransferase/lipase. Enzyme group with broad substrate specificity that may catalyze acyltransfer or hydrolase reactions with lipid and non-lipid substrates.	GDSL-like Lipase/Acylhydrolase superfamily protein
AL2G33510	AT1G73710.1	Pentatricopeptide repeat (PPR) superfamily protein		Pentatricopeptide repeat (PPR) superfamily protein
AL2G33560	AT1G73750.1	Uncharacterised conserved protein UCP031088, alpha/beta hydrolase		alpha/beta hydrolase family protein
AL2G33610	AT1G73805.1	Calmodulin binding protein-like	Encodes SAR Deficient 1 (SARD1), a key regulator for ICS1 (Isochorismate Synthase 1) induction and salicylic acid (SA) synthesis.	Calmodulin binding protein-like protein
AL2G33630	AT1G73820.1	Ssu72-like family protein		Ssu72-like family protein
AL2G33700	AT1G73875.1	D se I-like superfamily protein		D se I-like superfamily protein
AL2G33790	AT1G73960.1	TBP-associated factor 2		TBP-associated factor 2
AL2G33850	AT1G74010.1	Calcium-dependent phosphotriesterase superfamily protein		Calcium-dependent phosphotriesterase superfamily protein
AL2G34020	AT1G74110.1	cytochrome P450, family 78, subfamily A, polypeptide 10	member of CYP78A	cytochrome P450, family 78, subfamily A, polypeptide 10
AL2G34050	AT1G74150.1	Galactose oxidase/kelch repeat superfamily protein		Galactose oxidase/kelch repeat superfamily protein
AL2G34120	AT1G74240.1	Mitochondrial substrate carrier family protein		Mitochondrial substrate carrier family protein
AL2G34180	AT1G74320.1	Protein ki se superfamily protein	encodes a choline ki se, whose expression is induced by high salt and mannitol.	Protein ki se superfamily protein
AL2G34190	AT1G74330.2	Protein ki se superfamily protein		Protein ki se superfamily protein
AL2G34200	AT1G74350.1	Intron maturase, type II family protein	Encodes nMAT4, a maturase factor required for d1 pre-mR processing and maturation. Essential for holocomplex I biogenesis in Arabidopsis mitochondria.	Intron maturase, type II family protein
AL2G34360	AT1G74480.1	RWP-RK domain-containing protein		RWP-RK domain-containing protein
AL2G34400	AT1G74520.1	HVA22 homologue A	Part of the AtHVA22a family. Protein expression is ABA- and stress-inducible.	HVA22 homologue A
AL2G34600	AT1G74710.1	ADC synthase superfamily protein	Encodes a protein with isochorismate synthase activity. Mutants fail to accumulate salicylic acid. Its function may be redundant with that of ICS2 (AT1G18870).	ADC synthase superfamily protein
AL2G34670	AT1G74790.1	catalytics		catalytics
AL2G34740	AT1G74860.1			hypothetical protein
AL2G34850	AT1G74960.3	fatty acid biosynthesis 1	Encodes a plastidic beta-ketoacyl-ACP synthase II, involved in fatty acid elongation from 16:0-ACP to 18:0-ACP. Homozygous knock-out mutants are embryo lethal, indicating early embryo development is sensitive to elevated 16:0.	fatty acid biosynthesis 1
AL2G34990	AT1G75100.1	J-domain protein required for chloroplast accumulation response 1	Contains a J-domain at the C-terminus which is similar to the J-domain of auxilin, a clathrin-uncoating factor in cow, yeast and worm. Arabidopsis contains 6 other proteins similar to auxilin. Expressed in leaves and stems, but not in roots. Localized in the cytoplasm. Required for the chloroplast accumulation response, but not for the avoidance response. No molecular function known.	J-domain protein required for chloroplast accumulation response 1
AL2G35090	AT1G75180.3	Erythro te-4-phosphate dehydroge se family protein		Erythro te-4-phosphate dehydroge se family protein
AL2G35110	AT1G75200.1	flavodoxin family protein / radical SAM domain-containing protein		flavodoxin family protein / radical SAM domain-containing protein
AL2G35210	AT1G75280.1	NmrA-like negative transcriptio l regulator family protein	isoflavone reductase, putative, identical to SP:P52577 Isoflavone reductase homolog P3 (EC 1.3.1.-) {Arabidopsis thalia }; contains Pfam profile PF02716: isoflavone reductase. Involved in response to oxidative stress. The mR is cell-to-cell mobile.	NmrA-like negative transcriptio l regulator family protein
AL2G35270	AT1G75340.1	Zinc finger C-x8-C-x5-C-x3-H type family protein		Zinc finger C-x8-C-x5-C-x3-H type family protein
AL2G35300	AT1G75370.1	Sec14p-like phosphatidylinositol transfer family protein		Sec14p-like phosphatidylinositol transfer family protein
AL2G35400	AT1G75440.1	ubiquitin-conjugating enzyme 16		ubiquitin-conjugating enzyme 16
AL2G35410	AT1G75450.1	cytokinin oxidase 5	This gene used to be called AtCKX6. It encodes a protein whose sequence is similar to cytokinin oxidase/dehydroge se, which catalyzes the degradation of cytokinins.	cytokinin oxidase 5
AL2G35530	AT1G75550.1	glycine-rich protein		glycine-rich protein
AL2G35600	AT1G75620.1	glyoxal oxidase-related protein		glyoxal oxidase-related protein
AL2G35620	AT1G75640.1	Leucine-rich receptor-like protein ki se family protein	Encodes a Leucine-Rich Repeat Receptor-Like Ki se MUSTACHES (MUS). Regulates stomatal bilateral symmetry.	Leucine-rich receptor-like protein ki se family protein
AL2G35690	AT1G75710.1	C2H2-like zinc finger protein		C2H2-like zinc finger protein
AL2G35700	AT1G75717.1			hypothetical protein
AL2G35710	AT1G75720.2	Plant protein of unknown function (DUF827)		WEB family protein (DUF827)
AL2G35720	AT1G75730.1			hypothetical protein
AL2G35760	AT1G75770.1			hypothetical protein
AL2G35810	AT1G75820.1	Leucine-rich receptor-like protein ki se family protein	Putative receptor ki se with an extracellular leucine-rich domain. Controls shoot and floral meristem size, and contributes to establish and maintain floral meristem identity. Negatively regulated by KAPP (ki se-associated protein phosphatase). CLV3 peptide binds directly CLV1 ectodomain.	Leucine-rich receptor-like protein ki se family protein
AL2G35860	AT1G75850.1	VPS35 homolog B		VPS35 homolog B
AL2G36050	AT1G76030.1	ATPase, V1 complex, subunit B protein	One of three genes encoding the vacuolar ATP synthase subunit B1. This subunit was shown to interact with the gene product of hexoki se1 (ATHXK1). This interaction, however, is solely restricted to the nucleus. The protein binds to and co-localizes with F-actin, bundles F-actin to form higher-order structure, and stabilizes actin filaments in vitro. The mR is cell-to-cell mobile.	ATPase, V1 complex, subunit B protein
AL2G36130	AT1G76090.1	sterol methyltransferase 3	Encodes S-adenosyl-methionine-sterol-C-methyltransferase, an enzyme in the sterol biosynthetic pathway.	sterol methyltransferase 3
AL2G36220	AT1G76160.1	SKU5 similar 5		SKU5 similar 5
AL2G36320	AT1G76240.1	Arabidopsis protein of unknown function (DUF241)		DUF241 domain protein (DUF241)
AL2G36370	AT1G76290.1	AMP-dependent synthetase and ligase family protein		AMP-dependent synthetase and ligase family protein
AL2G36460	AT1G76360.1	Protein ki se superfamily protein		Protein ki se superfamily protein
AL2G36470	AT1G76370.1	Protein ki se superfamily protein		Protein ki se superfamily protein
AL2G36560	AT1G76430.1	phosphate transporter 1;9	Encodes Pht1;9, a member of the Pht1 family of phosphate transporters which include: Pht1;1/At5g43350, Pht1;2/At5g43370, Pht1;3/At5g43360, Pht1;4/At2g38940, Pht1;5/At2g32830, Pht1;6/At5g43340, Pht1;7/At3g54700, Pht1;8/At1g20860, Pht1;9/At1g76430 (Plant Jour l 2002, 31:341).	phosphate transporter 1
AL2G36590	AT1G76450.1	Photosystem II reaction center PsbP family protein		Photosystem II reaction center PsbP family protein
AL2G36650	AT1G76510.2	ARID/BRIGHT D -binding domain-containing protein		ARID/BRIGHT D -binding domain-containing protein
AL2G36760	AT1G76620.1	Protein of unknown function, DUF547		Serine/Threonine-ki se, putative (Protein of unknown function, DUF547)
AL2G36860	AT1G76710.2	SET domain group 26		SET domain group 26
AL2G36880	AT1G76730.1	gB/RpiA/CoA transferase-like superfamily protein	Encodes a paralog of ATP-dependent folate salvage enzyme 5-formyltetrahydrofolate cycloligase (5-FCL) that is targeted to chloroplasts and to be required for embryo viability and lacks 5-FCL activity.	gB/RpiA/CoA transferase-like superfamily protein
AL2G36890	AT1G76740.1			hypothetical protein
AL2G36920	AT1G76780.1	HSP20-like chaperones superfamily protein		HSP20-like chaperones superfamily protein
AL2G36930	AT1G76790.1	O-methyltransferase family protein	Encodes a protein with similarity to N-acetylserotonin O-methyltransferase (ASMT) but it does not have ASMT activity in vitro.	O-methyltransferase family protein
AL2G37020	AT1G76900.2	tubby like protein 1	Member of plant TLP family. Contains termi l F-box domain, interacts with ASK proteins. Tethered to the PM.	tubby like protein 1
AL2G37060	AT1G21310.1	extensin 3	Encodes extensin 3.	extensin 3
AL2G37080	AT1G76950.1	Regulator of chromosome condensation (RCC1) family with FYVE zinc finger domain		Regulator of chromosome condensation (RCC1) family with FYVE zinc finger domain-containing protein
AL2G37190	AT1G77020.1	D J heat shock N-termi l domain-containing protein		D J heat shock N-termi l domain-containing protein
AL2G37250	AT1G77080.4	K-box region and MADS-box transcription factor family protein	MADS domain protein - flowering regulator that is closely related to FLC. Deletion of this locus in Nd ecotype is correlated with earlier flowering in short days suggesting function as a negative regulator of flowering.	K-box region and MADS-box transcription factor family protein
AL2G37260	AT1G77090.1	Mog1/PsbP/DUF1795-like photosystem II reaction center PsbP family protein		thylakoid lume l protein (Mog1/PsbP/DUF1795-like photosystem II reaction center PsbP family protein)
AL2G37280	AT1G77110.1	Auxin efflux carrier family protein	Rate-limiting factor in saturable efflux of auxins. PINs are directly involved of in catalyzing cellular auxin efflux.	Auxin efflux carrier family protein
AL2G37290	AT1G77120.1	alcohol dehydroge se 1	Catalyzes the reduction of acetaldehyde using DH as reductant. Requires zinc for activity. Dimer. A erobic response polypeptide (ANP). Fermentation. The protein undergoes thiolation following treatment with the oxidant tert-butylhydroperoxide. The mR is cell-to-cell mobile.	alcohol dehydroge se 1
AL2G37300	AT1G77122.1	Uncharacterised protein family UPF0090		Uncharacterized protein family UPF0090
AL2G37310	AT1G77130.1	plant glycogenin-like starch initiation protein 2	Encodes a glucuronyltransferase responsible for the addition of GlcA residues onto xylan and for secondary wall deposition.	plant glycogenin-like starch initiation protein 2
AL2G37320	AT1G77140.1	vacuolar protein sorting 45	A peripheral membrane protein that associates with microsomal membranes, likely to function in the transport of proteins to the vacuole. It is a member of Sec1p protein family. It may be involved in the regulation of vesicle fusion reactions through interaction with t-S REs at the Golgi trans face.	vacuolar protein sorting 45
AL2G37450	AT1G77270.1			hypothetical protein
AL2G37460	AT1G21580.1	Zinc finger C-x8-C-x5-C-x3-H type family protein	Encodes a zinc-finger protein that co-localizes with the exosome-associated R helicase HEN2 and functions as a co-factor of nuclear R quality control by the nucleoplasmic exosome.	Zinc finger C-x8-C-x5-C-x3-H type family protein
AL2G37500	AT1G77300.1	histone methyltransferases(H3-K4 specific);histone methyltransferases(H3-K36 specific)	Encodes a protein with histone lysine N-methyltransferase activity required specifically for the trimethylation of H3-K4 in FLC chromatin (and not in H3-K36 dimethylation). Acts as an inhibitor of flowering specifically involved in the autonomous promotion pathway. EFS also regulates the expression of genes involved in carotenoid biosynthesis.Modification of histone methylation at the CRTISO locu…	histone-lysine N-methyltransferase
AL2G37600	AT1G77400.1			extensin-like protein
AL2G37700	AT1G77500.1	Protein of unknown function (DUF630 and DUF632)		DUF630 family protein, putative (DUF630 and DUF632)
AL2G37770	AT1G77550.1	tubulin-tyrosine ligases;tubulin-tyrosine ligases		tubulin-tyrosine ligase
AL2G37850	AT1G77640.1	Integrase-type D -binding superfamily protein	encodes a member of the DREB subfamily A-5 of ERF/AP2 transcription factor family. The protein contains one AP2 domain. There are 15 members in this subfamily including RAP2.1, RAP2.9 and RAP2.10.	Integrase-type D -binding superfamily protein
AL2G37950	AT1G77720.1	putative protein ki se 1	Encodes a predicted protein ki se based on sequence similarity.	putative protein ki se 1
AL2G37970	AT1G77740.1	phosphatidylinositol-4-phosphate 5-ki se 2	Encodes PIP5K2, a phosphatidylinositol-4-phosphate 5-ki se (PtdIns(4)P 5-ki se 2; or PIP5K2 that is involved in regulating lateral root formation and root gravity response. The mR is cell-to-cell mobile.	phosphatidylinositol-4-phosphate 5-ki se 2
AL2G38020	AT1G77780.1	Glycosyl hydrolase superfamily protein		Glycosyl hydrolase superfamily protein
AL2G38040	AT1G77800.1	PHD finger family protein		PHD finger family protein
AL2G38650	AT1G78300.1	general regulatory factor 2	G-box binding factor GF14 omega encoding a 14-3-3 protein The mR is cell-to-cell mobile.	general regulatory factor 2
AL2G38710	AT1G78340.1	glutathione S-transferase TAU 22	Encodes glutathione transferase belonging to the tau class of GSTs. ming convention according to Wagner et al. (2002).	glutathione S-transferase TAU 22
AL2G38840	AT1G78470.1			F-box/LRR protein
AL2G38980	AT1G78580.1	trehalose-6-phosphate synthase	Encodes an enzyme putatively involved in trehalose biosynthesis. The protein has a trehalose synthase (TPS)-like domain but no trehalose phosphatase (TPP)-like domain. ATTPS1 is able to complement yeast tps1 mutants in vivo. The gene product modulates cell growth but not cell differentiation by determining cell wall deposition and cell division.	trehalose-6-phosphate synthase
AL2G39030	AT1G78630.1	Ribosomal protein L13 family protein		Ribosomal protein L13 family protein
AL2G39160	AT1G78770.1	a phase promoting complex 6		a phase promoting complex 6
AL2G39250	AT1G78830.1	Curculin-like (mannose-binding) lectin family protein		Curculin-like (mannose-binding) lectin family protein
AL2G39290	AT1G78880.1	Ubiquitin-specific protease family C19-related protein	Plasma membrane-localized proteins that negatively regulate cellulose synthesis by inhibiting the exocytosis of CESAs.	Ubiquitin-specific protease family C19-related protein
AL2G39310	AT1G78895.1	Reticulon family protein		Reticulon family protein
AL2G39330	AT1G78910.1	Pseudouridine synthase family protein		Pseudouridine synthase family protein
AL2G39340	AT1G78915.1	Tetratricopeptide repeat (TPR)-like superfamily protein		Tetratricopeptide repeat (TPR)-like superfamily protein
AL2G39370	AT1G78930.1	Mitochondrial transcription termi tion factor family protein		Mitochondrial transcription termi tion factor family protein
AL2G39390	AT1G78950.1	Terpenoid cyclases family protein		Terpenoid cyclases family protein
AL2G39400	AT1G78955.1	camelliol C synthase 1	Encodes a cyclase that generates predomi ntly a monocyclic triterpene alcohol. The product is 97% camelliol, 2% achilleol A and 0.2% beta-amyrin. Achilleol is an isomer of camelliol C with a 4-methylenecyclohexanol ring system.	camelliol C synthase 1
AL2G39490	AT1G79030.1	Chaperone D J-domain superfamily protein		Chaperone D J-domain superfamily protein
AL2G39870	AT1G79270.1	evolutio rily conserved C-termi l region 8		evolutio rily conserved C-termi l region 8
AL2G39910	AT1G79310.1	metacaspase 7	Encodes a putative metacaspase. Arabidopsis contains three type I MCP genes (MCP1a-c) and six type II MCP genes (MCP2aﻗ°±f): AtMCP1a/At5g64240, AtMCP1b/At1g02170, AtMCP1c/At4g25110, AtMCP2a/At1g79310, AtMCP2b/At1g79330, AtMCP2c/At1g79320, AtMCP2d/At1g79340, AtMCP2e/At1g16420, AtMCP2f/At5g04200.	metacaspase 7
AL2G39950	AT1G79340.1	metacaspase 4	Encodes MCP2d, the predomi nt and constitutively expressed member of type II metacaspases (MCPs). MCP2d plays a positive regulatory role in biotic and abiotic stress-induced programmed cell death (PCD). Arabidopsis contains three type I MCP genes (MCP1a-c) and six type II MCP genes (MCP2aﻗ°±f): AtMCP1a/At5g64240, AtMCP1b/At1g02170, AtMCP1c/At4g25110, AtMCP2a/At1g79310, AtMCP2b/At1g79330, AtMCP2c/…	metacaspase 4
AL2G40170	AT1G79530.1	glyceraldehyde-3-phosphate dehydroge se of plastid 1	Encodes one of the chloroplast/plastid localized GAPDH isoforms (GAPCp1/At1g79530 and GAPCp2/At1g16300). gapcp double mutants display a drastic phenotype of arrested root development, dwarfism and sterility. GAPCps are important for the synthesis of serine in roots.	glyceraldehyde-3-phosphate dehydroge se of plastid 1
AL2G40210	AT1G79570.1	Protein ki se superfamily protein with octicosapeptide/Phox/Bem1p domain		ki se superfamily with octicosapeptide/Phox/Bem1p domain-containing protein
AL2G40250	AT1G79580.2	C (No Apical Meristem) domain transcriptio l regulator superfamily protein	C-domain protein. Involved in root cap development. Involved in a regulatory feedback loop with FEZ. FEZ activates SMB in hte root cap daughter cells soon after division, and SMB in turn represses FEZ expression in these cells, thereby preventing further stem cell divisions.	C (No Apical Meristem) domain transcriptio l regulator superfamily protein
AL2G40310	AT1G79620.1	Leucine-rich repeat protein ki se family protein	VRLK1 is a LRR ki se involved in switching between cell elongation and secondary cell wall thickening.VRLK1 is a member of a gene family that includes a small number of recently duplicated paralogs.	Leucine-rich repeat protein ki se family protein
AL2G40330	AT1G79640.1	Protein ki se superfamily protein		Protein ki se superfamily protein
AL2G40340	AT1G79650.2	Rad23 UV excision repair protein family	Encodes a member of the RADIATION SENSITIVE23 (RAD23) family: AT1G16190(RAD23A), AT1G79650(RAD23B), AT3G02540(RAD23C), AT5G38470(RAD23D). RAD23 proteins play an essential role in the cell cycle, morphology, and fertility of plants through their delivery of UPS (ubiquitin/26S proteasome system) substrates to the 26S proteasome.	Rad23 UV excision repair protein family
AL2G40390	AT1G79690.1	nudix hydrolase homolog 3		nudix hydrolase homolog 3
AL2G40400	AT1G79700.2	Integrase-type D -binding superfamily protein	WRI4 encodes an AP2/ERF-type transcriptio l activator that specifically controls cuticular wax biosynthesis in Arabidopsis stems. It also functions to activate transcription of genes involved fatty acid biosynthesis during seed and flower development as well as stem wax biosynthesis. Targets identified by ChIP-seq include: LACS1, KCR1, PAS2, ECR, and WSD1.	Integrase-type D -binding superfamily protein
AL2G40420	AT1G79720.1	Eukaryotic aspartyl protease family protein		Eukaryotic aspartyl protease family protein
AL2G40470	AT1G80910.1	Protein of unknown function (DUF1712)		vacuolar fusion CCZ1-like protein (DUF1712)
AL2G40490	AT1G16000.1		Member of the Arabidopsis 7-kDa OEP family. Tail-anchored (TA) membrane protein which possesses a single C-termi l transmembrane domain targeting post-translatio lly to plastids.	GAG1At protein
AL2G40510	AT1G80870.1	Protein ki se superfamily protein		Protein ki se superfamily protein
AL2G40550	AT1G80840.1	WRKY D -binding protein 40	Pathogen-induced transcription factor. Binds W-box sequences in vitro. Forms protein complexes with itself and with WRKY40 and WRKY60. Coexpression with WRKY18 or WRKY60 made plants more susceptible to both P. syringae and B. cinerea. WRKY18, WRKY40, and WRKY60 have partially redundant roles in response to the hemibiotrophic bacterial pathogen Pseudomo s syringae and the necrotrophic fungal patho…	WRKY D -binding protein 40
AL2G40560	AT1G80830.1	tural resistance-associated macrophage protein 1	Thought to be involved in iron homeostasis. Induced in leaves in response to iron deficiency. Transgenic plants accumulate toxic levels of iron. Gene complements yeast iron uptake mutants.	tural resistance-associated macrophage protein 1
AL2G40580	AT1G80810.1	Tudor/PWWP/MBT superfamily protein	One of 5 PO76/PDS5 cohesion cofactor orthologs of Arabidopsis.	Tudor/PWWP/MBT superfamily protein
AL2G40600	AT1G80780.2	Polynucleotidyl transferase, ribonuclease H-like superfamily protein		Polynucleotidyl transferase, ribonuclease H-like superfamily protein
AL2G40610	AT1G80960.1	F-box and Leucine Rich Repeat domains containing protein		F-box and Leucine Rich Repeat domains containing protein
AL2G40620	AT1G80770.1	P-loop containing nucleoside triphosphate hydrolases superfamily protein		P-loop containing nucleoside triphosphate hydrolases superfamily protein
AL2G40630	AT3G29375.1	XH domain-containing protein		XH domain-containing protein
AL2G40640	AT1G80760.1	NOD26-like intrinsic protein 6;1	Encodes a protein with boron transporter activity. It helps to preferentially direct boron to young developing tissues in the shoot, such as immature leaves, under low boron conditions. This boron channel appears to be impermeable to water, unlike the closely related NIP5;1 boron transporter. This protein also allows the transport of glycerol, urea, and formimide but not larger uncharged solutes …	NOD26-like intrinsic protein 6
AL2G40680	AT1G80740.1	chromomethylase 1	ecotype Kl-0 chromomethylase (CMT1). A plant line expressing an R i construct directed against DMT4 has reduced agrobacterium-mediated tumor formation.	chromomethylase 1
AL2G40690	AT1G80730.1	zinc-finger protein 1	Encodes a zinc finger protein and is expressed at high levels in the shoot apex, including the apical meristem, developing leaves and the developing vascular system. expression induced three days post germi tion. T-D insertion mutant has a domi nt phenotype in leaf initiation.	zinc-finger protein 1
AL2G40710	AT1G80720.1	Mitochondrial glycoprotein family protein		Mitochondrial glycoprotein family protein
AL2G40720	AT1G80710.1	DROUGHT SENSITIVE 1	Encodes a WDﺁﺝ40 repeat family protein containing a DWD (DDB1 binding WDﺁﺝ40) motif. Mutant a lysis demonstrates that DRS1 promotes tolerance to drought stress, possibly mediated by ABA, and suggests involvement of DDB1ﺁﺝ Cul4ﻗ°±mediated protein degradation in drought response.	DROUGHT SENSITIVE 1
AL2G40740	AT1G80980.1			stress response NST1-like protein
AL2G40750	AT1G80690.1	PPPDE putative thiol peptidase family protein		PPPDE putative thiol peptidase family protein
AL2G40760	AT1G80680.1	SUPPRESSOR OF AUXIN RESISTANCE 3	Mutant has early-flowering phenotype, encodes a putative nucleoporin. Required for the activation of downstream defense pathways by the snc1 mutation. Involved in basal resistance against bacterial pathogens.	SUPPRESSOR OF AUXIN RESISTANCE 3
AL2G40770	AT1G80670.1	Transducin/WD40 repeat-like superfamily protein	This gene is predicted to encode a protein with a DWD motif. It can bind to DDB1a in Y2H assays, and may be involved in the formation of a CUL4-based E3 ubiquitin ligase	Transducin/WD40 repeat-like superfamily protein
AL2G40780	AT1G80660.1	H(+)-ATPase 9		H[+]-ATPase 9
AL2G40800	AT1G80640.1	Protein ki se superfamily protein		Protein ki se superfamily protein
AL2G40840	AT1G80610.1			hypothetical protein
AL2G40890	AT2G26000.2	zinc finger (C3HC4-type RING finger) family protein	Encodes a RING domain containing protein BRIZ2. BRIZ1 (At2g42160) and BRIZ2 (At2g26000) proteins form a heteromeric E3 ligase complex required for seed germi tion and post-germi tion growth.	zinc finger (C3HC4-type RING finger) family protein
AL2G40900	AT1G80560.1	isopropylmalate dehydroge se 2	The AtIMD2 is one out of 3 genes encoding the enzyme 3-isopropylmalate dehydroge se involved in leucine biosynthesis in Arabidopsis. Its subcellular location has been targeted to plastids. The mR is cell-to-cell mobile.	isopropylmalate dehydroge se 2
AL2G41040	AT1G80460.1	Actin-like ATPase superfamily protein	Encodes a protein similar to glycerol ki se, which converts glycerol to glycerol 3-phosphate and performs a rate-limiting step in glycerol metabolism. This gene is required for both general and specific resistance against bacteria and fungi. Arabidopsis thalia glycerol ki se (GLR1) mR .Involved in flagellin-induced non-host resistance to Pseudomo s. Coro tine partially suppresses flagellin-induce…	Actin-like ATPase superfamily protein
AL2G41060	AT1G80440.1	Galactose oxidase/kelch repeat superfamily protein	Encodes a member of a family of F-box proteins, called the KISS ME DEADLY (KMD) family, that targets type-B ARR proteins for degradation and is involved in the negative regulation of the cytokinin response. Also med as KFB20, a member of a group of Kelch repeat F-box proteins that negatively regulate phenylpropanoid biosynthesis by targeting the phenypropanoid biosynthesis enzyme phenylalanine am…	Galactose oxidase/kelch repeat superfamily protein
AL2G41090	AT1G80410.1	tetratricopeptide repeat (TPR)-containing protein	Encodes the catalytic subunit of a N-termi l acetyltransferase.	tetratricopeptide repeat (TPR)-containing protein
AL2G41150	AT1G80350.1	P-loop containing nucleoside triphosphate hydrolases superfamily protein	encodes a p60 katanin protein that is expressed throughout the plant. Required for the specification of cell fates from early in development (in the meristem) through differentiation and for normal postmitotic organization of cortical microtubules into transverse arrays in root epidermis cells. Mutants display cytoskeletal defects.	P-loop containing nucleoside triphosphate hydrolases superfamily protein
AL2G41190	AT1G80310.1	sulfate transmembrane transporters	MOT2 encodes a molybdate transporter which locates to the vacuolar membrane. Loss-of-function (knock out) mutants show elevated molydate levels in rosette leaves and in fully senescent leaves, but decreased MoO4 levels in seeds. Under conditions of molybdate deficiency leaves from mot2::tD mutants show strongly reduced nitrate reductase activity. The mot2 gene is slightly expressed in young and m…	sulfate transmembrane transporter
AL2G41200	AT1G80300.1	nucleotide transporter 1	Encodes an ATP/ADP transporter. The mR is cell-to-cell mobile.	nucleotide transporter 1
AL2G41230	AT1G80270.1	PENTATRICOPEPTIDE REPEAT 596		PENTATRICOPEPTIDE REPEAT 596
AL2G41340	AT1G80170.1	Pectin lyase-like superfamily protein		Pectin lyase-like superfamily protein
AL2G41370	AT1G80150.1	Tetratricopeptide repeat (TPR)-like superfamily protein		Tetratricopeptide repeat (TPR)-like superfamily protein
AL2G41400	AT1G80130.1	Tetratricopeptide repeat (TPR)-like superfamily protein		Tetratricopeptide repeat (TPR)-like superfamily protein
AL2G41410	AT1G80120.1	Protein of unknown function (DUF567)		LURP-one-like protein (DUF567)
AL2G41420	AT1G80110.1	phloem protein 2-B11		phloem protein 2-B11
AL2G41440	AT1G80090.1	Cystathionine beta-synthase (CBS) family protein		Cystathionine beta-synthase (CBS) family protein
AL2G41480	AT1G80060.1	Ubiquitin-like superfamily protein		Ubiquitin-like superfamily protein
AL2G41490	AT1G80050.1	adenine phosphoribosyl transferase 2	Encodes an adenosine phosphoribosyl transferase(E.C:2.4.2.7), a constitutively expressed enzyme involved in the one-step salvage of adenine to AMP. This isozyme has high affinity for cytokinins and is likely to be localized to the cytosol.	adenine phosphoribosyl transferase 2
AL2G41500	AT1G80040.1			ubiquitin system component Cue
AL2G41510	AT1G80030.1	Molecular chaperone Hsp40/D J family protein		Molecular chaperone Hsp40/D J family protein
AL2G41520	AT3G42170.1	BED zinc finger ;hAT family dimerisation domain	transposase-like gene with conserved domains from the family of hAT transposases that includes hobo from Drosophila melanogaster, Activator (Ac) from maize, and Tam3 from s pdragon but lacks several amino acids known to be essential for Ac transposition5. The DAYSLEEPER gene lacks 8 bp duplications and TIRs (a common feature of transcriptio lly silent hAT transposases), however, DAYSLEEPER expres…	BED zinc finger and hAT dimerization domain-containing protein DAYSLEEPER
AL2G41530	AT1G80010.1	FAR1-related sequence 8		FAR1-related sequence 8
AL2G41540	AT1G80000.1	CASC3/Barentsz eIF4AIII binding		CASC3/Barentsz eIF4AIII binding protein
AL2G41550	AT1G79990.3
AL2G41560	AT1G79990.4
AL2G41590	AT1G79950.1	RAD3-like D -binding helicase protein	Encodes a homologue of human Regulator of Telomere Elongation Helicase1 (RTEL1). Plays a central role in the preservation of genome stability.	RAD3-like D -binding helicase protein
AL2G41630	AT1G79920.1	Heat shock protein 70 (Hsp 70) family protein		Heat shock protein 70 (Hsp 70) family protein
AL2G41660	AT1G79900.1	Mitochondrial substrate carrier family protein	encodes a mitochondrial ornithine transporter that exports ornithine from the mitochondria to the cytosol	Mitochondrial substrate carrier family protein
AL2G41670	AT1G79890.1	RAD3-like D -binding helicase protein		RAD3-like D -binding helicase protein
AL2G41680	AT1G79880.1	R recognition motif (RRM)-containing protein		R recognition motif (RRM)-containing protein
AL2G41700	AT1G79860.1	RHO guanyl-nucleotide exchange factor 12	Encodes a member of KPP-like gene family, homolog of KPP (ki se partner protein) gene in tomato. Also a member of the RopGEF (guanine nucleotide exchange factor) family, containing the novel PRONE domain (plant-specific Rop nucleotide exchanger), which is exclusively active towards members of the Rop subfamily. Coexpression of AtPRK2a with AtRopGEF12 resulted in isotropic pollen tube growth Growt…	RHO guanyl-nucleotide exchange factor 12
AL2G41810	AT1G79750.1	DP-malic enzyme 4	The malic enzyme (EC 1.1.1.40) encoded by At DP-ME4 is localized to chloroplasts. The gene is expressed throughout the whole plant and during embryogenesis and germi tion. A possible involvement in the fatty acid biosynthesis has been proposed.	DP-malic enzyme 4
AL3G10050	AT3G02040.1	senescence-related gene 3	Encodes a member of the glycerophosphodiester phosphodiesterase (GDPD) family. Has glycerophosphodiester phosphodiesterase activity. Functions in maintaining cellular phosphate homeostasis under phosphate starvation. The mR is cell-to-cell mobile.	senescence-related gene 3
AL3G10570	AT3G01580.1	Tetratricopeptide repeat (TPR)-like superfamily protein		Tetratricopeptide repeat (TPR)-like superfamily protein
AL3G10580	AT3G01570.1	Oleosin family protein		Oleosin family protein
AL3G11110	AT3G01150.1	polypyrimidine tract-binding protein 1	Encodes one of the two polypyrimidine tract-binding (PTB) protein homologs in the Arabidopsis genome. Double mutants have defects in pollen germi tion.	polypyrimidine tract-binding protein 1
AL3G11430	AT3G02180.2	SPIRAL1-like3	SPIRAL1-LIKE3 belongs to a six-member gene family in Arabidopsis; all members share high sequence similarity in amino- and carboxy-termi l regions. Regulates cortical microtubule organization. Mutant plants exhibit altered patterns of root, leaf and petal growth as a result of defective anisotropic cell expansion.	SPIRAL1-like3
AL3G11450	AT3G02200.2	Proteasome component (PCI) domain protein		Proteasome component (PCI) domain protein
AL3G11950	AT3G02580.1	sterol 1	Brassinosteroid biosynthetic enzyme, catalyzes delta7 sterol C-5 desaturation step. Mutant has dwarf phenotype.	sterol 1
AL3G12010	AT3G02640.1			transmembrane protein
AL3G12170	AT3G02760.1	Class II aaRS and biotin synthetases superfamily protein		Class II aaRS and biotin synthetases superfamily protein
AL3G12220	AT3G02810.1	Protein ki se superfamily protein	Encodes a receptor-like cytoplasmic ki se localized in the membrane of pollen tube tip regions that controls micropylar pollen tube guidance in Arabidopsis.	Protein ki se superfamily protein
AL3G12280	AT3G02860.2	zinc ion binding	Encodes a C2H2 zinc finger protein that is localized to the nucleus and is translocated to the cytoplasm in response to ABA or oxidative stress. It functions as a positive regulator countering ABA to break seed dormancy and maintain ROS homeostasis in response to ABA and oxidative stress.	zinc ion binding protein
AL3G12350	AT5G16650.1	Chaperone D J-domain superfamily protein		Chaperone D J-domain superfamily protein
AL3G12560	AT3G03050.1	cellulose synthase-like D3	encodes a cellulose synthase like protein. mutations initiate root hairs that rupture at their tip soon after initiation. is required for the synthesis of a noncellulosic wall polysaccharide.	cellulose synthase-like D3
AL3G12690	AT3G03090.1	vacuolar glucose transporter 1	Encodes a vacuolar membrane-localized glucose transporter that can also transport fructose. Mutations in these gene have effects on seed germi tion and time to flowering.	vacuolar glucose transporter 1
AL3G12730	AT3G03120.1	ADP-ribosylation factor B1C	A member of ARF GTPase family. A thalia has 21 members of this family, known to be essential for vesicle coating and uncoating and functions in GTP-binding. Gene encoding ADP-ribosylation factor and similar to ADP-ribosylation factor 1; ARF 1 (GP:385340) {Drosophila melanogaster}, other ARFs and ARF-like proteins.	ADP-ribosylation factor B1C
AL3G12790	AT3G03180.1	Got1/Sft2-like vescicle transport protein family		Got1/Sft2-like vescicle transport protein family
AL3G13370	AT3G03600.1	ribosomal protein S2	Structural component of the mitochondrial ribosome small subunit	ribosomal protein S2
AL3G13400	AT3G03620.1	MATE efflux family protein		MATE efflux family protein
AL3G13410	AT3G03630.1	cysteine synthase 26	Encodes a protein that possesses S-sulfocysteine synthase activity and lacks O-acetylserien(thiol)lyase activity.	cysteine synthase 26
AL3G13750	AT3G03860.1	APR-like 5	Encodes a protein disulfide isomerase-like (PDIL) protein, a member of a multigene family within the thioredoxin (TRX) superfamily. This protein also belongs to the adenosine 5'-phosphosulfate reductase-like (APRL) group. The mR is cell-to-cell mobile.	APR-like 5
AL3G13860	AT3G03950.3	evolutio rily conserved C-termi l region 1	Physically interacts with CIPK1. Located in the nucleus.	evolutio rily conserved C-termi l region 1
AL3G13870	AT3G03960.1	TCP-1/cpn60 chaperonin family protein		TCP-1/cpn60 chaperonin family protein
AL3G13880	AT3G03970.1	ARM repeat superfamily protein	At3G03970 encodes the plant KASH protein SINE2; SINE2 interacts with SUN1 and SUN2 and is localized at the nuclear envelope.	ARM repeat superfamily protein
AL3G14000	AT3G04090.1	small and basic intrinsic protein 1A	Belongs to a family of plant aquaporins. Similar to yeast and radish aquaporins. Located on ER.	small and basic intrinsic protein 1A
AL3G14020	AT3G04120.1	glyceraldehyde-3-phosphate dehydroge se C subunit 1	encodes cytosolic GADPH (C subunit) involved in the glycolytic pathway but also interacts with H2O2 potentially placing it in a sig lling cascade induced by ROS. The mR is cell-to-cell mobile.	glyceraldehyde-3-phosphate dehydroge se C subunit 1
AL3G14060	AT3G04150.1	RmlC-like cupins superfamily protein		RmlC-like cupins superfamily protein
AL3G14090	AT3G04160.1			U11/U12 small nuclear ribonucleoprotein
AL3G14160	AT3G04200.1	RmlC-like cupins superfamily protein		RmlC-like cupins superfamily protein
AL3G14210	AT4G33290.1	F-box and associated interaction domains-containing protein		F-box and associated interaction domains-containing protein
AL3G14240	AT3G04260.1	plastid transcriptio lly active 3		plastid transcriptio lly active 3
AL3G14260	AT3G04290.1	Li-tolerant lipase 1		Li-tolerant lipase 1
AL3G14300	AT3G04310.1			transmembrane protein
AL3G14480	AT5G19175.1	Cysteine-rich protein	Encodes a defensin-like (DEFL) family protein.	Cysteine-rich protein
AL3G14600	AT3G04580.2	Sig l transduction histidine ki se, hybrid-type, ethylene sensor	Ethylene receptor, subfamily 2. Has serine ki se activity.	Sig l transduction histidine ki se, hybrid-type, ethylene sensor
AL3G14940	AT3G04780.1	Protein of unknown function (DUF1000)	Encodes a protein with little sequence identity with any other protein of known structure or function. Part of this protein shows a 42% sequence identity with the C-termi l domain of the 32-kD human thioredoxin-like protein.	PITH domain protein (DUF1000)
AL3G15130	AT3G04990.1			intracellular protein transporter
AL3G15400	AT3G05030.1	sodium hydrogen exchanger 2	Encodes a vacuolar K+/H+ exchanger essential for active K+ uptake at the tonoplast and involved in regulating stomatal closure.	sodium hydrogen exchanger 2
AL3G15430	AT3G05040.1	ARM repeat superfamily protein	Encodes member of importin/exportin family. Involved in timing of shoot maturation. Involved in miR transport. Mutants flower early and have small, curled leaves and reduced abundance of certain miR species.	ARM repeat superfamily protein
AL3G15550	AT3G05400.1	Major facilitator superfamily protein		Major facilitator superfamily protein
AL3G15680	AT3G05240.1	mitochondrial editing factor 19	Encodes a pentatricopeptide repeat protein (PPR) protein involved in mitochondrial mR editing.	mitochondrial editing factor 19
AL3G15690	AT3G05250.1	RING/U-box superfamily protein		RING/U-box superfamily protein
AL3G15760	AT3G05320.1	O-fucosyltransferase family protein	Golgi localized protein with similarity to protein O-fucosyltransferases. Mutants show lower seed set/reduced fertility. Mutant pollen fails to compete with wild type due to the i bility to penetrate the stigma-style boundary.	O-fucosyltransferase family protein
AL3G15780	AT3G05330.1	cyclin family	Encodes a protein with moderate sequence similarity to the maize microtubule-binding protein TANGLED1. A single base-pair deletion (-A) at position Chr3:1519176 in Columbia relative to the Landsberg erecta and Achkarren-2 ecotype (see ESTs DR378436 and CB26450) introduces a frame-shift and premature termi tion codon. The protein encoded from the Columbia gene is truncated by 29 amino acids relati…	cyclin family
AL3G15790	AT3G05345.1	Chaperone D J-domain superfamily protein		Chaperone D J-domain superfamily protein
AL3G16100	AT3G05500.1	Rubber elongation factor protein (REF)	Encodes a protein that associates with lipid droplet surfaces and shares sequence homology with family of small rubber particle proteins. The mR is cell-to-cell mobile.	Rubber elongation factor protein (REF)
AL3G16200	AT5G27830.1			folate receptor family protein
AL3G16220	AT3G05590.1	ribosomal protein L18	Encodes cytoplasmic ribosomal protein L18.	ribosomal protein L18
AL3G16290	AT3G05640.2	Protein phosphatase 2C family protein	EGR1 functions as a negative regulator of plant growth with prominent effect on plant growth during drought stress.EGR1 regulates microtubule organization and likely affects additio l cytoskeleton and trafficking processes along the plasma membrane.	Protein phosphatase 2C family protein
AL3G16310	AT3G05660.1	receptor like protein 33		receptor like protein 33
AL3G16360	AT3G05685.1	Cystatin/monellin superfamily protein		Cystatin/monellin superfamily protein
AL3G16480	AT3G05750.1		Encodes a member of the TRM superfamily, that plays a role in preprophase band formation during plant cell division and controls the robustness of the orientation of that cell division.	serine-rich adhesin for platelets-like protein
AL3G16560	AT3G05820.1	invertase H	Encodes a putative plastid-targeted alkaline/neutral invertase.Expression is induced by salt, osmotic and ABA treatments. Loss of function affects mitochondrial functioning and ROS production.	invertase H
AL3G16750	AT5G26360.1	TCP-1/cpn60 chaperonin family protein		TCP-1/cpn60 chaperonin family protein
AL3G16800	AT3G05990.1	Leucine-rich repeat (LRR) family protein		Leucine-rich repeat (LRR) family protein
AL3G16930	AT3G06080.2	Plant protein of unknown function (DUF828)	Encodes a member of the TBL (TRICHOME BIREFRINGENCE-LIKE) gene family containing a plant-specific DUF231 (domain of unknown function) domain. TBL gene family has 46 members, two of which (TBR/AT5G06700 and TBL3/AT5G01360) have been shown to be involved in the synthesis and deposition of secondary wall cellulose, presumably by influencing the esterification state of pectic polymers. A nomenclature…	trichome birefringence-like protein (DUF828)
AL3G16980	AT3G06130.2	Heavy metal transport/detoxification superfamily protein		Heavy metal transport/detoxification superfamily protein
AL3G17060	AT3G06200.1	P-loop containing nucleoside triphosphate hydrolases superfamily protein		P-loop containing nucleoside triphosphate hydrolases superfamily protein
AL3G17260	AT3G06330.1	RING/U-box superfamily protein		RING/U-box superfamily protein
AL3G17310	AT3G06370.1	sodium hydrogen exchanger 4	member of Sodium proton exchanger family	sodium hydrogen exchanger 4
AL3G17470	AT3G06450.1	HCO3- transporter family		HCO3- transporter family
AL3G17890	AT3G06770.2	Pectin lyase-like superfamily protein		Pectin lyase-like superfamily protein
AL3G17900	AT3G06778.1	Chaperone D J-domain superfamily protein		Chaperone D J-domain superfamily protein
AL3G17970	AT3G06850.2	2-oxoacid dehydroge ses acyltransferase family protein	dihydrolipoamide branched chain acyltransferase	2-oxoacid dehydroge ses acyltransferase family protein
AL3G18010	AT3G06880.2	Transducin/WD40 repeat-like superfamily protein		Transducin/WD40 repeat-like superfamily protein
AL3G18120	AT3G06950.1	Pseudouridine synthase family protein		Pseudouridine synthase family protein
AL3G18230	AT3G07020.2	UDP-Glycosyltransferase superfamily protein	encodes a 3beta-hydroxy sterol UDP-glucosyltransferase. ugt80a2 mutant plants have reduced steryl glycoside and acyl steryl glycoside levels and reduced seed size. ugt80a2/b1 double mutants have normal levels of celluose and normal cold stress tolerance.	UDP-Glycosyltransferase superfamily protein
AL3G18330	AT3G07100.1	Sec23/Sec24 protein transport family protein	Encodes SEC24a/ERMO2. Required for endoplasmic reticulum (ER) morphology. Has epistatic interactions with AT1G55350, AT3G59420, and AT3G10525.	Sec23/Sec24 protein transport family protein
AL3G18490	AT1G48140.1	dolichol-phosphate mannosyltransferase-related	Encodes a subunit of the dolichol phosphate man se synthase (DPMS) complex that may serve as membrane anchors for the catalytic core, DPMS1, or provide catalytic assistance. It is localized in the ER and mediates isoprenyl-linked glycan biogenesis.	dolichol-phosphate mannosyltransferase-like protein
AL3G18500	AT3G07220.1	SMAD/FHA domain-containing protein		SMAD/FHA domain-containing protein
AL3G18560	AT3G07220.1	SMAD/FHA domain-containing protein		SMAD/FHA domain-containing protein
AL3G18570	AT3G07270.1	GTP cyclohydrolase I		GTP cyclohydrolase I
AL3G18620	AT3G07320.1	O-Glycosyl hydrolases family 17 protein		O-Glycosyl hydrolases family 17 protein
AL3G18640	AT3G07340.1	basic helix-loop-helix (bHLH) D -binding superfamily protein		basic helix-loop-helix (bHLH) D -binding superfamily protein
AL3G18720	AT3G07420.1	asparaginyl-tR synthetase 2	Encodes an asparaginyl-tR synthetase.	asparaginyl-tR synthetase 2
AL3G18790	AT3G07470.1	Protein of unknown function, DUF538		transmembrane protein, putative (Protein of unknown function, DUF538)
AL3G18820	AT3G07500.1	Far-red impaired responsive (FAR1) family protein	Encodes one of four FRS (FAR1-RELATED SEQUENCE) factor-like genes in Arabidopsis. FRS factors are characterized by having an N-termi l C2H2-type chelating motif of the WRKY- Glial Cell Missing1 family, a central core transposase domain of Mutator-like element transposases, and a C-termi l SWIM domain. The four FRF-like genes in Arabidopsis share only the N-termi l motif with FRS proteins.	Far-red impaired responsive (FAR1) family protein
AL3G19020	AT3G07660.1	Ki se-related protein of unknown function (DUF1296)		flocculation protein (DUF1296)
AL3G19060	AT3G07700.2	Protein ki se superfamily protein	ABC1K7 is a member of an atypical protein ki se family that is induced by salt stress. Loss of function mutations affect the metabolic profile of chloroplast lipids. It appears to function along with ABC1K8 in mediating lipid membrane changes in response to stress.	Protein ki se superfamily protein
AL3G19070	AT3G07710.1			hypothetical protein
AL3G19150	AT3G07780.1	Protein of unknown function (DUF1423)	Encodes a nuclear PHD finger protein that is functio lly redundant with OBE2 and plays an important role in the mainte nce and/or establishment of the root and shoot apical meristems. The mR is cell-to-cell mobile.	potyvirus VPg interacting protein (DUF1423)
AL3G19160	AT3G07790.1	DGCR14-related		DGCR14-like protein
AL3G19360	AT3G07980.1	mitogen-activated protein ki se ki se ki se 6	MAP3K epsilon protein ki se 2 is functio lly redundant with MAP3Ke1. Required for pollen development but not essential.	mitogen-activated protein ki se ki se ki se 6
AL3G19490	AT3G08510.1	phospholipase C 2	Phosphoinositide-specific phospholipase C (PI-PLC), catalyzes hydrolysis of phosphatidylinositol 4,5-bisphosphate into inositol 1,4,5-trisphosphate and diacylglycerol. It is involved in auxin biosynthesis and sig ling, modulating development of both male and female gametophytes. It also regulates MAMP-triggered immunity by modulating ROS production.	phospholipase C 2
AL3G19610	AT3G08620.1	R -binding KH domain-containing protein		R -binding KH domain-containing protein
AL3G19620	AT3G08630.1	Protein of unknown function (DUF3411)		alphavirus core family protein (DUF3411)
AL3G19640	AT3G08640.1	Protein of unknown function (DUF3411)		alphavirus core family protein (DUF3411)
AL3G19650	AT3G08650.2	ZIP metal ion transporter family		ZIP metal ion transporter family
AL3G19660	AT3G08660.1	Phototropic-responsive NPH3 family protein		Phototropic-responsive NPH3 family protein
AL3G19800	AT3G08800.1	ARM repeat superfamily protein	Encodes a nuclear and endosome localized protein with ARM and HEAT domains that interacts with SHR and other non-cell-autonomous proteins and may be involved in their intercellular movement. Hypomorphic mutant phenotypes suggest involvement of the protein in root patterning.	ARM repeat superfamily protein
AL3G19830	AT3G08840.2	D-alanine--D-alanine ligase family		D-alanine-D-alanine ligase family
AL3G19840	AT3G08850.1	HEAT repeat ;WD domain, G-beta repeat protein protein	Encodes one of two Arabidopsis RAPTOR/KOG1 homologs. RAPTOR proteins are binding partners of the target of rapamycin ki se that is present in all eukaryotes and play a central role in the stimulation of cell growth and metabolism in response to nutrients. Mutants show embryo lethal phenotype which occurs at pre-globular stage. May interact with TOR ki se in a rapamycin like sig ling pathway. Inte…	Regulatory-associated protein of TOR 1
AL3G19870	AT3G08880.1		Encodes a a kinetochore hub-protein that is required for chromosome segregation to ensure proper cell division and the mainte nce of plant architecture.	plectin-like protein
AL3G19880	AT3G08890.1	Protein of unknown function, DUF538		hypothetical protein (Protein of unknown function, DUF538)
AL3G19930	AT3G08930.1	LMBR1-like membrane protein		LMBR1-like membrane protein
AL3G19950	AT3G08947.1	ARM repeat superfamily protein		ARM repeat superfamily protein
AL3G20010	AT3G08990.2	Yippee family putative zinc-binding protein		Yippee family putative zinc-binding protein
AL3G20110	AT3G09050.1			8-amino-7-oxono noate synthase
AL3G20160	AT3G09085.1	Protein of unknown function (DUF962)		transmembrane protein (DUF962)
AL3G20170	AT3G09090.1	defective in exine formation protein (DEX1)	Encodes DEX1 (defective in exine formation). Required for exine pattern formation during pollen development.	defective in exine formation protein (DEX1)
AL3G20180	AT3G09100.2	mR capping enzyme family protein		mR capping enzyme family protein
AL3G20220	AT3G09140.1	Protein of unknown function (DUF674)		hypothetical protein (DUF674)
AL3G20270
AL3G20290	AT3G09180.1			mediator of R polymerase II transcription subunit
AL3G20300	AT3G09190.1	Conca valin A-like lectin family protein	Regulates flowering time in Ws ecotype.	Conca valin A-like lectin family protein
AL3G20390	AT3G09270.1	glutathione S-transferase TAU 8	Encodes glutathione transferase belonging to the tau class of GSTs. ming convention according to Wagner et al. (2002).	glutathione S-transferase TAU 8
AL3G20430	AT3G09300.1	OSBP(oxysterol binding protein)-related protein 3B		OSBP(oxysterol binding protein)-related protein 3B
AL3G20460	AT3G09310.1			membrane protein insertion efficiency factor
AL3G20470	AT5G02120.1	one helix protein	Encodes a one helix protein homologous to cyanobacterial high-light inducible proteins. The protein is localized to the thylakoid membrane and its transcript is transiently induced by exposure to high light conditions. The mR is cell-to-cell mobile.	one helix protein
AL3G20480	AT3G09320.1	DHHC-type zinc finger family protein		DHHC-type zinc finger family protein
AL3G20550	AT4G23580.1	Galactose oxidase/kelch repeat superfamily protein		Galactose oxidase/kelch repeat superfamily protein
AL3G20560	AT3G09390.1	metallothionein 2A	metallothionein, binds to and detoxifies excess copper and other metals, limiting oxidative damage	metallothionein 2A
AL3G20570	AT3G09400.1	pol-like 3	Similar to POLTERGEIST (POL) protein phosphatase 2C. No phenotype observed in plants homozygous for a null allele. Ubiquitously expressed.	pol-like 3
AL3G20630	AT3G09450.1			fusaric acid resistance family protein
AL3G20660	AT3G09480.1	Histone superfamily protein		Histone superfamily protein
AL3G20700	AT3G09520.1	exocyst subunit exo70 family protein H4	A member of EXO70 gene family, putative exocyst subunits, conserved in land plants. Arabidopsis thalia contains 23 putative EXO70 genes, which can be classified into eight clusters on the phylogenetic tree.	exocyst subunit exo70 family protein H4
AL3G20710	AT3G09530.1	exocyst subunit exo70 family protein H3	A member of EXO70 gene family, putative exocyst subunits, conserved in land plants. Arabidopsis thalia contains 23 putative EXO70 genes, which can be classified into eight clusters on the phylogenetic tree.	exocyst subunit exo70 family protein H3
AL3G20730	AT3G09560.2	Lipin family protein	The PAH1 gene encodes a phosphatidate phosphohydrolase. Mutant a lysis revealed its involvement in galactolipid synthesis pathway, and the membrane lipid remodeling. The pah1pah2 double-mutant showed enhanced Al-susceptibility under low-P conditions, but there was no significant differences in Al tolerance between pah1pah2 and wild type when they were grown in a solution containing 35 &#956;M Pi.	Lipin family protein
AL3G20770	AT3G09590.1	CAP (Cysteine-rich secretory proteins, Antigen 5, and Pathogenesis-related 1 protein) superfamily protein		CAP (Cysteine-rich secretory proteins, Antigen 5, and Pathogenesis-related 1 protein) superfamily protein
AL3G20790
AL3G20830	AT3G09620.1	P-loop containing nucleoside triphosphate hydrolases superfamily protein		P-loop containing nucleoside triphosphate hydrolases superfamily protein
AL3G20850	AT3G09640.2	ascorbate peroxidase 2	Encodes a cytosolic ascorbate peroxidase APX2. Ascorbate peroxidases are enzymes that scavenge hydrogen peroxide in plant cells. Eight types of APX have been described for Arabidopsis: three cytosolic (APX1, APX2, APX6), two chloroplastic types (stromal sAPX, thylakoid tAPX), and three microsomal (APX3, APX4, APX5) isoforms.	ascorbate peroxidase 2
AL3G20860	AT3G09650.1	Tetratricopeptide repeat (TPR)-like superfamily protein	R binding protein involved in the processing of chloroplast psbB-psbT-psbH-petB-petD transcript unit.	Tetratricopeptide repeat (TPR)-like superfamily protein
AL3G20880	AT3G09670.1	Tudor/PWWP/MBT superfamily protein		Tudor/PWWP/MBT superfamily protein
AL3G20900	AT3G09690.1	alpha/beta-Hydrolases superfamily protein		alpha/beta-Hydrolases superfamily protein
AL3G20990	AT3G09760.1	RING/U-box superfamily protein		RING/U-box superfamily protein
AL3G21050	AT3G09820.1	adenosine ki se 1	Involved in the salvage synthesis of adenylates and methyl recycling	adenosine ki se 1
AL3G21070	AT3G09840.1	cell division cycle 48	Encodes a cell division cycle protein, a member of AAA-type ATPases gene family. Expressed throughout the plant in regions of cell division. Within the cell, sub-cellular localization varies depending on the stage of the cell cycle.Mutants in which the expression of CDC48A is altered show defects in cytokinesis, cell expansion and cell differentiation. The mR is cell-to-cell mobile.	cell division cycle 48
AL3G21080	AT3G09850.1	D111/G-patch domain-containing protein		D111/G-patch domain-containing protein
AL3G21120	AT3G09880.1	Protein phosphatase 2A regulatory B subunit family protein	Encodes B' regulatory subunit of PP2A (AtB'beta). Functions redundantly with the alpha subunit do maintain sister chromatid cohesion during meiosis.	Protein phosphatase 2A regulatory B subunit family protein
AL3G21150	AT3G09910.1	RAB GTPase homolog C2B		RAB GTPase homolog C2B
AL3G21180	AT3G09920.1	phosphatidyl inositol monophosphate 5 ki se		phosphatidyl inositol monophosphate 5 ki se
AL3G21210	AT3G09930.1	GDSL-like Lipase/Acylhydrolase superfamily protein	GDSL-motif esterase/acyltransferase/lipase. Enzyme group with broad substrate specificity that may catalyze acyltransfer or hydrolase reactions with lipid and non-lipid substrates.	GDSL-like Lipase/Acylhydrolase superfamily protein
AL3G21450	AT3G10130.1	SOUL heme-binding family protein		SOUL heme-binding family protein
AL3G21470	AT3G10140.1	RECA homolog 3	Encodes a gene involved in plant mitochondrial recombi tion surveillance. Disruption of this gene in combi tion with a mutation in MSH1 results in extensive rearrangement of the mitochondrial genome and dramatic changes in plant growth.	RECA homolog 3
AL3G21650	AT3G10320.1	Glycosyltransferase family 61 protein	MUCI21 is a GT61 protein required for the production of highly branched xylan in seed coat mucilage. MUCI21 likely decorates xylan with xylose side chains that seem to be necessary for pectin attachment to the seed surface.	Glycosyltransferase family 61 protein
AL3G21720	AT3G10390.1	Flavin containing amine oxidoreductase family protein	Encodes a plant homolog of a SWIRM domain containing protein found in histone deacetylase complexes in mammals. Lesions in FLD result in hyperacetylation of histones in FLC chromatin, up-regulation of FLC expression and extremely delayed flowering. FLD plays a key role in regulating the reproductive competence of the shoot and results in different developmental phase transitions in Arabidopsis.	protein FLOWERING locus D-like protein
AL3G21870	AT3G10480.1	C domain containing protein 50	Encodes a C transcription factor that physically associates with the histone H3K4 demethylase JMJ14 and through that association is involved in transcriptio l repression and flowering time control. It binds the C-binding site, the Mitochondrial Dysfunction Motif.	C domain containing protein 50
AL3G21990	AT3G10560.1	Cytochrome P450 superfamily protein	member of CYP77A	Cytochrome P450 superfamily protein
AL3G22140	AT3G10670.1	non-intrinsic ABC protein 7	Plastidic SufC-like ATP-binding cassette/ATPase essential for Arabidopsis embryogenesis. Involved in the biogenesis and/or repair of oxidatively damaged Feﻗ°±S clusters. Expressed in embryos and meristems.	non-intrinsic ABC protein 7
AL3G22160	AT3G10690.1	D GYRASE A	Encodes a protein that when expressed together with GYRB2 generates an active supercoiling D gyrase enzyme that shares similar properties to its bacterial counterpart, including sensitivity to gyrase-specific antibiotics.	D GYRASE A
AL3G22170	AT3G10700.1	galacturonic acid ki se	Encodes a GHMP ki se family protein that acts as a galacturonic acid-1-phosphate ki se that catalyzes the production of galacturonic acid-1-phosphate. This is a precursor of the important cell wall building block UDP-galacturonic acid. Based on gene trap line GT8007, the gene appears to be expressed in a petal and stamen-specific manner, between flower stages 8 to 11, however, later RT-qPCR a lys…	galacturonic acid ki se
AL3G22300	AT3G10800.1	Basic-leucine zipper (bZIP) transcription factor family protein	Encodes bZIP28, a putative membrane-tethered transcriptio l factor. Up-regulated in response to heat; a bZIP28 null mutant has a heat-sensitive phenotype. bZIP28 has a similar domain structure to the mammalian ATF6 protein involved in the unfolded protein response (UPR), and shares a bZIP domain, transmembrane domain, and a canonical S1P cleavage site. The bZIP28 seems to be glycosylated in vivo.…	Basic-leucine zipper (bZIP) transcription factor family protein
AL3G22510	AT3G10970.1	Haloacid dehaloge se-like hydrolase (HAD) superfamily protein		Haloacid dehaloge se-like hydrolase (HAD) superfamily protein
AL3G22550
AL3G22670	AT3G11150.1	2-oxoglutarate (2OG) and Fe(II)-dependent oxyge se superfamily protein		2-oxoglutarate (2OG) and Fe(II)-dependent oxyge se superfamily protein
AL3G22700	AT3G11170.1	fatty acid desaturase 7	Chloroplastic enzyme responsible for the synthesis of 16:3 and 18:3 fatty acids from galactolipids, sulpholipids and phosphatidylglycerol. Uses ferredoxin as electron donor. Gene expression is induced by wounding in shoot and root. The wound-response in shoot is independent of jasmonic acid mediated pathway whereas the root response is mediated by jasmonic acid. The mR is cell-to-cell mobile.	fatty acid desaturase 7
AL3G22730	AT3G11210.1	SGNH hydrolase-type esterase superfamily protein		SGNH hydrolase-type esterase superfamily protein
AL3G22740	AT3G11220.1	Paxneb protein-related	A subunit of Elongator, a histone acetyl transferase complex, consisting of six subunits (ELP1?ELP6), that copurifies with the elongating R PII in yeast and humans. Three Arabidopsis thalia genes, encoding homologs of the yeast Elongator subunits ELP1, ELP3 (histone acetyl transferase), and ELP4 are responsible for the rrow leaf phenotype in elongata mutants and for reduced root growth that resul…	Paxneb protein-like protein
AL3G22850	AT3G11340.1	UDP-Glycosyltransferase superfamily protein	Encodes a glucosyltransferase that conjugates isoleucic acid and modulates plant defense and senescence.	UDP-Glycosyltransferase superfamily protein
AL3G23060	AT3G52580.1	Ribosomal protein S11 family protein		Ribosomal protein S11 family protein
AL3G23080	AT3G11530.2	Vacuolar protein sorting 55 (VPS55) family protein		Vacuolar protein sorting 55 (VPS55) family protein
AL3G23510	AT3G11920.1	glutaredoxin-related		glutaredoxin-like protein
AL3G23850	AT3G12170.1	Chaperone D J-domain superfamily protein		Chaperone D J-domain superfamily protein
AL3G23860	AT3G12180.1	Cornichon family protein		Cornichon family protein
AL3G23950	AT3G12290.1	Amino acid dehydroge se family protein	MTHFD1 encodes a cytoplasmic bifunctio l methylenetetrahydrofolate dehydroge se/methenyltetrahydrofolate cyclohydrolase that is involved in one carbon metabolism and control of D methylation.	Amino acid dehydroge se family protein
AL3G23980	AT3G12340.1	FKBP-like peptidyl-prolyl cis-trans isomerase family protein		FKBP-like peptidyl-prolyl cis-trans isomerase family protein
AL3G24000	AT3G12350.1	F-box family protein		F-box family protein
AL3G24760	AT3G13050.1	Major facilitator superfamily protein	Encodes a plant nicoti te transporter than can also transport trigonelline (N-methylnicoti te).	Major facilitator superfamily protein
AL3G25010	AT3G13224.2	R -binding (RRM/RBD/RNP motifs) family protein	Belongs to a member of the R -binding glycine-rich (RBG) gene superfamily.	R -binding (RRM/RBD/RNP motifs) family protein
AL3G25140	AT3G13320.1	cation exchanger 2	low affinity calcium antiporter CAX2 The mR is cell-to-cell mobile.	cation exchanger 2
AL3G25230	AT3G13380.1	BRI1-like 3	Similar to BRI, brassinosteroid receptor protein.	BRI1-like 3
AL3G25300	AT3G13430.2	RING/U-box superfamily protein		RING/U-box superfamily protein
AL3G25420	AT3G13510.1	Protein of Unknown Function (DUF239)		carboxyl-termi l peptidase, putative (DUF239)
AL3G25480	AT3G13570.1	SC35-like splicing factor 30A	encodes an SC35-like splicing factor of 30 kD that is localized to the nuclear specks. Barta et al (2010) have proposed a nomenclature for Serine/Arginine-Rich Protein Splicing Factors (SR proteins): Plant Cell. 2010, 22:2926.	SC35-like splicing factor 30A
AL3G25600
AL3G25970	AT1G11810.1	F-box associated ubiquiti tion effector family protein		F-box associated ubiquiti tion effector family protein
AL3G25980	AT3G13840.1	GRAS family transcription factor		GRAS family transcription factor
AL3G26210	AT3G14010.3	CTC-interacting domain 4	hydroxyproline-rich glycoprotein family protein, similar to Mrs16p (GI:2737884) (Saccharomyces cerevisiae); weak similarity to ataxin-2 related protein (GI:1679686) (Homo sapiens). Included in a family of CTC interacting domain proteins found to interact with PAB2.	CTC-interacting domain 4
AL3G26390	AT3G14160.1	2-oxoglutarate-dependent dioxyge se family protein		2-oxoglutarate-dependent dioxyge se family protein
AL3G26470	AT3G14205.1	Phosphoinositide phosphatase family protein		Phosphoinositide phosphatase family protein
AL3G26710	AT3G14370.1	Protein ki se superfamily protein	The WAG2 and its homolog, WAG1 each encodes protein-serine/threonine ki se that are nearly 70% identical to PsPK3 protein. All three together with CsPK3 belong to PsPK3-type ki ses. At the N-terminus, all four possess a serine/threonine-rich domain. They are closely related to Arabidopsis ki ses PINOID. wag1/wag2 double mutants exhibit a pronounced wavy root phenotype when grown vertically on aga…	Protein ki se superfamily protein
AL3G26720	AT3G14380.1	Uncharacterised protein family (UPF0497)		Uncharacterized protein family (UPF0497)
AL3G26740	AT3G14390.1	Pyridoxal-dependent decarboxylase family protein		Pyridoxal-dependent decarboxylase family protein
AL3G26800	AT3G14420.1	Aldolase-type TIM barrel family protein	Encodes a glycolate oxidase that modulates reactive oxygen species-mediated sig l transduction during nonhost resistance. The mR is cell-to-cell mobile.	Aldolase-type TIM barrel family protein
AL3G26920	AT3G14590.2	Calcium-dependent lipid-binding (CaLB domain) family protein		Calcium-dependent lipid-binding (CaLB domain) family protein
AL3G27040	AT3G14730.1	Pentatricopeptide repeat (PPR) superfamily protein		Pentatricopeptide repeat (PPR) superfamily protein
AL3G27060	AT3G14750.1			structural mainte nce of chromosomes domain protein
AL3G27080	AT3G14770.1	Nodulin MtN3 family protein		Nodulin MtN3 family protein
AL3G27220	AT3G14900.1			hypothetical protein
AL3G27270	AT3G14950.1	tetratricopetide-repeat thioredoxin-like 2	Encodes one of the 36 carboxylate clamp (CC)-tetratricopeptide repeat (TPR) proteins (Prasad 2010, Pubmed ID: 20856808) with potential to interact with Hsp90/Hsp70 as co-chaperones. The TTL family is required for osmotic stress tolerance and male sporogenesis.	tetratricopetide-repeat thioredoxin-like 2
AL3G28190	AT3G15570.1	Phototropic-responsive NPH3 family protein		Phototropic-responsive NPH3 family protein
AL3G28200	AT3G15580.1	Ubiquitin-like superfamily protein	Encodes APG8, a component of autophagy conjugation pathway. Delivered to the lumens of vacuole under nitrogen-starvation condition.	Ubiquitin-like superfamily protein
AL3G28350	AT3G15690.2	Single hybrid motif superfamily protein		Single hybrid motif superfamily protein
AL3G28510	AT3G15850.1	fatty acid desaturase 5	Chloroplastic enzyme responsible for the synthesis of 16:1 fatty acids from galactolipids and sulpholipids. Uses ferredoxin as electron donor. The mR is cell-to-cell mobile.	fatty acid desaturase 5
AL3G29110	AT3G16340.1	pleiotropic drug resistance 1	Encodes a p-coumaryl alcohol exporter involved in lignin biosynthesis.	pleiotropic drug resistance 1
AL3G29150	AT3G16370.1	GDSL-like Lipase/Acylhydrolase superfamily protein	GDSL-motif esterase/acyltransferase/lipase. Enzyme group with broad substrate specificity that may catalyze acyltransfer or hydrolase reactions with lipid and non-lipid substrates. The mR is cell-to-cell mobile.	GDSL-like Lipase/Acylhydrolase superfamily protein
AL3G29300	AT3G16480.1	mitochondrial processing peptidase alpha subunit		mitochondrial processing peptidase alpha subunit
AL3G29320	AT3G16500.1	phytochrome-associated protein 1	phytochrome-associated protein 1 (PAP1)	phytochrome-associated protein 1
AL3G29340	AT3G16520.1	UDP-glucosyl transferase 88A1		UDP-glucosyl transferase 88A1
AL3G29360	AT3G16530.1	Legume lectin family protein	Lectin like protein whose expression is induced upon treatment with chitin oligomers.	Legume lectin family protein
AL3G29660	AT3G16730.1			condensin-2 complex subunit H2-like protein
AL3G29850	AT3G16880.1	F-box and associated interaction domains-containing protein		F-box and associated interaction domains-containing protein
AL3G29860	AT3G16890.1	pentatricopeptide (PPR) domain protein 40	Encodes a mitochondrial pentatricopeptide repeat (PPR) domain protein, PPR40, which provides a sig lling link between mitochondrial electron transport and regulation of stress and hormo l responses. Mutations in PPR40 result in enhanced sensitivity to salt, ABA and oxidative stress, as well as reduced electron transport through Complex III (cytochrome c reductase).	pentatricopeptide (PPR) domain protein 40
AL3G30040	AT3G17060.1	Pectin lyase-like superfamily protein		Pectin lyase-like superfamily protein
AL3G30110	AT3G17130.1	Plant invertase/pectin methylesterase inhibitor superfamily protein		Plant invertase/pectin methylesterase inhibitor superfamily protein
AL3G30380	AT3G17330.1	evolutio rily conserved C-termi l region 6		evolutio rily conserved C-termi l region 6
AL3G30810	AT3G17690.1	cyclic nucleotide gated channel 19	member of Cyclic nucleotide gated channel family	cyclic nucleotide gated channel 19
AL3G30880	AT3G17740.1			hypothetical protein
AL3G30920	AT3G19470.1	F-box and associated interaction domains-containing protein		F-box and associated interaction domains-containing protein
AL3G30930	AT3G17770.1	Dihydroxyacetone ki se		Dihydroxyacetone ki se
AL3G31010	AT3G17850.1	Protein ki se superfamily protein		Protein ki se superfamily protein
AL3G31030	AT3G17860.1	jasmo te-zim-domain protein 3	JAZs are direct targets of the SCFCOI1 E3 ubiquitin-ligase and JA treatment induces their proteasome-mediated degradation. Furthermore, JAI3 negatively regulates the key transcriptio l activator of JA responses, AtMYC2. The C-termi l portion of JAZ3, including the Jas domain, appears to be important for JAZ3-COI1 binding in the presence of coro tine.	jasmo te-zim-domain protein 3
AL3G31080	AT3G17910.1	Surfeit locus 1 cytochrome c oxidase biogenesis protein	Surfeit 1 (SURF1) mR . Similar to human SURF1 which is known to be involved in cytochrome c oxidase assembly.	Surfeit locus 1 cytochrome c oxidase biogenesis protein
AL3G31090	AT3G17920.1	Outer arm dynein light chain 1 protein		Outer arm dynein light chain 1 protein
AL3G31200	AT3G18040.1	MAP ki se 9	Encodes a protein with similarity to MAP ki ses (MAPK9).Expressed preferentially in guard cells and appears to be involved in reactive oxygen species mediated ABA sig ling.	MAP ki se 9
AL3G31220	AT3G18060.1	transducin family protein / WD-40 repeat family protein		transducin family protein / WD-40 repeat family protein
AL3G31230	AT3G18070.1	beta glucosidase 43		beta glucosidase 43
AL3G31240	AT3G18080.1	B-S glucosidase 44		B-S glucosidase 44
AL3G31260	AT3G18100.1	myb domain protein 4r1	Member of the R2R3 transcription factor gene family.	myb domain protein 4r1
AL3G31270	AT3G18110.1	Pentatricopeptide repeat (PPR) superfamily protein		Pentatricopeptide repeat (PPR) superfamily protein
AL3G31330	AT3G18160.1	peroxin 3-1		peroxin 3-1
AL3G31660	AT3G18370.1	C2 domain-containing protein		C2 domain-containing protein
AL3G31670	AT3G18380.1	sequence-specific D binding transcription factors;sequence-specific D binding		D -BINDING TRANSCRIPTION FACTOR 2
AL3G31680	AT3G18390.1	CRS1 / YhbY (CRM) domain-containing protein		CRS1 / YhbY (CRM) domain-containing protein
AL3G31760	AT3G18470.1	PLAC8 family protein		PLAC8 family protein
AL3G31780
AL3G31790	AT3G18490.1	Eukaryotic aspartyl protease family protein	Encodes ASPG1 (ASPARTIC PROTEASE IN GUARD CELL 1). Functions in drought avoidance through abscisic acid (ABA) sig lling in guard cells.	Eukaryotic aspartyl protease family protein
AL3G31920	AT3G18610.1	nucleolin like 2	Encodes ATNUC-L2 (NUCLEOLIN LIKE 2).	nucleolin like 2
AL3G31950	AT3G18640.1	Zinc finger C-x8-C-x5-C-x3-H type family protein		Zinc finger C-x8-C-x5-C-x3-H type family protein
AL3G32080	AT3G18730.1	tetratricopeptide repeat (TPR)-containing protein	Encodes a protein with an important role in cell division control and plant morphogenesis and may also play a role in genome mainte nce. May be involved in mitosis through interaction with TSA1. In cells synchronized for cell division, TSA1 and TSK relocalize to ends of spindle microtubules that are ahead of separating chromatids during metaphase and a phase of mitosis.	tetratricopeptide repeat (TPR)-containing protein
AL3G32170	AT3G18790.1			pre-mR -splicing factor ISY1-like protein
AL3G32230	AT3G18840.2	Tetratricopeptide repeat (TPR)-like superfamily protein		LOW protein: PPR containing-like protein
AL3G32340	AT3G18950.1	Transducin/WD40 repeat-like superfamily protein		Transducin/WD40 repeat-like superfamily protein
AL3G32390	AT3G19010.1	2-oxoglutarate (2OG) and Fe(II)-dependent oxyge se superfamily protein		2-oxoglutarate (2OG) and Fe(II)-dependent oxyge se superfamily protein
AL3G32760	AT3G19360.1	Zinc finger (CCCH-type) family protein		Zinc finger (CCCH-type) family protein
AL3G32770	AT3G19370.1	Plant protein of unknown function (DUF869)		filament-like protein (DUF869)
AL3G33730	AT3G20050.1	T-complex protein 1 alpha subunit	Encodes a putative cytoplasmic chaperonin that is similar to mouse Tcp-1 (t complex polypeptide 1).	T-complex protein 1 alpha subunit
AL3G33900	AT3G20200.1	Protein ki se protein with adenine nucleotide alpha hydrolases-like domain		ki se with adenine nucleotide alpha hydrolases-like domain-containing protein
AL3G33960	AT3G20260.1	Protein of unknown function (DUF1666)		DUF1666 family protein (DUF1666)
AL3G34030	AT3G20310.1	ethylene response factor 7	Encodes a member of the ERF (ethylene response factor) subfamily B-1 of ERF/AP2 transcription factor family (ATERF-7). The protein contains one AP2 domain. Phosphorylated by PKS3 in vitro. Involved in ABA-mediated responses. Acts as a repressor of GCC boxﻗ°±mediated transcription together with AtSin3 and HDA19.	ethylene response factor 7
AL3G34130	AT3G20410.1	calmodulin-domain protein ki se 9	calmodulin-domain protein ki se CDPK isoform 9 (CPK9)	calmodulin-domain protein ki se 9
AL3G34200	AT3G20475.1	MUTS-homologue 5	Encodes MSH5, a homologue of the MutS-homolog family of genes required for normal levels of recombi tion in budding yeast, mouse and Caenorhabditis elegans. Involved in meiotic recombi tion. Required for the formation of Class I interference-sensitive crossovers. Transcripts of AtMSH5 are specific to reproductive tissues and expression of the protein is abundant during prophase I of meiosis. Invo…	MUTS-homologue 5
AL3G34340	AT3G20520.1	SHV3-like 3	Encodes a member of the glycerophosphodiester phosphodiesterase like (GDPD-like) family.	SHV3-like 3
AL3G34440	AT3G20580.1	COBRA-like protein 10 precursor		COBRA-like protein 10 precursor
AL3G34580	AT3G20670.1	histone H2A 13	Encodes HTA13, a histone H2A protein.	histone H2A 13
AL3G34830	AT3G20880.1	WIP domain protein 4	WIP4 is a paralog of NTT and along with WIP5,acts redundantly in cell fate determi tion during primary root development. MP binds to AuxRE motifs within the WIP4 gene and likely regulates its expression.	WIP domain protein 4
AL3G34910	AT1G14850.1	nucleoporin 155	Encodes a protein similar to nucleoporin, a a major component of the nuclear pore complex (NPC) involved in cellular nucleo-cytoplasmic transport	nucleoporin 155
AL3G35030	AT3G21090.1	ABC-2 type transporter family protein		ABC-2 type transporter family protein
AL3G35430	AT3G21360.1	2-oxoglutarate (2OG) and Fe(II)-dependent oxyge se superfamily protein		2-oxoglutarate (2OG) and Fe(II)-dependent oxyge se superfamily protein
AL3G35890	AT3G21760.1	UDP-Glycosyltransferase superfamily protein	Encodes HYR1, a UDP glycosyltransferase (UGT). HYR1 glucosylates hypostatin, an inhibitor of cell expansion in vivo to form a bioactive glucoside.	UDP-Glycosyltransferase superfamily protein
AL3G35900	AT2G19820.1	LOB domain-containing protein 9		LOB domain-containing protein 9
AL3G36340	AT3G22150.1	Tetratricopeptide repeat (TPR)-like superfamily protein	Involved in R editing of plastid atpF and mitochondrial d5.	Tetratricopeptide repeat (TPR)-like superfamily protein
AL3G36400	AT3G22190.2	IQ-domain 5		IQ-domain 5
AL3G36410	AT3G22200.1	Pyridoxal phosphate (PLP)-dependent transferases superfamily protein	Genetically redundant with POP3;mediates pollen tube guidance. Double mutants are self sterile; gamma-aminobutyrate transami se subunit precursor; nuclear gene for mitochondrial product. Encodes gamma-aminobutyrate transami se that uses pyruvate instead of alpha-ketoglutarate as cosubstrate. Mutations in POP2/HER1 render roots resistant to the inhibitory growth effects of the volatile organic com…	Pyridoxal phosphate (PLP)-dependent transferases superfamily protein
AL3G36500	AT3G22240.1			cysteine-rich/transmembrane domain PCC1-like protein
AL3G36560	AT3G22290.1	Endoplasmic reticulum vesicle transporter protein		Endoplasmic reticulum vesicle transporter protein
AL3G36570	AT3G22300.1	ribosomal protein S10	Nuclear-encoded gene for mitochondrial ribosomal small subunit protein S10	ribosomal protein S10
AL3G36590	AT5G06520.1	SWAP (Suppressor-of-White-APricot)/surp domain-containing protein		SWAP (Suppressor-of-White-APricot)/surp domain-containing protein
AL3G36660	AT3G22380.1	time for coffee	Encodes a nucleus-acting plant-specific clock regulator working close to the central oscillator and affecting the circadian gating of light responses. Circadian gating is the alteration of circadian phase according to the photoperiod of the entraining day/light cycle and the rhythmic antagonism of light responses in the early subjective night. TIC differentially regulates CCA1 and PRR9 from LHY, …	time for coffee
AL3G36700	AT3G22420.1	with no lysine (K) ki se 2	Encodes a member of the WNK family (9 members in all) of protein ki ses, the structural design of which is clearly distinct from those of other known protein ki ses, such as receptor-like ki ses and mitogen-activated protein ki ses. Its transcription is under the control of circadian rhythms.	with no lysine (K) ki se 2
AL3G36800	AT3G22490.1	Seed maturation protein	Atrab28 plays a role in the ion cell balance during late embryogenesis and germi tion.	Seed maturation protein
AL3G37580
AL3G37960	AT3G23310.1	AGC (cAMP-dependent, cGMP-dependent and protein ki se C) ki se family protein		AGC (cAMP-dependent, cGMP-dependent and protein ki se C) ki se family protein
AL3G38040	AT3G23380.1	ROP-interactive CRIB motif-containing protein 5	encodes a member of a novel protein family that contains contain a CRIB (for Cdc42/Rac-interactive binding) motif required for their specific interaction with GTP-bound Rop1 (plant-specific Rho GTPase). Interacts with Rop1 and is involved in pollen tube growth and function. Gene is expressed predomi ntly in inflorescence and flower tissue.	ROP-interactive CRIB motif-containing protein 5
AL3G38090	AT3G23430.1	phosphate 1	Encodes a protein with the mainly hydrophilic N-termi l and the C-termi l containing 6 potential membrane-spanning domains. The mutant is deficient in the transfer of phosphate from root epidermal and cortical cells to the xylem. Its expression is repressed by phosphate (Pi) in shoots, and transiently induced by phosphite (Phi) in roots and shoots. PHO is expressed in developing ovules and plays …	phosphate 1
AL3G38200	AT3G23540.1	alpha/beta-Hydrolases superfamily protein		alpha/beta-Hydrolases superfamily protein
AL3G38260	AT3G23590.1	REF4-related 1	Encodes a protein shown to physically associate with the conserved transcriptio l coregulatory complex, Mediator, and is involved in the regulation of phenylpropanoid homeostasis. Acts redundantly with REF4/MED5b (At2g48110). Required for expression of some dark-upregulated genes. RFR1 is the MED5a subunit of the mediator complex.	REF4-related 1
AL3G38520	AT3G23660.1	Sec23/Sec24 protein transport family protein		Sec23/Sec24 protein transport family protein
AL3G38770	AT3G23790.1	AMP-dependent synthetase and ligase family protein		AMP-dependent synthetase and ligase family protein
AL3G38840	AT3G23870.1	Protein of unknown function (DUF803)		magnesium transporter NIPA (DUF803)
AL3G38850	AT3G23880.1	F-box and associated interaction domains-containing protein		F-box and associated interaction domains-containing protein
AL3G39340	AT3G24040.1	Core-2/I-branching beta-1,6-N-acetylglucosaminyltransferase family protein		Core-2/I-branching beta-1,6-N-acetylglucosaminyltransferase family protein
AL3G39530	AT3G23980.1	BLISTER	Encodes a protein that interacts with the Polycomb-group (Pc-G) histone methyltransferase CLF (CURLY LEAF). It colocalizes with CLF to the nucleus and represses a subset of Pc-G target genes. The pleiotropic developmental mutant phenotype suggests that BLI prevents premature differentiation.	BLISTER
AL3G40250
AL3G40590	AT3G24820.1	BSD domain-containing protein		BSD domain-containing protein
AL3G40630	AT3G24860.1	Homeodomain-like superfamily protein	Trihelix transcription factor induced by osmotic and salt stress. Binds to a conserved AGAG-box sequence in the promoter of genes it regulates. Regulates the expression of stress tolerance genes, resulting in reduced reactive oxygen species, + accumulation, stomatal apertures, lipid peroxidation, cell death and water loss rate, and increased proline content and reactive oxygen species scavenging …	Homeodomain-like superfamily protein
AL3G40640	AT3G24870.1	Helicase/SANT-associated, D binding protein		Helicase/SANT-associated, D binding protein
AL3G40740	AT3G25030.2	RING/U-box superfamily protein		RING/U-box superfamily protein
AL3G41870	AT2G04160.1	Subtilisin-like serine endopeptidase family protein	isolated from differential screening of a cD library from auxin-treated root culture. encodes a protein similar to subtilisin-like serine protease which is believed to be active outside the plant cell.	Subtilisin-like serine endopeptidase family protein
AL3G41970	AT2G04270.1	R se E/G-like	Similar to E.coli endoribonuclease E. Functions as a ribonuclease, is located in the chloroplast, and is involved in chloroplast development. Loss of function mutants are white and arrest at the cotyledon stage. The phenotype is rescued by providing sucrose.	R se E/G-like protein
AL3G42420	AT2G04840.1	Protein of unknown function (DUF295)		F-box only protein (DUF295)
AL3G42430	AT2G04842.1	threonyl-tR synthetase, putative / threonine--tR ligase, putative	Encodes a dual localized threonyl-tR synthetase found both in the mitochondrion and the chloroplast. Plants mutated in this gene termi te as embryos in the globular stage.	threonyl-tR synthetase, putative / threonine-tR ligase
AL3G42440	AT2G04845.1	Acyl-CoA N-acyltransferases ( T) superfamily protein		Acyl-CoA N-acyltransferases ( T) superfamily protein
AL3G42460	AT2G04860.1	Tetratricopeptide repeat (TPR)-like superfamily protein		Tetratricopeptide repeat (TPR)-like superfamily protein
AL3G43280	AT2G05760.1	Xanthine/uracil permease family protein		Xanthine/uracil permease family protein
AL3G43750	AT2G06200.1	growth-regulating factor 6	Growth regulating factor encoding transcription activator. One of the nine members of a GRF gene family, containing nuclear targeting domain. Involved in leaf development and expressed in root, shoot and flower	growth-regulating factor 6
AL3G43760	AT2G06210.1	binding	Encodes a yeast CTR9 homolog that is involved in the control of flowering time by elevating FLC expression to a level that creates the ver lization-responsive, winter-annual habit. Yeast CTR9 is a component of a five-member PAF1 complex that associates with R pol II and is thought to regulate gene expression by recruiting SET1 (a histone 3 Lys 4 [H3-K4] methyl transferase) to the initially transc…	binding protein
AL3G43800	AT2G06510.1	replication protein A 1A	Encodes a homolog of Replication Protein A that is involved in meiosis I in pollen mother cells. rpa1a mutants have a reduced number of class I crossovers. The protein is located in chromatin-associated foci in early leptotene and can be detected in these foci until late pachytene of meiosis I.	replication protein A 1A
AL3G43940	AT3G05360.1	receptor like protein 30		receptor like protein 30
AL3G43970	AT2G07040.1	Leucine-rich repeat protein ki se family protein	Pollen receptor ki se. Coexpression of AtPRK2a with AtRopGEF12 resulted in isotropic pollen tube growth.	Leucine-rich repeat protein ki se family protein
AL3G44080	AT4G02050.1	sugar transporter protein 7	STP7 is a monosaccharide/H+ symporter that transports arabinose and xylose.	sugar transporter protein 7
AL3G44100	AT2G07170.1	ARM repeat superfamily protein		ARM repeat superfamily protein
AL3G44180	AT2G07560.1	H(+)-ATPase 6		H[+]-ATPase 6
AL3G44200	AT2G07680.1	multidrug resistance-associated protein 11	Encodes ABCC13/MRP11, a member of the multidrug resistance associated protein MRP/ABCC subfamily. Its expression is induced by gibberellic acid and downregulated by phthalene acetic acid, abscisic acid, and zeatin.	multidrug resistance-associated protein 11
AL3G44830	AT2G11520.1	calmodulin-binding receptor-like cytoplasmic ki se 3	high overall homology to CRCK1	calmodulin-binding receptor-like cytoplasmic ki se 3
AL3G45150	AT2G13100.1	Major facilitator superfamily protein	Encodes a member of the phosphate starvation-induced glycerol-3-phosphate permease gene family: AT3G47420(G3Pp1), AT4G25220(G3Pp2), AT1G30560(G3Pp3), AT4G17550(G3Pp4) and AT2G13100(G3Pp5). The mR is cell-to-cell mobile.	Major facilitator superfamily protein
AL3G45350	AT2G13540.1	ARM repeat superfamily protein	Encodes a nuclear cap-binding protein that forms a heterodimeric complex with CBP20 and is involved in ABA sig ling and flowering. Mutants are early flowering and exhibit hypersensitive response to ABA in germi tion inhibition.Loss of ABH1 function results in abnormal processing of mR s for several important floral regulators (FLC, CO, FLM). A lysis of loss of function mutations suggests a role i…	ARM repeat superfamily protein
AL3G46400	AT4G32272.1	Nucleotide/sugar transporter family protein	Golgi-localized nucleotide sugar (UDP-Glc c) transporter that delivers an essential substrate for the maturation of N-glycans and the GIPC class of sphingolipids.	Nucleotide/sugar transporter family protein
AL3G46460	AT2G14720.2	vacuolar sorting receptor 4	encodes a vacuolar sorting receptor	vacuolar sorting receptor 4
AL3G46560	AT2G14820.1	Phototropic-responsive NPH3 family protein	A member of the NPY gene family (NPY1/AT4G31820, NPY2/AT2G14820, NPY3/AT5G67440, NPY4/AT2G23050, NPY5/AT4G37590). Involved in auxin-mediated organogenesis.	Phototropic-responsive NPH3 family protein
AL3G46830	AT2G15020.1			hypothetical protein
AL3G46870	AT2G15080.2	receptor like protein 19		receptor like protein 19
AL3G46900	AT2G15090.1	3-ketoacyl-CoA synthase 8	Encodes KCS8, a member of the 3-ketoacyl-CoA synthase family involved in the biosynthesis of VLCFA (very long chain fatty acids). The mR is cell-to-cell mobile.	3-ketoacyl-CoA synthase 8
AL3G46940	AT2G15230.1	lipase 1	Lipase active on medium and short chain triacylglycerols, but not on phospho- or galactolipids. Active between pH4 and 7 with an optimum at pH6. Knock-out mutant has not obvious phenotype. Predicted to be extracellular.	lipase 1
AL3G46990	AT2G15270.1			PRKR-interacting protein
AL3G47010	AT2G15290.1	translocon at inner membrane of chloroplasts 21	Encodes a protein located in the chloroplast inner envelope. The study of mutant defective in the gene product suggests that the protein is involved in the translocation of protein across the envelope membrane into the chloroplast stroma.	translocon at inner membrane of chloroplasts 21
AL3G47120	AT2G15370.1	fucosyltransferase 5	Predicted fucosyltransferase, based on similarity to FUT1, but not functio lly redundant with FUT1.	fucosyltransferase 5
AL3G47200	AT2G15480.1	UDP-glucosyl transferase 73B5		UDP-glucosyl transferase 73B5
AL3G47380	AT1G36675.1	glycine-rich protein		glycine-rich protein
AL3G47490
AL3G47510	AT2G15760.1	Protein of unknown function (DUF1645)		calmodulin-binding protein (DUF1645)
AL3G47520	AT1G27135.1	Mater lly expressed gene (MEG) family protein	Encodes a Mater lly expressed gene (MEG) family protein	mater lly expressed family protein
AL3G47790	AT2G15960.1			stress-induced protein
AL3G47870	AT2G20210.1	RNI-like superfamily protein		RNI-like superfamily protein
AL3G47880	AT2G20208.1	low-molecular-weight cysteine-rich 60	Encodes a member of a family of small,secreted, cysteine rich protein with sequence similarity to the PCP (pollen coat protein) gene family.	low-molecular-weight cysteine-rich 60
AL3G47890	AT2G20190.1	CLIP-associated protein	Encodes a microtubule-associated protein that is involved in both cell division and cell expansion. It likely promotes microtubule stability.	CLIP-associated protein
AL3G48050	AT2G20050.1	protein serine/threonine phosphatases;protein ki ses;catalytics;cAMP-dependent protein ki se regulators;ATP binding;protein serine/threonine phosphatases		protein phosphatase 2C and cyclic nucleotide-binding/ki se domain-containing protein
AL3G48410	AT2G19800.1	myo-inositol oxyge se 2	Encodes a myo-inositol oxyge se family gene.	myo-inositol oxyge se 2
AL3G48720	AT2G19530.1			transmembrane protein
AL3G48770	AT2G19480.3	nucleosome assembly protein 1;2	This gene is predicted to encode a nucleosome assembly protein. Plant lines expressing an R i construct directed against this gene show a reduction in agrobacterium-mediated root transformation. The mR is cell-to-cell mobile. Plants mutated in three ubiquitously expressed P1 genes ( P1;1~ P1;3) and organ-specifically expressed P1;4 gene show hypersensitivity to genotoxic stresses including UV and…	nucleosome assembly protein 1
AL3G49200	AT2G16595.1	Translocon-associated protein (TRAP), alpha subunit		Translocon-associated protein (TRAP), alpha subunit
AL3G49210	AT2G16592.1	Bifunctio l inhibitor/lipid-transfer protein/seed storage 2S albumin superfamily protein	Encodes a Protease inhibitor/seed storage/LTP family protein	Bifunctio l inhibitor/lipid-transfer protein/seed storage 2S albumin superfamily protein
AL3G49260	AT2G16630.1	Pollen Ole e 1 allergen and extensin family protein		Pollen Ole e 1 allergen and extensin family protein
AL3G49360	AT2G16700.1	actin depolymerizing factor 5	Encodes actin depolymerizing factor 5 (ADF5).	actin depolymerizing factor 5
AL3G49410	AT2G16720.1	myb domain protein 7	Encodes a member of MYB3R- and R2R3- type MYB- encoding gene family that acts as a repressor of flavonol biosynthesis. AtMYB7 gene expression is induced by salt treatment.	myb domain protein 7
AL3G49420	AT4G35000.1	ascorbate peroxidase 3	Encodes a microsomal ascorbate peroxidase APX3. Ascorbate peroxidases are enzymes that scavenge hydrogen peroxide in plant cells. Eight types of APX have been described for Arabidopsis: three cytosolic (APX1, APX2, APX6), two chloroplastic types (stromal sAPX, thylakoid tAPX), and three microsomal (APX3, APX4, APX5) isoforms. The APX3 protein interacts with AKR2 (ankyrin-containing protein that i…	ascorbate peroxidase 3
AL3G49500	AT2G16760.1	Calcium-dependent phosphotriesterase superfamily protein		Calcium-dependent phosphotriesterase superfamily protein
AL3G49940	AT2G17090.1	Protein ki se protein with tetratricopeptide repeat domain	Encodes a N-myrystolylated plasma membrane associated member of the RLCK II family of IRAK/Pelle-like ki ses that regulates the MAPK pathway that promotes the elongation of the Arabidopsis zygote and the development of its basal daughter cell into the extra-embryonic suspensor. SSP transcripts are produced in mature pollen but are not translated until delivery to the zygote and the endosperm afte…	ki se with tetratricopeptide repeat domain-containing protein
AL3G50060	AT2G17200.1	ubiquitin family protein	Encodes a ubiquitin receptor protein that specifically associates with PEX2 and PEX12.	ubiquitin family protein
AL3G50080	AT2G17220.1	Protein ki se superfamily protein	Encodes a putative serine/threonine-specific protein ki se kin3. Protein is N-myristoylated.	Protein ki se superfamily protein
AL3G50110	AT2G17250.1	CCAAT-binding factor	Encodes a nucleolar protein that is a ribosome biogenesis co-factor. Mutants display aberrant R processing and homozygous embryos arrest in the globular stage of development.	CCAAT-binding factor
AL3G50480	AT2G17525.1	Pentatricopeptide repeat (PPR) superfamily protein		Pentatricopeptide repeat (PPR) superfamily protein
AL3G50870	AT2G17840.1	Senescence/dehydration-associated protein-related	Identified as drought-inducible gene by differential hybridization. Upregulated by high light, drought, cold and salt stress determined by microarray a lysis.	Senescence/dehydration-associated protein-like protein
AL3G50930	AT2G17890.1	calcium-dependent protein ki se 16	Encodes a member of Calcium Dependent Protein Ki se. Protein is N-myristoylated. Localizes to the plasma membrane. Localizes to the chloroplast when the myristoylation motif is mutated.	calcium-dependent protein ki se 16
AL3G51880	AT2G18540.1	RmlC-like cupins superfamily protein		RmlC-like cupins superfamily protein
AL3G51890	AT2G18550.1	homeobox protein 21	Encodes a homeodomain leucine zipper class I (HD-Zip I) protein.	homeobox protein 21
AL3G52030	AT2G18650.1	RING/U-box superfamily protein		RING/U-box superfamily protein
AL3G52120	AT2G18730.1	diacylglycerol ki se 3		diacylglycerol ki se 3
AL3G52140	AT2G16090.1	RING/U-box superfamily protein		RING/U-box superfamily protein
AL3G52220	AT2G16120.1	polyol/monosaccharide transporter 1		polyol/monosaccharide transporter 1
AL3G52260	AT4G34450.1	coatomer gamma-2 subunit, putative / gamma-2 coat protein, putative / gamma-2 COP, putative		coatomer gamma-2 subunit, putative / gamma-2 coat protein, putative / gamma-2 COP
AL3G52350	AT2G16270.1			transmembrane protein
AL3G52390	AT2G16365.1	F-box family protein	PCH1 binds and stabilizes the active (Pfr) form of phytochrome B and is involved in the formation of photobodies in the nucleus. PCH1 is expressed in evenings and is associated to the evening complex through binding to phyB, and represses hypocotyl elongation and growth. Using mass spec, the existence of the At2g16365.2 isoform has been verified, however here is no evidence that any of the other …	F-box family protein
AL3G52490	AT2G16365.2	F-box family protein	PCH1 binds and stabilizes the active (Pfr) form of phytochrome B and is involved in the formation of photobodies in the nucleus. PCH1 is expressed in evenings and is associated to the evening complex through binding to phyB, and represses hypocotyl elongation and growth. Using mass spec, the existence of the At2g16365.2 isoform has been verified, however here is no evidence that any of the other …	F-box family protein
AL3G53120	AT2G18800.1	xyloglucan endotransglucosylase/hydrolase 21		xyloglucan endotransglucosylase/hydrolase 21
AL3G53130	AT2G18790.1	phytochrome B	Red/far-red photoreceptor involved in the regulation of de-etiolation. Exists in two inter-convertible forms: Pr and Pfr (active). Involved in the light-promotion of seed germi tion and in the shade avoidance response. Promotes seedling etiolation in both the presence and absence of phytochrome A. Overexpression results in etiolation under far-red light. Accumulates in the nucleus after exposure …	phytochrome B
AL3G53270	AT2G20320.1	DENN (AEX-3) domain-containing protein		DENN (AEX-3) domain-containing protein
AL3G53340	AT2G20370.1	Exostosin family protein	Encodes a xyloglucan galactosyltransferase located in the membrane of Golgi stacks that is involved in the biosynthesis of fucose. It is also involved in endomembrane organization. It is suggested that it is a dual-function protein that is responsible for actin organization and the synthesis of cell wall materials. The mR is cell-to-cell mobile.	Exostosin family protein
AL3G53400	AT2G20420.1	ATP citrate lyase (ACL) family protein		ATP citrate lyase (ACL) family protein
AL3G53520	AT2G20510.1	translocase inner membrane subunit 44-1	One of two loci encoding the TIM44 subunit of the mitochondrial inner membrane translocase complex. TIM44 subunit is the part of the complex that hydrolyzes ATP to provide energy for protein translocation to the inner membrane.	translocase inner membrane subunit 44-1
AL3G53620	AT2G20570.1	GBF's pro-rich region-interacting factor 1	Encodes GLK1, Golden2-like 1, one of a pair of partially redundant nuclear transcription factors that regulate chloroplast development in a cell-autonomous manner. GLK2, Golden2-like 2, is encoded by At5g44190. GLK1 and GLK2 regulate the expression of the photosynthetic apparatus.	GBFs pro-rich region-interacting factor 1
AL3G53650	AT2G20590.1	Reticulon family protein		Reticulon family protein
AL3G53920	AT2G20810.1	galacturonosyltransferase 10	Encodes a protein with putative galacturonosyltransferase activity.	galacturonosyltransferase 10
AL3G53930	AT2G20815.1	Family of unknown function (DUF566)		QWRF motif protein (DUF566)
AL4G10040	AT2G20920.1	Protein of unknown function (DUF3353)		chaperone (DUF3353)
AL4G10240	AT2G21150.1	XAP5 family protein	Encodes a nuclear localized XAP5 family protein involved in light regulation of the circadian clock and photomorphogenesis. XCT loss of function mutations also show decreased levels of DCL1, 3 and 4 and correspondingly lower levels of certain small R s suggesting a role in sR biogenesis.	XAP5 family protein
AL4G10250	AT2G21160.1	Translocon-associated protein (TRAP), alpha subunit		Translocon-associated protein (TRAP), alpha subunit
AL4G10320	AT2G16450.1	F-box and associated interaction domains-containing protein		F-box and associated interaction domains-containing protein
AL4G10350	AT2G21230.1	Basic-leucine zipper (bZIP) transcription factor family protein	bZIP30 is a transcriptio l activator that is involved in regulation of growth and development of reproductive organs. It interacts with a number of developmental regulators including WUS, HEC1, K T1/BP, K T2, JAB, BEL1, and NGA1.	Basic-leucine zipper (bZIP) transcription factor family protein
AL4G10820	AT2G21620.1	Adenine nucleotide alpha hydrolases-like superfamily protein	Encodes gene that is induced in response to desiccation; mR expression is seen 10 and 24 hrs after start of desiccation treatment.	Adenine nucleotide alpha hydrolases-like superfamily protein
AL4G10830	AT2G21630.1	Sec23/Sec24 protein transport family protein		Sec23/Sec24 protein transport family protein
AL4G11070	AT2G21790.1	ribonucleotide reductase 1	encodes large subunit of ribonucleotide reductase involved in the production of deoxyribonucleoside triphosphates (dNTPs) for D replication and repair	ribonucleotide reductase 1
AL4G11200
AL4G11330	AT2G22010.1	related to KPC1	Encodes a protein predicted to act as a RING E3 ubiquitin ligase. It appears to regulate the stability of the KRP1/ICK1 cyclin dependent ki se inhibitor. Induced by beet severe curly virus (BSCTV) C4 protein.	related to KPC1
AL4G11360	AT2G22050.1	Galactose oxidase/kelch repeat superfamily protein		Galactose oxidase/kelch repeat superfamily protein
AL4G11900	AT2G22400.1	S-adenosyl-L-methionine-dependent methyltransferases superfamily protein	TRM4B is a cytosine-5--methyltransferase. Mutants have decreased methyl cytosine and defects in root development.	S-adenosyl-L-methionine-dependent methyltransferases superfamily protein
AL4G12220	AT2G22680.1	Zinc finger (C3HC4-type RING finger) family protein		Zinc finger (C3HC4-type RING finger) family protein
AL4G12270	AT2G22740.1	SU(VAR)3-9 homolog 6	Encodes a SU(VAR)3-9 homolog, a methyltransferase involved in histone methylation. The protein was shown to bind to methylated cytosines of CG, CNG and CNN motifs but has a preference for the latter two. This is a member of a subfamily of SET proteins that shares a conserved SRA domain.	SU(VAR)3-9 homolog 6
AL4G12840	AT2G23060.1	Acyl-CoA N-acyltransferases ( T) superfamily protein		Acyl-CoA N-acyltransferases ( T) superfamily protein
AL4G13580	AT2G23610.1	methyl esterase 3	Encodes a protein shown to have carboxylesterase activity, methyl IAA esterase activity, and methyl jasmo te esterase activity in vitro. This protein does not act on methyl salicylate, MeGA4, or MEGA9 in vitro.	methyl esterase 3
AL4G14150	AT2G24080.1	Protein of unknown function (DUF295)		F-box protein (DUF295)
AL4G14160
AL4G14320	AT2G24170.1	Endomembrane protein 70 protein family		Endomembrane protein 70 protein family
AL4G14550	AT2G24260.1	LJRHL1-like 1	Encodes a basic helix-loop-helix (bHLH) protein that regulates root hair and sperm cell development. One of the three Arabidopsis homologs of the Lotus japonicus ROOTHAIRLESS1 (LjRHL1) gene: At2g24260 (AtLRL1), At4g30980 (AtLRL2), and At5g58010 (AtLRL3).	LJRHL1-like 1
AL4G14630	AT2G24280.1	alpha/beta-Hydrolases superfamily protein		alpha/beta-Hydrolases superfamily protein
AL4G14680	AT2G24330.1	Protein of unknown function (DUF2296)	Encodes one of two LU PARK proteins in Arabidopsis. Both LNPA and LNPB are predomi ntly distributed throughout the ER, but not preferentially localized at the three-way junctions. Mutation of both LNPA and LNPB together caused the cortical ER to develop poor ER cister e and a less dense tubular network.	integral membrane metal-binding family protein (DUF2296)
AL4G15010	AT3G17540.1	F-box and associated interaction domains-containing protein		F-box and associated interaction domains-containing protein
AL4G16050	AT2G24970.1			spindle/kinetochore-associated protein
AL4G16950	AT2G25520.1	Drug/metabolite transporter superfamily protein		Drug/metabolite transporter superfamily protein
AL4G17010	AT2G25570.1	binding		binding protein
AL4G17060	AT2G25600.1	Shaker pollen inward K+ channel	Encodes SPIK, a member of the Shaker family potassium ion (K+) channel. This family includes five groups based on phylogenetic a lysis (FEBS Letters (2007) 581: 2357): I (inward rectifying channel): AKT1 (AT2G26650), AKT5 (AT4G32500) and SPIK (also known as AKT6, AT2G25600); II (inward rectifying channel): KAT1 (AT5G46240) and KAT2 (AT4G18290); III (weakly inward rectifying channel): AKT2 (AT4G22…	Shaker pollen inward K+ channel
AL4G17090	AT2G25620.1	D -binding protein phosphatase 1	Encodes DBP1, a member of the DBP factors (D -binding protein phosphatases) featuring sequence-specific D -binding and protein phosphatase activity. DBP1 is involved in plant-potyvirus interactions. Loss-of-function of DBP1 renders resistance to potyviruses.	D -binding protein phosphatase 1
AL4G17180	AT2G25660.1	embryo defective 2410		embryo defective 2410
AL4G17280	AT2G25680.1	molybdate transporter 1	Encodes a high-affinity molybdate transporter. Mutant has reduced concentrations of molybdate in roots and shoots, and reduced shoot and root length when growing on Mo-limited medium.	molybdate transporter 1
AL4G17350	AT2G25730.2			zinc finger FYVE domain protein
AL4G17440	AT2G25770.1	Polyketide cyclase/dehydrase and lipid transport superfamily protein		Polyketide cyclase/dehydrase and lipid transport superfamily protein
AL4G17520	AT2G25800.1	Protein of unknown function (DUF810)		elongation factor Ts (DUF810)
AL4G17680	AT2G25840.2	Nucleotidylyl transferase superfamily protein		Nucleotidylyl transferase superfamily protein
AL4G17700	AT2G25870.1	haloacid dehaloge se-like hydrolase family protein	Encodes an endoribonuclease that is required for chloroplast rR processing.	haloacid dehaloge se-like hydrolase family protein
AL4G17990
AL4G18020	AT2G25940.1	alpha-vacuolar processing enzyme	Encodes a vacuolar processing enzyme belonging to a novel group of cysteine protei ses that is expressed in vegetative organs and is upregulated in association with various types of cell death and under stressed conditions.	alpha-vacuolar processing enzyme
AL4G18040	AT2G25970.1	KH domain-containing protein		KH domain-containing protein
AL4G18120
AL4G18160
AL4G18180	AT2G26040.1	PYR1-like 2	Encodes a member of the PYR (pyrabactin resistance )/PYL(PYR1-like)/RCAR (regulatory components of ABA receptor) family proteins with 14 members. PYR/PYL/RCAR family proteins function as abscisic acid sensors. Mediate ABA-dependent regulation of protein phosphatase 2Cs ABI1 and ABI2.	PYR1-like 2
AL4G18220	AT2G26070.1	Protein of unknown function (DUF778)	Encodes a predicted membrane protein. Similar sequences are widely distributed and conserved in plants, animals and protists but absent in fungi and prokaryotes. The sequence has no known motifs and no biological function has been assigned in any species. In Arabidopsis, it appears to be involved in the negative regulation of the response to ethylene, is localized to the Golgi and is a positive r…	protein REVERSION-TO-ETHYLENE SENSITIVITY-like protein (DUF778)
AL4G18280	AT2G26110.1	Protein of unknown function (DUF761)		bromodomain protein (DUF761)
AL4G18360	AT2G26130.1	RING/U-box protein with C6HC-type zinc finger	Encodes a RING-type zinc finger ubiquitin ligase involved in seed longevity.Gain of function (35S promoter) increases, and loss of function decreases, seed longevity.	RING/U-box protein with C6HC-type zinc finger
AL4G18400	AT2G26150.1	heat shock transcription factor A2	member of Heat Stress Transcription Factor (Hsf) family. Involved in response to misfolded protein accumulation in the cytosol. Regulated by alter tive splicing and non-sense-mediated decay.	heat shock transcription factor A2
AL4G18590	AT3G42940.1			C3HC4-type RING finger protein
AL4G18610	AT2G26170.1	cytochrome P450, family 711, subfamily A, polypeptide 1	Encodes a protein with similarity to thromboxane-A synthase, member of the CYP711A cytochrome P450 family. MAX1 is a specific repressor of vegetative axillary buds generated by the axillary meristem. Expressed in vascular traces in the rosette stem and axillary buds throughout plant development. Mutants have increased axillary branches. Along with MAX3,4 thought to mediate control of shoot branch…	cytochrome P450, family 711, subfamily A, polypeptide 1
AL4G18660	AT2G26190.1	calmodulin-binding family protein	IQM4 is a plastid localized, Ca2+ independent calmodulin binding protein that is involved in promoting seed dormancy.	calmodulin-binding family protein
AL4G18730	AT2G26200.1	S-adenosyl-L-methionine-dependent methyltransferases superfamily protein		S-adenosyl-L-methionine-dependent methyltransferases superfamily protein
AL4G18850
AL4G18920	AT2G26300.1	G protein alpha subunit 1	Encodes an alpha subunit of a heterotrimeric GTP-binding protein. The active GTP-bound form of GPA1 binds to the GTG1 and GTG2 abscisic acid (ABA) receptors and appears to affect their GTPase and GTP-binding activity, and hence, ABA binding abilities. GPA1 is a positive regulator in ABA-mediated inhibition of stomatal opening. Plants with recessive mutant alleles have complex phenotypes including…	G protein alpha subunit 1
AL4G18930	AT2G26310.1	Chalcone-flavanone isomerase family protein	Encodes a plastid stroma localized fatty acid binding protein.	Chalcone-flavanone isomerase family protein
AL4G18940	AT2G26320.1	AGAMOUS-like 33		AGAMOUS-like 33
AL4G18950	AT2G26330.1	Leucine-rich receptor-like protein ki se family protein	Homologous to receptor protein ki ses. Involved in specification of organs origi ting from the shoot apical meristem. Contains a cytoplasmic protein ki se catalytic domain, a transmembrane region, and an extracellular leucine-rich repeat. ER has been identified as a quantitative trait locus for transpiration efficiency by influencing epidermal and mesophyll development, stomatal density and poros…	Leucine-rich receptor-like protein ki se family protein
AL4G18970	AT2G26350.1	peroxin 10	Zinc-binding peroxisomal integral membrane protein (PEX10). Inserted directly from the cytosol into peroxisomes and is involved in importing proteins into the peroxisome. Required for embryogenesis.	peroxin 10
AL4G19050
AL4G19080	AT2G26400.1	acireductone dioxyge se 3	Encodes a protein predicted to belong to the acireductone dioxyge se (ARD/ARDﻗ°ﻷ)family.	acireductone dioxyge se 3
AL4G19120	AT2G26430.1	arginine-rich cyclin 1	Encodes an ania-6a type arginine-rich cyclin which confers tolerance to LiCl and Cl when expressed in yeast.	arginine-rich cyclin 1
AL4G19430	AT2G26560.1	phospholipase A 2A	Encodes a lipid acyl hydrolase with wide substrate specificity that accumulates upon infection by fungal and bacterial pathogens. Protein is localized in the cytoplasm in healthy leaves, and in membranes in infected cells. Plays a role in cell death and differentially affects the accumulation of oxylipins. Contributes to resistance to virus.	phospholipase A 2A
AL4G19600	AT2G26610.1	Transducin family protein / WD-40 repeat family protein		Transducin family protein / WD-40 repeat family protein
AL4G19740	AT2G26700.1	AGC (cAMP-dependent, cGMP-dependent and protein ki se C) ki se family protein	Member of AGC VIIIa Ki se gene family. Encodes PID2, a homolog of PID. Simultaneous disruption of PID(AT2G34650) and its 3 closest homologs (PID2/AT2G26700, WAG1/AT1G53700, and WAG2/AT3G14370) abolishes the formation of cotyledons.	AGC (cAMP-dependent, cGMP-dependent and protein ki se C) ki se family protein
AL4G19850	AT2G26730.1	Leucine-rich repeat protein ki se family protein		Leucine-rich repeat protein ki se family protein
AL4G19900	AT2G26740.1	soluble epoxide hydrolase	Encodes a soluble epoxide hydrolase whose expression is induced by auxin and water stress.	soluble epoxide hydrolase
AL4G19910	AT2G26740.1	soluble epoxide hydrolase	Encodes a soluble epoxide hydrolase whose expression is induced by auxin and water stress.	soluble epoxide hydrolase
AL4G19950
AL4G19970	AT2G26780.1	ARM repeat superfamily protein		ARM repeat superfamily protein
AL4G19980	AT2G26790.1	Pentatricopeptide repeat (PPR) superfamily protein		Pentatricopeptide repeat (PPR) superfamily protein
AL4G20030	AT2G26830.1	Protein ki se superfamily protein	Encodes a member of a small family of choline/ethanolamine ki ses that is localized to the plasma membrane. Homozygous loss of function alleles are embryo lethal. Overexpression results in altered phospholipid levels suggesting a critical role in phospholipid biosynthesis.	Protein ki se superfamily protein
AL4G20050	AT2G26840.1		Encodes a Holliday junction resolvase that binds and cleaves the core of Holliday junctions symmetrically. It appears to mediate chloroplast nucleoid segregation during chloroplast division.	MutS2
AL4G20150	AT2G26910.1	pleiotropic drug resistance 4	Encodes a member of the PLEIOTROPIC DRUG RESISTANCE family of ATP binding cassette transporters. Required for the formation of a functio l cuticle.	pleiotropic drug resistance 4
AL4G20170	AT2G26930.1	4-(cytidine 5'-phospho)-2-C-methyl-D-erithritol ki se	Encodes a 4-(cytidine 5'-phospho)-2-C-methyl-D-erithritol ki se.	4-(cytidine 5-phospho)-2-C-methyl-D-erithritol ki se
AL4G20250	AT2G26960.1	myb domain protein 81	Member of the R2R3 factor gene family.	myb domain protein 81
AL4G20470	AT2G26990.1	proteasome family protein	Represses photomorphogenesis and induces skotomorphogenesis in the dark.	proteasome family protein
AL4G21510	AT2G27505.1	FBD-like domain family protein		FBD-like domain family protein
AL4G21530	AT2G28480.1	R -binding CRS1 / YhbY (CRM) domain protein		R -binding CRS1 / YhbY (CRM) domain protein
AL4G21810	AT2G28290.2	P-loop containing nucleoside triphosphate hydrolases superfamily protein	Encodes a SWI2/SNF2-like protein in the SNF2 subclass. Homozygous plants with null mutations exhibit premature termi tion of the meristem and carpelloid structures from the inflorescence meristem. Co-activator of floral homeotic gene expression. Acts with LFY to regulate shoot apical meristem identity. Required for meristem mainte nce. Regulates flowering under a non-inductive photoperiod. It pro…	P-loop containing nucleoside triphosphate hydrolases superfamily protein
AL4G22040	AT2G28110.1	Exostosin family protein	Homolog to AT5G22940, a member of glycosyltransferase family 47 that is involved in secondary cell wall biosynthesis. It exhibits high sequence similarity to tobacco (Nicotia plumbaginifolia) pectin glucuronyltransferase. Protein has a domain that shares significant similarity with the pfam03016 domain. It is expressed specifically in developing vessels and fiber cells, and FRA8 is targeted to Go…	Exostosin family protein
AL4G22220	AT2G27980.1	Acyl-CoA N-acyltransferase with RING/FYVE/PHD-type zinc finger domain		Acyl-CoA N-acyltransferase with RING/FYVE/PHD-type zinc finger domain-containing protein
AL4G22310	AT2G27930.1	PLATZ transcription factor family protein		PLATZ transcription factor family protein
AL4G23050	AT2G28550.1	related to AP2.7		related to AP2.7
AL4G23520	AT2G28970.1	Leucine-rich repeat protein ki se family protein		Leucine-rich repeat protein ki se family protein
AL4G23630	AT2G29065.1	GRAS family transcription factor		GRAS family transcription factor
AL4G23640	AT2G29070.2	Ubiquitin fusion degradation UFD1 family protein		Ubiquitin fusion degradation UFD1 family protein
AL4G23650	AT2G29080.1	FTSH protease 3	encodes an FtsH protease that is localized to the mitochondrion	FTSH protease 3
AL4G23660	AT2G29090.2	cytochrome P450, family 707, subfamily A, polypeptide 2	Encodes a protein with ABA 8'-hydroxylase activity, involved in ABA catabolism. Member of the CYP707A gene family. This gene predomi ntly accumulates in dry seeds and is up-regulated immediately following imbibition. CYP707A2 appears to play a major role in the rapid decrease in ABA levels during early seed imbibition.	cytochrome P450, family 707, subfamily A, polypeptide 2
AL4G24170
AL4G24210	AT2G29510.1	Protein of unknown function (DUF3527)		hypothetical protein (DUF3527)
AL4G24330	AT2G29600.1	Galactose oxidase/kelch repeat superfamily protein		Galactose oxidase/kelch repeat superfamily protein
AL4G24470	AT2G29690.1	anthranilate synthase 2	Encode a functio l anthranilate synthase protein. Expressed at a constitutive basal level. Expression was not induced by wounding nor bacterial pathogen infiltration. Involved in aromatic amino acid biosynthesis.	anthranilate synthase 2
AL4G24780	AT2G30010.1	TRICHOME BIREFRINGENCE-LIKE 45	Encodes a member of the TBL (TRICHOME BIREFRINGENCE-LIKE) gene family containing a plant-specific DUF231 (domain of unknown function) domain. TBL gene family has 46 members, two of which (TBR/AT5G06700 and TBL3/AT5G01360) have been shown to be involved in the synthesis and deposition of secondary wall cellulose, presumably by influencing the esterification state of pectic polymers. A nomenclature…	TRICHOME BIREFRINGENCE-LIKE 45
AL4G24850	AT2G30080.1	ZIP metal ion transporter family	member of Fe(II) transporter isolog family. Gene expression is not regulated by iron, copper, or zinc deficiency or excess.	ZIP metal ion transporter family
AL4G25000	AT2G30170.1	Protein phosphatase 2C family protein	Encodes a chloroplast PP2C phosphatase that is required for efficient dephosphorylation of PSII proteins and involved in light acclimation.	Protein phosphatase 2C family protein
AL4G25300	AT2G30424.1	Homeodomain-like superfamily protein	In a tandem repeat with AT2g30432 (TCL1) and AT2g30420 (ETC2), it encodes a single-repeat R3 MYB transcription factor that is involved in the negative regulation of trichome formation.	Homeodomain-like superfamily protein
AL4G25380	AT2G30500.1	Ki se interacting (KIP1-like) family protein		Ki se interacting (KIP1-like) family protein
AL4G25510	AT2G30620.1	winged-helix D -binding transcription factor family protein		winged-helix D -binding transcription factor family protein
AL4G25570	AT2G30660.1	ATP-dependent caseinolytic (Clp) protease/croto se family protein		ATP-dependent caseinolytic (Clp) protease/croto se family protein
AL4G26550	AT2G31320.1	poly(ADP-ribose) polymerase 2	Encodes a poly(ADP-ribose) polymerase.	poly(ADP-ribose) polymerase 2
AL4G26570	AT2G31340.1	embryo defective 1381		embryo defective 1381
AL4G27020	AT2G31760.1	RING/U-box superfamily protein		RING/U-box superfamily protein
AL4G27130	AT2G31865.1	poly(ADP-ribose) glycohydrolase 2		poly(ADP-ribose) glycohydrolase 2
AL4G27690	AT2G32295.1	EXS (ERD1/XPR1/SYG1) family protein		EXS (ERD1/XPR1/SYG1) family protein
AL4G27760	AT2G32380.1	Transmembrane protein 97, predicted		Transmembrane protein 97, Putative
AL4G27780	AT2G32390.2	glutamate receptor 3.5	Encodes a ionotropic glutamate receptor ortholog, a member of a putative ligand-gated ion channel subunit family.	glutamate receptor 3.5
AL4G27850	AT2G32460.1	myb domain protein 101	Member of the R2R3 factor gene family.	myb domain protein 101
AL4G28200	AT2G32760.1		Homolog of yeast VPS38P. Interacts with PI3K.Mutants have defects in late endosome morphology and retromer function.	UV radiation resistance-associated protein
AL4G28290	AT2G32800.1	protein ki se family protein		protein ki se family protein
AL4G28460	AT2G32940.1	Argo ute family protein	Encodes a nuclear localized 879-amino-acid protein that contains conserved PAZ and PIWI domains that is important for the accumulation of specific heterochromatin-related siR s, and for D methylation and transcriptio l gene silencing.	Argo ute family protein
AL4G28850	AT2G33230.1	YUCCA 7	Encodes a flavin monooxyge se gene which belongs to the tryptophan-dependent auxin biosynthetic pathway and enhances drought resistance.	YUCCA 7
AL4G28940	AT2G33290.1	SU(VAR)3-9 homolog 2	Encodes a SU(VAR)3-9 homolog, a SET domain protein. Known SET domain proteins are involved in epigenetic control of gene expression and act as histone methyltransferases. There are 10 SUVH genes in Arabidopsis and members of this subfamily of the SET proteins have an additio l conserved SRA domain. Gene is expressed in rosettes, stems, floral buds, and flowers by RT-PCR.	SU(VAR)3-9 homolog 2
AL4G29160	AT2G33490.1	hydroxyproline-rich glycoprotein family protein		hydroxyproline-rich glycoprotein family protein
AL4G29170	AT2G33500.2	B-box type zinc finger protein with CCT domain		B-box type zinc finger protein with CCT domain-containing protein
AL4G29250	AT2G33580.1	Protein ki se superfamily protein	Encodes a putative LysM-containing receptor-like ki se. LYK5 is a major chitin receptor and forms a chitin-induced complex with related ki se CERK1. Based on protein sequence alignment a lysis, it was determined as a pseudo ki se due to a lack of the ATP-binding P-loop in the ki se domain.	Protein ki se superfamily protein
AL4G29380	AT2G33710.1	Integrase-type D -binding superfamily protein	encodes a member of the ERF (ethylene response factor) subfamily B-4 of ERF/AP2 transcription factor family. The protein contains one AP2 domain. There are 7 members in this subfamily.	Integrase-type D -binding superfamily protein
AL4G29740	AT2G33980.1	nudix hydrolase homolog 22		nudix hydrolase homolog 22
AL4G29900	AT2G34020.1	Calcium-binding EF-hand family protein		Calcium-binding EF-hand family protein
AL4G30140	AT2G34210.1	Transcription elongation factor Spt5		Transcription elongation factor Spt5
AL4G30510	AT2G34540.2			hypothetical protein
AL4G30520	AT2G34555.1	gibberellin 2-oxidase 3	Encodes a gibberellin 2-oxidase that acts on C19 gibberellins to deactivate them.	gibberellin 2-oxidase 3
AL4G30640	AT2G34650.1	Protein ki se superfamily protein	Encodes a protein serine/threonine ki se that may act as a positive regulator of cellular auxin efflux, as a a bi ry switch for PIN polarity, and as a negative regulator of auxin sig ling. Recessive mutants exhibit similar phenotypes as pin-formed mutants in flowers and inflorescence but distinct phenotypes in cotyledons and leaves. Expressed in the vascular tissue proximal to root and shoot meri…	Protein ki se superfamily protein
AL4G30650	AT2G34660.1	multidrug resistance-associated protein 2	encodes a multidrug resistance-associated protein that is MgATP-energized glutathione S-conjugate pump. An ABCC-type arsenite-phytochelatin transporter. The expression of this gene is upregulated by herbicide safeners such as benoxacor and fenclorim. The mR is cell-to-cell mobile.	multidrug resistance-associated protein 2
AL4G30660	AT2G34670.2	Protein of unknown function (DUF630 and DUF632)		benzoyl-CoA reductase subunit C, putative (DUF630 and DUF632)
AL4G30670	AT2G34680.1	Outer arm dynein light chain 1 protein	isolated from differential screening of a cD library from auxin-treated root culture. sequence does not show homology to any known proteins and is predicted to be extracellular.	Outer arm dynein light chain 1 protein
AL4G30790	AT2G34810.1	FAD-binding Berberine family protein		FAD-binding Berberine family protein
AL4G30900	AT2G34890.1	CTP synthase family protein	Cytidine triphosphate synthase.	CTP synthase family protein
AL4G31030	AT2G35010.2	thioredoxin O1		thioredoxin O1
AL4G31080	AT2G35050.1	Protein ki se superfamily protein with octicosapeptide/Phox/Bem1p domain		ki se superfamily with octicosapeptide/Phox/Bem1p domain-containing protein
AL4G31120	AT2G35110.2	transcription activators	Component of the WAVE protein complex which act as activators of ARP2/3 complex involved in actin nucleation. Required for trichome morphogenesis. Mutant displays distorted trichomes, a phenotype that can be phenocopied by treatment of WT plants with actin-interacting drugs. Its ER localization is independent of upstream SPK1 activation sig ling and the physical association with the WAVE/SCAR Reg…	transcription activator
AL4G31150	AT2G35140.3	DCD (Development and Cell Death) domain protein		DCD (Development and Cell Death) domain protein
AL4G31180	AT2G35160.1	SU(VAR)3-9 homolog 5	Encodes SU(var)3-9 homologue 5 (SUVH5). SUVH5 has histone methyltransferase (MTase) activity in vitro and contributes to the mainte nce of H3 mK9 (methylation of histone H3 at Lys-9) and CMT3-mediated non-CG methylation in vivo. This is a member of a subfamily of SET proteins that shares a conserved SRA domain.	SU(VAR)3-9 homolog 5
AL4G31240	AT2G35215.1			plant/protein
AL4G31540	AT2G35490.1	Plastid-lipid associated protein PAP / fibrillin family protein		Plastid-lipid associated protein PAP / fibrillin family protein
AL4G31550	AT2G35500.1	shikimate ki se like 2	Encodes a protein with some sequence similarity to shikimate ki ses, but a truncated form of this protein (lacking a putative N-termi l chloroplast transit peptide) does not have shikimate ki se activity in vitro.	shikimate ki se like 2
AL4G31580	AT2G35530.1	basic region/leucine zipper transcription factor 16	Encodes a G group bZIP transcription factor family member that can bind cis elements with an ACGT core, such as G-box, Hex, C-box and As-1. The protein is localized in the nucleus and can homodimerize and can heterodimerize with other G group members.	basic region/leucine zipper transcription factor 16
AL4G31650	AT2G35610.1	xylogluca se 113	Encodes an arabinosyltransferase that modifies extensin proteins in root hair cells.	xylogluca se 113
AL4G31700	AT2G35630.1	ARM repeat superfamily protein	Member of the MAP215 family of microtubule-associated proteins required to establish interphase arrays of cortical microtubules.Mutants have defects in cytokinesis during pollen development. Vegetative phenotypes observed in temperature sensitive mutants include left-handed organ twisting, isotropic cell expansion and impairment of root hair polarity. The mR is cell-to-cell mobile.	ARM repeat superfamily protein
AL4G32110	AT2G36010.1	E2F transcription factor 3	Member of the E2F transcription factors, (cell cycle genes), key components of the cyclin D/retinoblastoma/E2F pathway.	E2F transcription factor 3
AL4G32540	AT2G36380.1	pleiotropic drug resistance 6		pleiotropic drug resistance 6
AL4G32650	AT2G36470.1	Plant protein of unknown function (DUF868)		DUF868 family protein, putative (DUF868)
AL4G32850	AT2G36670.1	Eukaryotic aspartyl protease family protein		Eukaryotic aspartyl protease family protein
AL4G33080	AT2G36870.1	xyloglucan endotransglucosylase/hydrolase 32	Encodes a xyloglucan endotransglycosylase/hydrolase. Protein sequence and phylogenetic a lysis indicates that this enzyme resides in Group III-A of the XTH family, with high similarity to Tropaeolum majus ( sturtium) xylogluca se 1 (TmNXG1). By sequence similarity to XTH31 (At3g44990) and in vivo a lysis, likely to exhibit predomi nt xyloglucan endo-hydrolase activity (EC 3.2.1.151) with only lim…	xyloglucan endotransglucosylase/hydrolase 32
AL4G33210	AT2G36970.1	UDP-Glycosyltransferase superfamily protein		UDP-Glycosyltransferase superfamily protein
AL4G33220	AT2G36980.1	Tetratricopeptide repeat (TPR)-like superfamily protein		Tetratricopeptide repeat (TPR)-like superfamily protein
AL4G33260	AT2G37010.1	non-intrinsic ABC protein 12	member of P subfamily	non-intrinsic ABC protein 12
AL4G33320	AT4G30760.2	Putative endonuclease or glycosyl hydrolase		Putative endonuclease or glycosyl hydrolase
AL4G33440	AT2G37090.1	Nucleotide-diphospho-sugar transferases superfamily protein	The IRX9 gene encodes a putative family 43 glycosyl transferase. It was coordi tely expressed with the cellulose synthase subunits during secondary cell wall formation. Cell wall a lysis revealed a decrease in the abundance of xylan in the irx9 mutant, indicating that IRX9 is required for xylan synthesis. Mutants have irregular xylem phenotype suggesting a role in secondary cell wall biosynthesis…	Nucleotide-diphospho-sugar transferases superfamily protein
AL4G33520	AT2G37160.1	Transducin/WD40 repeat-like superfamily protein		Transducin/WD40 repeat-like superfamily protein
AL4G33530	AT2G37170.1	plasma membrane intrinsic protein 2	a member of the plasma membrane intrinsic protein subfamily PIP2. localizes to the plasma membrane and exhibits water transport activity in Xenopus oocyte. expressed specifically in the vascular bundles and protein level increases slightly during leaf dev	plasma membrane intrinsic protein 2
AL4G33660	AT2G37280.1	pleiotropic drug resistance 5	Encodes an ATP-binding cassette (ABC) transporter. Expressed in the vascular tissue of primary stem.	pleiotropic drug resistance 5
AL4G33670	AT2G37290.1	Ypt/Rab-GAP domain of gyp1p superfamily protein		Ypt/Rab-GAP domain of gyp1p superfamily protein
AL4G33970
AL4G33990	AT2G37500.1	arginine biosynthesis protein ArgJ family		arginine biosynthesis protein ArgJ family
AL4G34590	AT2G37670.1	Transducin/WD40 repeat-like superfamily protein		Transducin/WD40 repeat-like superfamily protein
AL4G34890	AT2G37940.1	Arabidopsis Inositol phosphorylceramide synthase 2		Inositol phosphorylceramide synthase 2
AL4G35150	AT2G38150.1	alpha 1,4-glycosyltransferase family protein		alpha 1,4-glycosyltransferase family protein
AL4G35760	AT2G38480.1	Uncharacterised protein family (UPF0497)		Uncharacterized protein family (UPF0497)
AL4G35780	AT2G38490.1	CBL-interacting protein ki se 22	member of AtCIPKs	CBL-interacting Serine/Threonine-ki se
AL4G35790	AT2G38500.1	2-oxoglutarate (2OG) and Fe(II)-dependent oxyge se superfamily protein		2-oxoglutarate (2OG) and Fe(II)-dependent oxyge se superfamily protein
AL4G35850	AT2G38570.1			hypothetical protein
AL4G36220	AT2G38905.1	Low temperature and salt responsive protein family		Low temperature and salt responsive protein family
AL4G36430	AT2G39130.1	Transmembrane amino acid transporter family protein		Transmembrane amino acid transporter family protein
AL4G36490	AT2G39190.2	Protein ki se superfamily protein	member of ATH subfamily	Protein ki se superfamily protein
AL4G36500	AT2G39200.1	Seven transmembrane MLO family protein	A member of a large family of seven-transmembrane domain proteins specific to plants, homologs of the barley mildew resistance locus o (MLO) protein. The Arabidopsis genome contains 15 genes encoding MLO proteins, with localization in plasma membrane. Phylogenetic a lysis revealed four clades of closely-related AtMLO genes. ATMLO6 belongs to the clade IV, with AtMLO2, AtMLO3 and AtMLO12. The gene…	Seven transmembrane MLO family protein
AL4G36650	AT2G39310.3	jacalin-related lectin 22		jacalin-related lectin 22
AL4G36690	AT2G39350.1	ABC-2 type transporter family protein	Belongs to a clade of five Arabidopsis thalia ABCG half-transporters that are required for synthesis of an effective suberin barrier in roots and seed coats (ABCG2, ABCG6, and ABCG20) and for synthesis of an intact pollen wall (ABCG1 and ABCG16).	ABC-2 type transporter family protein
AL4G36730	AT2G39380.1	exocyst subunit exo70 family protein H2	A member of EXO70 gene family, putative exocyst subunits, conserved in land plants. Arabidopsis thalia contains 23 putative EXO70 genes, which can be classified into eight clusters on the phylogenetic tree.	exocyst subunit exo70 family protein H2
AL4G36870	AT2G39480.1	P-glycoprotein 6		P-glycoprotein 6
AL4G36960	AT2G39550.1	Prenyltransferase family protein	encodes the beta subunit of geranylgeranyl transferase (GGT-IB), involved in both ABA-mediated and auxin sig ling pathways.	Prenyltransferase family protein
AL4G36970	AT2G39560.1	Putative membrane lipoprotein		Putative membrane lipoprotein
AL4G37120
AL4G37170	AT2G39710.1	Eukaryotic aspartyl protease family protein	Encodes a Cysteine-rich peptide (CRP) family protein	Eukaryotic aspartyl protease family protein
AL4G37440	AT2G39870.1			hypothetical protein
AL4G37510	AT2G39930.1	isoamylase 1	Encodes an isoamylase-type debranching enzyme. Mutations in this gene cause the loss of detectable isoamylase activity and the disruption of normal starch structure. Mutants have reduced starch content and abnormally structured amylopectins and phytoglycogens. It has been postulated that AtISA1 interacts with AtISA2 to form the Iso1 complex.	isoamylase 1
AL4G37520	AT2G39940.1	RNI-like superfamily protein	Encodes a protein containing Leu-rich repeats and a degenerate F-box motif. Associates with AtCUL1, AtRbx1, and the Skp1-like proteins ASK1 and ASK2 to assemble SCF COI1 ubiquitin-ligase complexes in planta. A single amino acid substitution in the F-box motif of COI1 abolishes the formation of the SCF(COI1) complexes and results in loss of the JA response. Required for wound- and jasmo tes-induce…	RNI-like superfamily protein
AL4G37550	AT2G39970.1	Mitochondrial substrate carrier family protein	Encodes peroxisomal membrane protein 38 (PMP38). Mutation in this protein results in enlargement of peroxisomes. Delivers D+ for optimal fatty acid degradation during storage oil mobilization.	Mitochondrial substrate carrier family protein
AL4G37600	AT2G40000.1	ortholog of sugar beet HS1 PRO-1 2		ortholog of sugar beet HS1 PRO-1 2
AL4G37670	AT2G40030.1	nuclear R polymerase D1B	Encodes the unique largest subunit of nuclear D -dependent R polymerase V; homologous to budding yeast RPB1 and the E. coli R polymerase beta prime subunit. Required for normal R -directed D methylation at non-CG methylation sites and transgene silencing. The nrpe1 mutant is more resistant to biotrophic pathogens and is primed to activate salicylic acid-dependent defence genes.	nuclear R polymerase D1B
AL4G37830	AT2G40130.2	Double Clp-N motif-containing P-loop nucleoside triphosphate hydrolases superfamily protein	Encodes a member of an eight-gene family (SMAX1 and SMAX1-like) that has weak similarity to AtHSP101, a ClpB chaperonin required for thermotolerance.	Double Clp-N motif-containing P-loop nucleoside triphosphate hydrolases superfamily protein
AL4G37880	AT2G40160.1	Plant protein of unknown function (DUF828)	Encodes a member of the TBL (TRICHOME BIREFRINGENCE-LIKE) gene family containing a plant-specific DUF231 (domain of unknown function) domain. TBL gene family has 46 members, two of which (TBR/AT5G06700 and TBL3/AT5G01360) have been shown to be involved in the synthesis and deposition of secondary wall cellulose, presumably by influencing the esterification state of pectic polymers. A nomenclature…	trichome birefringence-like protein (DUF828)
AL4G37950	AT2G40230.1	HXXXD-type acyl-transferase family protein		HXXXD-type acyl-transferase family protein
AL4G38070	AT2G40280.1	S-adenosyl-L-methionine-dependent methyltransferases superfamily protein		S-adenosyl-L-methionine-dependent methyltransferases superfamily protein
AL4G38300	AT2G40460.1	Major facilitator superfamily protein		Major facilitator superfamily protein
AL4G38400	AT2G40550.1	E2F target gene 1	Encodes a nuclear localized target of E2Fa-DPa, transcription factors controlling cell cycle progression. Required for sister chromatid cohesion and D repair.	E2F target protein 1 (ETG1)
AL4G38420	AT2G40570.1	initiator tR phosphoribosyl transferase family protein		initiator tR phosphoribosyl transferase family protein
AL4G38480	AT2G40610.1	expansin A8	member of Alpha-Expansin Gene Family. ming convention from the Expansin Working Group (Kende et al, 2004. Plant Mol Bio). Involved in the formation of nematode-induced syncytia in roots of Arabidopsis thalia .	expansin A8
AL4G38590	AT2G40730.1	Protein ki se family protein with ARM repeat domain		ki se family with ARM repeat domain-containing protein
AL4G38800	AT2G40850.1	phosphoinositide 4-ki se gamma 1		phosphoinositide 4-ki se gamma 1
AL4G38830	AT2G40890.1	cytochrome P450, family 98, subfamily A, polypeptide 3	encodes coumarate 3-hydroxylase (C3H), a P450-dependent monooxyge se. Involved in lignin biosynthesis and flavonoid biosynthesis. Also affects the biosynthesis of coumarins such as scopoletin and scopolin as a branching-out-pathway from the phenylpropanoid acid level.	cytochrome P450, family 98, subfamily A, polypeptide 3
AL4G38840	AT2G40900.1	nodulin MtN21 /EamA-like transporter family protein	Encodes a plasma membrane-localized amino acid transporter likely involved in amino acid export in the developing seed.	nodulin MtN21 /EamA-like transporter family protein
AL4G38850	AT2G40910.1	F-box and associated interaction domains-containing protein		F-box and associated interaction domains-containing protein
AL4G39110	AT2G41140.1	CDPK-related ki se 1	Encodes CDPK-related ki se 1 (CRK1).	CDPK-related ki se 1
AL4G39140	AT2G41170.1	F-box family protein		F-box family protein
AL4G39230	AT2G41250.1	Haloacid dehaloge se-like hydrolase (HAD) superfamily protein		Haloacid dehaloge se-like hydrolase (HAD) superfamily protein
AL4G39740	AT2G41640.1	Glycosyltransferase family 61 protein		Glycosyltransferase family 61 protein
AL4G39760	AT2G41470.1			agamous-like MADS-box protein
AL4G40000	AT2G41700.1	ATP-binding cassette A1		ATP-binding cassette A1
AL4G40180	AT2G41850.1	polygalacturo se abscission zone A. thalia	ADPG2.	polygalacturo se ADPG2-like protein
AL4G40190	AT2G41860.1	calcium-dependent protein ki se 14	member of Calcium Dependent Protein Ki se	calcium-dependent protein ki se 14
AL4G40320	AT2G41960.1			hypothetical protein
AL4G40410	AT2G42040.1			WRC protein
AL4G40430	AT2G42070.1	nudix hydrolase homolog 23	Encodes a plastid-localized Nudix hydrolase that has FAD pyrophosphohydrolase activity. Negative feedback regulation of the metabolism of flavins through the hydrolysis of FAD by AtNUDX23 in plastids is involved in the flavin homeostasis in plant cells.	nudix hydrolase homolog 23
AL4G40450	AT2G42090.1	actin 9	actin related gene or pseudogene, based on sequence divergence and lack of expression	actin 9
AL4G40470	AT2G42100.1	Actin-like ATPase superfamily protein		Actin-like ATPase superfamily protein
AL4G40600	AT2G42240.1	R -binding (RRM/RBD/RNP motifs) family protein		R -binding (RRM/RBD/RNP motifs) family protein
AL4G40630	AT2G42270.1	U5 small nuclear ribonucleoprotein helicase	Similar to yast Brr2p DEAD/DExH box ATP-dependent R helicase.	U5 small nuclear ribonucleoprotein helicase
AL4G40650	AT2G42290.1	Leucine-rich repeat protein ki se family protein		Leucine-rich repeat protein ki se family protein
AL4G40700	AT3G57740.1	Protein ki se superfamily protein		Protein ki se superfamily protein
AL4G40720	AT2G42340.1			hypothetical protein
AL4G40760	AT2G42350.1	RING/U-box superfamily protein		RING/U-box superfamily protein
AL4G40790	AT2G42370.1			hypothetical protein
AL4G41030	AT2G42490.1	Copper amine oxidase family protein	Peroxisome-localized copper amine oxidase involved in lateral root formation.	Copper amine oxidase family protein
AL4G41130	AT2G42580.1	tetratricopetide-repeat thioredoxin-like 3	Encodes a member of the TTL family and contains a thioredoxin like domain and three tandom TPRs. Interacts physically with BRL2/VH1 and appears to play a role in brassiosteroid and auxin sig ling. Belongs to one of the 36 carboxylate clamp (CC)-tetratricopeptide repeat (TPR) proteins (Prasad 2010, Pubmed ID: 20856808) with potential to interact with Hsp90/Hsp70 as co-chaperones. The TTL family is…	tetratricopetide-repeat thioredoxin-like 3
AL4G41140	AT2G42590.2	general regulatory factor 9	14-3-3 gene. Binds calcium and displays induced structural changes.	general regulatory factor 9
AL4G41160	AT2G42600.1	phosphoenolpyruvate carboxylase 2	Encodes one of four Arabidopsis phosphoenolpyruvate carboxylase proteins.PPC1 and PPC2 are crucial for balancing carbon and nitrogen metabolism.	phosphoenolpyruvate carboxylase 2
AL4G41200	AT2G42650.1	Ribosomal protein L1p/L10e family		Ribosomal protein L1p/L10e family
AL4G41210	AT2G42660.1	Homeodomain-like superfamily protein		Homeodomain-like superfamily protein
AL4G41230	AT2G42680.1	multiprotein bridging factor 1A	One of three genes in A. thalia encoding multiprotein bridging factor 1, a highly conserved transcriptio l coactivator. May serve as a bridging factor between a bZIP factor and TBP. Its expression is developmentally regulated. The mR is cell-to-cell mobile.	multiprotein bridging factor 1A
AL4G41250	AT2G42690.1	alpha/beta-Hydrolases superfamily protein		alpha/beta-Hydrolases superfamily protein
AL4G41260	AT2G42700.1		Member of MAG2 complex on the ER that is responsible for efficient transport of seed storage proteins, functions in protein transport between the ER and Golgi apparatus Sec1 domain, involved in the development of vegetative organs. Required for proper maturation of seed storage proteins.	vesicle docking protein
AL4G41410	AT2G42800.1	receptor like protein 29		receptor like protein 29
AL4G41430	AT2G42820.1	HVA22-like protein F		HVA22-like protein F
AL4G41560	AT2G42920.1	Pentatricopeptide repeat (PPR-like) superfamily protein		Pentatricopeptide repeat (PPR-like) superfamily protein
AL4G41590	AT2G42960.1	Protein ki se superfamily protein		Protein ki se superfamily protein
AL4G41620	AT2G42980.1	Eukaryotic aspartyl protease family protein		Eukaryotic aspartyl protease family protein
AL4G41680	AT2G43040.1	tetratricopeptide repeat (TPR)-containing protein	encodes a calmodulin-binding protein that is expressed specifically in pollen and is required for pollen development.	tetratricopeptide repeat (TPR)-containing protein
AL4G41900	AT2G43240.1	Nucleotide-sugar transporter family protein		Nucleotide-sugar transporter family protein
AL4G41970	AT2G43290.1	Calcium-binding EF-hand family protein	Calmodulin-like MSS3.Encodes an endomembrane localized member of the CML subfamily VII. Contains a canonical CaM domain and unique N-termi l extension that distinguishes it from other members of the subfamily.	Calcium-binding EF-hand family protein
AL4G42140	AT2G43400.1	electron-transfer flavoprotein:ubiquinone oxidoreductase	Encodes a unique electron-transfer flavoprotein:ubiquinone oxidoreductase that is localized to the mitochondrion. Mutants are more sensitive to sugar starvation when plants are kept in the dark for long periods.	electron-transfer flavoprotein:ubiquinone oxidoreductase
AL4G42150	AT2G43410.2	R binding	FPA is a gene that regulates flowering time in Arabidopsis via a pathway that is independent of daylength (the autonomous pathway). Mutations in FPA result in extremely delayed flowering. Double mutants with FCA have reduced fertility and single/double mutants have defects in siR mediated chromatin silencing.	R binding protein
AL4G42310	AT2G43520.1	trypsin inhibitor protein 2	Encodes putative trypsin inhibitor protein which may function in defense against herbivory. Member of the defensin-like (DEFL) family.	trypsin inhibitor protein 2
AL4G42620	AT2G43750.1	O-acetylserine (thiol) lyase B	Arabidopsis thalia O-acetylserine (thiol) lyase (OAS-TL) isoform oasB, the key enzyme for fixation of inorganic sulfide. It catalyzes the formation of cysteine from O-acetylserine and inorganic sulfide. Required for pollen tube growth and/or fertilization.	O-acetylserine (thiol) lyase B
AL4G42720	AT2G43850.1	Integrin-linked protein ki se family		Integrin-linked protein ki se family
AL4G42770	AT1G05630.2	Endonuclease/exonuclease/phosphatase family protein	Encodes an inositol polyphosphate 5-phosphatase with phosphatase activity toward only Ins(1,4,5)P3. Induced in response to ABA and wounding treatments. Expressed in young seedlings and flowers, while no transcripts were detectable in maturated roots, stems, and rosette leaves Modulates the development of cotyledon veins through its regulation of auxin homeostasis. Involved in blue light lightﻗ°±s…	Endonuclease/exonuclease/phosphatase family protein
AL4G42860	AT2G43980.1	inositol 1,3,4-trisphosphate 5/6-ki se 4		inositol 1,3,4-trisphosphate 5/6-ki se 4
AL4G42870	AT2G43990.1			GPI-anchored adhesin-like protein
AL4G43010	AT2G44130.1	Galactose oxidase/kelch repeat superfamily protein	Encodes a member of a family of F-box proteins, called the KISS ME DEADLY (KMD) family. Component of SCF ubiquitin protein ligase, interacts with phenylalanine ammonia-lyase. AtKFB39 is a homolog of previously identified AtKFB50 (At3g59940) and specifically interacts with Arabidopsis PAL3 and PAL4 in vitro. In planta, together with AtKFB01, KFB20 and KFB50, it regulates PAL protein stability thus…	Galactose oxidase/kelch repeat superfamily protein
AL4G43030	AT2G44150.1	histone-lysine N-methyltransferase ASHH3	Encodes a protein-lysine N-methyltransferase. Located in ER.	histone-lysine N-methyltransferase ASHH3
AL4G43040	AT2G44160.1	methylenetetrahydrofolate reductase 2	methylenetetrahydrofolate reductase MTHFR2 mR , complete The mR is cell-to-cell mobile.	methylenetetrahydrofolate reductase 2
AL4G43290	AT5G61010.1	exocyst subunit exo70 family protein E2	A member of EXO70 gene family, putative exocyst subunits, conserved in land plants. Arabidopsis thalia contains 23 putative EXO70 genes, which can be classified into eight clusters on the phylogenetic tree.	exocyst subunit exo70 family protein E2
AL4G43460	AT2G44450.1	beta glucosidase 15		beta glucosidase 15
AL4G43470	AT2G44460.1	beta glucosidase 28		beta glucosidase 28
AL4G43520	AT2G44500.1	O-fucosyltransferase family protein		O-fucosyltransferase family protein
AL4G43630	AT2G44590.3	DY MIN-like 1D		DY MIN-like 1D
AL4G43660	AT2G44620.1	mitochondrial acyl carrier protein 1	Encodes a member of the mitochondrial acyl carrier protein (ACP) family. As part of the mitochondrial matrix, it is likely to be involved in fatty acid or lipoic acid biogenesis. Its acylated form is predomi ntly present in the mitochondrial membrane while the non-acylated form is soluble. The mR is cell-to-cell mobile.	mitochondrial acyl carrier protein 1
AL4G43670	AT2G44640.1			TRIGALACTOSYLDIACYLGLYCEROL-like protein
AL4G43750	AT2G44680.1	casein ki se II beta subunit 4	Encodes casein ki se II beta chain, a CK2 regulatory subunit. Nuclear-localized CKB4 protein exists in vivo as different isoforms, resulting from phosphorylation on serine residues. The phosphorylated isoforms are the preferred substrate for ubiquiti tion and degradation by the proteasome pathway. Involved in regulation of circadian clock.	casein ki se II beta subunit 4
AL4G43760	AT2G44690.1	Arabidopsis RAC-like 9	A member of ROP GTPase gene family.	RAC-like 9
AL4G43770	AT2G44710.1	R -binding (RRM/RBD/RNP motifs) family protein		R -binding (RRM/RBD/RNP motifs) family protein
AL4G44250	AT2G45140.1	plant VAP homolog 12	Encodes a Plant VAMP-Associated protein that localizes to the ER and binds to the sitosterol-binding protein ORP3a. The WFDE motif in ORP3a appears to be important for this direct interaction. Mutation of this motif causes ORP3a to relocalize to the Golgi and cytosol. The interaction between PVA12 and ORP3a does not appear to be sterol-dependent. The mR is cell-to-cell mobile.	plant VAP homolog 12
AL4G44310	AT2G45190.1	Plant-specific transcription factor YABBY family protein	Encodes a member of the YABBY family of transcriptio l regulators that is involved in abaxial cell type specification in leaves and fruits. YAB1 acts in a non-cell autonomous fashion within the meristem to affect phyllotactic patterning. The non-autonomous effect on the central region of the meristem is mediated through the activity if Lateral Suppressor (LAS).	Plant-specific transcription factor YABBY family protein
AL4G44380	AT2G45280.1	RAS associated with diabetes protein 51C	Encodes a protein similar to RAD51C involved in double stranded break repair via homologous recombi tion. Sensitive to DSB induced by Mitomycin C and gamma irradiation, interacts with Atxrcc3 in yeast two-hybrid assay. Required for female meiosis but not critical for mitosis under normal conditions.	RAS associated with diabetes protein 51C
AL4G44580	AT2G45410.1	LOB domain-containing protein 19		LOB domain-containing protein 19
AL4G44730	AT2G45560.1	cytochrome P450, family 76, subfamily C, polypeptide 1	cytochrome P450 monooxyge se	cytochrome P450, family 76, subfamily C, polypeptide 1
AL4G44780	AT2G45610.1	alpha/beta-Hydrolases superfamily protein		alpha/beta-Hydrolases superfamily protein
AL4G44940	AT2G45750.1	S-adenosyl-L-methionine-dependent methyltransferases superfamily protein		S-adenosyl-L-methionine-dependent methyltransferases superfamily protein
AL4G45020	AT2G45810.1	DEA(D/H)-box R helicase family protein		DEA(D/H)-box R helicase family protein
AL4G45090	AT2G45880.1	beta-amylase 7	Encodes a beta-amylase-like protein present in the nucleus rather than targeted to the chloroplast. Contains BRASSI ZOLE RESISTANT1 (BZR1)-type D binding domains. Activates gene expression in protoplast transactivation assays.	beta-amylase 7
AL4G45290	AT1G10270.1	glutamine-rich protein 23		glutamine-rich protein 23
AL4G45680	AT2G46380.1	Protein of unknown function (DUF3133)		extra-large G-like protein, putative (DUF3133)
AL4G45910	AT2G46500.2	phosphoinositide 4-ki se gamma 4	Phosphoinositide ki se which undergo autophosphorylation and phosphorylate serine/threonine residues of protein substrates. Contains phosphoinositide 3/4-ki se and ubiquitin-like domains. Phosphorylates PUFD1 and RPN10 in vitro.	phosphoinositide 4-ki se gamma 4
AL4G46160	AT2G46690.1	SAUR-like auxin-responsive protein family		SAUR-like auxin-responsive protein family
AL4G46380	AT2G46915.1	Protein of unknown function (DUF3754)		DUF3754 family protein, putative (DUF3754)
AL4G46390	AT2G46920.1	Protein phosphatase 2C family protein	Pol mutations are recessive, partial suppressors of meristem defects in strong clv1 and clv3 mutants, and nearly complete suppressors of weak clv1 mutants. Single mutants appear normal. Acts downstream of the CLV sig ling pathway in meristem development and is required together with PLL1 for stem-cell mainte nce through the regulation of WUS.	Protein phosphatase 2C family protein
AL4G46400	AT2G46930.1	Pecti cetylesterase family protein	Encodes a pectin acetylesterase that removes cell wall acetate associated with pectin formation in Arabidopsis leaves.	Pecti cetylesterase family protein
AL4G46440	AT2G46960.2	cytochrome P450, family 709, subfamily B, polypeptide 1	member of CYP709B	cytochrome P450, family 709, subfamily B, polypeptide 1
AL4G46780	AT2G47230.1	DOMAIN OF UNKNOWN FUNCTION 724 6	Member of the plant-specific DUF724 protein family. Arabidopsis has 10 DUF724 proteins.	agenet domain protein (DOMAIN OF UNKNOWN FUNCTION 724 6)
AL4G46820	AT2G47250.1	R helicase family protein		R helicase family protein
AL4G47150	AT2G47580.1	spliceosomal protein U1A	encodes spliceosomal protein U1A	spliceosomal protein U1A
AL4G47240	AT2G47670.1	Plant invertase/pectin methylesterase inhibitor superfamily protein		Plant invertase/pectin methylesterase inhibitor superfamily protein
AL4G47250	AT2G47680.1	zinc finger (CCCH type) helicase family protein		zinc finger (CCCH type) helicase family protein
AL4G47260	AT3G62790.1	DH-ubiquinone oxidoreductase-related		DH-ubiquinone oxidoreductase-like protein
AL4G47320	AT2G47750.1	putative indole-3-acetic acid-amido synthetase GH3.9	Encodes GH3.9, a member of the GH3 family auxin-responsive genes. gh3.9-1 mutants had greater primary root length, increased sensitivity to indole-3-acetic acid (IAA)-mediated root growth inhibition, but no obvious effects on apical domi nce or leaf morphology.	putative indole-3-acetic acid-amido synthetase GH3.9
AL5G10020	AT2G01070.1	Lung seven transmembrane receptor family protein		Lung seven transmembrane receptor family protein
AL5G10030	AT2G01080.1	Late embryogenesis abundant (LEA) hydroxyproline-rich glycoprotein family		Late embryogenesis abundant (LEA) hydroxyproline-rich glycoprotein family
AL5G10070	AT2G01120.1	origin recognition complex subunit 4	Origin Recognition Complex subunit 4. Involved in the initiation of D replication. Regulated transcriptio lly during cell cycle, peaking at G1/S-phase. Target of E2F/DF family of transcription factors. Interacts with all ORC subunits except ORC1b.	origin recognition complex subunit 4
AL5G10080	AT2G01130.1	DEA(D/H)-box R helicase family protein		DEA(D/H)-box R helicase family protein
AL5G10090	AT2G01140.1	Aldolase superfamily protein		Aldolase superfamily protein
AL5G10130	AT2G01180.1	phosphatidic acid phosphatase 1	Encodes phosphatidate phosphatase. Up-regulated by genotoxic stress (gamma ray or UV-B) and elicitor treatments with mastoparan and harpin. Expressed in roots and leaves.	phosphatidic acid phosphatase 1
AL5G10140	AT2G01190.1	Octicosapeptide/Phox/Bem1p family protein		Octicosapeptide/Phox/Bem1p family protein
AL5G10240	AT2G01280.1	Cyclin/Brf1-like TBP-binding protein		Cyclin/Brf1-like TBP-binding protein
AL5G10280	AT2G01320.2	ABC-2 type transporter family protein		ABC-2 type transporter family protein
AL5G10490	AT2G01500.1	Homeodomain-like superfamily protein	PFS2 encodes a homeodomain gene that is a member of the WUS clade of transcription factors. It delays differentiation and maturation of primordia and regulates ovule patterning. The pfs2 mutant exhibits developmental defects in the mater l integuments and gametophyte, specifically, the boundary between the chalaza and the nucellus shifted towards the distal end of pfs2 ovule primordia. In additio…	Homeodomain-like superfamily protein
AL5G10620
AL5G10720	AT2G01620.1	RNI-like superfamily protein		RNI-like superfamily protein
AL5G10830	AT2G01735.1	RING-finger protein for embryogenesis	encodes a RING-H2 zinc finger protein essential for seed development.	RING-finger protein for embryogenesi
AL5G10920	AT2G01810.1	RING/FYVE/PHD zinc finger superfamily protein		RING/FYVE/PHD zinc finger superfamily protein
AL5G10970	AT2G01860.1	Tetratricopeptide repeat (TPR)-like superfamily protein		Tetratricopeptide repeat (TPR)-like superfamily protein
AL5G11450	AT2G02170.2	Remorin family protein		Remorin family protein
AL5G11740	AT2G02470.1	alfin-like 6	Encodes a member of the Alfin1-like family of nuclear-localized PHD (plant homeodomain) domain containing proteins that acts as a novel upstream regulator of root hair formation during Pi starvation. All AL proteins except AL3 bind to di- or trimethylated histone H3 (H3K4me3/2). Members of this family include: AT5G05610 (AL1), AT3G11200 (AL2), AT3G42790 (AL3), AT5G26210 (AL4), AT5G20510 (AL5), AT…	alfin-like 6
AL5G11750	AT2G02480.1	AAA-type ATPase family protein	STICHEL mutant shows trichomes with fewer than normal branches.	AAA-type ATPase family protein
AL5G12410	AT2G02860.1	sucrose transporter 2	encodes a sucrose transporter in sieve elements and a number of sink tissues and cell types. Gene expression is induced by wounding.	sucrose transporter 2
AL5G13490	AT2G03710.1	K-box region and MADS-box transcription factor family protein	This gene belongs to the family of SEP genes. It is involved in the development of sepals, petals, stamens and carpels. Additio lly, it plays a central role in the determi tion of flower meristem and organ identity.	K-box region and MADS-box transcription factor family protein
AL5G13940	AT2G04038.1	basic leucine-zipper 48		basic leucine-zipper 48
AL5G14100	AT3G25590.1			micronuclear linker histone polyprotein-like protein
AL5G14170	AT4G09320.1	Nucleoside diphosphate ki se family protein	nucleoside diphosphate ki se type 1 (NDPK1) gene, complete The mR is cell-to-cell mobile.	nucleoside diphosphate ki se
AL5G14200	AT3G25660.1	Amidase family protein		Amidase family protein
AL5G14310	AT3G25750.1	F-box family protein with a domain of unknown function (DUF295)		F-box SKIP23-like protein (DUF295)
AL5G14760	AT3G26080.1	plastid-lipid associated protein PAP / fibrillin family protein		plastid-lipid associated protein PAP / fibrillin family protein
AL5G14790	AT3G26090.1	G-protein coupled receptors;GTPase activators	Encodes AtRGS1, a putative membrane receptor for D-glucose. Also functions as a regulator of G-protein sig ling. Has GTPase-accelerating activity. Regulates the activity of AtGPA1. Lines over-expressing the gene are more tolerant to dehydration and root elongation. These phenotypes are dependent on ABA. Nuclear localization of the protein is dependent on ABA.	REGULATOR OF G-PROTEIN SIG LING 1
AL5G14910	AT3G26160.1	cytochrome P450, family 71, subfamily B, polypeptide 17	putative cytochrome P450	cytochrome P450, family 71, subfamily B, polypeptide 17
AL5G14970	AT3G26220.1	cytochrome P450, family 71, subfamily B, polypeptide 3	cytochrome P450 monooxyge se	cytochrome P450, family 71, subfamily B, polypeptide 3
AL5G15260	AT3G26500.1	plant intracellular ras group-related LRR 2	Encodes PIRL2, a member of the Plant Intracellular Ras-group-related LRRs (Leucine rich repeat proteins). PIRLs are a distinct, plant-specific class of intracellular LRRs that likely mediate protein interactions, possibly in the context of sig l transduction.	plant intracellular ras group-related LRR 2
AL5G15660	AT3G26782.1	Tetratricopeptide repeat (TPR)-like superfamily protein		Tetratricopeptide repeat (TPR)-like superfamily protein
AL5G15960	AT3G26935.1	DHHC-type zinc finger family protein		DHHC-type zinc finger family protein
AL5G16050	AT3G27020.1	YELLOW STRIPE like 6	Arabidopsis thalia metal-nicotia mine transporter YSL6	YELLOW STRIPE like 6
AL5G16590	AT3G27325.2	hydrolases, acting on ester bonds		hydrolases, acting on ester bond
AL5G16600	AT3G21210.1	zinc ion binding		zinc ion binding protein
AL5G16950	AT3G27530.1	golgin candidate 6	This gene is predicted to encode a protein that functions as a Golgi apparatus structural component known as a golgin in mammals and yeast. A fluorescently-tagged version of GC6 co-localizes with Golgi markers, and this localization appears to be replicated using the C-termi l (225 aa) portion of the protein.	golgin Putative 6
AL5G17090	AT3G27670.1	ARM repeat superfamily protein	A novel protein, did not show high similarity to any protein of known function; reveals a novel genetic connection between lipid synthesis and embryo development. Expressed in all tissues examined including leaves, flowers, roots, stems, and siliques, but accumulation levels were not correlated with the degree to which different organs appeared affected by the mutation. Mutant plants showed alter…	ARM repeat superfamily protein
AL5G17740	AT3G28230.1			something about silencing protein
AL5G17810	AT3G28280.1			F-box/associated interaction domain protein
AL5G18000
AL5G18030	AT3G28420.1	Putative membrane lipoprotein		Putative membrane lipoprotein
AL5G18360	AT1G49990.1	F-box family protein		F-box family protein
AL5G18460	AT3G28740.1	Cytochrome P450 superfamily protein	Encodes a member of the cytochrome p450 family. Expression is upregulated in response to cis-jasmo te treatment. Overexpression induces synthesis of volatile compounds that affect chemical ecology and insect interactions.	Cytochrome P450 superfamily protein
AL5G18720
AL5G18880	AT3G29020.2	myb domain protein 110	Encodes a putative transcription factor (MYB110).	myb domain protein 110
AL5G20870
AL5G21120	AT3G42880.1	Leucine-rich repeat protein ki se family protein		Leucine-rich repeat protein ki se family protein
AL5G21250	AT5G53670.1			transmembrane protein
AL5G21500	AT3G43540.1	Protein of unknown function (DUF1350)		initiation factor 4F subunit (DUF1350)
AL5G21510	AT5G58320.2	Ki se interacting (KIP1-like) family protein	Encodes a member of the NET superfamily of proteins that potentially couples different membranes to the actin cytoskeleton in plant cells. It colocalizes with filamentous actin and is localized to the tonoplast membrane. It is expressed in the epidermis of the root meristem and the early expansion zone.	Ki se interacting (KIP1-like) family protein
AL5G21520	AT3G43590.1	zinc knuckle (CCHC-type) family protein		zinc knuckle (CCHC-type) family protein
AL5G21530	AT3G43600.1	aldehyde oxidase 2	Encodes an aldehyde oxidase. AAO2 does not appear to act on abscisic aldehyde in vitro but it is possible that it may function in abscisic acid biosynthesis when the activity of At2g27150 (AAO3), the primary abscisic aldehyde oxidase, is lost.	aldehyde oxidase 2
AL5G21840	AT2G44210.2	Protein of Unknown Function (DUF239)		carboxyl-termi l peptidase (DUF239)
AL5G21950	AT3G43920.3	dicer-like 3	Encodes a ribonuclease III family protein that is required for endogenous RDR2-dependent siR (but not miR ) formation.	dicer-like 3
AL5G21970
AL5G22260	AT3G44190.1	FAD/ D(P)-binding oxidoreductase family protein		FAD/ D(P)-binding oxidoreductase family protein
AL5G22410	AT5G22280.1			peptidyl-prolyl cis-trans isomerase G
AL5G22600	AT3G44530.2	homolog of histone chaperone HIRA	Encodes a nuclear localized WD-repeat containing protein involved in negative regulation of knox gene expression via epigenetic mechanism of chromatin re-organization. It is a part of the HISTONE REGULATOR complex that deposits histones in a D synthesis-independent manner and affects both nucleosome occupancy and the mainte nce of transcriptio l silencing. Interacts physically and genetically wit…	histone chaperone HIRA-like protein
AL5G22680	AT3G44540.1	fatty acid reductase 4	Encodes a member of the eight-member gene family encoding alcohol-forming fatty acyl-CoA reductases (FARs) identified in Arabidopsis thalia . Three of the FARs, FAR1 (At5g22500), FAR4 (At3g44540) and FAR5 (At3g44550), are shown to generate the fatty alcohols found in root, seed coat, and wound-induced leaf tissue. The mR is cell-to-cell mobile.	fatty acid reductase 4
AL5G22730	AT3G44600.1	cyclophilin71	Cyclophilin71 is a WD40 domain cyclophilin, which functions in gene repression, organogenesis and meristem development. CYP71 physically interacts with histone H3.	cyclophilin71
AL5G22880	AT3G44690.1			hypothetical protein
AL5G23450	AT3G44990.1	xyloglucan endo-transglycosylase-related 8	Encodes a xyloglucan endotransglycosylase/hydrolase. Protein sequence and phylogenetic a lysis indicates that this enzyme resides in Group III-A of the XTH family, with high similarity to Tropaeolum majus ( sturtium) xylogluca se 1 (TmNXG1).Enzyme kinetic a lysis indicates predomi nt xyloglucan endo-hydrolase activity (EC 3.2.1.151) with only limited potential to act as a xyloglucan endo-transgly…	xyloglucan endo-transglycosylase-related 8
AL5G23470	AT3G45010.1	serine carboxypeptidase-like 48		serine carboxypeptidase-like 48
AL5G23580	AT3G45090.1	P-loop containing nucleoside triphosphate hydrolases superfamily protein		P-loop containing nucleoside triphosphate hydrolases superfamily protein
AL5G23630	AT3G45130.1	lanosterol synthase 1		lanosterol synthase 1
AL5G23670	AT3G45150.1	TCP domain protein 16		TCP domain protein 16
AL5G23720	AT3G45190.1	SIT4 phosphatase-associated family protein		SIT4 phosphatase-associated family protein
AL5G24150	AT3G45540.1	RING/U-box protein with C6HC-type zinc finger		RING/U-box protein with C6HC-type zinc finger
AL5G24200	AT3G45590.1	splicing endonuclease 1	Encodes a catalytic subunit of tR splicing endonuclease.	splicing endonuclease 1
AL5G24330
AL5G24530	AT3G45850.2	P-loop containing nucleoside triphosphate hydrolases superfamily protein		P-loop containing nucleoside triphosphate hydrolases superfamily protein
AL5G24640	AT3G45950.1	Pre-mR splicing Prp18-interacting factor		Pre-mR splicing Prp18-interacting factor
AL5G24940
AL5G25680	AT3G46710.1	NB-ARC domain-containing disease resistance protein		NB-ARC domain-containing disease resistance protein
AL5G25730	AT3G46750.1			low-temperature-induced protein
AL5G25820	AT3G46810.1	Cysteine/Histidine-rich C1 domain family protein		Cysteine/Histidine-rich C1 domain family protein
AL5G25860	AT3G46850.1	Subtilase family protein		Subtilase family protein
AL5G25890	AT3G46870.1	Pentatricopeptide repeat (PPR) superfamily protein		Pentatricopeptide repeat (PPR) superfamily protein
AL5G25920	AT3G46890.1			mater l effect embryo arrest protein
AL5G25960	AT5G62700.1	tubulin beta chain 3	encodes tubulin beta-2/beta-3 chain The mR is cell-to-cell mobile.	tubulin beta chain 3
AL5G26130	AT3G46910.1	Cullin family protein		Cullin family protein
AL5G26140	AT3G46920.1	Protein ki se superfamily protein with octicosapeptide/Phox/Bem1p domain		ki se superfamily with octicosapeptide/Phox/Bem1p domain-containing protein
AL5G26150	AT3G46930.1	Protein ki se superfamily protein	Encodes a Raf-Like Mitogen-Activated Protein Ki se Ki se Ki se Raf43. Required for tolerance to multiple abiotic stresses.	Protein ki se superfamily protein
AL5G26580	AT3G47390.2	cytidine/deoxycytidylate deami se family protein	Encodes a protein that is believed to function as a pyrimidine reductase involved in riboflavin and FAD biosynthesis. phs1 was identified as a photosensitive mutant that shows reduced growth, chloroplast developmental abnormalities, reduced chlorophyll levels, increased oxidative stress, reduced DPH/ DP+ ratios, reduced photosystem I electron transport, and reduced photosynthetic protein levels u…	cytidine/deoxycytidylate deami se family protein
AL5G26610	AT3G55210.1	C domain containing protein 63		C domain containing protein 63
AL5G26750	AT3G47520.1	malate dehydroge se	Encodes a protein with D-dependent malate dehydroge se activity, located in chloroplasts. The mR is cell-to-cell mobile.	malate dehydroge se
AL5G27120	AT3G47830.1	D glycosylase superfamily protein		D glycosylase superfamily protein
AL5G27160	AT3G47840.1	Tetratricopeptide repeat (TPR)-like superfamily protein		Tetratricopeptide repeat (TPR)-like superfamily protein
AL5G27170	AT3G47850.1			tR (Ile)-lysidine synthase
AL5G27240	AT3G47930.1	L-galactono-1,4-lactone dehydroge se	L-Galactono-1,4-lactone dehydroge se, catalyzes the fi l step of ascorbate biosynthesis	L-galactono-1,4-lactone dehydroge se
AL5G27300	AT3G47980.1	Integral membrane HPP family protein		Integral membrane HPP family protein
AL5G27330	AT3G48010.1	cyclic nucleotide-gated channel 16	member of Cyclic nucleotide gated channel family	cyclic nucleotide-gated channel 16
AL5G27480	AT3G48150.1	a phase-promoting complex subunit 8	a phase-promoting complex or cyclosome subunit	a phase-promoting complex subunit 8
AL5G28210	AT3G48730.1	glutamate-1-semialdehyde 2,1-aminomutase 2		glutamate-1-semialdehyde 2,1-aminomutase 2
AL5G28220	AT3G48740.1	Nodulin MtN3 family protein	Encodes a member of the SWEET sucrose efflux transporter family proteins.	Nodulin MtN3 family protein
AL5G28260	AT3G48760.1	DHHC-type zinc finger family protein		DHHC-type zinc finger family protein
AL5G28300	AT3G48790.1	Pyridoxal phosphate (PLP)-dependent transferases superfamily protein		Pyridoxal phosphate (PLP)-dependent transferases superfamily protein
AL5G28490	AT3G48980.1	Arabidopsis thalia protein of unknown function (DUF821)		O-glucosyltransferase rumi-like protein (DUF821)
AL5G28840	AT3G49142.1	Tetratricopeptide repeat (TPR)-like superfamily protein		Tetratricopeptide repeat (TPR)-like superfamily protein
AL5G28890	AT3G49170.1	Tetratricopeptide repeat (TPR)-like superfamily protein		Tetratricopeptide repeat (TPR)-like superfamily protein
AL5G28910	AT3G49190.1	O-acyltransferase (WSD1-like) family protein		O-acyltransferase (WSD1-like) family protein
AL5G28980	AT3G49250.1	defective in meristem silencing 3	Similar to hinge-domain region of structural mainte nce of chromosomes (SMC)proteins.Putative chromosome architecture protein that can potentialy link nucleic acids in facilitating an R 1-mediated epigenetic modification involving secondary siR and spreading of D methylation.	defective in meristem silencing 3
AL5G29370	AT1G49990.1	F-box family protein		F-box family protein
AL5G29430	AT3G49590.2	Autophagy-related protein 13		Autophagy-related protein 13
AL5G29440	AT3G49600.1	ubiquitin-specific protease 26	Encodes a ubiquitin-specific protease which catalyzes deubiquiti tion of histone H2B and is required for heterochromatin silencing.Loss of function mutations display autonomous endosperm development and embryo arrest. Loss of function also results in an increase in expression of the PcG complex target gene PHE1.	ubiquitin-specific protease 26
AL5G29650	AT3G49700.1	1-aminocyclopropane-1-carboxylate synthase 9	encodes a a member of the 1-aminocyclopropane-1-carboxylate (ACC) synthase (S-adenosyl-L-methionine methylthioadenosine-lyase, EC 4.4.1.14) gene family. Mutants produce elevated levels of ethylene as etiolated seedlings.	1-aminocyclopropane-1-carboxylate synthase 9
AL5G29670	AT3G49720.1		Encodes CGR2 (cotton Golgi-related 2). CGR2 and a close homologue CGR3 have overlapping roles in plant growth and pectin methylesterification in the Golgi apparatus.	transmembrane protein
AL5G29810
AL5G29840	AT3G49840.1	Uncharacterized conserved protein (DUF2215)	Encodes an orthlog of the Xenopus inner nuclear membrane (INM) protein Nemp1/TMEM194A.	transmembrane protein (DUF2215)
AL5G30050	AT3G49990.1			Low temperature viability protein
AL5G30240	AT3G50120.1	Plant protein of unknown function (DUF247)		transmembrane protein, putative (DUF247)
AL5G30340	AT3G50210.1	2-oxoglutarate (2OG) and Fe(II)-dependent oxyge se superfamily protein		2-oxoglutarate (2OG) and Fe(II)-dependent oxyge se superfamily protein
AL5G30370	AT3G50240.1	ATP binding microtubule motor family protein	Encodes a kinesin-related protein.	ATP binding microtubule motor family protein
AL5G30470	AT3G50350.1	Protein of unknown function (DUF1685)		membrane insertase, putative (DUF1685)
AL5G30530	AT1G20790.1	F-box family protein		F-box family protein
AL5G30590	AT3G50440.1	methyl esterase 10	Encodes a protein shown to have methyl jasmo te esterase activity in vitro. This protein does not act on methyl IAA, MeSA, MeGA4, or MEGA9 in vitro.	methylesterase
AL5G31340	AT3G50940.1	P-loop containing nucleoside triphosphate hydrolases superfamily protein		P-loop containing nucleoside triphosphate hydrolases superfamily protein
AL5G31510	AT3G51090.1	Protein of unknown function (DUF1640)		coiled-coil 90B-like protein (DUF1640)
AL5G31690	AT3G51270.1	protein serine/threonine ki ses;ATP binding;catalytics		protein serine/threonine ki se
AL5G31810	AT3G51370.1	Protein phosphatase 2C family protein		Protein phosphatase 2C family protein
AL5G32040	AT3G51600.1	lipid transfer protein 5	Predicted to encode a PR (pathogenesis-related) protein. Belongs to the lipid transfer protein (PR-14) family with the following members: At2g38540/LTP1, At2g38530/LTP2, At5g59320/LTP3, At5g59310/LTP4, At3g51600/LTP5, At3g08770/LTP6, At2g15050/LTP7, At2g18370/LTP8, At2g15325/LTP9, At5g01870/LTP10, At4g33355/LTP11, At3g51590/LTP12, At5g44265/LTP13, At5g62065/LTP14, At4g08530/LTP15.	lipid transfer protein 5
AL5G32150
AL5G32200	AT3G51740.1	inflorescence meristem receptor-like ki se 2	encodes a leucine-repeat receptor ki se expressed in inflorescence meristem. Locus association was made from performing sequence a lysis with IMK3 (MRLK) whose locus association was provided by the authors. The mR is cell-to-cell mobile.	inflorescence meristem receptor-like ki se 2
AL5G32290	AT3G51830.1	SAC domain-containing protein 8	putative transmembrane protein G5p (AtG5) mR , complete	SAC domain-containing protein 8
AL5G32610	AT3G52060.2
AL5G32630	AT3G52080.1	cation/hydrogen exchanger 28	encodes a cation:proton exchanger expressed in pollen	cation/hydrogen exchanger 28
AL5G32650	AT3G52100.1	RING/FYVE/PHD-type zinc finger family protein		RING/FYVE/PHD-type zinc finger family protein
AL5G32700	AT3G52130.1	Bifunctio l inhibitor/lipid-transfer protein/seed storage 2S albumin superfamily protein		Bifunctio l inhibitor/lipid-transfer protein/seed storage 2S albumin superfamily protein
AL5G33040	AT3G52380.1	chloroplast R -binding protein 33	Encodes a chloroplast R -binding protein that stabilizes chloroplast R s as evidenced by a lyses of transcript accumulation in null mutants. Essential for seedling development (albino, strongly retarded growth even on sucrose-containing medium).	chloroplast R -binding protein 33
AL5G33060	AT3G52400.1	syntaxin of plants 122	syntaxin protein, involved in the negative regulation of defense pathways such as programmed cell death, salicylic acid sig lling pathway, jasmonic acid sig lling pathway	syntaxin of plants 122
AL5G33200	AT3G52490.1	Double Clp-N motif-containing P-loop nucleoside triphosphate hydrolases superfamily protein	Encodes a member of an eight-gene family (SMAX1 and SMAX1-like) that has weak similarity to AtHSP101, a ClpB chaperonin required for thermotolerance.	Double Clp-N motif-containing P-loop nucleoside triphosphate hydrolases superfamily protein
AL5G33210	AT3G52500.1	Eukaryotic aspartyl protease family protein		Eukaryotic aspartyl protease family protein
AL5G33220	AT3G52320.1	F-box and associated interaction domains-containing protein		F-box and associated interaction domains-containing protein
AL5G33240	AT3G52525.1	ovate family protein 6		ovate family protein 6
AL5G33380	AT3G52600.1	cell wall invertase 2		cell wall invertase 2
AL5G33420	AT3G52640.1	Zn-dependent exopeptidases superfamily protein	Encodes a gamma-secretase subunit. Associates with other subunits in intracellular membrane compartments.	Zn-dependent exopeptidases superfamily protein
AL5G33470	AT3G52710.1			hypothetical protein
AL5G33560	AT3G52780.1	Purple acid phosphatases superfamily protein		Purple acid phosphatases superfamily protein
AL5G33680	AT3G52900.1	Family of unknown function (DUF662)		RAB6-interacting golgin (DUF662)
AL5G33860	AT3G53030.1	ser/arg-rich protein ki se 4	Encodes a protein ki se SRPK4 that specifically targets Arabidopsis Ser/Arg-rich (SR) slicing factors involved in R metabolism. In vitro ki se assay showed that SRPK4 phosphorylates the SR protein RSp31.	ser/arg-rich protein ki se 4
AL5G33970	AT3G53090.2	ubiquitin-protein ligase 7	encodes a ubiquitin-protein ligase containing a HECT domain. There are six other HECT-domain UPLs in Arabidopsis.	ubiquitin-protein ligase 7
AL5G34030	AT3G53150.1	UDP-glucosyl transferase 73D1		UDP-glucosyl transferase 73D1
AL5G34060	AT3G53180.1	glutamate-ammonia ligases;catalytics;glutamate-ammonia ligases	Encodes a protein that is the product of a fusion gene with a C-termi l GSI like sequence and an N-termi l part sharing homology with nodulins. It self-assembles into oligomers and its expression is increased in response to flagellin treatment. The protein co-localizes with microtubules and binds gamma-tubulin. R i lines are affected in root morphogenesis.	nodulin/glutamine synthase-like protein
AL5G34140	AT3G53235.1			hypothetical protein
AL5G34150	AT3G53240.1	receptor like protein 45		receptor like protein 45
AL5G34190	AT3G53280.1	cytochrome p450 71b5	cytochrome P450 monooxyge se The mR is cell-to-cell mobile.	cytochrome p450 71b5
AL5G34260	AT3G53350.1	ROP interactive partner 4	Encodes RIP3 (ROP interactive partner 3), a microtubule-binding protein that is anchored to the plasma membrane domains and promotes local microtubule disassembly, forming as specific pattern of secondary walls in xylem vessel cells. Localized at microtubules and interacts with the plant-specific kinesin AtKinesin-13A.	ROP interactive partner 4
AL5G34320	AT3G53400.1			peptide upstream protein
AL5G34340	AT3G53420.2	plasma membrane intrinsic protein 2A	a member of the plasma membrane intrinsic protein subfamily PIP2. localizes to the plasma membrane and exhibits water transport activity in Xenopus oocyte. expressed specifically in the vascular bundles and protein level increases slightly during leaf dev. When expressed in yeast cells can conduct hydrogen peroxide into those cells.	plasma membrane intrinsic protein 2A
AL5G34440	AT3G53520.1	UDP-glucuronic acid decarboxylase 1	Encodes an isoform of UDP-glucuronic acid decarboxylase, which is predicted to be membrane-bound by PSORT a lysis. This enzyme produces UDP-xylose, which is a substrate for many cell wall carbohydrates including hemicellulose and pectin. UDP-xylose is also known to feedback regulate several cell wall biosynthetic enzymes.	UDP-glucuronic acid decarboxylase 1
AL5G34510	AT3G53580.1	diaminopimelate epimerase family protein		diaminopimelate epimerase family protein
AL5G34520	AT3G53590.1	Leucine-rich repeat protein ki se family protein		LRR receptor-like Serine/Threonine-ki se
AL5G34570	AT3G53620.1	pyrophosphorylase 4	Encodes a soluble protein with inorganic pyrophosphatase activity that is highly specific for Mg-inorganic pyrophosphate. The mR is cell-to-cell mobile.	pyrophosphorylase 4
AL5G34660	AT3G53690.1	RING/U-box superfamily protein		RING/U-box superfamily protein
AL5G34680	AT3G53710.2	ARF-GAP domain 6	A member of ARF GAP domain (AGD), A thalia has 15 members, grouped into four classes.	ARF-GAP domain 6
AL5G34790	AT3G53800.1	Fes1B	Encodes one of the Arabidopsis orthologs of the human Hsp70-binding protein 1 (HspBP-1) and yeast Fes1p: Fes1A (AT3G09350), Fes1B (AT3G53800), Fes1C (AT5G02150).	Fes1B
AL5G34890	AT3G53920.1	R polymerase sigma-subunit C	Encodes a sigma-like transcription factor, Sigma 3 (SIG3 or SIGC). As a subunit of chloroplast R polymerase, SIG3 confers the ability to recognize promoter sequences on the core enzyme. SIG3 transcribes specifically the psbN gene in plastids.	R polymerase sigma-subunit C
AL5G34990	AT3G53990.1	Adenine nucleotide alpha hydrolases-like superfamily protein	Encodes universal stress protein (USP). Functions as a molecular chaperone under heat shock and oxidative stress conditions. Chaperone activity and assembly into complexes is redox regulated.	Adenine nucleotide alpha hydrolases-like superfamily protein
AL5G35000	AT3G54000.1			TIP41-like protein
AL5G35020	AT3G54020.1	Arabidopsis Inositol phosphorylceramide synthase 1	Inositol phosphorylceramide synthase	Inositol phosphorylceramide synthase 1
AL5G35060	AT3G54050.1	high cyclic electron flow 1	Encodes a chloroplastic fructose 1,6-bisphosphate phosphatase. also known as HCEF1 (High Cyclic Electron Flow 1). hcef1 mutants have constitutively elevated electron flow (CEFI) and plants with antisense suppression of this enzyme have higher levels of net leaf photosynthesis and increased sucrose biosynthesis. The mR is cell-to-cell mobile.	high cyclic electron flow 1
AL5G35070	AT3G54060.2			myosin-M heavy protein
AL5G35100	AT3G54090.1	fructoki se-like 1	Encodes a fructoki se-like protein (AT3G54090/FLN1, AT1G69200/FLN2), a member of the pfkB-carbohydrate ki se family. FLN1 and FLN2 are potential plastidial thioredoxin z (TRX z) targets. Mutants display mutant chloroplast development, general plant growth and development defects and defects in PEP-dependent transcription.	fructoki se-like 1
AL5G35120	AT3G54100.1	O-fucosyltransferase family protein		O-fucosyltransferase family protein
AL5G35130	AT3G54110.1	plant uncoupling mitochondrial protein 1	Member of Uncoupling protein PUMP2 family. Encodes a mitochondrial uncoupling protein AtUCP1 involved in maintain the redox poise of the mitochondrial electron transport chain to facilitate photosynthetic metabolism. Disruption of UCP1 results in a photosynthetic phenotype. Specifically there is a restriction in photorespiration with a decrease in the rate of oxidation of photorespiratory glycine…	plant uncoupling mitochondrial protein 1
AL5G35180	AT3G54140.1	peptide transporter 1	Encodes a di- and tri-peptide transporter that recognizes a variety of different amino acid combi tions. GFP-tagged PTR1 localizes to the plasma membrane and has 8 to 11 predicted transmembrane domains. PTR1 is expressed in a number of different vascular tissues throughout the plant based on promoter:GUS expression a lysis. ptr1 mutants have a lower dry weight than wild type plants when both are …	peptide transporter 1
AL5G35210	AT3G54170.1	FKBP12 interacting protein 37	Encodes protein that binds FKBP12. This interaction is disrupted by FK506 but not by cyclosporin A.FIP37 is a core component of the M6A methyltransferase complex. Homozygous loss of function mutations are embryo lethal. In the shoot meristem FIP37 methylation targets include WUS and STM.	FKBP12 interacting protein 37
AL5G35280	AT3G54240.1	alpha/beta-Hydrolases superfamily protein		alpha/beta-Hydrolases superfamily protein
AL5G35510	AT3G54460.1	SNF2 domain-containing protein / helicase domain-containing protein / F-box family protein		SNF2 domain-containing protein / helicase domain-containing protein / F-box family protein
AL5G35530	AT3G54480.1	SKP1/ASK-interacting protein 5	Encodes an SKP1 interacting partner (SKIP5).	SKP1/ASK-interacting protein 5
AL5G35560	AT3G54510.2	Early-responsive to dehydration stress protein (ERD4)		Early-responsive to dehydration stress protein (ERD4)
AL5G35710	AT3G54630.1			kinetochore protein
AL5G35740	AT3G54660.1	glutathione reductase	Encodes glutathione reductase that is most likely localized in the chloroplast.	glutathione reductase
AL5G35890	AT3G54810.1	Plant-specific GATA-type zinc finger transcription factor family protein	Encodes a protein containing a GATA type zinc finger domain that is expressed in the embryo axis and involved in germi tion. Mutants have a reduced rate of germi tion even when stratified.	Plant-specific GATA-type zinc finger transcription factor family protein
AL5G35900	AT3G54820.1	plasma membrane intrinsic protein 2;5		plasma membrane intrinsic protein 2
AL5G36070	AT3G54960.1	PDI-like 1-3	Encodes a protein disulfide isomerase-like (PDIL) protein, a member of a multigene family within the thioredoxin (TRX) superfamily. Transcript levels for this gene are up-regulated in response to three different chemical inducers of ER stress (dithiothreitol, beta-mercaptoethanol, and tunicamycin). Neither AtIRE1-2 nor AtbZIP60 appear to be required for this response.	PDI-like 1-3
AL5G36110	AT3G55000.1	tonneau family protein	Encodes a protein of unknown function that is involved in cortical microtubule organization. Mutants exhibit abnormal cell growth and patterns of division. TON1A can functio lly complement TON1B and their roles appear to be redundant in plants. Encodes a novel protein that is similar to human FOP and OFD1 centrosomal proteins. Localizes to the preprophase band, cytoplasm and cell cortex where it …	tonneau family protein
AL5G36130	AT3G55010.2	phosphoribosylformylglyci midine cyclo-ligase, chloroplast / phosphoribosyl-aminoimidazole synthetase / AIR synthase (PUR5)	encoding phosphoribosylformylglyci midine cyclo-ligase (syn. AIR synthetase)that phosphorylates 5-phosphoribosyl-N-formylglyci midine (FGAM) to form 5-aminoimidazole ribonucleotide (AIR)	phosphoribosylformylglyci midine cyclo-ligase, chloroplast / phosphoribosyl-aminoimidazole synthetase / AIR synthase (PUR5)
AL5G36200	AT3G55080.1	SET domain-containing protein		SET domain-containing protein
AL5G36210	AT3G55090.1	ABC-2 type transporter family protein	Belongs to a clade of five Arabidopsis thalia ABCG half-transporters that are required for synthesis of an effective suberin barrier in roots and seed coats (ABCG2, ABCG6, and ABCG20) and for synthesis of an intact pollen wall (ABCG1 and ABCG16).	ABC-2 type transporter family protein
AL5G36260	AT3G55140.1	Pectin lyase-like superfamily protein		Pectin lyase-like superfamily protein
AL5G36320
AL5G36330	AT3G11400.1	eukaryotic translation initiation factor 3G1	One of the 2 genes that code for the G subunit of eukaryotic initiation factor 3 (EIF3). The mR is cell-to-cell mobile.	eukaryotic translation initiation factor 3G1
AL5G36400	AT3G55260.1	beta-hexosaminidase 1	Encodes a protein with &#946;-hexosaminidase activity (the enzyme is active with p-nitrophenyl-&#946;-N-acetylglucosaminide as substrate but displayed only a minor activity toward p-nitrophenyl-&#946;-N-acetylgalactosaminide). The enzyme displays no distinct preference for a specific termi l Glc c residue and indeed cleaved the asialoagalactodabsylglycopeptide GnGn to a mixture of products.	beta-hexosaminidase 1
AL5G36450	AT3G55330.1	PsbP-like protein 1		PsbP-like protein 1
AL5G36590	AT3G55440.1	triosephosphate isomerase	Encodes triosephosphate isomerase.	triosephosphate isomerase
AL5G36890	AT3G55660.1	ROP (rho of plants) guanine nucleotide exchange factor 6	Encodes a member of KPP-like gene family, homolog of KPP (ki se partner protein) gene in tomato. Also a member of the RopGEF (guanine nucleotide exchange factor) family, containing the novel PRONE domain (plant-specific Rop nucleotide exchanger), which is exclusively active towards members of the Rop subfamily.	ROP (rho of plants) guanine nucleotide exchange factor 6
AL5G36980	AT3G55720.1	Protein of unknown function (DUF620)		replication factor C subunit, putative (DUF620)
AL5G37040	AT3G55760.2			hypothetical protein
AL5G37060	AT3G55780.1	Glycosyl hydrolase superfamily protein		Glycosyl hydrolase superfamily protein
AL5G37140	AT3G55850.1	Amidohydrolase family	Encodes a product that might regulate nucleo-cytoplasmic trafficking of an intermediate(s) involved in phyA sig l transduction. Differs from isoform 1 only in the first few N-termi l amino acids.	Amidohydrolase family
AL5G37270	AT3G55990.1	Plant protein of unknown function (DUF828)	Encodes ESK1 (Eskimo1). A member of a large gene family of DUF231 domain proteins whose members encode a total of 45 proteins of unknown function. ESK1 functions as a negative regulator of cold acclimation. Mutations in the ESK1 gene provides strong freezing tolerance. A member of the TBL (TRICHOME BIREFRINGENCE-LIKE) gene family containing a plant-specific DUF231 (domain of unknown function) dom…	trichome birefringence-like protein (DUF828)
AL5G37340	AT3G56070.1	rotamase cyclophilin 2	rotamase cyclophilin 2 (ROC2) exhibiting peptidyl-prolyl cis-trans isomerase activity involved in sig l transduction.	rotamase cyclophilin 2
AL5G37540	AT3G56220.1	transcription regulators		transcription regulator
AL5G37570	AT3G56250.1			hypothetical protein
AL5G37580	AT3G56260.2			hypothetical protein
AL5G37660	AT3G56330.1	N2,N2-dimethylguanosine tR methyltransferase		N2,N2-dimethylguanosine tR methyltransferase
AL5G37690	AT3G56360.1			hypothetical protein
AL5G37700	AT3G56370.1	Leucine-rich repeat protein ki se family protein		Leucine-rich repeat protein ki se family protein
AL5G37740	AT3G56410.2	Protein of unknown function (DUF3133)		hypothetical protein (DUF3133)
AL5G38190	AT3G56810.1			hypothetical protein
AL5G38270	AT3G56880.1	VQ motif-containing protein		VQ motif-containing protein
AL5G38530	AT3G57050.1	cystathionine beta-lyase	Encodes second enzyme in the methionine biosynthetic pathway	cystathionine beta-lyase
AL5G38720	AT3G57230.1	AGAMOUS-like 16	MADS-box transcription factor. Expressed in leaf, root and stem, with higher R accumulation in guard cells and trichomes. AGL16 can directly interact with SVP and indirectly interact with FLC. Furthermore, the accumulation of AGL16 transcripts is modulated by miR824 (AT4G24415). The flowering time effect for the miR824/AGL16 module is more obvious in the Col-FRI background than in the Col-0 backg…	AGAMOUS-like 16
AL5G38910	AT3G57380.1	Glycosyltransferase family 61 protein		Glycosyltransferase family 61 protein
AL5G39140	AT3G57560.1	N-acetyl-l-glutamate ki se	encodes a N-acetylglutamate ki se, involved in arginine biosynthesis	N-acetyl-l-glutamate ki se
AL5G39270	AT3G57650.1	lysophosphatidyl acyltransferase 2	Encodes an endoplasmic reticulum localized protein with lysophosphatidyl acyltransferase activity.	lysophosphatidyl acyltransferase 2
AL5G39410	AT3G57760.1	Protein ki se superfamily protein		Protein ki se superfamily protein
AL5G39420	AT3G57770.1	Protein ki se superfamily protein		Protein ki se superfamily protein
AL5G39580	AT3G57930.2			rho GTPase-activating gacO-like protein
AL5G39590	AT3G57940.1	Domain of unknown function (DUF1726) ;Putative ATPase (DUF699)		G T acetyltransferase (DUF699)
AL5G39730	AT3G58060.1	Cation efflux family protein	TP8 is a tonoplast localized member of CDF family of cation transporters. It functions in roots as an Mn transporter.MTP8 transports manganese into root vacuoles of iron-deficient plants and thereby prevents inhibition of iron deficiency-induced ferric chelate reductase by manganese. In seed embryos, MTP8 is responsible for manganese and iron enrichment in the subepidermal cell layer (particularl…	Cation efflux family protein
AL5G40350	AT3G58590.1	Pentatricopeptide repeat (PPR) superfamily protein		Pentatricopeptide repeat (PPR) superfamily protein
AL5G40360	AT3G58600.1	Adaptin ear-binding coat-associated protein 1 NECAP-1		Adaptin ear-binding coat-associated protein 1 NECAP-1
AL5G40400	AT3G58640.1	Mitogen activated protein ki se ki se ki se-related		Mitogen activated protein ki se ki se ki se-like protein
AL5G40440	AT3G58680.1	multiprotein bridging factor 1B	One of three genes in A. thalia encoding multiprotein bridging factor 1, a highly conserved transcriptio l coactivator. May serve as a bridging factor between a bZIP factor and TBP. Its expression is developmentally regulated. The mR is cell-to-cell mobile.	multiprotein bridging factor 1B
AL5G41020	AT3G59140.1	multidrug resistance-associated protein 14	member of MRP subfamily	multidrug resistance-associated protein 14
AL5G41330	AT3G59420.1	crinkly4	Encodes a membrane localized protein with similarity to receptor ki ses which is involved in epidermal cell differentiation. Flowers of mutants have disorganized ovule integument growth and abnormal sepal margins. In the roots, mutants initiate more lateral roots but fewer laterals actually emerge due to defects in lateral root formation. Mutants also display disorganized columella. The root phen…	crinkly4
AL5G41380	AT3G59470.1	Far-red impaired responsive (FAR1) family protein	Encodes one of four FRS (FAR1-RELATED SEQUENCE) factor-like genes in Arabidopsis. FRS factors are characterized by having an N-termi l C2H2-type chelating motif of the WRKY- Glial Cell Missing1 family, a central core transposase domain of Mutator-like element transposases, and a C-termi l SWIM domain. The four FRF-like genes in Arabidopsis share only the N-termi l motif with FRS proteins. FRF1 ha…	Far-red impaired responsive (FAR1) family protein
AL5G41760	AT3G59690.1	IQ-domain 13		IQ-domain 13
AL5G41830	AT5G39740.2	ribosomal protein L5 B	Encodes a ribosomal protein RPL5B that is involved in ribosome biogenesis and plays a role in organ size control by promoting cell proliferation and preventing compensation in normal leaf development.	ribosomal protein L5 B
AL5G42070	AT3G59910.1	Ankyrin repeat family protein		Ankyrin repeat family protein
AL5G42120	AT3G59940.1	Galactose oxidase/kelch repeat superfamily protein	Encodes a member of a family of F-box proteins, called the KISS ME DEADLY (KMD) family, that targets type-B ARR proteins for degradation and is involved in the negative regulation of the cytokinin response. Also med as KFB50, a member of a group of Kelch repeat F-box proteins that negatively regulate phenylpropanoid biosynthesis by targeting the phenypropanoid biosynthesis enzyme phenylalanine am…	Galactose oxidase/kelch repeat superfamily protein
AL5G42140	AT3G59960.1	histone-lysine N-methyltransferase ASHH4		histone-lysine N-methyltransferase ASHH4
AL5G42460	AT3G60245.1	Zinc-binding ribosomal protein family protein		Zinc-binding ribosomal protein family protein
AL5G42470	AT3G60250.1	casein ki se II beta chain 3	Regulatory (beta) subunit of the protein ki se CK2. Involved in regulation of the circadian clock in Arabidopsis	casein ki se II beta chain 3
AL5G42500	AT3G60280.1	uclacyanin 3	Encodes blue copper-binding protein III.	uclacyanin 3
AL5G42510	AT3G60290.1	2-oxoglutarate (2OG) and Fe(II)-dependent oxyge se superfamily protein		2-oxoglutarate (2OG) and Fe(II)-dependent oxyge se superfamily protein
AL5G43100	AT3G60790.1	F-box family protein		F-box family protein
AL5G43180	AT3G60860.1	SEC7-like guanine nucleotide exchange family protein	Encodes one of the functio lly redundant ARF guanine-nucleotide exchange factors (ARF-GEFs). Functions as regulators of post-Golgi trafficking. The mR is cell-to-cell mobile.	SEC7-like guanine nucleotide exchange family protein
AL5G43370	AT3G61130.1	galacturonosyltransferase 1	Encodes a protein with putative galacturonosyltransferase activity. The mR is cell-to-cell mobile.	galacturonosyltransferase 1
AL5G43390	AT3G61150.1	homeodomain GLABROUS 1	Encodes a homeobox-leucine zipper family protein belonging to the HD-ZIP IV family.	homeodomain GLABROUS 1
AL5G43460	AT5G64450.1			NYN domain protein
AL5G43590	AT3G61320.1	Bestrophin-like protein	Encodes a bestrophin-like protein (Best1). Located in the stroma thylakoid membrane. Functions as a chloride ion channel. Proposed to modulate proton motive force partitioning by mediating chloride ion influx in the thylakoid lumen. Major isoform (based on transcript a lysis), redundant function with AtBest2.	Bestrophin-like protein
AL5G43700	AT3G61410.1			U-box ki se family protein
AL5G43880	AT5G28460.1	Pentatricopeptide repeat (PPR) superfamily protein		Pentatricopeptide repeat (PPR) superfamily protein
AL5G43890	AT3G61530.2	Phosphoenolpyruvate carboxylase family protein	Encodes a ketopentoate hydroxymethyltransferase that appears to localize to the mitochondria. This protein is expected to play a role in pantothe te (vitamin B5) biosynthesis.	Phosphoenolpyruvate carboxylase family protein
AL5G44180	AT3G61680.1	alpha/beta-Hydrolases superfamily protein	PLIP1 encodes a plastid localized phospholipase A1 involved in seed oil biosynthesis.	alpha/beta-Hydrolases superfamily protein
AL5G44350	AT3G61790.1	Protein with RING/U-box and TRAF-like domains		Protein with RING/U-box and TRAF-like domain
AL5G44360	AT3G61800.1			ENTH/VHS protein
AL5G44980	AT3G62240.1	RING/U-box superfamily protein		RING/U-box superfamily protein
AL5G45890	AT3G63070.1	Tudor/PWWP/MBT domain-containing protein	HUA and HUA-LIKE (HULK) genes act redundantly to regulate a subset of essential genes, with some (or all) family members also having specific functions. The mR is cell-to-cell mobile.	Tudor/PWWP/MBT domain-containing protein
AL5G46290	AT3G63430.1			zinc finger CCCH domain protein
AL6G10030	AT5G01020.1	Protein ki se superfamily protein		Protein ki se superfamily protein
AL6G10110	AT5G01920.1	Protein ki se superfamily protein	Chloroplast thylakoid protein ki se STN8 is specific in phosphorylation of N-termi l threonine residues in D1, D2 and CP43 proteins, and Thr-4 in PsbH protein of photosystem II. Phosphorylation of Thr-4 in the wild type required both light and prior phosphorylation at Thr-2.	Protein ki se superfamily protein
AL6G10190	AT5G01840.1	ovate family protein 1	Encodes a member of the plant specific ovate protein family. Members of this family have been shown to bind to KNOX and BELL- like TALE class homeodomain proteins. This interaction may mediate relocalization of the TALE homeodomain from the nucleus to the cytoplasm. Functions as a transcriptio l repressor that suppresses cell elongation.	ovate family protein 1
AL6G10200	AT5G01830.1	ARM repeat superfamily protein		ARM repeat superfamily protein
AL6G10240	AT5G01790.1			hypothetical protein
AL6G10250	AT5G01780.2	2-oxoglutarate-dependent dioxyge se family protein		2-oxoglutarate-dependent dioxyge se family protein
AL6G10320	AT5G01730.1	SCAR family protein 4	Encodes a member of the SCAR family.These proteins are part of a complex (WAVE) complex.The SCAR subunit activates the ARP2/3 complex which in turn act as a nucleator for actin filaments.	SCAR family protein 4
AL6G10340	AT5G01710.1	methyltransferases		methyltransferase
AL6G10420	AT5G01630.1	BRCA2-like B	Ortholog of breast cancer susceptibility protein 2. Essential at meiosis. Interacts with with both Rad51 and Dss1(I) or both Dmc1 and Dss1(I) in a tripartite complex.	BRCA2-like B
AL6G10510	AT5G01540.1	lectin receptor ki se a4.1	Encodes LecRKA4.1, a member of the lectin receptor ki se subfamily A4 (LecRKA4.1 At5g01540; LecRKA4.2 At5g01550; LecRKA4.3 At5g01560). Together with other members of the subfamily, functions redundantly in the negative regulation of ABA response in seed germi tion. Positively regulates pattern-triggered immunity.	lectin receptor ki se a4.1
AL6G10540	AT5G01510.1	Protein of unknown function, DUF647		root UVB sensitive protein (Protein of unknown function, DUF647)
AL6G10600	AT5G01470.2	S-adenosyl-L-methionine-dependent methyltransferases superfamily protein		S-adenosyl-L-methionine-dependent methyltransferases superfamily protein
AL6G10720	AT5G01400.1	HEAT repeat-containing protein	Encodes a Symplekin/Pta1 homologue which would have the potential to interact with either ESP1 or AtCstF64.	HEAT repeat-containing protein
AL6G10820	AT5G01320.1	Thiamine pyrophosphate dependent pyruvate decarboxylase family protein		Thiamine pyrophosphate dependent pyruvate decarboxylase family protein
AL6G10830	AT5G01310.1	APRATAXIN-like	Encodes a protein that has adenylylsulfate sulfohydrolase activity (E.C. 3.6.2.1) in vitro.	APRATAXIN-like protein
AL6G10900	AT5G01270.2	carboxyl-termi l domain (ctd) phosphatase-like 2	Encodes CPL2, a carboxyl-termi l domain (CTD) phosphatase that dephosphorylates CTD Ser5-PO4 of the R polymerase II complex. Regulates plant growth, stress and auxin responses.	carboxyl-termi l domain (ctd) phosphatase-like 2
AL6G10910	AT5G01260.2	Carbohydrate-binding-like fold		Carbohydrate-binding-like fold
AL6G11100	AT5G01110.1	Tetratricopeptide repeat (TPR)-like superfamily protein		Tetratricopeptide repeat (TPR)-like superfamily protein
AL6G11270	AT5G02050.1	Mitochondrial glycoprotein family protein		Mitochondrial glycoprotein family protein
AL6G11420	AT5G02190.1	Eukaryotic aspartyl protease family protein	encodes an aspartic protease, has an important role in determining cell fate during embryonic development and in reproduction processes. The loss-of-function mutation of PCS1 causes degeneration of both male and female gametophytes and excessive cell death of developing embryos during torpedo stage.	Eukaryotic aspartyl protease family protein
AL6G11700	AT5G02460.1	Dof-type zinc finger D -binding family protein		Dof-type zinc finger D -binding family protein
AL6G12000	AT5G02750.1	RING/U-box superfamily protein	Encodes an E3 ligase, SHOOT GRAVITROPISM9. Modulates the interaction between statoliths and F-Actin in gravity sensing.	RING/U-box superfamily protein
AL6G12160	AT5G02880.1	ubiquitin-protein ligase 4	encodes a ubiquitin-protein ligase containing a HECT domain. There are six other HECT-domain UPLs in Arabidopsis. The mR is cell-to-cell mobile.	ubiquitin-protein ligase 4
AL6G12470	AT5G03190.1	conserved peptide upstream open reading frame 47		peptide upstream protein
AL6G12750	AT5G03420.1	5'-AMP-activated protein ki se-related	Encodes a chloroplast-localized CBM48-containing protein that is involved in starch granule initiation. Mutants lacking PTST3 have fewer starch granules in leaf chloroplasts than the wild type. PTST3 interacts with PTST2, which is also involved in granule initiation.	5-AMP-activated protein ki se-like protein
AL6G13040	AT5G03555.1	permease, cytosine/purines, uracil, thiamine, allantoin family protein	Encodes PLUTO (plastidic nucleobase transporter), a member of the Nucleobase:Cation-Symporter1 protein family, capable of transporting purine and pyrimidine nucleobases.	permease, cytosine/purines, uracil, thiamine, allantoin family protein
AL6G13050	AT5G03560.1	Tetratricopeptide repeat (TPR)-like superfamily protein		Tetratricopeptide repeat (TPR)-like superfamily protein
AL6G13260	AT5G03730.2	Protein ki se superfamily protein	Homologous to the RAF family of serine/threonine protein ki ses. Negative regulator in the ethylene sig l transduction pathway. Interacts with the putative ethylene receptors ETR1 and ERS. Constitutively expressed.	Protein ki se superfamily protein
AL6G13290	AT5G03450.1	Transducin/WD40 repeat-like superfamily protein		Transducin/WD40 repeat-like superfamily protein
AL6G13310	AT5G03770.1	KDO transferase A	Encodes a putative KDO (3-deoxy-D-manno-octuloso te) transferase	KDO transferase A
AL6G13350	AT5G03790.1	homeobox 51	Encodes a homeodomain leucine zipper class I (HD-Zip I) meristem identity regulator that acts together with LFY to induce CAL expression. It binds to the CAL promoter proximal CAAT TTG element. LMI1 acts primarily downstream of LFY in meristem identity regulation. The interaction between LFY, LMI1 and CAL resembles a feed-forward loop transcriptio l network motif. The gene also had additio l LFY-…	homeobox 51
AL6G13400	AT5G03830.1	CDK inhibitor P21 binding protein		CDK inhibitor P21 binding protein
AL6G13570	AT5G03980.1	SGNH hydrolase-type esterase superfamily protein		SGNH hydrolase-type esterase superfamily protein
AL6G13760	AT5G04140.1	glutamate synthase 1	Encodes a gene whose sequence is similar to ferredoxin dependent glutamate synthase (Fd-GOGAT). Expression in leaves is induced by light and sucrose. Proposed to be involved in photorespiration and nitrogen assimilation. The mR is cell-to-cell mobile.	glutamate synthase 1
AL6G13850	AT5G04230.1	phenyl alanine ammonia-lyase 3	Member of Phenylalanine ammonialyase (PAL) gene family. Differs significantly from PAL1 and PAL2 and other sequenced plant PAL genes. Arabidopsis has four PALs: AT2G37040 (PAL1), AT3G53260 (PAL2), AT5G04230 (PAL3) and AT3G10340 (PAL4).	phenyl alanine ammonia-lyase 3
AL6G14030	AT5G04410.1	C domain containing protein 2	C family member, functions as a transcriptio l activator, regulates flavonoid biosynthesis under high light. The mR is cell-to-cell mobile.	C domain containing protein 2
AL6G14040	AT5G04420.2	Galactose oxidase/kelch repeat superfamily protein		Galactose oxidase/kelch repeat superfamily protein
AL6G14200	AT5G04550.1	Protein of unknown function (DUF668)		type-1 restriction enzyme mjaxp r protein (DUF668)
AL6G14420	AT5G04760.1	Duplicated homeodomain-like superfamily protein	R-R-type MYB protein which plays negative roles in salt stress and is required for ABA sig ling in Arabidopsis.	Duplicated homeodomain-like superfamily protein
AL6G14460	AT5G04810.1	pentatricopeptide (PPR) repeat-containing protein	Pentatricopeptide which is essential during the early stages of embryo development and acts in the plastid nucleoids as the factor responsible of rps12 intron 1 trans-splicing and, indirectly, in the assembly of 70S ribosomes and plastid translation.	pentatricopeptide (PPR) repeat-containing protein
AL6G14540	AT5G04870.1	calcium dependent protein ki se 1	A calcium-dependent protein ki se that can phosphorylate phenylalanine ammonia lyase (PAL), a key enzyme in pathogen defense.	calcium dependent protein ki se 1
AL6G14580	AT5G04895.1	DEA(D/H)-box R helicase family protein		DEA(D/H)-box R helicase family protein
AL6G14620	AT5G04920.1	EAP30/Vps36 family protein		EAP30/Vps36 family protein
AL6G15570	AT5G05680.1	nuclear pore complex protein-related	Encodes MOS7 (Modifier of snc1,7), homologous to human and Drosophila melanogaster nucleoporin Nup88. Resides at the nuclear envelope. Modulates the nuclear concentrations of certain defense proteins regulates defense outputs.	nuclear pore complex protein-like protein
AL6G15640	AT5G05740.2	ethylene-dependent gravitropism-deficient and yellow-green-like 2	S2P-like putative metalloprotease, also contain transmembrane helices near their C-termini and many of them, five of seven, contain a conserved zinc-binding motif HEXXH. Homolog of EGY1. Each of the EGY1 and EGY-like proteins share two additio l highly conserved motifs, the previously reported NPDG motif (aa 442ﻗ°±454 in EGY1, Rudner et al., 1999) and a newly defined GNLR motif (aa 171ﻗ°±179 in E…	ethylene-dependent gravitropism-deficient and yellow-green-like 2
AL6G15740	AT5G05830.1	RING/FYVE/PHD zinc finger superfamily protein		RING/FYVE/PHD zinc finger superfamily protein
AL6G16350	AT5G06310.1	Nucleic acid-binding, OB-fold-like protein	Encodes AtPOT1b. Note on nomenclature: different mes have been given to Arabidopsis POT-like genes (Kuchar and Fajkus, 2004; Shakirov et al, 2005; Tani and Murata, 2005). According to a unifying nomenclature (Surovtseva et al, 2007), At2g05210 (previously med AtPOT1) is desig ted AtPOT1a, while At5g06310 (previously med AtPOT2) is desig ted AtPOT1b.	Nucleic acid-binding, OB-fold-like protein
AL6G16620	AT5G06530.2	ABC-2 type transporter family protein	Encodes ABCG22, an ABC transporter gene. Mutation results in increased water transpiration and drought susceptibility.	ABC-2 type transporter family protein
AL6G16640	AT5G06550.1		Encodes a HR demethylase that acts as a positive regulator of seed germi tion in the PHYB-PIL5-SOM pathway.	transferring glycosyl group transferase
AL6G16670	AT5G06580.1	FAD-linked oxidases family protein	Encodes a protein with glycolate dehydroge se activity, which was shown to complement various subunits of the E. coli glycolate oxidase complex. It has not been ruled out that the enzyme might be involved in other catalytic activities in vivo.	FAD-linked oxidases family protein
AL6G16680	AT5G06590.1			hypothetical protein
AL6G16700	AT5G06610.1	Protein of unknown function (DUF620)		lipase (DUF620)
AL6G16710	AT5G06620.1	SET domain protein 38		SET domain protein 38
AL6G16880	AT5G06770.1	KH domain-containing protein / zinc finger (CCCH type) family protein	KHZ2 is a CCCH zinc-finger and KH domain protein belonging to the VII subfamily. It is expressed throughout the plant. Highly similar to KHZ1.Double mutants with khz1 are late flowering. Overexpression leads to increased rates of leaf senescence.	KH domain-containing protein / zinc finger (CCCH type) family protein
AL6G16980	AT5G06860.1	polygalacturo se inhibiting protein 1	Encodes a polygalacturo se inhibiting protein involved in defense response. PGIPs inhibit the function of cell wall pectin degrading enzymes such as those produced by fungal pathogens. PGIP1 is induced by fungal infection. Suppressed in the proton sensitive stop1-mutant, but the transcription level was recovered by transformation of STOP2. Knockout mutant showed severe damage in the root tip in l…	polygalacturo se inhibiting protein 1
AL6G17050	AT5G06905.1	cytochrome P450, family 712, subfamily A, polypeptide 2	member of CYP712A	cytochrome P450, family 712, subfamily A, polypeptide 2
AL6G17530	AT5G07290.1	MEI2-like 4	AML4 A member of mei2-like gene family, predomi ntly plant-based family of genes encoding R binding proteins with characteristic presence of a highly conserved R binding motif first described in the mei2 gene of the fission yeast S. pombe. In silico a lyses reveal nine mei2 -like genes in A. thalia . They were grouped into four distinct clades, based on overall sequence similarity and subfamily-s…	MEI2-like 4
AL6G17670	AT5G07370.2	inositol polyphosphate ki se 2 alpha	Encodes inositol polyphosphate ki se, which phosphorylates inositol 1,4,5-triphosphate and inositol 1,3,4,5-tetrakisphosphate to generate inositol 1,3,4,5,6-pentakisphosphate. Acts redundantly with ATIPK2beta during pollen development, pollen tube guidance and embryogenesis. The mR is cell-to-cell mobile.	inositol polyphosphate ki se 2 alpha
AL6G17680	AT5G07380.2			hypothetical protein
AL6G17730	AT5G07430.1	Pectin lyase-like superfamily protein		Pectin lyase-like superfamily protein
AL6G17790
AL6G17870	AT5G07560.1	glycine-rich protein 20	Lipid-binding oleosins, glycine-rich protein.	glycine-rich protein 20
AL6G17890	AT5G07580.1	Integrase-type D -binding superfamily protein	encodes a member of the ERF (ethylene response factor) subfamily B-3 of ERF/AP2 transcription factor family. The protein contains one AP2 domain. There are 18 members in this subfamily including ATERF-1, ATERF-2, AND ATERF-5.	ethylene-responsive transcription factor
AL6G18060	AT5G07690.1	myb domain protein 29	Encodes a putative transcription factor (MYB29) that acts as a negative regulator of mitochondrial stress responses.	myb domain protein 29
AL6G18070	AT5G07700.1	myb domain protein 76	Encodes a putative transcription factor (MYB76).	myb domain protein 76
AL6G18550	AT5G08160.1	serine/threonine protein ki se 3	Encodes a serine/threonine protein ki se.	serine/threonine protein ki se 3
AL6G18600	AT5G23090.1	nuclear factor Y, subunit B13		nuclear factor Y, subunit B13
AL6G18660	AT5G08260.1	serine carboxypeptidase-like 35		serine carboxypeptidase-like 35
AL6G18880	AT5G08415.1	Radical SAM superfamily protein		Radical SAM superfamily protein
AL6G18890	AT5G08420.1	R -binding KH domain-containing protein		R -binding KH domain-containing protein
AL6G19330	AT5G08600.2	U3 ribonucleoprotein (Utp) family protein		U3 ribonucleoprotein (Utp) family protein
AL6G19370	AT5G08640.2	flavonol synthase 1	Encodes a flavonol synthase that catalyzes formation of flavonols from dihydroflavonols. Co-expressed with CHI and CHS (qRT-PCR).	flavonol synthase 1
AL6G19380	AT5G08650.1	Small GTP-binding protein		Small GTP-binding protein
AL6G19400	AT5G08690.1	ATP synthase alpha/beta family protein	Encodes the mitochondrial ATP synthase beta-subunit. This subunit is encoded by a multigene family of three members (At5g08670, At5g08680, At5g08690) that shared 98% sequence identity at the amino acid level. The mR is cell-to-cell mobile.	ATP synthase alpha/beta family protein
AL6G19530	AT5G08780.1	winged-helix D -binding transcription factor family protein		winged-helix D -binding transcription factor family protein
AL6G19850	AT5G09450.1	Tetratricopeptide repeat (TPR)-like superfamily protein		Tetratricopeptide repeat (TPR)-like superfamily protein
AL6G20060	AT5G09640.1	serine carboxypeptidase-like 19	encodes a serine carboxypeptidase-like (SCPL) protein. Mutants accumulate si poylglucose instead of si poylcholine, and have increased levels of choline and decreased activity of the enzyme si poylglucose:choline si poyltransferase.	serine carboxypeptidase-like 19
AL6G20070	AT5G09650.1	pyrophosphorylase 6	Encodes a protein with inorganic pyrophosphatase activity.	pyrophosphorylase 6
AL6G20250	AT5G09840.1	Putative endonuclease or glycosyl hydrolase		Putative endonuclease or glycosyl hydrolase
AL6G20320	AT5G09900.1	26S proteasome regulatory subunit, putative (RPN5)	Encodes one of two isoforms for the 26S proteasome regulatory protein (RN) subunit RPN5. For many functions it acts redundantly with the paralogous gene RPN5b but also appears to exert independent effects.	26S proteasome regulatory subunit, putative (RPN5)
AL6G20330	AT5G09910.1	Ras-related small GTP-binding family protein		Ras-related small GTP-binding family protein
AL6G20680	AT5G10190.1	Major facilitator superfamily protein		Major facilitator superfamily protein
AL6G21080	AT5G10550.1	global transcription factor group E2	This gene is predicted to encode a bromodomain-containing protein. A plant line expressing R i constructs targeted against GTE7 shows some resistance to agrobacterium-mediated root transformation.	global transcription factor group E2
AL6G21180	AT5G10650.1	RING/U-box superfamily protein		RING/U-box superfamily protein
AL6G21300	AT5G10745.1			transmembrane protein
AL6G21460	AT5G10900.1	Calcineurin-like metallo-phosphoesterase superfamily protein		Calcineurin-like metallo-phosphoesterase superfamily protein
AL6G21490	AT5G10930.1	CBL-interacting protein ki se 5	Encodes CBL-interacting protein ki se 5 (CIPK5).	CBL-interacting protein ki se 5
AL6G21570	AT5G10970.1	C2H2 and C2HC zinc fingers superfamily protein		C2H2 and C2HC zinc fingers superfamily protein
AL6G21610	AT5G11010.2	Pre-mR cleavage complex II protein family		Pre-mR cleavage complex II protein family
AL6G21750	AT5G11130.1	Exostosin family protein		Exostosin family protein
AL6G21790	AT5G11190.1	Integrase-type D -binding superfamily protein	Encodes a member of the ERF (ethylene response factor) subfamily B-6 of ERF/AP2 transcription factor family. The protein contains one AP2 domain. There are 12 members in this subfamily including RAP2.11.	Integrase-type D -binding superfamily protein
AL6G21860	AT5G11230.1	Nucleotide-sugar transporter family protein		Nucleotide-sugar transporter family protein
AL6G22100	AT5G11440.1	CTC-interacting domain 5	Interacts with PAB (poly A binding protein) in yeast two hybrid experiments. Contains PAM2 motif, a PABC interacting domain.	CTC-interacting domain 5
AL6G22180	AT5G11510.1	myb domain protein 3r-4	Arabidopsis thalia putative c-myb-like transcription factor MYB3R-4. Functions in powdery mildew induced host endoreduplication at the site of infection.	myb domain protein 3r-4
AL6G22210	AT5G11540.1	D-arabinono-1,4-lactone oxidase family protein	Encodes a homolog of rat L-gulono-1,4-lactone (L-GulL) oxidase that is involved in the biosynthesis of L-ascorbic acid.	D-arabinono-1,4-lactone oxidase family protein
AL6G22350	AT5G11640.1	Thioredoxin superfamily protein		Thioredoxin superfamily protein
AL6G22650	AT5G11890.1			harpin-induced protein
AL6G23060	AT5G12250.1	beta-6 tubulin	Encodes a beta-tubulin. Expression of TUB6 has been shown to decrease in response to cold treatment.	beta-6 tubulin
AL6G23200	AT5G12400.1	D binding;zinc ion binding;D binding		PHD-finger and D binding domain-containing protein
AL6G23430	AT5G12870.1	myb domain protein 46	Encodes MYB46, member of the R2R3 factor gene family. Modulates Disease Susceptibility to Botrytis cinerea.	myb domain protein 46
AL6G23510	AT5G12940.1	Leucine-rich repeat (LRR) family protein		Leucine-rich repeat (LRR) family protein
AL6G23720	AT5G13120.1	cyclophilin 20-2	Encodes a lume l cyclophilin with peptidyl-prolyl isomerase activity that is associated with the D(P)H dehydroge se complex in stromal regions of the thylakoid membrane. It is likely to be important for the accumulation of the hydrophobic domain of the D(P)H dehydroge se complex. This complex is associated with PSI and is responsible for the reduction of plastoquinone.	cyclophilin 20-2
AL6G23840	AT5G13230.1	Tetratricopeptide repeat (TPR)-like superfamily protein		Tetratricopeptide repeat (TPR)-like superfamily protein
AL6G23990	AT5G13370.1	Auxin-responsive GH3 family protein	IBA - specific acyl acid amido synthetase which conjugates glutamine to IBA. It is involved in generating i ctive and/or storage forms of IBA in the seedling, root, and silique. May play a role in auxin homeostasis by modulating the levels of IBA for peroxisomal conversion to IAA.	Auxin-responsive GH3 family protein
AL6G24140	AT5G13520.1	peptidase M1 family protein		peptidase M1 family protein
AL6G24150	AT5G13530.1	protein ki ses;ubiquitin-protein ligases	Encodes KEEP ON GOING (KEG), a RING E3 ligase involved in abscisic acid sig ling. KEG is essential for Arabidopsis growth and development. ABA promotes KEG degradation via the ubiquitin dependent 26S proteasome pathway.	protein ki ses
AL6G24160	AT5G13550.1	sulfate transporter 4.1	Encodes a sulfate transporter.	sulfate transporter 4.1
AL6G24170	AT5G13560.1			structural mainte nce of chromosomes protein
AL6G24180	AT5G13570.1	decapping 2	Encodes DCP2 with mR decapping activity. DCP2 forms a mR decapping complex with DCP1 (At1g08370) and VCS (VARICOSE) (At3g13300). Recombi nt DCP2 is enzymatically active in vitro, generating from capped mR s m7GDP, and 5ﻗ°ﻷ-phosphorylated mR s. DCP1, DCP2 and VCS colocalize in cytoplasmic loci, which are putative Arabidopsis mR processing bodies. Null mutants of DCP1, DCP2, and VCS accumulate capp…	decapping 2
AL6G24200	AT5G13590.1			hypothetical protein
AL6G24260	AT5G13650.1	elongation factor family protein	Encodes SVR3, a putative chloroplast TypA translation elongation GTPase. Loss of SVR3 suppresses variegation mediated by var2. SVR3 is essential for plantsﻗ°ﻷ ability to develop functio l chloroplasts under chilling stress (8C), but not at normal temperature (22C).	elongation factor family protein
AL6G24280	AT5G13670.1	nodulin MtN21 /EamA-like transporter family protein	nodulin MtN21-like transporter family protein	nodulin MtN21 /EamA-like transporter family protein
AL6G24390	AT5G13770.1	Pentatricopeptide repeat (PPR-like) superfamily protein		Pentatricopeptide repeat (PPR-like) superfamily protein
AL6G24640	AT5G13980.2	Glycosyl hydrolase family 38 protein		Glycosyl hydrolase family 38 protein
AL6G24820	AT3G27090.1	DCD (Development and Cell Death) domain protein		DCD (Development and Cell Death) domain protein
AL6G24910	AT5G14230.1			ankyrin
AL6G24960
AL6G25040	AT5G14340.1	myb domain protein 40	Member of the R2R3 factor gene family.	myb domain protein 40
AL6G25180	AT5G14450.1	GDSL-like Lipase/Acylhydrolase superfamily protein	GDSL-motif esterase/acyltransferase/lipase. Enzyme group with broad substrate specificity that may catalyze acyltransfer or hydrolase reactions with lipid and non-lipid substrates.	GDSL-like Lipase/Acylhydrolase superfamily protein
AL6G25190	AT5G14460.1	Pseudouridine synthase family protein		Pseudouridine synthase family protein
AL6G25330	AT5G14570.1	high affinity nitrate transporter 2.7	Encodes ATNRT2.7, a nitrate transporter that controls nitrate content in seeds. Expression is detected in reproductive organs and peaks in seeds. Localized to the vacuolar membrane.	high affinity nitrate transporter 2.7
AL6G25350	AT5G14590.1	Isocitrate/isopropylmalate dehydroge se family protein		Isocitrate/isopropylmalate dehydroge se family protein
AL6G25360	AT5G14600.1	S-adenosyl-L-methionine-dependent methyltransferases superfamily protein		S-adenosyl-L-methionine-dependent methyltransferases superfamily protein
AL6G25400	AT5G14620.1	domains rearranged methyltransferase 2	A putative D methyltransferase with rearranged catalytic domains; similar to mammalian DNMT3 methyltransferases; contains UBA domains. The 3'-end proximal part of the gene coding region is highly methylated at both adenine and cytosine residues.	domains rearranged methyltransferase 2
AL6G25410	AT5G14640.1	shaggy-like ki se 13		shaggy-like ki se 13
AL6G25600	AT5G14800.1	pyrroline-5- carboxylate (P5C) reductase	Delta 1-pyrroline-5-carboxylate reductase, catalyzes the fi l step in proline biosynthesis from glutamate and ornithine.In situ hybridization indicated that under normal growth conditions, the highest concentration of P5CR transcripts occurs in the cortical parenchyma, phloem, vascular cambium and pith parenchyma in the vicinity of the protoxylem. Single gene in Arabidopsis.	pyrroline-5- carboxylate (P5C) reductase
AL6G25620	AT5G14850.1	Alg9-like mannosyltransferase family	Encodes a putative mannosyltransferase homolog to human PIG-B and yeast GPI10, both of which are involved in the biosynthesis of glycosylphosphatidylinositol (GPI) anchors. Disruption of the gene affects COBRA-LIKE10 localization, a GPI-anchored protein (GPI-AP) important for pollen tube growth and guidance.	Alg9-like mannosyltransferase family
AL6G25660	AT5G14890.1	NHL domain-containing protein		potassium transporter
AL6G25990	AT5G15170.1	tyrosyl-D phosphodiesterase-related		tyrosyl-D phosphodiesterase-like protein
AL6G26190	AT5G15310.1	myb domain protein 16	Member of the R2R3 factor gene family.	myb domain protein 16
AL6G26220	AT5G15340.1	Pentatricopeptide repeat (PPR) superfamily protein		Pentatricopeptide repeat (PPR) superfamily protein
AL6G26380	AT3G02090.1	Insuli se (Peptidase family M16) protein		Insuli se (Peptidase family M16) protein
AL6G26470	AT5G15610.2	Proteasome component (PCI) domain protein		Proteasome component (PCI) domain protein
AL6G27050	AT5G16170.1	Core-2/I-branching beta-1,6-N-acetylglucosaminyltransferase family protein		Core-2/I-branching beta-1,6-N-acetylglucosaminyltransferase family protein
AL6G27070	AT5G16190.1	cellulose synthase like A11	encodes a gene similar to cellulose synthase	cellulose synthase like A11
AL6G27120	AT5G16230.1	Plant stearoyl-acyl-carrier-protein desaturase family protein	Encodes one of two &#8710;9 palmitoyl-ACP desaturases responsible for the biosynthesis of &#969;-7 fatty acids in the maturing endosperm.	Plant stearoyl-acyl-carrier-protein desaturase family protein
AL6G27440	AT5G16500.1	Protein ki se superfamily protein	Encodes a receptor-like cytoplasmic ki se localized in the membrane of pollen tube tip regions that controls micropylar pollen tube guidance in Arabidopsis.	Protein ki se superfamily protein
AL6G27450	AT1G64260.1	MuDR family transposase		MuDR family transposase
AL6G27480	AT5G16530.1	Auxin efflux carrier family protein	Encodes PIN5, an atypical member of the PIN family. PIN5 is a functio l auxin transporter that is required for auxin-mediated development. PIN5 does not have a direct role in cell-to-cell transport but regulates intracellular auxin homeostasis and metabolism. PIN5 localizes, unlike other characterized plasma membrane PIN proteins, to endoplasmic reticulum (ER), presumably mediating auxin flow fro…	Auxin efflux carrier family protein
AL6G27520	AT5G16560.1	Homeodomain-like superfamily protein	Encodes a KA DI protein (KAN) that regulates organ polarity in Arabidopsis. KAN is required for abaxial identity in both leaves and carpels, and encodes a nuclear-localized protein in the GARP family of putative transcription factors. Together with KAN2, this gene appears to be involved in the development of the carpel and the outer integument of the ovule.Along with KAN2 and KAN4, KAN1 appears t…	Homeodomain-like superfamily protein
AL6G27680	AT5G16680.1	RING/FYVE/PHD zinc finger superfamily protein		RING/FYVE/PHD zinc finger superfamily protein
AL6G27740	AT5G16730.1	Plant protein of unknown function (DUF827)	Encodes a microtubule-associated protein. The mR is cell-to-cell mobile.	weak chloroplast movement under blue light protein (DUF827)
AL6G27770	AT5G16760.1	Inositol 1,3,4-trisphosphate 5/6-ki se family protein	Encodes a inositol 1,3,4-trisphosphate 5/6-ki se.	Inositol 1,3,4-trisphosphate 5/6-ki se family protein
AL6G27850	AT5G16830.1	syntaxin of plants 21	member of SYP2 Gene Family. Over-expression of the gene in tobacco protoplasts leads to a disruption of vacuolar transport from the prevacuolar compartment (PVC) to the vacuole, but not from the Golgi apparatus to the plasma membrane.	syntaxin of plants 21
AL6G27970	AT5G16960.1	Zinc-binding dehydroge se family protein		Zinc-binding dehydroge se family protein
AL6G28000	AT5G17000.1	Zinc-binding dehydroge se family protein		Zinc-binding dehydroge se family protein
AL6G28200	AT5G17160.1			aspartic/glutamic acid-rich protein
AL6G28240	AT5G17190.1			B-cell receptor-associated-like protein
AL6G28300	AT5G17250.1	Alkaline-phosphatase-like family protein		Alkaline-phosphatase-like family protein
AL6G28520	AT5G17450.1	Heavy metal transport/detoxification superfamily protein		Heavy metal transport/detoxification superfamily protein
AL6G28530	AT5G17460.1			glutamyl-tR (Gln) amidotransferase subunit C
AL6G28640	AT5G17550.1	peroxin 19-2	Encodes the predomi nt PEX19 peroxin isoform, a cytosolic chaperone for peroxisome membrane proteins (PMPs) that delivers PMPs to the endoplasmic reticulum or peroxisomal membrane. It is predomi ntly cytosolic, forms dimers, promotes peroxisome function and is essential for viability. The protein is farnesylated in vivo through the actions of ERA1 and PLP.	peroxin 19-2
AL6G28650	AT5G17560.1	BolA-like family protein		BolA-like family protein
AL6G28960	AT5G17860.1	calcium exchanger 7		calcium exchanger 7
AL6G29060	AT4G16950.2	Disease resistance protein (TIR-NBS-LRR class) family	Contains a putative nucleotide binding site and leucine-rich repeats. Similar to the plant resistance genes N and L6, and to the toll and interleukin-1 receptors. Confers resistance to Peronospora parasitica.Redundant function together with SIKIC1 and 3 in SNC1-mediated autoimmunity. Protein levels controlled by MUSE1 and MUSE2.	Disease resistance protein (TIR-NBS-LRR class) family
AL6G29100	AT5G18000.1	VERDANDI	Encodes VERDANDI (VDD), a putative transcription factor belonging to the reproductive meristem (REM) family. VDD is a direct target of the MADS domain ovule identity complex. Mutation in VDD affects embryo sac differentiation.	VERDANDI
AL6G29310	AT5G18110.1	novel cap-binding protein		Putative cap-binding protein
AL6G29350	AT5G18150.1	Methyltransferase-related protein		Methyltransferase-related protein
AL6G29380	AT5G18180.1	H/ACA ribonucleoprotein complex, subunit Gar1/ f1 protein		H/ACA ribonucleoprotein complex, subunit Gar1/ f1 protein
AL6G29470	AT5G18250.1			transmembrane protein
AL6G29610	AT5G18380.1	Ribosomal protein S5 domain 2-like superfamily protein		Ribosomal protein S5 domain 2-like superfamily protein
AL6G29720	AT5G18470.1	Curculin-like (mannose-binding) lectin family protein		Curculin-like (mannose-binding) lectin family protein
AL6G29730	AT5G18475.1	Pentatricopeptide repeat (PPR) superfamily protein		Pentatricopeptide repeat (PPR) superfamily protein
AL6G29740	AT5G18480.1	plant glycogenin-like starch initiation protein 6	Encodes an IPC (inositol phosphorylceramide) glucuronosyltransferase. Defects in transmission via the pollen are evident but the defect in transmission through the male gametophyte is not due to improper pollen development or i bility of pollen tubes to germi te and grow. Using a pollen specific complementation strategy to obtain homozygotes, loss of function results in constitutive hypersensitiv…	plant glycogenin-like starch initiation protein 6
AL6G29750	AT5G18490.1	Plant protein of unknown function (DUF946)		vacuolar sorting-associated protein (DUF946)
AL6G29800	AT5G18525.1	protein serine/threonine ki ses;protein tyrosine ki ses;ATP binding;protein ki ses	Encodes a BEACH domain containing protein that is involved in targeting storage proteins to the protein storage vacuoles and effector triggered immunity to Psuedomo s syringae.	protein serine/threonine ki se
AL6G29850	AT5G18580.1	tonneau 2 (TON2)	fass mutants have aberrant cell shapes due to defects in arrangement of cortical microtubules. Encodes a protein highly conserved in higher plants and similar in its C-termi l part to B' regulatory subunits of type 2A protein phosphatases. Interacts with an Arabidopsis type A subunit of PP2A in the yeast two-hybrid system.	tonneau 2 (TON2)
AL6G29900	AT5G18630.1	alpha/beta-Hydrolases superfamily protein		alpha/beta-Hydrolases superfamily protein
AL6G29910	AT5G18640.1	alpha/beta-Hydrolases superfamily protein		alpha/beta-Hydrolases superfamily protein
AL6G29920	AT5G18650.1	CHY-type/CTCHY-type/RING-type Zinc finger protein	Encodes a RING-type E3 ubiquitin ligase that interacts with and ubiquiti tes MYB30, leads to MYB30 proteasomal degradation and downregulation of its transcriptio l activity. Since MYB30 is a positive regulator of Arabidopsis HR and defence responses, MIEL1 is involved in the negative regulation of these processes. The mR is cell-to-cell mobile.	CHY-type/CTCHY-type/RING-type Zinc finger protein
AL6G29930	AT5G18660.1	D(P)-binding Rossmann-fold superfamily protein	Encodes a protein with 3,8-divinyl protochlorophyllide a 8-vinyl reductase activity. Mutants accumulate divinyl chlorophyll rather than monovinyl chlorophyll.	D(P)-binding Rossmann-fold superfamily protein
AL6G29950	AT5G18670.1	beta-amylase 3	putative beta-amylase BMY3 (BMY3)	beta-amylase 3
AL6G29970	AT5G18690.1	arabinogalactan protein 25		arabinogalactan protein 25
AL6G29980	AT5G18700.1	Protein ki se family protein with ARM repeat domain	Encodes a microtubule-associated ki se-like protein RUNKEL (RUK). Contains a putative serine/threonine ki se domain and a microtubule-binding domain. RUK directly binds to microtubules in vitro and colocalizes with mitotic preprophase band, spindle, and phragmoplast in vivo. Required for cell plate expansion in cytokinesis.	ki se family with ARM repeat domain-containing protein
AL6G30000	AT5G18730.1			D J heat shock amino-termi l domain protein
AL6G30030	AT5G18730.1			D J heat shock amino-termi l domain protein
AL6G30080	AT5G18750.1	D J heat shock N-termi l domain-containing protein		D J heat shock N-termi l domain-containing protein
AL6G30180	AT5G18820.1	TCP-1/cpn60 chaperonin family protein	Encodes a subunit of chloroplasts chaperonins that are involved in mediating the folding of newly synthesized, translocated, or stress-de tured proteins. Cpn60 subunits are: Cpn60alpha1 (At2g28000), AtCpn60alpha2 (At5g18820), AtCpn60beta1 (At1g55490), AtCpn60beta2 (At3g13470), AtCpn60beta3 (At5g56500), AtCpn60beta4 (At1g26230).	TCP-1/cpn60 chaperonin family protein
AL6G30220	AT5G18860.1	inosine-uridine preferring nucleoside hydrolase family protein	Encodes a purine nucleoside hydrolase active in the apoplast. It might play a role in salvaging extracellular ATP. NSH3 transcript levels rise in response to jasmonic acid and wounding.	inosine-uridine preferring nucleoside hydrolase family protein
AL6G30280	AT5G18930.1	Adenosylmethionine decarboxylase family protein		Adenosylmethionine decarboxylase family protein
AL6G30330	AT5G18980.1	ARM repeat superfamily protein		ARM repeat superfamily protein
AL6G30400	AT5G19040.1	isopentenyltransferase 5	Encodes cytokinin synthase.	isopentenyltransferase 5
AL6G30520	AT5G19100.1	Eukaryotic aspartyl protease family protein		Eukaryotic aspartyl protease family protein
AL6G30540	AT5G19120.1	Eukaryotic aspartyl protease family protein		Eukaryotic aspartyl protease family protein
AL6G31120	AT5G19610.1	GNOM-like 2		GNOM-like 2
AL6G31280	AT5G19760.1	Mitochondrial substrate carrier family protein	Encodes a novel mitochondrial carrier capable of transporting both dicarboxylates (such as malate, oxaloacetate, oxoglutarate, and maleate) and tricarboxylates (such as citrate, isocitrate, cis-aconitate, and trans-aconitate).	Mitochondrial substrate carrier family protein
AL6G31360	AT5G19840.1	2-oxoglutarate (2OG) and Fe(II)-dependent oxyge se superfamily protein		2-oxoglutarate (2OG) and Fe(II)-dependent oxyge se superfamily protein
AL6G31370	AT5G19850.1	alpha/beta-Hydrolases superfamily protein		alpha/beta-Hydrolases superfamily protein
AL6G31380	AT5G19855.1	Chaperonin-like RbcX protein	Encodes a chloroplast stromal localized RbcX protein that acts as a chaperone in the folding of Rubisco.	Chaperonin-like RbcX protein
AL6G31520	AT5G19990.1	regulatory particle triple-A ATPase 6A	26S proteasome AAA-ATPase subunit The mR is cell-to-cell mobile.	regulatory particle triple-A ATPase 6A
AL6G31580	AT5G20040.1	isopentenyltransferase 9	Encodes tR isopentenyltransferase AtIPT9.	isopentenyltransferase 9
AL6G31850	AT5G20300.2	Avirulence induced gene (AIG1) family protein	Encodes Toc90, part of the TOC (translocon at the outer chloroplast membrane) machinery involved in the import of nucleus-encoded proteins into the chloroplast.	Avirulence induced gene (AIG1) family protein
AL6G31910	AT5G20350.1	Ankyrin repeat family protein with DHHC zinc finger domain	Encodes a protein containing ankyrin and DHHC-CRD domain. Acts to restrict the size of the swelling that forms at the beginning of root hair cell growth, possibly by a mechanism that requires RHD1. Mutant displays defects in both root hair and pollen tube growth. The mR is cell-to-cell mobile.	Ankyrin repeat family protein with DHHC zinc finger domain-containing protein
AL6G32000	AT5G20440.1	Mob1/phocein family protein		Mob1/phocein family protein
AL6G32100
AL6G32180	AT5G20635.1		Encodes an atypical heterotrimeric G-protein gamma-subunit involved in guard cell K+-channel regulation and morphological development.	guanine nucleotide-binding protein subunit gamma
AL6G32240	AT5G20680.1	TRICHOME BIREFRINGENCE-LIKE 16	Encodes a member of the TBL (TRICHOME BIREFRINGENCE-LIKE) gene family containing a plant-specific DUF231 (domain of unknown function) domain. TBL gene family has 46 members, two of which (TBR/AT5G06700 and TBL3/AT5G01360) have been shown to be involved in the synthesis and deposition of secondary wall cellulose, presumably by influencing the esterification state of pectic polymers. A nomenclature…	TRICHOME BIREFRINGENCE-LIKE 16
AL6G32270	AT5G20710.1	beta-galactosidase 7		beta-galactosidase 7
AL6G32320	AT5G20810.1	SAUR-like auxin-responsive protein family		SAUR-like auxin-responsive protein family
AL6G32490	AT5G20930.1	Protein ki se superfamily protein	Nuclear serine/threonine protein ki se that requires a coiled-coil region for oligomerization and catalytic activity. Required for leaf and flower development and is involved in the regulation of R interference. Expression localized to the developing style by stage 13.	Protein ki se superfamily protein
AL6G32580	AT5G21030.1	PAZ domain-containing protein / piwi domain-containing protein		PAZ domain-containing protein / piwi domain-containing protein
AL6G32600	AT5G21050.1			hyccin
AL6G32750	AT5G21140.1	embryo defective 1379	Encodes a nuclear localized, structural subunit of the SMC 5/6 complex and a non- SMC element. Loss of function results in abnormal cell division and embryo lethality. A lysis of partially rescued lines indicates a role in double strand break D repair. Similar phenotype to NSE3 which it also interacts with.	embryo defective 1379
AL6G32900	AT5G21940.1			hybrid sig l transduction histidine ki se M-like protein
AL6G32990	AT5G22030.1	ubiquitin-specific protease 8		ubiquitin-specific protease 8
AL6G33320	AT5G22310.1			trichohyalin-like protein
AL6G33350	AT5G22330.1	P-loop containing nucleoside triphosphate hydrolases superfamily protein		P-loop containing nucleoside triphosphate hydrolases superfamily protein
AL6G33370	AT5G22350.1	Protein of unknown function (DUF1022)		fission ELM1-like protein (DUF1022)
AL6G33480	AT5G22460.1	alpha/beta-Hydrolases superfamily protein		alpha/beta-Hydrolases superfamily protein
AL6G33630	AT5G22730.1	F-box/RNI-like/FBD-like domains-containing protein		F-box/RNI-like/FBD-like domains-containing protein
AL6G34210	AT5G23040.1	Protein of unknown function (DUF3353)	Encodes a protein that e bles protochlorophillide's binding to pPORA's transit sequence, regulating pPORA's translocation into the plastid stroma, and blocking movement of the translocating polypeptide chain back into the cytosol. Causes Bax mediated lethality in yeast by generating reactive oxygen species and this effect is suppressed by AtBI-1.	cell growth defect factor-like protein (DUF3353)
AL6G34220	AT5G23050.1	acyl-activating enzyme 17		acyl-activating enzyme 17
AL6G34260	AT5G23070.1	Thymidine ki se	Encodes a thymidine ki se that salvages D precursors. The pyrimidine salvage pathway is crucial for chloroplast development and genome replication, as well as for the mainte nce of its integrity.	Thymidine ki se
AL6G34410	AT5G23210.1	serine carboxypeptidase-like 34		serine carboxypeptidase-like 34
AL6G34580	AT5G23320.1	homolog of yeast STE14 A	Encodes a prenylcysteine alpha-carboxyl methyltransferase involved in methylation of isoprenylated proteins. This protein appears to have lower catalytic activity and a lower transcript expression level than the other ICMT present in Arabidopsis (At5g08335). A lysis of ICMT R i lines suggests that this protein may be involved in flower and stem development.	S-isoprenylcysteine O-methyltransferase
AL6G34650	AT5G23390.1	Plant protein of unknown function (DUF639)		polygalacturo se inhibitor (DUF639)
AL6G34720	AT5G23430.1	Transducin/WD40 repeat-like superfamily protein	One of four katanin p80 subunits. Involved in targeting of katanin complex to crossover and branch points to properly sever microtubules.	Transducin/WD40 repeat-like superfamily protein
AL6G34910	AT5G23630.1	phosphate deficiency response 2	A member of the eukaryotic type V subfamily (P5) of P-type ATPase cation pumps; MIA is most similar to the human P5 ATPase ATY2(44% identity) and to Spf1p from S. cerevisiae (41% identity). Highly abundant in the endoplasmic reticulum and small vesicles of developing pollen grains and tapetum cells. T-D insertio l mutants of MIA suffer from imbalances in cation homeostasis and exhibit a severe re…	phosphate deficiency response 2
AL6G35050	AT5G23770.2	DOMAIN OF UNKNOWN FUNCTION 724 8	Member of the plant-specific DUF724 protein family. Arabidopsis has 10 DUF724 proteins. Loss of function mutant has a WT phenotype	agenet domain protein (DOMAIN OF UNKNOWN FUNCTION 724 8)
AL6G35060
AL6G35120	AT5G23860.2	tubulin beta 8	beta-tubulin, preferentially expressed in endodermal and phloem cells of primary roots and in the vascular tissues of leaves, stems, and flowers. The mR is cell-to-cell mobile.	tubulin beta 8
AL6G35210	AT5G23900.1	Ribosomal protein L13e family protein		Ribosomal protein L13e family protein
AL6G35320	AT5G24000.1	Protein of unknown function (DUF819)		keratin-associated protein (DUF819)
AL6G35330	AT5G24010.1	Protein ki se superfamily protein		Protein ki se superfamily protein
AL6G35430	AT5G24080.1	Protein ki se superfamily protein		Protein ki se superfamily protein
AL6G35700	AT5G24280.1	gamma-irradiation and mitomycin c induced 1	Encodes GMI1, a structural-mainte nce-of-chromosomes-hinge domain-containing protein. Involved in somatic homologous recombi tion.	gamma-irradiation and mitomycin c induced 1
AL6G35740	AT5G24300.2	Glycogen/starch synthases, ADP-glucose type	SSI is a plastidial enzyme and crucial for the synthesis of normal amylopectin in the leaves of Arabidopsis. The absence of SSI results in a deficiency in the number of shorter glucans which in turn affect the formation and connection of the amylopectin clusters in starch.	Glycogen/starch synthases, ADP-glucose type
AL6G35840	AT5G24320.1	Transducin/WD40 repeat-like superfamily protein		Transducin/WD40 repeat-like superfamily protein
AL6G35970	AT5G24390.1	Ypt/Rab-GAP domain of gyp1p superfamily protein		Ypt/Rab-GAP domain of gyp1p superfamily protein
AL6G36010	AT5G24430.1	Calcium-dependent protein ki se (CDPK) family protein		Calcium-dependent protein ki se (CDPK) family protein
AL6G36020
AL6G36050	AT5G24470.1	pseudo-response regulator 5	Encodes a pseudo-response regulator whose mutation affects various circadian-associated biological events such as flowering time in the long-day photoperiod conditions, red light sensitivity of seedlings during early photomorphogenesis, and the period of free-running rhythms of certain clock-controlled genes including CCA1 and APRR1/TOC1 in constant white light. Acts as transcriptio l repressor o…	two-component response regulator-like protein
AL6G36190	AT5G24590.2	TCV-interacting protein	Member of c protein family. Interacts with turnip crinkle virus (TCV) capsid protein. Transcription factor involved in regulating the defense response of Arabidopsis to TCV.	TCV-interacting protein
AL6G36210	AT5G24600.1	Protein of unknown function, DUF599		TRP-like ion channel protein (Protein of unknown function, DUF599)
AL6G36240	AT5G24630.5	double-stranded D binding	This gene is predicted to encode a protein that forms part of the topoisomerase VI complex. BIN4 is a nuclear-localized protein that can bind D . bin4 mutants are brassinolide-insensitive dwarves with severely reduced cell size in leaves, roots, and hypocotyls. Proper development of root hairs and trichomes is also disrupted in bin4 mutants and they have elevated levels of double strand breaks in…	double-stranded D binding protein
AL6G36430	AT5G24790.1	Protein of unknown function, DUF599		transmembrane protein, putative (Protein of unknown function, DUF599)
AL6G36470	AT5G24830.1	Tetratricopeptide repeat (TPR)-like superfamily protein		Tetratricopeptide repeat (TPR)-like superfamily protein
AL6G36490	AT5G24840.1	tR (guanine-N-7) methyltransferase		tR (guanine-N-7) methyltransferase
AL6G36510	AT5G24850.1	cryptochrome 3	Binds flavin adenine dinucleotide and D . It does not have photolyase activity, and it is likely to act as photoreceptor. Closely related to Synechocystis cryptochrome.	cryptochrome 3
AL6G36730	AT5G25100.1	Endomembrane protein 70 protein family		Endomembrane protein 70 protein family
AL6G36750
AL6G36810	AT5G25150.1	TBP-associated factor 5	Encodes a putative TATA-binding-protein associated factor TAF5. TAFs are subunits of the general transcription factor IID (TFIID).	TBP-associated factor 5
AL6G36830	AT5G25170.1	PPPDE putative thiol peptidase family protein		PPPDE putative thiol peptidase family protein
AL6G36850	AT5G25190.1	Integrase-type D -binding superfamily protein	encodes a member of the ERF (ethylene response factor) subfamily B-6 of ERF/AP2 transcription factor family. The protein contains one AP2 domain. There are 12 members in this subfamily including RAP2.11.	Integrase-type D -binding superfamily protein
AL6G38260	AT5G26250.1	Major facilitator superfamily protein	Sugar transporter expressed strongly in pollen and pollen tubes.	Major facilitator superfamily protein
AL6G38310	AT5G26360.1	TCP-1/cpn60 chaperonin family protein		TCP-1/cpn60 chaperonin family protein
AL6G38320	AT5G26570.1	catalytics;carbohydrate ki ses;phosphoglucan, water diki ses	chloroplastidic phosphoglucan, water diki se (PWD) which is required for normal degradation of leaf starch in Arabidopsis. NMR a lysis of the mutants, suggests that the gene is specifically involved in the phosphorylation of the glucosyl residues of starch at the C3 position.	chloroplastidic phosphoglucan, water diki se (ATGWD3)
AL6G38400	AT5G26731.1			hypothetical protein
AL6G38510	AT5G26680.2	5'-3' exonuclease family protein	Encodes a FEN1 homolog that has double-flap endonuclease activity, weak GEN activity towards bubble D structures and flap endonuclease activity towards substrates with a single-flap structure, but lacks the 5&#8242; exonuclease activity towards D substrates with a nick on one strand, and GEN activity towards gapped D without any flap. It is expressed in rapidly dividing cells and mutants have sma…	5-3 exonuclease family protein
AL6G38530	AT5G26660.1	myb domain protein 86		myb domain protein 86
AL6G38590	AT5G26610.1	D111/G-patch domain-containing protein		D111/G-patch domain-containing protein
[truncated: 811 more rows]

## Sheet: Ca_Mg ratio candidates
Supplementary Dataset 5B: Description of ’LFMM – Ca/Mg candidates’ (genes with at least one SNP associated with Ca/Mg). (source:Araport11)
A.lyrata ID	Number of associated SNPs	A.thaliana homolog	Short description	Function	Description
AL1G10120	1	AT1G02110.1	Protein of unknown function (DUF630 and DUF632)		bZIP domain class transcription factor (DUF630 and DUF632)
AL1G10760	1	AT1G01620.1	plasma membrane intrinsic protein 1C	a member of the plasma membrane intrinsic protein subfamily PIP1. localizes to the plasma membrane and exhibits water transport activity in Xenopus oocyte. expressed ubiquitously and protein level decreases slightly during leaf development.	plasma membrane intrinsic protein 1C
AL1G10800	3	AT1G01590.1	ferric reduction oxidase 1	Encodes a ferric-chelate reductase that is expressed at extremely low levels in Fe deficiency-induced seedlings.	ferric reduction oxidase 1
AL1G10850	1	AT1G01550.1	Protein of unknown function (DUF793)	Encodes a protein with no functio lly characterized domains that to prevent the synthesis of a novel substance that moves from the root to the shoot, where it modifies shoot growth by interfering with auxin sig ling. Synthesis and delivery of this substance requires neither phloem nor endodermis.	BPS1-like protein (DUF793)
AL1G10860	8	AT1G01540.2	Protein ki se superfamily protein		Protein ki se superfamily protein
AL1G10960	1	AT1G01460.1	Phosphatidylinositol-4-phosphate 5-ki se, core	Type I phosphatidylinositol-4-phosphate 5-ki se, subfamily A.	Phosphatidylinositol-4-phosphate 5-ki se, core
AL1G11100	1	AT1G01350.1	Zinc finger (CCCH-type/C3HC4-type RING finger) family protein		Zinc finger (CCCH-type/C3HC4-type RING finger) family protein
AL1G11170	3	AT1G01290.2	cofactor of nitrate reductase and xanthine dehydroge se 3	COFACTOR OF NITRATE REDUCTASE AND XANTHINE DEHYDROGE SE 3. Encodes a protein involved in molybdenum cofactor biosynthesis. Homologous to E.coli MoaC. Expression is low in all tissues examined, except in roots. Appears to have targeting sig ls for chloroplast or mitochondria	cofactor of nitrate reductase and xanthine dehydroge se 3
AL1G11180	2	AT1G01280.1	cytochrome P450, family 703, subfamily A, polypeptide 2	member of CYP703A CYP703A2 is expressed specifically in anthers of land plants, catalyzing the in-chain hydroxylation at the C-7 position of medium-chain saturated fatty acids (lauric acid in-chain hydroxylase) which is involved in pollen development (sporopollenin synthesis).	cytochrome P450, family 703, subfamily A, polypeptide 2
AL1G11210	1	AT1G01250.1	Integrase-type D -binding superfamily protein	encodes a member of the DREB subfamily A-4 of ERF/AP2 transcription factor family. The protein contains one AP2 domain. There are 17 members in this subfamily including TINY.	Integrase-type D -binding superfamily protein
AL1G11250	1	AT1G01225.1	NC domain-containing protein-related		NC domain-containing protein-like protein
AL1G11260	1	AT1G01220.1	L-fucoki se/GDP-L-fucose pyrophosphorylase	Encodes a bifunctio l enzyme that has both L-fucoki se and GDP-L-fucose pyrophosphorylase activities. It catalyzes the two steps of the L-fucose salvage pathway for the generation of activated GDP-L-fucose. This pathway seems to be of minor importance for cell wall polysaccharide biosynthesis compared to the de novo GDP-L-fucose biosynthesis pathway in Arabidopsis.	L-fucoki se/GDP-L-fucose pyrophosphorylase
AL1G11560	2	AT1G02220.1	C domain containing protein 3		C domain containing protein 3
AL1G11600	1	AT1G02270.1	Calcium-binding endonuclease/exonuclease/phosphatase family		Calcium-binding endonuclease/exonuclease/phosphatase family
AL1G11660	2	AT1G02330.1		Encodes a nuclear coiled-coil domain-containing protein that interacts with and negatively regulates COP1's E3 ubiquitin ligase activity, and represses COP1 mediated HY5 degradation in cell-free extracts.	integrator complex subunit-like protein
AL1G11680	1	AT1G02340.1	basic helix-loop-helix (bHLH) D -binding superfamily protein	Encodes a light-inducible, nuclear bHLH protein involved in phytochrome sig ling. Mutants exhibit a long-hypocotyl phenotype only under far-red light but not under red light and are defective in other phytochrome A-related responses. Mutants also show blue light response defects. HFR1 interacts with COP1, co-localizes to the nuclear specks and is ubiqui ted by COP1.	basic helix-loop-helix (bHLH) D -binding superfamily protein
AL1G11730	1	AT1G02380.1			transmembrane protein
AL1G11800	3	AT1G02460.1	Pectin lyase-like superfamily protein		Pectin lyase-like superfamily protein
AL1G11840	2	AT1G02500.1	S-adenosylmethionine synthetase 1	encodes a S-adenosylmethionine synthetase. SAM1 is regulated by protein S-nitrosylation. The covalent binding of nitric oxide (NO) to the Cys114 residue inhibits the enzyme activity.	S-adenosylmethionine synthetase 1
AL1G12040	2	AT2G36110.1	Polynucleotidyl transferase, ribonuclease H-like superfamily protein		Polynucleotidyl transferase, ribonuclease H-like superfamily protein
AL1G12060	7	AT1G02690.1	importin alpha isoform 6	Putative importin alpha isoform. When overexpressed can rescue the impa-4 decreased transformation susceptibility phenotype.	importin alpha isoform 6
AL1G12480	2	AT1G03030.1	P-loop containing nucleoside triphosphate hydrolases superfamily protein		P-loop containing nucleoside triphosphate hydrolases superfamily protein
AL1G12650	1	AT1G03160.1	FZO-like	A new plant-specific member of the dy min superfamily; defines a new protein class within the dy min superfamily of membrane remodeling GTPases that regulates organization of the thylakoid network in plants. Targeted to chloroplasts and associated with thylakoid and envelope membranes as punctate structures. Knockout mutants have abnormalities in chloroplast and thylakoid morphology, including di…	FZO-like protein
AL1G12780	3	AT1G03280.1	Transcription factor TFIIE, alpha subunit		Transcription factor TFIIE, alpha subunit
AL1G12800	6	AT1G03290.1			ELKS/Rab6-interacting/CAST family protein
AL1G12810	4	AT1G03300.1	DOMAIN OF UNKNOWN FUNCTION 724 1	Member of the plant-specific DUF724 protein family. Arabidopsis has 10 DUF724 proteins. Loss of function mutant has a WT phenotype	agenet domain protein (DOMAIN OF UNKNOWN FUNCTION 724 1)
AL1G12910	1	AT1G03380.1	homolog of yeast autophagy 18 (ATG18) G		yeast autophagy 18 G-like protein
AL1G12920	1	AT1G03390.1	HXXXD-type acyl-transferase family protein		HXXXD-type acyl-transferase family protein
AL1G13050	1	AT1G03540.1	Pentatricopeptide repeat (PPR-like) superfamily protein		Pentatricopeptide repeat (PPR-like) superfamily protein
AL1G13060	1	AT1G03550.1	Secretory carrier membrane protein (SCAMP) family protein		Secretory carrier membrane protein (SCAMP) family protein
AL1G13070	1	AT1G03560.1	Pentatricopeptide repeat (PPR-like) superfamily protein		Pentatricopeptide repeat (PPR-like) superfamily protein
AL1G13170	1	AT1G03680.1	thioredoxin M-type 1	encodes a chloroplast thioredoxin similar to prokaryotic thioredoxins.	thioredoxin M-type 1
AL1G13300	1	AT1G03750.1	switch 2		switch 2
AL1G13390	8	AT1G03830.2	guanylate-binding family protein		guanylate-binding family protein
AL1G13460	2	AT1G03880.1	cruciferin 2	Protein is tyrosine-phosphorylated and its phosphorylation state is modulated in response to ABA in Arabidopsis thalia seeds.	cruciferin 2
AL1G13480	2	AT1G03900.1	non-intrinsic ABC protein 4	member of P family, an heterogeneous subfamily of the ATP-binding Cassette (ABC) superfamily of membrane transporters. The Ps proteins are characterized by having only one nucleotide-binding folds (NBFs) domain.	non-intrinsic ABC protein 4
AL1G13600	1	AT1G03990.1	Long-chain fatty alcohol dehydroge se family protein		Long-chain fatty alcohol dehydroge se family protein
AL1G13630	1	AT1G04020.1	breast cancer associated RING 1	Encodes a protein containing two tandem BRCA1 C-Termi l (BRCT) domains, which function in phosphorylation-dependent protein-protein interactions. Loss of function mutations cause defects in meristem organization due to failure to repress WUS. BARD1 binds to WUS promoter and over expression of BARD reduces the extent of WUS expression.	breast cancer associated RING 1
AL1G13720	1	AT1G04120.1	multidrug resistance-associated protein 5	encodes a high-affinity inositol hexakisphosphate transporter that plays a role in guard cell sig ling and phytate storage. It is a member of MRP subfamily / ABC transporter subfamily C.	multidrug resistance-associated protein 5
AL1G13870	1	AT1G04270.1	cytosolic ribosomal protein S15	Encodes cytosolic ribosomal protein S15.	cytosolic ribosomal protein S15
AL1G14070	1	AT1G04430.1	S-adenosyl-L-methionine-dependent methyltransferases superfamily protein		S-adenosyl-L-methionine-dependent methyltransferases superfamily protein
AL1G14110	2	AT2G33450.1	Ribosomal L28 family		Ribosomal L28 family
AL1G14370	1	AT1G04660.1	glycine-rich protein		glycine-rich protein
AL1G14390	2	AT1G04680.1	Pectin lyase-like superfamily protein		Pectin lyase-like superfamily protein
AL1G14450	2	AT1G04730.1	P-loop containing nucleoside triphosphate hydrolases superfamily protein	Necessary for sister chromatid cohesion. Acts in synergy with ETG1.	P-loop containing nucleoside triphosphate hydrolases superfamily protein
AL1G14640	3	AT1G04920.1	sucrose phosphate synthase 3F	Encodes a protein with putative sucrose-phosphate synthase activity.	sucrose phosphate synthase 3F
AL1G14880	1	AT1G05120.1	Helicase protein with RING/U-box domain		Helicase protein with RING/U-box domain-containing protein
AL1G15060	1	AT1G05280.1	Protein of unknown function (DUF604)		ERV-F (C)1 provirus ancestral Env polyprotein, putative (DUF604)
AL1G15220	1	AT1G05385.1	photosystem II 11 kDa protein-related	Encodes a Psb27 homolog involved in photosystem II biogenesis.	photosystem II 11 kDa protein-like protein
AL1G15300	3	AT1G05460.1	P-loop containing nucleoside triphosphate hydrolases superfamily protein	Encodes a protein with similarity to R helicases. Mutants are defective in post-transcriptio l gene silencing.	P-loop containing nucleoside triphosphate hydrolases superfamily protein
AL1G15390	1	AT1G05540.1	Protein of unknown function (DUF295)		hypothetical protein (DUF295)
AL1G15440	1	AT1G05570.1	callose synthase 1	Encodes a callose synthase 1 catalytic subunit . Member of Glycosyltransferase Family- 48.	callose synthase 1
AL1G15500	1	AT1G05600.2	Tetratricopeptide repeat (TPR)-like superfamily protein		Tetratricopeptide repeat (TPR)-like superfamily protein
AL1G15660	1	AT1G05750.1	Tetratricopeptide repeat (TPR)-like superfamily protein	Encodes a pentatricopeptide repeat protein required for editing of rpoA and clpP chloroplast transcripts.	Tetratricopeptide repeat (TPR)-like superfamily protein
AL1G15800	2	AT1G05860.1			INO80 complex subunit D-like protein
AL1G16060	1	AT1G06110.1	SKP1/ASK-interacting protein 16		SKP1/ASK-interacting protein 16
AL1G16230	2	AT1G06240.1	Protein of unknown function DUF455		diiron containing four-helix bundle family ferritin protein, putative (Protein of unknown function DUF455)
AL1G16240	2	AT1G06250.1	alpha/beta-Hydrolases superfamily protein		alpha/beta-Hydrolases superfamily protein
AL1G16250	6
AL1G16260	2	AT1G06260.1	Cysteine protei ses superfamily protein	Cysteine peptidase,activity detected in leaf and flower.	Cysteine protei ses superfamily protein
AL1G16270	2	AT1G01355.1	Putative endonuclease or glycosyl hydrolase		Putative endonuclease or glycosyl hydrolase
AL1G16280	2	AT1G06270.1	Pentatricopeptide repeat (PPR) superfamily protein		Pentatricopeptide repeat (PPR) superfamily protein
AL1G16340	1	AT1G06330.1	Heavy metal transport/detoxification superfamily protein		Heavy metal transport/detoxification superfamily protein
AL1G16410	1	AT1G06400.1	Ras-related small GTP-binding family protein	small GTP-binding protein (ara-2)	Ras-related small GTP-binding family protein
AL1G16450	2	AT1G06440.1	Ubiquitin carboxyl-termi l hydrolase family protein		Ubiquitin carboxyl-termi l hydrolase family protein
AL1G16550	1	AT1G06520.1	glycerol-3-phosphate acyltransferase 1	sn-glycerol-3-phosphate 2-O-acyltransferase. Expressed in flower buds and siliques. Homozygous mutant plants are male sterile.	glycerol-3-phosphate acyltransferase 1
AL1G16820	3	AT1G06820.1	carotenoid isomerase	Encodes carotenoid isomerase. Catalyzes the isomerization of poly-cis-carotenoids to all-trans-carotenoids. Together with PDS and ZDS, CRTiso is required to complete the synthesis of lycopene from phytoene.	carotenoid isomerase
AL1G16850	1	AT1G06840.1	Leucine-rich repeat protein ki se family protein		Leucine-rich repeat protein ki se family protein
AL1G16890	1	AT1G06870.1	Peptidase S24/S26A/S26B/S26C family protein		Peptidase S24/S26A/S26B/S26C family protein
AL1G16920	1	AT1G06900.1	Insuli se (Peptidase family M16) family protein		Insuli se (Peptidase family M16) family protein
AL1G17010	1	AT1G06970.1	cation/hydrogen exchanger 14	member of Putative +/H+ antiporter family	cation/hydrogen exchanger 14
AL1G17040	3	AT1G07000.1	exocyst subunit exo70 family protein B2	A member of EXO70 gene family, putative exocyst subunits, conserved in land plants. Arabidopsis thalia contains 23 putative EXO70 genes, which can be classified into eight clusters on the phylogenetic tree.	exocyst subunit exo70 family protein B2
AL1G17110	1	AT1G06950.1	translocon at the inner envelope membrane of chloroplasts 110	Encodes a protein thought to be a part of the translocon at the chloroplast inner envelope. Involved in protein import into the chloroplast and chloroplast biogenesis. C-termi l half of Tic110 functions as scaffolds for protein-protein interactions.	translocon at the inner envelope membrane of chloroplasts 110
AL1G17200	1	AT1G07080.1	Thioredoxin superfamily protein		Thioredoxin superfamily protein
AL1G17270	1	AT1G07150.2	mitogen-activated protein ki se ki se ki se 13	member of MEKK subfamily	mitogen-activated protein ki se ki se ki se 13
AL1G17420	2	AT1G07270.1	Cell division control, Cdc6		Cell division control, Cdc6
AL1G17570	3	AT1G07420.1	sterol 4-alpha-methyl-oxidase 2-1	Arabidopsis thalia sterol 4-alpha-methyl-oxidase mR . The sterol 4alpha-methyl oxidase2 family proteins SMO2-1 and SMO2-2 function partially through effects on auxin accumulation, auxin response and PIN1 expression to regulate embryogenesis in Arabidopsis.	sterol 4-alpha-methyl-oxidase 2-1
AL1G17610	2	AT1G07460.1	Conca valin A-like lectin family protein		Conca valin A-like lectin family protein
AL1G17770	1	AT1G07590.1	Tetratricopeptide repeat (TPR)-like superfamily protein		Tetratricopeptide repeat (TPR)-like superfamily protein
AL1G17970	2	AT1G07745.2	homolog of RAD51 D	Is a suppressor of SNI1. Encodes a member of the RecA/RAD51 family of D recombi tion and repair proteins. Both RAD51 and SNI1 have a dual role in pathogen-related gene transcription and somatic homologous recombi tion.	D repair RAD51-like protein
AL1G18030	1	AT1G07750.1	RmlC-like cupins superfamily protein		RmlC-like cupins superfamily protein
AL1G18330	1	AT1G07990.1	SIT4 phosphatase-associated family protein		SIT4 phosphatase-associated family protein
AL1G18400	1	AT1G08050.1	Zinc finger (C3HC4-type RING finger) family protein		Zinc finger (C3HC4-type RING finger) family protein
AL1G18430	2	AT1G08070.1	Tetratricopeptide repeat (TPR)-like superfamily protein	Encodes a chloroplast R editing factor.	Tetratricopeptide repeat (TPR)-like superfamily protein
AL1G18450	43	AT1G08090.1	nitrate transporter 2:1	High-affinity nitrate transporter. Up-regulated by nitrate. Functions as a repressor of lateral root initiation independently of nitrate uptake.	nitrate transporter 2:1
AL1G18460	32	AT1G08100.1	nitrate transporter 2.2	Encodes a high-affinity nitrate transporter.	nitrate transporter 2.2
AL1G18470	2	AT1G08110.4	lactoylglutathione lyase family protein / glyoxalase I family protein	Encodes a Zn2+ dependent glyoxylase.	lactoylglutathione lyase family protein / glyoxalase I family protein
AL1G18600	2	AT1G08190.1	vacuolar protein sorting 41	Might be involved in protein sorting to the vacuole. The mR is cell-to-cell mobile.	vacuolar protein sorting 41
AL1G18640	1	AT1G08230.2	Transmembrane amino acid transporter family protein	Codes for a H+-driven, high affinity gamma-aminobutyric acid (GABA) transporter. Localized at the plasma membrane. In planta, AtGAT1 expression was highest in flowers and under conditions of elevated GABA concentrations such as wounding or senescence.	Transmembrane amino acid transporter family protein
AL1G18680	1	AT1G08280.1	Glycosyltransferase family 29 (sialyltransferase) family protein	Encodes a glycosyltransferase (GT) GALT29A, which belongs to the Carbohydrate Active Enzyme family GT29. GALT29A co-expresses with other arabinogalactan GTs, GALT31A and GLCAT14A. The recombi nt GALT29A expressed in Nicotia benthamia demonstrated a galactosyltransferase activity, transferring galactose from UDP-galactose to a mixture of various oligosaccharides derived from arabinogalactan protei…	Glycosyltransferase family 29 (sialyltransferase) family protein
AL1G18690	1	AT1G08290.1	WIP domain protein 3		WIP domain protein 3
AL1G18700	2	AT1G08300.1	no vein-like		no vein-like protein
AL1G18860	4	AT1G08450.1	calreticulin 3	Encodes one of three Arabidopsis calreticulins. In CRT-deficient mouse fibroblasts, this protein restores ER Ca2+ levels. Non-receptor component required for EFR-mediated immunity. Mutants show de-repressed anthocyanin accumulation in the presence of elf18, and EFR accumulation and sig lling.	calreticulin 3
AL1G18920	1	AT1G08490.1	chloroplastic NIFS-like cysteine desulfurase	Chloroplastic NifS-like protein that can catalyze the conversion of cysteine into alanine and elemental sulfur (S(0)) and of selenocysteine into alanine and elemental Se (Se(0)). Overexpression enhances selenium tolerance and accumulation.	chloroplastic NIFS-like cysteine desulfurase
AL1G18950	1	AT1G08520.1	ALBI 1	Encodes the CHLD subunit of the Mg-chelatase enzyme involved in chlorophyll biosynthesis. Lines carrying recessive mutations of this locus are white and seedling lethal.	ALBI 1
AL1G19170	1	AT1G08730.1	Myosin family protein with Dil domain	Encodes a class XI myosin that is involved in organelle motility, actin organization, and optimal growth of pollen tubes.	Myosin family protein with Dil domain-containing protein
AL1G19200	1	AT1G08770.1	prenylated RAB acceptor 1.E		prenylated RAB acceptor 1.E
AL1G19210	1	AT1G08780.1	ABI3-interacting protein 3		ABI3-interacting protein 3
AL1G19260	1	AT1G08830.1	copper/zinc superoxide dismutase 1	Encodes a cytosolic copper/zinc superoxide dismutase CSD1 that can detoxify superoxide radicals. Its expression is affected by miR398-directed mR cleavage. Regulated by biotic and abiotic stress. Activation of CSD1 in the cytoplasm involves both a CCS-dependent and -independent pathway.	copper/zinc superoxide dismutase 1
AL1G19270	2	AT1G08840.2	D replication helicase, putative	Encodes a homolog of human and yeast D 2. Mutants have increased sensitivity to D damage stress.	D replication helicase
AL1G19390	2	AT1G08960.1	cation exchanger 11	Encodes a member of the Potassium-dependent sodium-calcium exchanger like-family that localizes to the plasma membrane and nuclear periphery, and has a role in mediating high-af&#64257;nity K+ uptake and + transport in yeast.	cation exchanger 11
AL1G19460	1	AT1G09026.1
AL1G19510	4	AT1G09070.1	soybean gene regulated by cold-2	SRC2 specifically binds the peptide PIEPPPHH, and moves from ER to a vacuole fraction where it gets inter lized. Involved in Protein Storage Vacuole targeting. The mR is cell-to-cell mobile.	soybean gene regulated by cold-2
AL1G19590	1	AT1G09150.1	pseudouridine synthase and archaeosine transglycosylase (PUA) domain-containing protein		pseudouridine synthase and archaeosine transglycosylase (PUA) domain-containing protein
AL1G19600	2	AT1G09155.1	phloem protein 2-B15		phloem protein 2-B15
AL1G19790	1	AT1G09300.1	Metallopeptidase M24 family protein	Encodes a mitochondrial protease ICP55. Alters the stability of proteins by removal of a single amino acid from their sequence.	Metallopeptidase M24 family protein
AL1G20260	1	AT1G09710.1	Homeodomain-like superfamily protein	Paralog of DRMY1 with unknown function.	Homeodomain-like superfamily protein
AL1G20270	2	AT1G09720.1	Ki se interacting (KIP1-like) family protein		Ki se interacting (KIP1-like) family protein
AL1G20540	1	AT1G09932.1	Phosphoglycerate mutase family protein		Phosphoglycerate mutase family protein
AL1G21090	1	AT1G10350.1	D J heat shock family protein		D J heat shock family protein
AL1G21290	4	AT1G10490.1	Domain of unknown function (DUF1726) ;Putative ATPase (DUF699)		G T acetyltransferase (DUF699)
AL1G21350	1	AT1G10540.1	nucleobase-ascorbate transporter 8		nucleobase-ascorbate transporter 8
AL1G21590	1	AT1G10710.2	poor homologous sy psis 1	Computatio l predictions suggested the presence of a small cysteine-rich protein downstream of this gene model (Silverstein 2007), but subsequent a lysis revealed that this region contains a tenth exon for the At1g10710 gene which is depicted in the At1g10710.1 gene model.	poor homologous sy psis 1
AL1G21660	1	AT1G10740.4	alpha/beta-Hydrolases superfamily protein		alpha/beta-Hydrolases superfamily protein
AL1G21910	1	AT1G10930.1	D helicase (RECQl4A)	D helicase involved in the mainte nce of genome stability by modulation of the D damage response and suppression of homologous recombi tion.	D helicase (RECQl4A)
AL1G22190	1	AT1G11170.1	Protein of unknown function (DUF707)		lysine ketoglutarate reductase trans-splicing-like protein (DUF707)
AL1G22270	1	AT1G11250.1	syntaxin of plants 125	member of SYP12 Gene Family	syntaxin of plants 125
AL1G22370	3	AT1G11290.1	Pentatricopeptide repeat (PPR) superfamily protein	Pentatricopeptide Repeat Protein containing the DYW motif. Required for editing of multiple plastid transcripts. Endonuclease activity.	Pentatricopeptide repeat (PPR) superfamily protein
AL1G22390	1	AT1G11310.1	Seven transmembrane MLO family protein	A member of a large family of seven-transmembrane domain proteins specific to plants, homologs of the barley mildew resistance locus o (MLO) protein. The Arabidopsis genome contains 15 genes encoding MLO proteins, with localization in plasma membrane. Phylogenetic a lysis revealed four clades of closely-related AtMLO genes. ATMLO2 belongs to the clade IV, with AtMLO3, AtMLO6 and AtMLO12. The gene…	Seven transmembrane MLO family protein
AL1G22400	2	AT1G11320.1			GDSL esterase/lipase
AL1G22410	3	AT1G11330.2	S-locus lectin protein ki se family protein		S-locus lectin protein ki se family protein
AL1G22510	1	AT1G11420.1	DOMAIN OF UNKNOWN FUNCTION 724 2	Member of the plant-specific DUF724 protein family. Arabidopsis has 10 DUF724 proteins.	agenet domain protein (DOMAIN OF UNKNOWN FUNCTION 724 2)
AL1G22520	2	AT1G11430.1	plastid developmental protein DAG, putative	Encodes a protein involved in R editing in chloroplasts. The mR is cell-to-cell mobile.	plastid developmental protein DAG
AL1G22550	1	AT4G01430.2	nodulin MtN21 /EamA-like transporter family protein	Encodes a plasma membrane-localized amino acid transporter likely involved in amino acid export in the developing seed.	nodulin MtN21 /EamA-like transporter family protein
AL1G22620	2	AT1G11510.1	D -binding storekeeper protein-related transcriptio l regulator		D -binding storekeeper protein-related transcriptio l regulator
AL1G22640	1
AL1G22720	2	AT1G61800.1	glucose-6-phosphate/phosphate translocator 2	glucose6-Phosphate/phosphate transporter 2. Expression is upregulated in the shoot of cax1/cax3 mutant. The mR is cell-to-cell mobile.	glucose-6-phosphate/phosphate translocator 2
AL1G22930	2	AT1G11755.1	Undecaprenyl pyrophosphate synthetase family protein	Encodes a cis-prenyltransferase, involved in dolichol biosynthesis. Wilted leaves in mutants due to cell membrane lesions. Mutants have increased drought tolerance, but hypersensitve to dark stress.	Undecaprenyl pyrophosphate synthetase family protein
AL1G23170	1	AT1G11950.1	Transcription factor jumonji (jmjC) domain-containing protein		Transcription factor jumonji (jmjC) domain-containing protein
AL1G23200	1	AT1G62330.1	O-fucosyltransferase family protein		O-fucosyltransferase family protein
AL1G23220	1	AT1G12010.1	2-oxoglutarate (2OG) and Fe(II)-dependent oxyge se superfamily protein	Encodes a protein that appears to have 1-amino-cyclopropane-1-carboxylic acid oxidase activity based on mutant a lyses. The mR is cell-to-cell mobile.	2-oxoglutarate (2OG) and Fe(II)-dependent oxyge se superfamily protein
AL1G23310	1	AT1G12060.1	BCL-2-associated athanogene 5	A member of Arabidopsis BAG (Bcl-2-associated athanogene) proteins, plant homologs of mammalian regulators of apoptosis. Plant BAG proteins are multi-functio l and remarkably similar to their animal counterparts, as they regulate apoptotic-like processes ranging from pathogen attack, to abiotic stress, to plant development.	BCL-2-associated athanogene 5
AL1G23330	2	AT1G12070.1	Immunoglobulin E-set superfamily protein		Immunoglobulin E-set superfamily protein
AL1G23380	2	AT1G12110.1	nitrate transporter 1.1	Encodes NRT1.1 (CHL1), a dual-affinity nitrate transporter. The protein is expressed in guard cells and function in stomatal opening. Mutants have less transpiration and are more tolerant to drought. Expressed in lateral roots. Involved in nitrate sig ling which e bles the plant root system to detect and exploit nitrate-rich soil patches. Comparing to the wild type, the mutant displays a strongly…	nitrate transporter 1.1
AL1G23400	9	AT1G12130.1	Flavin-binding monooxyge se family protein	Encodes a flavin-containing monooxyge ses involved in biosynthesis of aliphatic glucosinolates.	Flavin-binding monooxyge se family protein
AL1G23420	1	AT1G12150.1	Plant protein of unknown function (DUF827)		weak chloroplast movement under blue light protein (DUF827)
AL1G23580	1	AT1G12270.1	stress-inducible protein, putative	Encodes one of the 36 carboxylate clamp (CC)-tetratricopeptide repeat (TPR) proteins (Prasad 2010, Pubmed ID: 20856808) with potential to interact with Hsp90/Hsp70 as co-chaperones.	stress-inducible protein
AL1G23970	1	AT1G12620.1	Pentatricopeptide repeat (PPR) superfamily protein		Pentatricopeptide repeat (PPR) superfamily protein
AL1G24750	1	AT1G13090.1	cytochrome P450, family 71, subfamily B, polypeptide 28	putative cytochrome P450	cytochrome P450, family 71, subfamily B, polypeptide 28
AL1G24760	2	AT1G13080.1	cytochrome P450, family 71, subfamily B, polypeptide 2	cytochrome P450 monooxyge se	cytochrome P450, family 71, subfamily B, polypeptide 2
AL1G24860	2	AT1G13180.1	Actin-like ATPase superfamily protein	Mutant has defect in trichome cell expansion and actin organization resulting in a distorted trichome phenotype.	Actin-like ATPase superfamily protein
AL1G25070	1	AT1G13310.1	Endosomal targeting BRO1-like domain-containing protein		Endosomal targeting BRO1-like domain-containing protein
AL1G25820	1	AT1G13980.1	sec7 domain-containing protein	Encodes a GDP/GTP exchange factor for small G-proteins of the ADP ribosylation factor (RAF) class, and as regulator of intracellular trafficking. Homologous to Sec7p and YEC2 from yeast. Involved in the specification of apical-basal pattern formation. Essential for cell division, expansion and adhesion. It appears that heteotypic binding between the DCB and C-termi l domains of two GNOM proteins …	sec7 domain-containing protein
AL1G25970	1	AT1G14100.1	fucosyltransferase 8	member of Glycosyltransferase Family- 37. FUT8 was previously associated to AT1G14110	fucosyltransferase 8
AL1G26370	1	AT1G14470.1	Pentatricopeptide repeat (PPR) superfamily protein		Pentatricopeptide repeat (PPR) superfamily protein
AL1G26540	1	AT1G14570.1	UBX domain-containing protein	Encodes a nuclear UBX-containing protein that can bridge ubiquitin to AtCDC48A.	UBX domain-containing protein
AL1G26750	1	AT1G14740.1	Protein of unknown function (DUF1423)	Encodes a PHD-finger protein that, with TTA1, is redundantly required for MP-dependent embryonic root meristem initiation.	class I heat shock protein, putative (DUF1423)
AL1G26850	1	AT1G14830.1	DY MIN-like 1C	Encodes a dy min-like protein that is involved in mitochondrial morphogenesis and pollen development. Protein is localized as speckles in the cytoplasm, partially co-localizes with mitochondrial markers, cell plate of dividing cells, and the tip of root hairs, root cap cells, and expanding part of trichoblasts.	DY MIN-like 1C
AL1G26970	1	AT1G14920.1	GRAS family transcription factor family protein	Similar to a putative transcription factor and transcriptio l coactivators. Repressor of GA responses and involved in gibberellic acid mediated sig ling. Member of the DELLA proteins that restrain the cell proliferation and expansion that drives plant growth. The protein undergoes degradation in response to GA via the 26S proteasome. GAI may be involved in reducing ROS accumulation in response to…	GRAS family transcription factor family protein
AL1G27060	1	AT1G15000.1	serine carboxypeptidase-like 50		serine carboxypeptidase-like 50
AL1G27280	3	AT1G15200.1	protein-protein interaction regulator family protein		protein-protein interaction regulator family protein
AL1G27380	1	AT1G15290.1	Tetratricopeptide repeat (TPR)-like superfamily protein	Encodes REDUCED CHLOROPLAST COVERAGE 3 (REC3). Contributes to establishing the size of the chloroplast compartment.	Tetratricopeptide repeat (TPR)-like superfamily protein
AL1G27430	3	AT1G15340.1	methyl-CPG-binding domain 10	Protein containing methyl-CpG-binding domain.Has sequence similarity to human MBD proteins.	methyl-CPG-binding domain 10
AL1G27660	1	AT1G15530.1	Conca valin A-like lectin protein ki se family protein		Conca valin A-like lectin protein ki se family protein
AL1G27760	2	AT1G15660.1	centromere protein C	Encodes a homologue of the human centromeric protein C (CENP-C). CENP-C co-localizes with the 180 bp centromeric regions of chromosomes throughout the cell cycle, but does not completely cover the 180 bp regions.	centromere protein C
AL1G28000	1	AT4G00420.1	Double-stranded R -binding domain (DsRBD)-containing protein		Double-stranded R -binding domain (DsRBD)-containing protein
AL1G28010	2	AT1G80670.1	Transducin/WD40 repeat-like superfamily protein	This gene is predicted to encode a protein with a DWD motif. It can bind to DDB1a in Y2H assays, and may be involved in the formation of a CUL4-based E3 ubiquitin ligase	Transducin/WD40 repeat-like superfamily protein
AL1G28170	1	AT1G16010.2	magnesium transporter 2	Transmembrane magnesium transporter. One of nine family members.	magnesium transporter 2
AL1G28240	1	AT1G16080.1			nuclear protein
AL1G28740	2	AT1G16570.1	UDP-Glycosyltransferase superfamily protein	Encodes a encodes a putative UDP-glycosyltransferase superfamily protein belonging to the glycosyltransferase (GT) family 33 that is localized to the endoplasmic reticulum. Loss of function alleles are male sterile, with pollen tubes bursting after germi tion. Loss of function also causes increased callose deposition in the female gametophyte, pollen tube overgrowth and reduced transmission.	UDP-Glycosyltransferase superfamily protein
AL1G28750	1	AT1G16590.1	D -binding HORMA family protein	putative translesion synthesis polymerase zeta subunit, homologous to Y-family D polymerases, contains BRCT domain. Mutants are sensitive to UV-B radiation. Gene is involved in damage-tolerance mechanisms through translesion synthesis(TLS).	D -binding HORMA family protein
AL1G28780	1	AT1G79090.1		Encodes a component of the mR decapping machinery that is found in complexes with and is phosphorylated by MPK4. The protein can be found in P-bodies after treatment with PAMPs. Pat1 mutants exhibit dwarfism and de-repressed immunity dependent on the immune receptor SUMM2. The pat1 constitutive defense phenotype is suppressed by summ2 such that pat1 summ2 mutants display a wild-type phenotype in …	topoisomerase II-associated protein
[truncated: 2,562 more rows]

## Sheet: Co candidates
Supplementary Dataset 5C: Description of ’LFMM – Co candidates’ (genes with at least one SNP associated with Co). (source:Araport11)
[truncated: 534 more rows]

[truncated: 2 more sheets: Ni candidates, Mg candidates]
