# Supplementary material for: Parallel adaptation in autopolyploid Arabidopsis arenosa is dominated by repeated recruitment of shared alleles
Source: Nat Commun. 2021 Aug 17;12:4979. doi: 10.1038/s41467-021-25256-5 (PMC8370997; doi:10.1038/s41467-021-25256-5)
Supplement: Supplementary file 3 — Supplementary Data 1-12 [file 41467_2021_25256_MOESM3_ESM.zip › Supplemementary_data/Supplementary_data_6.xlsx]

## Sheet: Fisher_exact_test
Supplementary Dataset 6: Fisher exact test on overlap between parallel differentiation candidates and LFMM candidates.
Intersections	Degree	Observed.Overlap	Expected.Overlap	P.value	Elements
LFMM candidates	1	2809	NA	NA	AL1G12060, AL1G13720, AL1G16920, AL1G18450, AL1G18460, AL1G27760, AL1G29760, AL1G31850, AL1G31900, AL1G32180, AL1G42580, AL1G51130, AL1G59800, AL1G64330, AL1G64370, AL2G12580, AL2G25240, AL2G41520, AL2G41540, AL2G41630, AL2G41700, AL3G20220, AL3G53130, AL4G19910, AL4G37510, AL4G42310, AL5G24530, AL5G34570, AL5G39590, AL6G11270, AL6G13040, AL6G13050, AL6G13350, AL6G17670, AL6G17680, AL6G19380, AL6…
Differentiation candidates	1	207	NA	NA	AL1G12060, AL1G13720, AL1G14620, AL1G16920, AL1G18450, AL1G18460, AL1G27760, AL1G29760, AL1G31850, AL1G31900, AL1G31980, AL1G32050, AL1G32180, AL1G33780, AL1G33790, AL1G34580, AL1G40940, AL1G41280, AL1G42580, AL1G45650, AL1G48090, AL1G48100, AL1G51130, AL1G55320, AL1G58010, AL1G59110, AL1G59790, AL1G59800, AL1G59830, AL1G59880, AL1G64270, AL1G64330, AL1G64340, AL1G64350, AL1G64360, AL1G64370, AL1…
Parallel differentiation & LFMM	2	61	19.3821	1.9278e-16	AL1G12060, AL1G13720, AL1G16920, AL1G18450, AL1G18460, AL1G27760, AL1G29760, AL1G31850, AL1G31900, AL1G32180, AL1G42580, AL1G51130, AL1G59800, AL1G64330, AL1G64370, AL2G12580, AL2G25240, AL2G41520, AL2G41540, AL2G41630, AL2G41700, AL3G20220, AL3G53130, AL4G19910, AL4G37510, AL4G42310, AL5G24530, AL5G34570, AL5G39590, AL6G11270, AL6G13040, AL6G13050, AL6G13350, AL6G17670, AL6G17680, AL6G19380, AL6…
