# Supplementary material for: Parallel adaptation in autopolyploid Arabidopsis arenosa is dominated by repeated recruitment of shared alleles
Source: Nat Commun. 2021 Aug 17;12:4979. doi: 10.1038/s41467-021-25256-5 (PMC8370997; doi:10.1038/s41467-021-25256-5)
Supplement: Supplementary file 3 — Supplementary Data 1-12 [file 41467_2021_25256_MOESM3_ESM.zip › Supplemementary_data/Supplementary_data_7.xlsx]

## Sheet: Summary of 61 genes
Supplementary Dataset 7A: Summary of 61 'serpentine adaptation candidates' with identification of the variation source in DMC (source: the model with the highest maximum composite log-likelihood); note: P = pair; source: sv - standing variation, mig - migration; mig_rate: migration rates (proportion of individuals of migrant origin each generation); time: times for which allele was standing in th…
ID	AT homolog	Pair	source	time	mig_rate	source_interpretation	DMC	Short_description	Function
AL1G16920	AT1G06900.1	P2-P5	sv	100000		shared_origin	parallel	Insulinase (Peptidase family M16) family protein
AL5G34570	AT3G53620.1	P4-P5	sv	100000		shared_origin	parallel	pyrophosphorylase 4	Encodes a soluble protein with inorganic pyrophosphatase activity that is highly specific for Mg-inorganic pyrophosphate. The mRNA is cell-to-cell mobile.
AL6G11270	AT5G02050.1	P1-P5	sv	100000		shared_origin	parallel	Mitochondrial glycoprotein family protein
AL6G49310	AT4G03560.1	P3-P4	de-novo			de-novo	parallel	two-pore channel 1	Encodes a depolarization-activated Ca(2+) channel. Anti-sense experiments with this gene as well as Sucrose-H(+) symporters and complementation of yeast sucrose uptake mutant cch1 suggest that this protein mediates a voltage-activated Ca(2+ )influx. Mutants lack detectable SV channel activity suggesting TPC1 is essential component of the SV channel. Patch clamp analysis of loss of function mutati…
AL7G10290	AT4G38420.1	P1-P4	sv	100000		shared_origin	parallel	SKU5 similar 9
AL7G34610	AT4G19510.1	P1-P2	sv	100000		shared_origin	parallel	Disease resistance protein (TIR-NBS-LRR class)
AL7G42020	AT4G14280.1	P3-P4	sv	100000		shared_origin	parallel	ARM repeat superfamily protein
AL7G42020	AT4G14280.1	P4-P5	sv	100000		shared_origin	parallel	ARM repeat superfamily protein
AL8G36200	AT5G59680.1	P3-P5	sv	100000		shared_origin	parallel	Leucine-rich repeat protein kinase family protein
AL1G27760	AT1G15660.1	P1-P5	mig		1e-05	shared_origin	parallel	centromere protein C	Encodes a homologue of the human centromeric protein C (CENP-C). CENP-C co-localizes with the 180 bp centromeric regions of chromosomes throughout the cell cycle
AL1G59800	AT1G51790.1	P2-P3	sv	5000		shared_origin	parallel	Leucine-rich repeat protein kinase family protein
AL1G64330	AT1G56080.1	P3-P5	sv	1000		shared_origin	parallel	interactor of constitutive active ROPs protein
AL1G64370	AT1G56100.2	P3-P5	sv	5000		shared_origin	parallel	Plant invertase/pectin methylesterase inhibitor superfamily protein
AL4G37510	AT2G39930.1	P2-P5	mig		1e-07	shared_origin	parallel	isoamylase 1	Encodes an isoamylase-type debranching enzyme. Mutations in this gene cause the loss of detectable isoamylase activity and the disruption of normal starch structure. Mutants have reduced starch content and abnormally structured amylopectins and phytoglycogens. It has been postulated that AtISA1 interacts with AtISA2 to form the Iso1 complex.
AL5G39590	AT3G57940.1	P1-P2	mig		0.0001	shared_origin	parallel	Domain of unknown function (DUF1726) ;Putative ATPase (DUF699)
AL7G10090	AT4G38190.1	P1-P4	mig		1e-05	shared_origin	parallel	cellulose synthase like D4	encodes a gene similar to cellulose synthase
AL7G33950	AT4G19960.2	P1-P2	sv	5000		shared_origin	parallel	K+ uptake permease 9	Encodes a potassium ion transmembrane transporter. Also mediates cesium uptake when expressed in E. coli. The mRNA is cell-to-cell mobile.
AL7G33950	AT4G19960.2	P1-P3	sv	10000		shared_origin	parallel	K+ uptake permease 9	Encodes a potassium ion transmembrane transporter. Also mediates cesium uptake when expressed in E. coli. The mRNA is cell-to-cell mobile.
AL7G40520	AT3G22110.1	P3-P5	sv	1000		shared_origin	parallel	20S proteasome alpha subunit C1	Encodes the alpha-3 subunit of 20s proteasome.
AL7G41850	AT4G14368.1	P2-P4	mig		1e-07	shared_origin	parallel	Regulator of chromosome condensation (RCC1) family protein
AL7G42090	AT4G14250.1	P4-P5	sv	1000		shared_origin	parallel	structural constituent of ribosome	This locus is annotated as a protein-coding gene in TAIR10. Based on communication with Jean-Luc GALLOIS (April 2013)
AL7G42110	AT4G14230.1	P1-P3	mig		1e-07	shared_origin	parallel	CBS domain-containing protein with a domain of unknown function (DUF21)
AL7G42110	AT4G14230.1	P1-P5	mig		1e-07	shared_origin	parallel	CBS domain-containing protein with a domain of unknown function (DUF21)
AL7G42110	AT4G14230.1	P3-P5	mig		0.01	shared_origin	parallel	CBS domain-containing protein with a domain of unknown function (DUF21)
AL7G42110	AT4G14230.1	P1-P4	sv	1000		shared_origin	parallel	CBS domain-containing protein with a domain of unknown function (DUF21)
AL7G42110	AT4G14230.1	P3-P4	sv	5000		shared_origin	parallel	CBS domain-containing protein with a domain of unknown function (DUF21)
AL7G42110	AT4G14230.1	P4-P5	sv	5000		shared_origin	parallel	CBS domain-containing protein with a domain of unknown function (DUF21)
AL7G42140	AT4G14220.1	P1-P4	mig		1e-07	shared_origin	parallel	RING-H2 group F1A	encodes a RING-type E3 ubiquitin ligase implicated in gametogenesis. RHF1a can interact with the cell cycle inhibitor ICK4/KRP6 in vitro. It apppears to target ICK4KRP6 for degradation following meiosis in order to allow the mitoses associated with megagametogenesis and microgametogenesis to occur. RHF1a is expressed in the carpels throughout floral development. It is expressed in various tissues…
AL7G42140	AT4G14220.1	P2-P4	mig		1e-07	shared_origin	parallel	RING-H2 group F1A	encodes a RING-type E3 ubiquitin ligase implicated in gametogenesis. RHF1a can interact with the cell cycle inhibitor ICK4/KRP6 in vitro. It apppears to target ICK4KRP6 for degradation following meiosis in order to allow the mitoses associated with megagametogenesis and microgametogenesis to occur. RHF1a is expressed in the carpels throughout floral development. It is expressed in various tissues…
AL1G12060	AT1G02690.1	P4-P5					neutral	importin alpha isoform 6	Putative importin alpha isoform. When overexpressed can rescue the impa-4 decreased transformation susceptibility phenotype.
AL1G13720	AT1G04120.1	P3-P4					neutral	multidrug resistance-associated protein 5	encodes a high-affinity inositol hexakisphosphate transporter that plays a role in guard cell signaling and phytate storage. It is a member of MRP subfamily / ABC transporter subfamily C.
AL1G18450	AT1G08090.1	P3-P4					neutral	nitrate transporter 2:1	High-affinity nitrate transporter. Up-regulated by nitrate. Functions as a repressor of lateral root initiation independently of nitrate uptake.
AL1G18460	AT1G08100.1	P3-P4					neutral	nitrate transporter 2.2	Encodes a high-affinity nitrate transporter.
AL1G29760	AT1G17470.1	P2-P4					neutral	developmentally regulated G-protein 1	Encodes a member of the DRG (developmentally regulated G-protein) family expressed throughout the plant, with highest expression in actively growing tissues. Has GTPase activity.
AL1G31850	AT1G19270.1	P3-P4					neutral	DA1	Encodes a ubiquitin-activated peptidase that is a member of a small (7 member) ubiquitin binding protein family. It appears to play a role in regulation of endoreduplication in leaf epidermal tissue.
AL1G31900	AT1G19310.1	P2-P4					neutral	RING/U-box superfamily protein
AL1G32180	AT1G19430.1	P3-P4					neutral	S-adenosyl-L-methionine-dependent methyltransferases superfamily protein
AL1G42580	AT1G28960.1	P2-P4					neutral	nudix hydrolase homolog 15	Encodes a ppGpp pyrophosphohydrolase.
AL1G51130	AT1G36990.1	P3-P4					neutral	C-jun-amino-terminal kinase-interacting protein
AL2G12580	AT1G63020.1	P1-P4					neutral	nuclear RNA polymerase D1A	Encodes one of two alternative largest subunits of a putative plant-specific RNA polymerase IV (aka RNA polymerase D). Required for posttranscriptional gene silencing.
AL2G25240	AT1G66960.1	P3-P4					neutral	Terpenoid cyclases family protein
AL2G25240	AT1G66960.1	P1-P3					neutral	Terpenoid cyclases family protein
AL2G25240	AT1G66960.1	P1-P4					neutral	Terpenoid cyclases family protein
AL2G41520	AT3G42170.1	P1-P3					neutral	BED zinc finger ;hAT family dimerisation domain	transposase-like gene with conserved domains from the family of hAT transposases that includes hobo from Drosophila melanogaster, Activator (Ac) from maize, and Tam3 from snapdragon but lacks several amino acids known to be essential for Ac transposition5. The DAYSLEEPER gene lacks 8 bp duplications and TIRs (a common feature of transcriptionally silent hAT transposases), however, DAYSLEEPER expr…
AL2G41540	AT1G80000.1	P2-P3					neutral	CASC3/Barentsz eIF4AIII binding
AL2G41540	AT1G80000.1	P2-P4					neutral	CASC3/Barentsz eIF4AIII binding
AL2G41540	AT1G80000.1	P3-P4					neutral	CASC3/Barentsz eIF4AIII binding
AL2G41630	AT1G79920.1	P1-P4					neutral	Heat shock protein 70 (Hsp 70) family protein
AL2G41700	AT1G79860.1	P2-P4					neutral	RHO guanyl-nucleotide exchange factor 12	Encodes a member of KPP-like gene family, homolog of KPP (kinase partner protein) gene in tomato. Also a member of the RopGEF (guanine nucleotide exchange factor) family, containing the novel PRONE domain (plant-specific Rop nucleotide exchanger), which is exclusively active towards members of the Rop subfamily. Coexpression of AtPRK2a with AtRopGEF12 resulted in isotropic pollen tube growth Grow…
AL3G20220	AT3G09140.1	P2-P4					neutral	Protein of unknown function (DUF674)
AL3G53130	AT2G18790.1	P4-P5					neutral	phytochrome B	Red/far-red photoreceptor involved in the regulation of de-etiolation. Exists in two inter-convertible forms: Pr and Pfr (active). Involved in the light-promotion of seed germination and in the shade avoidance response. Promotes seedling etiolation in both the presence and absence of phytochrome A. Overexpression results in etiolation under far-red light. Accumulates in the nucleus after exposure…
AL4G19910	AT2G26740.1	P1-P2					neutral	soluble epoxide hydrolase	Encodes a soluble epoxide hydrolase whose expression is induced by auxin and water stress.
AL4G42310	AT2G43520.1	P1-P4					neutral	trypsin inhibitor protein 2	Encodes putative trypsin inhibitor protein which may function in defense against herbivory. Member of the defensin-like (DEFL) family.
AL5G24530	AT3G45850.2	P4-P5					neutral	P-loop containing nucleoside triphosphate hydrolases superfamily protein
AL6G13040	AT5G03555.1	P1-P5					neutral	permease, cytosine/purines, uracil, thiamine, allantoin family protein	Encodes PLUTO (plastidic nucleobase transporter), a member of the Nucleobase:Cation-Symporter1 protein family, capable of transporting purine and pyrimidine nucleobases.
AL6G13040	AT5G03555.1	P1-P3					neutral	permease, cytosine/purines, uracil, thiamine, allantoin family protein	Encodes PLUTO (plastidic nucleobase transporter), a member of the Nucleobase:Cation-Symporter1 protein family, capable of transporting purine and pyrimidine nucleobases.
AL6G13040	AT5G03555.1	P3-P5					neutral	permease, cytosine/purines, uracil, thiamine, allantoin family protein	Encodes PLUTO (plastidic nucleobase transporter), a member of the Nucleobase:Cation-Symporter1 protein family, capable of transporting purine and pyrimidine nucleobases.
AL6G13050	AT5G03560.1	P2-P5					neutral	Tetratricopeptide repeat (TPR)-like superfamily protein
AL6G13350	AT5G03790.1	P1-P5					neutral	homeobox 51	Encodes a homeodomain leucine zipper class I (HD-Zip I) meristem identity regulator that acts together with LFY to induce CAL expression. It binds to the CAL promoter proximal CAATNATTG element. LMI1 acts primarily downstream of LFY in meristem identity regulation. The interaction between LFY
AL6G17670	AT5G07370.2	P3-P4					neutral	inositol polyphosphate kinase 2 alpha	Encodes inositol polyphosphate kinase
AL6G17680	AT5G07380.2	P3-P4					neutral
AL6G19380	AT5G08650.1	P1-P4					neutral	Small GTP-binding protein
AL6G19850	AT5G09450.1	P2-P4					neutral	Tetratricopeptide repeat (TPR)-like superfamily protein
AL6G29060	AT4G16950.2	P1-P2					neutral	Disease resistance protein (TIR-NBS-LRR class) family	Contains a putative nucleotide binding site and leucine-rich repeats. Similar to the plant resistance genes N and L6, and to the toll and interleukin-1 receptors. Confers resistance to Peronospora parasitica.Redundant function together with SIKIC1 and 3 in SNC1-mediated autoimmunity. Protein levels controlled by MUSE1 and MUSE2.
AL6G29060	AT4G16950.2	P1-P5					neutral	Disease resistance protein (TIR-NBS-LRR class) family	Contains a putative nucleotide binding site and leucine-rich repeats. Similar to the plant resistance genes N and L6, and to the toll and interleukin-1 receptors. Confers resistance to Peronospora parasitica.Redundant function together with SIKIC1 and 3 in SNC1-mediated autoimmunity. Protein levels controlled by MUSE1 and MUSE2.
AL6G29060	AT4G16950.2	P2-P5					neutral	Disease resistance protein (TIR-NBS-LRR class) family	Contains a putative nucleotide binding site and leucine-rich repeats. Similar to the plant resistance genes N and L6, and to the toll and interleukin-1 receptors. Confers resistance to Peronospora parasitica.Redundant function together with SIKIC1 and 3 in SNC1-mediated autoimmunity. Protein levels controlled by MUSE1 and MUSE2.
AL6G49310	AT4G03560.1	P2-P3					neutral	two-pore channel 1	Encodes a depolarization-activated Ca(2+) channel. Anti-sense experiments with this gene as well as Sucrose-H(+) symporters and complementation of yeast sucrose uptake mutant cch1 suggest that this protein mediates a voltage-activated Ca(2+ )influx. Mutants lack detectable SV channel activity suggesting TPC1 is essential component of the SV channel. Patch clamp analysis of loss of function mutati…
AL6G49310	AT4G03560.1	P2-P4					neutral	two-pore channel 1	Encodes a depolarization-activated Ca(2+) channel. Anti-sense experiments with this gene as well as Sucrose-H(+) symporters and complementation of yeast sucrose uptake mutant cch1 suggest that this protein mediates a voltage-activated Ca(2+ )influx. Mutants lack detectable SV channel activity suggesting TPC1 is essential component of the SV channel. Patch clamp analysis of loss of function mutati…
AL7G10010	AT4G38120.1	P2-P5					neutral	ARM repeat superfamily protein
AL7G10100	AT4G38200.1	P2-P5					neutral	SEC7-like guanine nucleotide exchange family protein	Encodes one of the functionally redundant ARF guanine-nucleotide exchange factors (ARF-GEFs). Functions as regulators of post-Golgi trafficking.
AL7G19310	AT4G32500.1	P4-P5					neutral	K+ transporter 5	Encodes AKT5, a member of the Shaker family potassium ion (K+) channel. This family includes five groups based on phylogenetic analysis (FEBS Letters (2007) 581: 2357): I (inward rectifying channel): AKT1 (AT2G26650), AKT5 (AT4G32500) and SPIK (also known as AKT6, AT2G25600); II (inward rectifying channel): KAT1 (AT5G46240) and KAT2 (AT4G18290); III (weakly inward rectifying channel): AKT2 (AT4G2…
AL7G20170	AT4G31810.1	P1-P3					neutral	ATP-dependent caseinolytic (Clp) protease/crotonase family protein
AL7G33950	AT4G19960.2	P2-P3					neutral	K+ uptake permease 9	Encodes a potassium ion transmembrane transporter. Also mediates cesium uptake when expressed in E. coli. The mRNA is cell-to-cell mobile.
AL7G42020	AT4G14280.1	P3-P5					neutral	ARM repeat superfamily protein
AL7G42140	AT4G14220.1	P1-P2					neutral	RING-H2 group F1A	encodes a RING-type E3 ubiquitin ligase implicated in gametogenesis. RHF1a can interact with the cell cycle inhibitor ICK4/KRP6 in vitro. It apppears to target ICK4KRP6 for degradation following meiosis in order to allow the mitoses associated with megagametogenesis and microgametogenesis to occur. RHF1a is expressed in the carpels throughout floral development. It is expressed in various tissues…
AL7G42230	AT4G14150.1	P2-P4					neutral	phragmoplast-associated kinesin-related protein 1	Microtubule motor kinesin PAKRP1/Kinesin-12A. Together with PAKRP1L/Kinesin-12B
AL7G42240	AT4G14147.1	P2-P4					neutral	protein binding	actin-related protein 2/3 complex 34kDa subunit family / arp2/3 complex 34kDa subunit family
AL7G44180	AT5G35380.1	P2-P4					neutral	Protein kinase protein with adenine nucleotide alpha hydrolases-like domain
AL7G46390	AT3G02580.1	P1-P3					neutral	sterol 1	Brassinosteroid biosynthetic enzyme, catalyzes delta7 sterol C-5 desaturation step. Mutant has dwarf phenotype.
AL8G36160	AT5G59650.1	P3-P4					neutral	Leucine-rich repeat protein kinase family protein
AL8G36200	AT5G59680.1	P3-P4					neutral	Leucine-rich repeat protein kinase family protein
AL8G36200	AT5G59680.1	P4-P5					neutral	Leucine-rich repeat protein kinase family protein
AL8G36210	AT5G59690.1	P3-P4					neutral	Histone superfamily protein
AL8G37790	AT5G61140.2	P4-P5					neutral	U5 small nuclear ribonucleoprotein helicase	Encodes a predicted protein with 30% identity with MER3/RCK. Similar to yast Brr2p DEAD/DExH box ATP-dependent RNA helicase.

## Sheet: GO 61 genes BP
Supplementary Dataset 7B: Results from GO enrichment analysis of 61 serpentine adaptation candidates. Enriched biological processes when applying the classic and elim algorithm with p < 0.05 assed by Fisher = Fisher's excact test.
GO.ID	Term	Annotated	Significant	Expected	classicFisher	elimFisher	Fold_enrichment
GO:0071249	cellular response to nitrate	11	2	0.03	0.00029	0.00029	66.6667
GO:0017012	protein-phytochromobilin linkage	1	1	0.01	0.00234	0.00234	100
GO:0045727	positive regulation of translation	39	2	0.01	0.00378	0.00378	20
GO:0042128	nitrate assimilation	42	2	0.1	0.00437	0.00437	20
GO:0010202	response to low fluence red light stimul...	2	1	0.1	0.00468	0.00468	10
GO:0010495	long-distance posttranscriptional gene s...	2	1	0.1	0.00468	0.00468	10
GO:0048482	plant ovule morphogenesis	2	1	0.1	0.00468	0.00468	10
GO:0051391	tRNA acetylation	2	1	0.1	0.00468	0.00468	10
GO:1904812	rRNA acetylation involved in maturation ...	2	1	0.1	0.00468	0.00468	10
GO:0015706	nitrate transport	44	2	0.1	0.00479	0.00479	20
GO:0034765	regulation of ion transmembrane transpor...	49	2	0.11	0.00590	0.00590	18.1818
GO:0010434	bract formation	3	1	0.01	0.00701	0.00701	100
GO:0010617	circadian regulation of calcium ion osci...	3	1	0.01	0.00701	0.00701	100
GO:0015938	coenzyme A catabolic process	3	1	0.01	0.00701	0.00701	100
GO:0051382	kinetochore assembly	3	1	0.01	0.00701	0.00701	100
GO:0055046	microgametogenesis	58	2	0.14	0.00819	0.00819	14.2857
GO:0061640	cytoskeleton-dependent cytokinesis	59	2	0.14	0.00846	0.00846	14.2857
GO:0009846	pollen germination	60	2	0.14	0.00874	0.00874	14.2857
GO:0071805	potassium ion transmembrane transport	61	2	0.14	0.00903	0.00903	14.2857
GO:0006104	succinyl-CoA metabolic process	4	1	0.01	0.00934	0.00934	100
GO:0043100	pyrimidine nucleobase salvage	4	1	0.01	0.00934	0.00934	100
GO:1901527	abscisic acid-activated signaling pathwa...	4	1	0.01	0.00934	0.00934	100
GO:0009791	post-embryonic development	1612	10	3.78	0.00386	0.01058	2.6455
GO:0006307	DNA dealkylation involved in DNA repair	5	1	0.01	0.01166	0.01166	100
GO:0009584	detection of visible light	5	1	0.01	0.01166	0.01166	100
GO:0051316	attachment of spindle microtubules to ki...	5	1	0.01	0.01166	0.01166	100
GO:0051455	monopolar spindle attachment to meiosis ...	5	1	0.01	0.01166	0.01166	100
GO:0080175	phragmoplast microtubule organization	5	1	0.01	0.01166	0.01166	100
GO:0007018	microtubule-based movement	71	2	0.17	0.01207	0.01207	11.7647
GO:0007112	male meiosis cytokinesis	6	1	0.01	0.01397	0.01397	100
GO:0010018	far-red light signaling pathway	6	1	0.01	0.01397	0.01397	100
GO:0010148	transpiration	6	1	0.01	0.01397	0.01397	100
GO:0030007	cellular potassium ion homeostasis	6	1	0.01	0.01397	0.01397	100
GO:0080141	regulation of jasmonic acid biosynthetic...	6	1	0.01	0.01397	0.01397	100
GO:0007080	mitotic metaphase plate congression	7	1	0.02	0.01628	0.01628	50
GO:0010021	amylopectin biosynthetic process	7	1	0.02	0.01628	0.01628	50
GO:0051315	attachment of mitotic spindle microtubul...	7	1	0.02	0.01628	0.01628	50
GO:0080140	regulation of jasmonic acid metabolic pr...	7	1	0.02	0.01628	0.01628	50
GO:2000896	amylopectin metabolic process	7	1	0.02	0.01628	0.01628	50
GO:0010244	response to low fluence blue light stimu...	8	1	0.02	0.01859	0.01859	50
GO:0032011	ARF protein signal transduction	8	1	0.02	0.01859	0.01859	50
GO:0032012	regulation of ARF protein signal transdu...	8	1	0.02	0.01859	0.01859	50
GO:0071490	cellular response to far red light	8	1	0.02	0.01859	0.01859	50
GO:0009405	pathogenesis	9	1	0.02	0.02089	0.02089	50
GO:0033206	meiotic cytokinesis	9	1	0.02	0.02089	0.02089	50
GO:0046621	negative regulation of organ growth	9	1	0.02	0.02089	0.02089	50
GO:0051310	metaphase plate congression	9	1	0.02	0.02089	0.02089	50
GO:0010161	red light signaling pathway	10	1	0.02	0.02318	0.02318	50
GO:0046578	regulation of Ras protein signal transdu...	10	1	0.02	0.02318	0.02318	50
GO:0048317	seed morphogenesis	10	1	0.02	0.02318	0.02318	50
GO:0051056	regulation of small GTPase mediated sign...	10	1	0.02	0.02318	0.02318	50
GO:0006928	movement of cell or subcellular componen...	104	2	0.24	0.02478	0.02478	8.33333
GO:0008608	attachment of spindle microtubules to ki...	11	1	0.03	0.02547	0.02547	33.3333
GO:0062125	regulation of mitochondrial gene express...	11	1	0.03	0.02547	0.02547	33.3333
GO:0070129	regulation of mitochondrial translation	11	1	0.03	0.02547	0.02547	33.3333
GO:0070131	positive regulation of mitochondrial tra...	11	1	0.03	0.02547	0.02547	33.3333
GO:0071491	cellular response to red light	12	1	0.03	0.02776	0.02776	33.3333
GO:0015937	coenzyme A biosynthetic process	13	1	0.03	0.03004	0.03004	33.3333
GO:0051303	establishment of chromosome localization	13	1	0.03	0.03004	0.03004	33.3333
GO:0080113	regulation of seed growth	13	1	0.03	0.03004	0.03004	33.3333
GO:0006574	valine catabolic process	14	1	0.03	0.03231	0.03231	33.3333
GO:0140013	meiotic nuclear division	123	2	0.29	0.03375	0.03375	6.89655
GO:0034314	Arp2/3 complex-mediated actin nucleation	15	1	0.04	0.03458	0.03458	25
GO:0080112	seed growth	15	1	0.04	0.03458	0.03458	25
GO:0048527	lateral root development	129	2	0.3	0.03681	0.03681	6.66667
GO:0016104	triterpenoid biosynthetic process	16	1	0.04	0.03684	0.03684	25
GO:0032958	inositol phosphate biosynthetic process	17	1	0.04	0.03910	0.03910	25
GO:0042304	regulation of fatty acid biosynthetic pr...	17	1	0.04	0.03910	0.03910	25
GO:0071712	ER-associated misfolded protein cataboli...	17	1	0.04	0.03910	0.03910	25
GO:0005983	starch catabolic process	18	1	0.04	0.04135	0.04135	25
GO:0006607	NLS-bearing protein import into nucleus	18	1	0.04	0.04135	0.04135	25
GO:0008285	negative regulation of cell population p...	18	1	0.04	0.04135	0.04135	25
GO:0009649	entrainment of circadian clock	18	1	0.04	0.04135	0.04135	25
GO:1900057	positive regulation of leaf senescence	18	1	0.04	0.04135	0.04135	25
GO:1905623	positive regulation of leaf development	18	1	0.04	0.04135	0.04135	25
GO:0009250	glucan biosynthetic process	139	2	0.33	0.04214	0.04214	6.06061
GO:0010498	proteasomal protein catabolic process	334	3	0.78	0.04350	0.04350	3.84615
GO:0048640	negative regulation of developmental gro...	19	1	0.04	0.04360	0.04360	25
GO:0050000	chromosome localization	19	1	0.04	0.04360	0.04360	25
GO:0055075	potassium ion homeostasis	19	1	0.04	0.04360	0.04360	25
GO:0048528	post-embryonic root development	142	2	0.33	0.04379	0.04379	6.06061
GO:0006722	triterpenoid metabolic process	20	1	0.05	0.04584	0.04584	20
GO:0046620	regulation of organ growth	20	1	0.05	0.04584	0.04584	20

## Sheet: GO 61 genes MF
Supplementary Dataset 7C: Results from GO enrichment analysis of 61 serpentine adaptation candidates. Enriched molecular functions when applying the classic and elim algorithm with p < 0.05 assed by Fisher = Fisher's excact test.
GO.ID	Term	Annotated	Significant	Expected	classicFisher	elimFisher	Fold_enrichment
GO:0008574	ATP-dependent microtubule motor activity...	18	2	0.05	0.0011	0.0011	40
GO:0015112	nitrate transmembrane transporter activi...	28	2	0.08	0.0026	0.0026	25
GO:0005245	voltage-gated calcium channel activity	1	1	0.01	0.0027	0.0027	100
GO:0008281	sulfonylurea receptor activity	1	1	0.01	0.0027	0.0027	100
GO:0019237	centromeric DNA binding	1	1	0.01	0.0027	0.0027	100
GO:0031517	red light photoreceptor activity	1	1	0.01	0.0027	0.0027	100
GO:0033961	cis-stilbene-oxide hydrolase activity	1	1	0.01	0.0027	0.0027	100
GO:0050135	NAD(P)+ nucleosidase activity	115	3	0.31	0.0038	0.0038	9.67742
GO:0061809	NAD+ nucleotidase, cyclic ADP-ribose gen...	115	3	0.31	0.0038	0.0038	9.67742
GO:0000248	C-5 sterol desaturase activity	2	1	0.01	0.0054	0.0054	100
GO:0000823	inositol-1,4,5-trisphosphate 6-kinase ac...	2	1	0.01	0.0054	0.0054	100
GO:0000824	inositol tetrakisphosphate 3-kinase acti...	2	1	0.01	0.0054	0.0054	100
GO:0008440	inositol-1,4,5-trisphosphate 3-kinase ac...	2	1	0.01	0.0054	0.0054	100
GO:0010945	CoA pyrophosphatase activity	2	1	0.01	0.0054	0.0054	100
GO:0031516	far-red light photoreceptor activity	2	1	0.01	0.0054	0.0054	100
GO:0047326	inositol tetrakisphosphate 5-kinase acti...	2	1	0.01	0.0054	0.0054	100
GO:0102732	myo-inositol-1,2,3,4,6-heptakisphosphate...	2	1	0.01	0.0054	0.0054	100
GO:1990883	rRNA cytidine N-acetyltransferase activi...	2	1	0.01	0.0054	0.0054	100
GO:0035639	purine ribonucleoside triphosphate bindi...	2758	15	7.49	0.0057	0.0057	2.00267
GO:0003986	acetyl-CoA hydrolase activity	3	1	0.01	0.0081	0.0081	100
GO:0004301	epoxide hydrolase activity	3	1	0.01	0.0081	0.0081	100
GO:0019156	isoamylase activity	3	1	0.01	0.0081	0.0081	100
GO:0032559	adenyl ribonucleotide binding	2589	14	7.03	0.0082	0.0082	1.99147
GO:0015079	potassium ion transmembrane transporter ...	58	2	0.16	0.0109	0.0109	12.5
GO:0005085	guanyl-nucleotide exchange factor activi...	59	2	0.16	0.0112	0.0112	12.5
GO:0043022	ribosome binding	59	2	0.16	0.0112	0.0112	12.5
GO:1990841	promoter-specific chromatin binding	5	1	0.01	0.0135	0.0135	100
GO:0005524	ATP binding	2481	13	6.74	0.0141	0.0141	1.92878
GO:0043531	ADP binding	187	3	0.51	0.0143	0.0143	5.88235
GO:0008893	guanosine-3',5'-bis(diphosphate) 3'-diph...	6	1	0.02	0.0162	0.0162	50
GO:0016794	diphosphoric monoester hydrolase activit...	6	1	0.02	0.0162	0.0162	50
GO:0019003	GDP binding	6	1	0.02	0.0162	0.0162	50
GO:0008200	ion channel inhibitor activity	7	1	0.02	0.0189	0.0189	50
GO:0016248	channel inhibitor activity	7	1	0.02	0.0189	0.0189	50
GO:0017080	sodium channel regulator activity	7	1	0.02	0.0189	0.0189	50
GO:0019871	sodium channel inhibitor activity	7	1	0.02	0.0189	0.0189	50
GO:0099106	ion channel regulator activity	7	1	0.02	0.0189	0.0189	50
GO:0003860	3-hydroxyisobutyryl-CoA hydrolase activi...	8	1	0.02	0.0215	0.0215	50
GO:0016247	channel regulator activity	8	1	0.02	0.0215	0.0215	50
GO:0043021	ribonucleoprotein complex binding	93	2	0.25	0.0265	0.0265	8
GO:0005086	ARF guanyl-nucleotide exchange factor ac...	11	1	0.03	0.0295	0.0295	33.3333
GO:0008494	translation activator activity	11	1	0.03	0.0295	0.0295	33.3333
GO:0097177	mitochondrial ribosome binding	11	1	0.03	0.0295	0.0295	33.3333
GO:0070300	phosphatidic acid binding	13	1	0.04	0.0347	0.0347	25
GO:0000250	lanosterol synthase activity	14	1	0.04	0.0374	0.0374	25
GO:0004427	inorganic diphosphatase activity	14	1	0.04	0.0374	0.0374	25
GO:0031559	oxidosqualene cyclase activity	15	1	0.04	0.0400	0.0400	25
GO:0042300	beta-amyrin synthase activity	15	1	0.04	0.0400	0.0400	25
GO:0005089	Rho guanyl-nucleotide exchange factor ac...	16	1	0.04	0.0426	0.0426	25
GO:0008559	ATPase-coupled xenobiotic transmembrane ...	16	1	0.04	0.0426	0.0426	25
GO:0005249	voltage-gated potassium channel activity	17	1	0.05	0.0452	0.0452	20
GO:0061608	nuclear import signal receptor activity	18	1	0.05	0.0478	0.0478	20

## Sheet: GO 61 genes CC
Supplementary Dataset 7D: Results from GO enrichment analysis of 61 serpentine adaptation candidates. Enriched cellular components when applying the classic and elim algorithm with p < 0.05 assed by Fisher = Fisher's excact test.
GO.ID	Term	Annotated	Significant	Expected	classicFisher	elimFisher	Fold_enrichment
GO:0000325	plant-type vacuole	188	4	0.45	0.0011	0.0011	8.88889
GO:0010368	chloroplast isoamylase complex	1	1	0.01	0.0024	0.0024	100
GO:0042995	cell projection	128	3	0.31	0.0036	0.0036	9.67742
GO:0005774	vacuolar membrane	684	6	1.64	0.0056	0.0056	3.65854
GO:0070013	intracellular organelle lumen	1485	9	3.55	0.0080	0.0080	2.53521
GO:0090406	pollen tube	84	2	0.2	0.0172	0.0172	10
GO:0000778	condensed nuclear chromosome kinetochore	8	1	0.02	0.0190	0.0190	50
GO:0005885	Arp2/3 protein complex	10	1	0.02	0.0237	0.0237	50
GO:0036513	Derlin-1 retrotranslocation complex	11	1	0.03	0.0260	0.0260	33.3333
GO:0031981	nuclear lumen	1228	7	2.94	0.0260	0.0260	2.38095
GO:0120025	plasma membrane bounded cell projection	108	2	0.26	0.0276	0.0276	7.69231
GO:0010168	ER body	12	1	0.03	0.0283	0.0283	33.3333
GO:0019773	proteasome core complex, alpha-subunit c...	13	1	0.03	0.0307	0.0307	33.3333
GO:0000418	RNA polymerase IV complex	14	1	0.03	0.0330	0.0330	33.3333
GO:0000780	condensed nuclear chromosome, centromeri...	16	1	0.04	0.0376	0.0376	25
GO:0005802	trans-Golgi network	324	3	0.77	0.0424	0.0424	3.8961
GO:0009705	plant-type vacuole membrane	138	2	0.33	0.0431	0.0431	6.06061
GO:0005654	nucleoplasm	565	4	1.35	0.0458	0.0458	2.96296
GO:0000777	condensed chromosome kinetochore	21	1	0.05	0.0491	0.0491	20
