# Supplementary material for: Parallel adaptation in autopolyploid Arabidopsis arenosa is dominated by repeated recruitment of shared alleles
Source: Nat Commun. 2021 Aug 17;12:4979. doi: 10.1038/s41467-021-25256-5 (PMC8370997; doi:10.1038/s41467-021-25256-5)
Supplement: Supplementary file 3 — Supplementary Data 1-12 [file 41467_2021_25256_MOESM3_ESM.zip › Supplemementary_data/Supplementary_data_8.xlsx]

## Sheet: TE_all_copies_match_SNPs_pos_fi
Supplementary Data 8: Summary of TE variants.
scaff	start	stop	TEID	FAMILY	SUPERFAMILY	number_of_te	original_call_deletion	VOR_07	PER_03	STG_05	VOR_05	BOR_04	GUL_18	PER_01	ING_04	BOR_07	VLA_03	BOR_08	BOR_06	VLA_04	VLA_06	PER_05	PER_04	ING_06	BOR_03	OPP_07	PER_02	VOR_02	PER_08	BOR_02	GUL_14	GUL_13	STG_03	VLA_02	ING_02	GUL_11	VLA_05	FUG_06	ING_07	OPP_02	FUG_07	OPP_05	GUL_12	FUG_08	BOR_05	BOR_01	GUL_19	OPP_01	ING_03
scaffold_1	8286	8855	mp81147-1	DTX-incomp_Alyr-B-P44.0-Map20_reversed	DTX	1	TRUE	0	0	0	0	0	0	0	0	0	0	0	0	0	0	0	0	0	0	0	0	0	0	0	1	NA	0	1	0	0	1	0	0	0	0	0	1	1	0	0	0	0	NA
scaffold_1	21376	21825	mp52143-1	DTX-incomp_Ah_Castric-B-P360.90-Map6	DTX	1	TRUE	0	1	1	1	1	1	1	1	1	1	1	1	1	1	1	1	1	1	0	1	1	1	1	1	1	NA	1	NA	1	1	1	1	1	1	1	1	NA	1	1	1	1	1
scaffold_1	22064	22936	mp52140-1	DHX-incomp-chim_Alyr-B-P13.169-Map20	DHX	1	TRUE	0	0	0	1	1	0	0	0	0	0	1	1	0	1	0	0	1	0	0	0	1	0	1	1	0	1	NA	1	1	0	1	0	1	1	1	1	1	1	1	0	1	0
scaffold_1	199171	199210	mp10217-1	RLX-incomp_Ah_Castric-B-R214-Map6	RLX	1	TRUE	0	0	0	0	0	0	0	1	1	1	0	0	1	1	0	0	0	0	0	0	1	0	1	0	1	1	1	1	1	0	1	0	1	0	0	0	0	0	1	1	1	0
scaffold_1	212966	213294	mp10177-1	DTX-incomp_Alyr-B-R5225-Map5_reversed	DTX	1	TRUE	1	1	1	1	1	1	1	1	1	1	1	1	1	1	1	1	1	1	1	1	1	1	1	1	1	1	1	1	1	1	1	1	1	1	1	1	1	1	1	1	1	1
scaffold_1	216912	217157	mp10196-1	DTX-incomp_Alyr-B-R405-Map7_reversed	DTX	1	TRUE	1	NA	1	1	1	NA	1	1	1	1	1	1	1	1	0	1	0	1	1	NA	1	1	0	0	1	1	1	1	1	1	1	1	1	0	1	1	1	1	1	1	1	1
scaffold_1	311164	311303	mp41121-1	RIX-comp_Alyr-B-R2756-Map5	RIX	1	TRUE	1	1	1	1	1	0	0	1	1	1	1	1	1	1	0	1	1	NA	1	0	1	1	1	1	1	1	1	0	1	1	1	1	1	0	0	1	0	1	1	1	1	1
scaffold_1	321788	321816	mp41138-1	DXX_AhalGem-B-R2548-Map18	DXX	1	TRUE	1	1	1	1	1	1	1	1	1	1	1	1	1	1	1	1	1	1	1	1	1	1	1	1	1	1	1	1	1	1	1	1	1	1	1	1	1	1	1	1	1	1
scaffold_1	353824	354268	mp41120-1	DTX-incomp-chim_Alyr-B-R1017-Map5_reversed	DTX	1	TRUE	0	0	1	0	1	0	NA	0	NA	0	0	1	0	0	1	1	0	1	1	1	0	0	0	0	0	0	NA	0	0	0	NA	0	NA	0	0	0	1	0	1	1	0	0
scaffold_1	445550	445775	mp43689-1	RLX-incomp-chim_Alyr-B-R644-Map9_reversed	RLX	1	TRUE	0	0	0	1	NA	0	0	0	0	NA	0	1	0	0	0	0	0	1	0	0	1	0	0	0	1	1	NA	0	1	0	0	0	0	1	0	0	0	0	0	0	1	0
scaffold_1	524681	524911	mp3312-1	RLX-comp_Alyr-B-G382-Map12_reversed	RLX	1	TRUE	0	0	0	0	1	0	0	0	1	0	0	1	0	1	0	0	0	NA	1	0	1	0	0	0	0	0	1	0	0	1	0	1	0	0	1	0	0	1	0	0	0	1
scaffold_1	529629	529640	mp3243-1	DTX-comp_AhalGem-B-P113.431-Map20_reversed	DTX	1	TRUE	0	1	0	1	1	0	1	1	1	1	0	1	0	1	1	1	0	1	1	1	0	1	0	0	1	0	1	0	0	0	0	0	1	0	1	1	1	0	0	1	0	0
scaffold_1	530088	530098	mp3243-2	DTX-comp_AhalGem-B-P113.431-Map20_reversed	DTX	1	TRUE	0	1	1	1	1	0	1	1	1	1	0	1	0	1	1	1	0	1	1	1	0	1	1	0	1	0	1	0	0	0	0	0	1	1	0	0	1	0	0	1	1	0
scaffold_1	551113	551349	mp3276-1	RLX-incomp-chim_Alyr-B-R644-Map9_reversed	RLX	1	TRUE	0	0	0	0	0	0	0	0	0	0	0	0	0	0	0	1	0	0	0	0	NA	0	0	0	0	0	0	0	0	0	0	0	0	0	0	0	0	0	0	0	0	0
scaffold_1	625824	626479	mp3283-1	DTX-incomp_Alyr-B-P12.737-Map20	DTX	1	TRUE	0	NA	0	1	1	0	1	0	1	0	1	1	0	0	1	1	0	0	1	1	0	1	0	0	1	0	0	0	0	0	0	0	0	0	0	0	1	0	0	0	1	0
scaffold_1	626479	626501	mp3306-1	DTX-incomp_Alyr-B-R2864-Map7	DTX	1	TRUE	1	1	1	1	1	1	1	0	1	1	1	1	1	1	1	1	0	1	1	1	1	1	1	0	1	1	0	1	1	1	1	0	1	0	0	0	1	1	1	1	1	1
scaffold_1	682079	682211	mp3257-1	DHX-incomp_Alyr-B-R3189-Map7	DHX	1	TRUE	1	1	1	1	1	1	0	1	1	1	1	1	1	1	1	0	1	1	1	1	1	1	1	1	1	1	1	1	1	1	1	1	1	1	1	1	1	1	1	1	1	1
scaffold_1	743295	743947	mp53639-1	DXX-MITE_AhalGem-B-R682-Map7	DXX	1	TRUE	1	1	1	0	1	0	1	1	0	0	1	1	1	0	1	1	1	1	1	1	1	1	1	1	0	1	1	0	1	1	1	1	0	1	0	0	1	1	1	0	0	1
scaffold_1	755283	755529	mp53646-1	DTX-incomp_AhalGem-B-P159.402-Map4	DTX	1	TRUE	0	0	0	0	1	0	0	1	0	1	1	1	0	0	0	0	0	0	0	1	0	1	1	0	0	0	1	0	1	0	0	0	1	0	0	0	0	1	0	0	0	0
scaffold_1	764768	765058	mp3201-1	DXX-MITE_AhalGem-B-G169-Map20	DXX	1	TRUE	1	1	1	NA	1	NA	1	NA	1	1	1	1	1	1	1	NA	1	0	1	1	NA	1	1	1	NA	1	1	NA	NA	1	1	1	NA	1	1	1	NA	1	0	1	1	1
scaffold_1	773978	774549	mp3226-1	RLX-incomp-chim_Alyr-B-G1849-Map8_reversed	RLX	1	TRUE	0	1	0	1	0	0	0	0	1	0	0	0	0	0	0	0	0	0	0	0	0	0	0	0	0	0	0	0	0	0	0	0	0	0	0	0	0	0	0	0	0	0
scaffold_1	783332	783607	mp3198-1	DTX-incomp-chim_Alyr-B-R6968-Map8	DTX	1	TRUE	0	0	0	0	0	1	0	0	0	0	0	0	0	0	0	0	0	0	0	0	0	0	0	0	0	0	0	0	0	0	0	0	0	0	0	0	0	0	0	0	1	0
scaffold_1	809651	810258	mp3162-1	RSX-incomp-chim_Alyr-B-G300-Map20	RSX	1	TRUE	1	0	0	1	1	0	1	0	0	1	1	1	0	0	0	0	1	0	1	1	0	0	1	0	0	0	0	0	0	0	0	0	1	0	0	0	0	0	0	0	1	0
scaffold_1	887326	888621	mp3214-1	DTX-incomp_Alyr-B-R65-Map6	DTX	1	TRUE	0	0	0	1	0	0	0	0	0	0	0	0	0	0	0	0	NA	NA	1	0	0	0	0	0	0	0	0	0	0	0	0	0	0	1	1	0	0	0	NA	0	NA	0
scaffold_1	948951	949096	mp3168-1	DTX-incomp_Alyr-B-P259.79-Map12_reversed	DTX	1	TRUE	1	1	1	1	1	1	1	1	1	1	1	NA	1	1	1	1	1	1	1	1	1	1	1	1	1	1	1	1	1	1	1	1	1	1	1	1	1	1	1	1	1	1
scaffold_1	949096	949577	mp3169-1	XXX-chim_AhalGem-B-R329-Map4_reversed	XXX	1	TRUE	0	1	0	NA	0	0	0	0	0	0	0	0	0	0	1	1	0	0	0	0	0	1	0	0	0	0	1	1	0	0	0	1	0	0	0	0	1	0	0	1	0	1
scaffold_1	1033185	1033424	mp17941-1	RIX-comp_AhalGem-B-R2909-Map4_reversed	RIX	1	TRUE	0	0	0	0	1	0	0	1	1	0	0	0	0	0	0	0	0	1	0	0	0	0	0	0	0	0	1	0	0	1	0	0	0	0	0	0	1	0	0	0	1	1
scaffold_1	1061828	1061850	mp17946-1	DTX-incomp-chim_AhalGem-B-R3542-Map4	DTX	1	TRUE	1	1	1	1	1	1	1	1	1	1	1	1	1	1	1	1	1	1	1	1	1	1	1	1	1	1	1	1	1	0	1	1	1	1	1	1	1	1	1	1	1	1
scaffold_1	1062370	1062685	mp17954-2	DTX-comp_AhalGem-B-G73-Map20	DTX	1	TRUE	0	0	0	0	1	0	0	0	NA	0	1	1	0	0	0	0	0	1	0	1	0	0	0	0	0	0	1	0	0	0	0	0	0	0	0	0	0	0	NA	0	0	0
scaffold_1	1104586	1105526	mp17937-1	DTX-incomp_AhalGem-B-R5899-Map4	DTX	1	TRUE	0	0	1	0	0	0	0	0	0	0	0	0	0	0	0	1	0	0	0	0	0	0	0	0	0	0	0	0	0	0	0	1	0	0	0	0	0	0	0	0	0	0
scaffold_1	1105526	1105885	mp17933-1	DTX-incomp_Alyr-B-R77-Map6	DTX	1	TRUE	0	0	0	0	0	0	0	0	0	0	0	0	0	0	0	1	0	0	0	0	0	0	0	0	0	0	0	0	0	0	0	1	0	0	0	0	0	0	0	0	0	0
scaffold_1	1105885	1106181	mp17937-2	DTX-incomp_AhalGem-B-R5899-Map4	DTX	1	TRUE	0	0	NA	0	0	0	0	0	0	0	0	0	0	0	0	1	0	0	0	0	0	0	0	0	0	0	0	0	0	0	0	1	0	0	0	0	0	0	0	0	0	0
scaffold_1	1107039	1107743	mp17955-1	DXX-MITE_Alyr-B-P230.600-Map5	DXX	1	TRUE	0	NA	NA	1	1	NA	NA	1	0	NA	NA	1	NA	1	1	1	1	1	NA	1	0	NA	1	NA	1	1	NA	1	1	1	NA	1	0	1	0	1	1	NA	NA	1	NA	NA
scaffold_1	1127929	1128266	mp55264-1	DTX-comp_Ah_Castric-B-G40-Map20	DTX	1	TRUE	0	0	0	1	0	0	0	0	NA	0	0	NA	0	1	0	0	0	1	0	0	0	1	0	1	0	0	0	0	0	0	0	0	0	0	0	1	0	0	0	0	0	0
scaffold_1	1128229	1128382	mp55264-2	DTX-comp_Ah_Castric-B-G40-Map20	DTX	1	TRUE	0	0	0	1	0	0	0	0	1	0	0	1	0	1	0	0	0	1	0	0	0	1	0	1	0	0	0	0	0	0	0	0	0	0	0	1	0	0	0	0	0	0
scaffold_1	1241211	1241913	mp34335-1	DXX_Ah_Castric-B-P118.51-Map5	DXX	1	TRUE	0	1	0	0	0	0	0	0	0	0	0	0	0	0	0	1	0	0	0	1	0	0	0	0	NA	1	0	1	0	0	0	0	0	0	0	1	0	0	0	0	0	0
scaffold_1	1280009	1280448	mp34307-1	DTX-incomp_Alyr-B-P59.711-Map20_reversed	DTX	1	TRUE	0	1	1	1	1	1	1	1	1	NA	0	1	0	1	1	1	0	NA	1	1	0	1	1	0	1	1	NA	0	1	0	0	0	1	0	0	0	NA	0	NA	1	1	1
scaffold_1	1302581	1302665	mp34317-1	DTX-incomp-chim_AhalGem-B-R3542-Map4	DTX	1	TRUE	1	1	1	1	1	1	1	1	1	1	1	1	1	1	1	1	1	1	1	1	1	1	1	1	1	1	1	1	1	1	1	1	1	1	1	1	1	1	1	1	1	1
scaffold_1	1306300	1306336	mp34314-1	DHX-incomp_Atha-B-G1609-Map16_reversed	DHX	1	TRUE	1	1	0	1	1	0	1	0	1	1	1	1	0	1	1	1	1	0	1	1	0	1	0	0	1	1	1	1	1	1	0	1	1	1	1	0	1	0	0	1	1	1
scaffold_1	1332217	1332239	mp3086-1	RLX-incomp-chim_Alyr-B-R644-Map9_reversed	RLX	1	TRUE	1	1	1	1	1	1	1	1	1	1	1	1	1	1	1	1	1	1	1	1	1	1	1	1	1	1	1	1	1	1	1	1	1	1	0	0	1	1	1	1	1	1
scaffold_1	1383952	1384306	mp3091-1	DXX-MITE_Atha-B-P101.155-Map4	DXX	1	TRUE	0	0	0	0	NA	NA	0	0	0	1	0	0	0	1	1	1	0	0	0	0	0	1	0	0	0	0	0	0	0	0	0	1	0	0	0	0	0	0	1	1	1	0
scaffold_1	1384462	1385039	mp3076-1	DXX_Alyr-B-G1326-Map6	DXX	1	TRUE	0	NA	0	0	NA	0	1	0	0	0	0	0	0	1	0	1	0	0	NA	NA	0	0	0	0	1	0	1	0	0	0	0	0	0	0	0	0	1	0	0	0	0	0
scaffold_1	1414470	1414758	mp3143-1	DTX-incomp-chim_Alyr-B-R6968-Map8	DTX	1	TRUE	0	0	0	0	0	1	1	1	0	0	0	0	1	0	1	0	0	0	0	0	0	0	0	0	0	0	0	0	0	0	0	1	0	0	0	0	0	0	0	0	0	0
scaffold_1	1421599	1422277	mp3124-1	RIX-incomp_Atha-B-R780-Map3	RIX	1	TRUE	0	0	0	0	0	0	0	0	0	0	0	NA	0	0	0	0	0	0	NA	NA	0	0	0	1	0	0	0	0	1	1	0	0	0	0	0	0	0	0	0	0	NA	0
scaffold_1	1430992	1431516	mp3094-1	DTX-incomp_Alyr-B-P706.223-Map12	DTX	1	TRUE	1	NA	1	1	1	1	1	1	NA	NA	1	NA	0	NA	NA	NA	1	NA	1	1	1	NA	0	NA	1	1	NA	1	1	1	0	1	NA	1	0	1	1	NA	NA	NA	1	1
scaffold_1	1432235	1432595	mp3088-1	RSX-incomp_Alyr-B-P57.713-Map20_reversed	RSX	1	TRUE	1	1	1	1	1	1	1	1	1	NA	1	NA	1	NA	1	1	1	1	1	1	1	1	NA	1	NA	1	NA	1	1	1	1	1	1	1	1	1	NA	1	NA	1	NA	1
scaffold_1	1499067	1499347	mp3150-1	RIX-incomp_Ah_Castric-B-R291-Map5_reversed	RIX	1	TRUE	1	0	0	0	1	0	0	1	1	0	1	0	0	1	0	0	0	1	1	0	0	0	1	1	1	1	1	0	0	1	0	1	1	0	1	0	0	0	1	0	1	1
scaffold_1	1538352	1538683	mp3027-1	RXX_AhalGem-B-R133-Map4_reversed	RXX	1	TRUE	0	1	1	1	1	0	0	1	1	0	1	1	0	0	0	1	0	NA	0	1	0	0	0	0	0	0	1	0	0	0	0	0	0	0	0	0	0	0	1	0	0	0
scaffold_1	1576268	1576303	mp3053-1	RLX-incomp_AhalGem-B-R2646-Map4	RLX	1	TRUE	0	1	0	1	1	1	1	0	0	0	1	1	0	1	1	0	0	0	0	1	1	1	1	0	1	1	1	1	0	0	0	0	0	0	1	1	1	1	1	1	0	1
scaffold_1	1577307	1577328	mp3038-1	RIX-incomp-chim_Alyr-B-R6149-Map5_reversed	RIX	1	TRUE	0	1	0	0	1	0	1	0	1	1	0	1	1	0	0	0	0	1	1	1	1	0	0	1	1	0	1	1	1	0	0	0	0	0	0	0	0	0	1	1	0	0
scaffold_1	1623102	1625648	mp3030-1	RIX-incomp_AhalGem-B-R963-Map13_reversed	RIX	1	TRUE	1	0	0	0	0	0	0	0	0	0	0	0	0	0	0	0	0	0	0	0	1	0	0	0	0	0	1	NA	0	0	0	0	0	0	0	0	0	0	0	0	NA	1
scaffold_1	1642939	1642952	mp3014-1	DHX-incomp-chim_Alyr-B-P13.169-Map20	DHX	1	TRUE	0	1	1	1	1	1	1	1	1	1	1	1	1	1	1	1	1	1	0	1	0	1	1	1	1	1	1	1	1	1	1	1	0	1	1	1	1	1	1	1	1	1
scaffold_1	1642952	1644179	mp3021-1	DHX-incomp_Alyr-B-P40.169-Map20_reversed	DHX	1	TRUE	1	NA	1	0	NA	1	1	1	1	1	1	1	1	1	1	1	1	1	NA	1	0	0	0	1	NA	1	NA	NA	0	1	1	1	0	NA	1	1	1	1	1	1	1	1
scaffold_1	1644179	1644202	mp3014-2	DHX-incomp-chim_Alyr-B-P13.169-Map20	DHX	1	TRUE	1	1	1	1	1	1	1	1	1	1	1	1	1	1	1	1	1	1	0	1	1	1	1	1	1	1	1	1	1	1	1	1	1	1	1	1	1	1	1	1	1	1
scaffold_1	1666557	1666864	mp3007-1	RSX-comp_AhalGem-B-G516-Map4_reversed	RSX	1	TRUE	0	0	0	1	1	1	1	0	0	0	0	1	0	0	0	1	1	0	1	1	1	0	0	0	0	0	1	0	0	1	0	1	1	0	0	0	1	0	0	1	1	1
scaffold_1	1673136	1673311	mp3032-1	RSX-incomp_Alyr-B-R6755-Map5	RSX	1	TRUE	0	0	0	0	0	0	0	1	0	0	0	0	0	0	0	0	0	0	0	0	0	0	0	0	0	0	0	1	0	0	0	1	1	0	0	0	0	0	0	0	1	1
scaffold_1	1719176	1719577	mp65343-1	DTX-incomp_AhalGem-B-R708-Map13_reversed	DTX	1	TRUE	0	0	0	0	0	1	0	1	0	0	NA	0	0	0	0	0	0	0	1	0	0	0	0	0	0	0	0	0	0	0	0	0	0	0	0	0	0	0	1	0	0	0
scaffold_1	1764603	1764708	mp11342-1	RIX-incomp-chim_Alyr-B-R6149-Map5_reversed	RIX	1	TRUE	1	1	1	1	1	1	1	1	1	1	1	1	1	1	1	1	1	1	1	1	1	1	1	1	1	0	1	1	1	1	1	1	1	1	1	0	1	1	1	1	1	1
scaffold_1	1816718	1816906	mp2878-1	DHX-incomp_AhalGem-B-R425-Map20_reversed	DHX	1	TRUE	1	1	1	1	1	1	1	NA	1	1	1	1	1	1	1	1	NA	1	1	1	1	1	1	1	1	NA	1	1	1	NA	1	1	1	NA	1	1	1	1	NA	1	1	1
scaffold_1	1816906	1818025	mp2876-1	DTX-incomp-chim_Alyr-B-G1609-Map16	DTX	1	TRUE	0	NA	0	0	0	0	NA	0	NA	0	0	0	0	0	1	1	0	0	0	0	0	NA	0	0	0	0	0	0	0	0	0	0	0	0	0	0	0	0	0	NA	0	0
scaffold_1	1819014	1819056	mp2874-1	DHX-incomp_AhalGem-B-R6391-Map4	DHX	1	TRUE	1	1	0	0	1	1	1	1	1	0	1	1	1	1	1	1	0	1	1	1	1	1	1	1	1	1	1	0	1	1	1	0	1	1	0	1	1	1	1	1	1	1
scaffold_1	1876635	1877751	mp2872-1	DXX-MITE_Alyr-B-G952-Map20_reversed	DXX	1	TRUE	0	0	0	NA	0	1	0	0	0	0	0	0	0	0	0	0	0	0	0	0	1	0	0	0	NA	0	0	1	0	0	0	0	NA	0	1	NA	0	0	0	0	1	0
scaffold_1	1890396	1890615	mp2842-1	DTX-incomp_AhalGem-B-R708-Map13_reversed	DTX	1	TRUE	0	0	0	0	1	0	0	0	0	0	0	0	0	0	0	0	1	0	0	0	0	0	0	0	0	0	0	1	0	0	0	0	0	0	0	0	0	0	0	0	0	0
scaffold_1	1920426	1920728	mp2819-1	DTX-incomp_AhalGem-B-P159.402-Map4	DTX	1	TRUE	0	0	0	0	0	0	0	0	0	0	0	0	0	0	0	0	0	0	0	0	0	0	0	0	0	1	1	0	0	0	0	0	0	0	0	0	0	1	0	0	0	0
scaffold_1	1971243	1971463	mp2793-1	RLX-incomp-chim_Alyr-B-R644-Map9_reversed	RLX	1	TRUE	0	0	0	0	1	0	0	0	0	0	1	0	1	1	0	1	0	1	0	1	1	0	1	1	0	0	0	1	0	0	0	1	1	0	0	0	0	0	1	0	1	0
scaffold_1	2025968	2026175	mp2758-1	RSX-comp_Alyr-B-G299-Map14	RSX	1	TRUE	1	0	1	1	0	0	0	0	1	1	0	NA	0	1	1	0	0	1	0	1	0	1	1	1	NA	0	1	0	0	0	0	NA	1	0	0	1	0	1	1	0	1	1
scaffold_1	2026175	2026234	mp2758-2	RSX-comp_Alyr-B-G299-Map14	RSX	1	TRUE	1	0	1	1	0	0	0	0	1	1	1	1	0	1	1	0	0	1	0	1	0	1	1	1	1	0	1	0	0	0	0	1	1	0	0	1	0	1	1	0	1	1
scaffold_1	2041230	2041613	mp2748-1	DTX-comp_AhalGem-B-P24.487-Map20	DTX	1	TRUE	0	1	0	0	0	0	0	0	0	1	0	0	0	0	0	0	0	0	1	0	0	0	0	0	1	0	0	0	0	0	0	0	0	0	0	0	0	0	0	0	0	0
scaffold_1	2081697	2081750	mp2798-1	RIX-comp_Alyr-B-R2359-Map6	RIX	1	TRUE	0	0	0	0	0	0	0	0	1	1	0	0	0	0	0	0	0	0	0	0	0	0	0	0	0	0	0	0	0	0	0	0	0	0	0	0	0	0	0	0	0	0
scaffold_1	2149330	2149383	mp2751-1	DTX-incomp_Alyr-B-G888-Map20	DTX	1	TRUE	0	1	0	1	0	0	1	0	0	0	1	0	0	0	0	1	0	0	0	0	0	0	0	0	0	0	0	0	0	0	0	0	0	0	0	0	0	0	0	0	0	0
scaffold_1	2158094	2158385	mp2750-1	DTX-incomp_Alyr-B-P58.712-Map6	DTX	1	TRUE	NA	1	1	NA	NA	NA	1	1	NA	1	1	1	1	1	1	1	1	1	1	1	NA	1	1	0	1	NA	1	NA	0	1	NA	0	NA	1	1	1	NA	1	0	1	1	1
scaffold_1	2181785	2181926	mp55510-1	RXX-TRIM_Alyr-B-R2119-Map7	RXX	1	TRUE	0	0	1	0	0	1	0	0	0	0	0	0	0	0	0	0	0	0	0	0	0	0	0	0	0	0	0	0	0	0	0	0	0	0	0	0	0	0	0	0	0	1
scaffold_1	2200765	2200791	mp55511-1	DHX-incomp_Atha-B-R239-Map20_reversed	DHX	1	TRUE	0	1	1	1	1	0	1	0	1	0	1	1	0	1	1	1	1	0	1	1	1	1	1	0	1	1	1	1	0	0	1	1	0	0	1	0	1	0	0	1	1	1
scaffold_1	2242152	2242482	mp51004-1	DTX-incomp_AhalGem-B-P159.402-Map4	DTX	1	TRUE	1	0	0	1	0	0	0	1	0	0	1	1	0	0	1	0	1	0	NA	0	1	1	NA	1	0	1	0	0	0	0	0	0	0	NA	0	1	0	0	1	0	1	0
scaffold_1	2298565	2298602	mp2673-1	DHX-incomp_Ah_Castric-B-G632-Map20	DHX	1	TRUE	0	1	1	1	1	0	0	0	0	0	1	0	0	0	0	0	0	0	0	0	0	0	1	1	1	0	1	0	0	0	0	0	0	0	0	0	0	1	0	0	0	0
scaffold_1	2340993	2341268	mp2717-1	DHX-incomp_Alyr-B-R212-Map20	DHX	1	TRUE	0	1	1	NA	1	0	1	1	1	1	NA	1	1	0	1	1	0	NA	1	1	0	1	NA	NA	1	1	1	NA	0	1	0	NA	1	0	0	1	NA	1	0	0	1	0
scaffold_1	2358196	2358524	mp2688-1	DTX-comp_Ah_Castric-B-P15.334-Map5	DTX	1	TRUE	1	1	1	1	0	0	0	0	1	0	1	1	1	0	1	1	0	1	1	1	1	0	1	0	1	0	1	0	1	0	0	1	1	1	0	0	1	0	1	0	1	0
scaffold_1	2366476	2366934	mp2691-1	DTX-incomp_AhalGem-B-R1079-Map17	DTX	1	TRUE	0	0	0	NA	0	0	0	1	NA	0	0	NA	0	0	0	0	0	0	0	0	0	0	0	0	0	0	0	0	0	0	1	0	1	0	0	0	0	0	1	0	1	0
scaffold_1	2506957	2508130	mp54551-1	DTX-incomp_AhalGem-B-R1544-Map15_reversed	DTX	1	TRUE	NA	1	NA	1	NA	0	1	NA	NA	NA	1	1	0	1	1	1	NA	1	NA	1	0	0	1	1	1	1	NA	1	1	1	NA	NA	NA	0	1	0	NA	1	NA	1	1	NA
scaffold_1	2508107	2509962	mp54551-2	DTX-incomp_AhalGem-B-R1544-Map15_reversed	DTX	1	TRUE	0	1	0	0	0	0	1	0	0	0	0	0	0	0	0	0	0	0	NA	NA	0	0	NA	0	0	0	NA	0	1	NA	0	0	0	0	0	0	0	0	0	1	0	0
scaffold_1	2509962	2510190	mp54552-1	DXX-chim_Alyr-B-R584-Map20_reversed	DXX	1	TRUE	1	1	1	1	1	0	1	1	1	1	1	1	0	1	1	1	1	1	1	1	1	1	1	1	0	1	1	1	1	1	1	1	1	0	1	0	1	1	1	1	1	1
scaffold_1	2569616	2569918	mp2643-1	RLX-incomp-chim_Alyr-B-R2649-Map5_reversed	RLX	1	TRUE	0	0	1	0	0	0	0	0	0	NA	0	1	NA	1	1	0	0	1	1	0	0	1	1	0	1	1	1	1	0	1	0	0	0	0	0	0	1	0	NA	0	0	1
scaffold_1	2569942	2569983	mp2644-1	RLX-incomp-chim_Alyr-B-R2649-Map5_reversed	RLX	1	TRUE	0	0	1	0	0	0	0	0	0	1	0	1	1	1	1	0	0	1	1	0	0	1	1	0	1	1	1	1	0	1	0	0	0	0	0	0	1	0	1	0	0	1
scaffold_1	2570854	2571697	mp2608-1	RSX-incomp_Alyr-B-R5759-Map9	RSX	1	TRUE	0	0	0	NA	0	0	1	0	0	NA	1	1	0	0	1	0	0	0	1	NA	0	0	0	0	0	0	NA	NA	0	0	0	1	0	0	0	0	0	NA	1	0	0	1
scaffold_1	2580597	2580655	mp2651-1	RIX-incomp-chim_Alyr-B-R6149-Map5_reversed	RIX	1	TRUE	0	1	1	1	1	1	0	1	1	1	1	1	0	1	0	1	1	1	1	1	1	1	0	1	0	1	1	1	0	1	1	1	0	1	1	1	1	1	1	0	1	1
scaffold_1	2613593	2613629	mp2630-1	DHX-incomp-chim_Ah_Castric-B-R2639-Map6	DHX	1	TRUE	0	0	1	1	1	1	0	1	1	0	1	1	0	1	0	0	1	1	0	1	1	0	1	1	1	1	1	1	1	1	1	1	1	1	1	1	1	1	1	0	1	0
scaffold_1	2617298	2617322	mp2621-1	DTX-incomp-chim_Alyr-B-G1465-Map20_reversed	DTX	1	TRUE	1	1	1	1	1	0	1	1	1	1	1	1	1	1	0	1	0	1	1	0	1	1	0	0	1	1	1	1	0	0	0	0	1	0	0	0	1	1	0	1	0	0
scaffold_1	2656947	2657157	mp2601-1	DTX-incomp_AhalGem-B-P159.402-Map4	DTX	1	TRUE	0	0	1	0	NA	0	0	0	NA	0	1	0	1	1	0	0	0	0	0	0	0	0	0	0	0	0	0	0	0	0	0	0	0	0	0	0	0	1	1	0	0	0
scaffold_1	2666185	2666659	mp2649-1	RIX-comp_Alyr-B-R178-Map7_reversed	RIX	1	TRUE	0	1	0	1	1	NA	0	0	1	0	0	0	0	1	0	0	1	1	1	0	0	0	0	0	NA	1	1	0	0	0	0	0	0	0	0	1	NA	1	0	0	1	0
scaffold_1	2682029	2682323	mp2641-1	DTX-incomp_Alyr-B-R4568-Map7	DTX	1	TRUE	1	1	1	1	1	1	1	1	1	1	1	1	1	1	1	1	1	1	1	1	1	1	1	1	1	1	1	1	1	1	1	1	1	1	1	1	1	1	1	1	1	1
scaffold_1	2702327	2703109	mp2607-1	RIX-incomp_AhalGem-B-G917-Map20	RIX	1	TRUE	1	1	1	NA	1	1	1	1	1	1	1	0	1	NA	1	1	0	NA	1	NA	1	1	0	1	1	0	0	NA	1	0	0	0	0	0	0	1	1	1	0	1	NA	1
scaffold_1	2703109	2703166	mp2605-1	DHX-incomp_AhalGem-B-R2977-Map4	DHX	1	TRUE	1	1	1	1	1	1	1	1	1	1	1	1	1	1	1	1	1	1	1	1	1	1	1	1	1	1	1	1	1	1	1	1	1	0	1	1	1	1	1	1	1	1
scaffold_1	2759693	2759741	mp91529-1	DTX-comp_Atha-B-P134.124-Map12_reversed	DTX	1	TRUE	0	1	0	1	1	1	0	1	0	0	1	1	1	0	0	0	1	1	1	0	1	0	0	0	1	1	1	1	1	0	0	1	1	0	0	0	0	0	0	1	1	0
scaffold_1	2823375	2826873	mp2413-1	RLX-comp_Alyr-B-G99-Map20_reversed	RLX	1	TRUE	0	0	0	0	0	1	0	0	0	0	0	0	0	0	0	0	0	0	0	0	0	0	0	0	0	0	0	0	1	0	0	0	0	0	1	NA	0	0	0	0	0	0
scaffold_1	2845272	2845317	mp2369-1	DTX-incomp_Alyr-B-G261-Map20_reversed	DTX	1	TRUE	1	1	1	1	1	1	1	1	1	1	1	1	1	1	1	1	1	1	1	1	1	0	1	1	1	1	1	1	1	1	1	1	1	1	1	1	1	1	1	1	1	1
scaffold_1	2855955	2856266	mp2359-1	DTX-incomp-chim_Alyr-B-R6968-Map8	DTX	1	TRUE	0	0	0	0	0	0	1	0	0	0	1	0	0	0	0	0	1	1	1	0	1	0	0	0	1	0	0	1	0	0	0	1	1	1	1	0	0	0	NA	1	0	0
scaffold_1	2901533	2902482	mp2381-1	RIX-incomp_Alyr-B-R5361-Map5_reversed	RIX	1	TRUE	0	0	0	0	0	0	NA	0	0	0	0	0	0	0	1	1	0	0	0	0	0	0	0	0	0	0	0	0	0	0	0	0	0	0	0	1	0	NA	0	0	0	0
scaffold_1	2913197	2913513	mp2394-1	RIX-incomp_AhalGem-B-R6997-Map4	RIX	1	TRUE	0	0	1	1	0	0	0	0	1	0	0	0	1	0	0	0	0	0	1	1	0	0	0	0	0	1	0	0	0	1	0	0	0	1	0	0	1	0	0	0	0	0
scaffold_1	2914506	2914875	mp2360-1	RSX-incomp_Alyr-B-P57.713-Map20_reversed	RSX	1	TRUE	0	1	0	0	1	0	0	0	0	0	0	0	0	0	0	1	0	0	NA	1	0	0	0	0	0	0	0	0	0	0	0	0	0	0	0	0	NA	0	0	0	0	0
scaffold_1	2937161	2937786	mp2384-1	DHX-incomp_Alyr-B-R2417-Map11_reversed	DHX	1	TRUE	0	1	1	NA	NA	0	0	0	NA	1	1	1	0	NA	0	0	0	1	0	0	NA	0	1	0	0	1	0	0	0	0	0	0	NA	0	NA	NA	0	1	0	NA	0	1
scaffold_1	2938928	2939100	mp2384-3	DHX-incomp_Alyr-B-R2417-Map11_reversed	DHX	1	TRUE	0	1	1	1	NA	0	0	0	1	0	1	0	0	1	0	0	0	0	0	0	1	0	1	0	0	NA	0	0	0	0	0	0	NA	0	1	1	0	1	0	1	0	1
scaffold_1	2943091	2943243	mp2402-1	RLX-comp_Alyr-B-R2738-Map5_reversed	RLX	1	TRUE	0	0	0	0	0	0	0	0	0	0	0	0	0	0	0	0	0	1	0	0	1	0	0	0	0	0	0	0	0	0	0	0	0	0	0	0	0	0	1	0	1	0
scaffold_1	2947335	2947454	mp122441-1	RLX-comp_Alyr-B-R2738-Map5_reversed	RLX	1	TRUE	0	0	0	0	0	0	0	0	0	0	0	0	0	0	0	0	0	1	0	0	1	0	0	0	0	0	0	0	0	0	0	0	0	0	0	0	0	0	1	0	1	0
scaffold_1	2990197	2990409	mp29215-1	DHX-incomp_Ah_Castric-B-G648-Map13	DHX	1	TRUE	1	0	1	1	0	1	0	1	1	0	0	0	0	0	0	0	1	0	1	0	0	0	0	0	1	1	0	0	0	0	0	0	1	0	0	0	0	0	1	0	0	0
scaffold_1	3000597	3000817	mp29240-1	RIX-incomp_AhalGem-B-R6010-Map4_reversed	RIX	1	TRUE	0	1	0	1	0	NA	0	0	1	1	0	0	0	1	0	1	0	0	0	0	0	0	0	0	0	0	1	0	1	0	0	0	0	0	1	0	1	0	1	0	1	0
scaffold_1	3029558	3029765	mp29236-1	DXX_AhalGem-B-R7749-Map4	DXX	1	TRUE	0	0	0	0	1	0	1	0	0	0	0	0	0	0	0	0	0	1	0	0	0	0	1	0	0	0	0	0	0	0	0	0	0	0	0	0	0	0	0	0	0	0
scaffold_1	3029765	3030344	mp29226-2	DTX-incomp_Atha-B-R1070-Map20_reversed	DTX	1	TRUE	0	0	0	0	1	0	1	0	0	0	0	0	0	1	0	0	0	1	0	0	0	0	1	0	0	0	0	0	0	0	0	0	0	0	0	0	0	0	0	0	0	0
scaffold_1	3044046	3044411	mp29233-1	DHX-incomp_Alyr-B-R1547-Map5	DHX	1	TRUE	1	1	1	1	1	1	1	1	1	1	1	1	0	1	1	1	1	1	1	1	1	1	1	0	1	1	1	1	1	1	1	1	1	1	1	1	1	1	1	1	1	1
scaffold_1	3051851	3052921	mp29252-2	DTX-incomp_AhalGem-B-R2518-Map4	DTX	1	TRUE	1	1	1	1	1	1	1	1	1	1	1	1	1	1	1	1	1	1	1	1	1	1	1	1	1	1	1	1	1	1	1	0	1	1	1	1	1	1	1	1	1	1
scaffold_1	3071330	3071725	mp29228-1	DTX-incomp-chim_Alyr-B-R6968-Map8	DTX	1	TRUE	1	0	0	0	0	1	0	0	0	0	0	1	0	1	0	1	0	0	0	0	1	0	1	0	0	1	0	0	0	0	0	0	1	0	0	0	0	0	0	0	1	1
scaffold_1	3116542	3116817	mp49734-1	RIX-incomp_Ah_Castric-B-R3199-Map4	RIX	1	TRUE	1	1	1	1	1	0	1	1	1	1	1	1	1	0	0	1	1	1	0	1	1	1	1	1	0	0	1	1	0	1	1	0	0	0	0	0	1	1	1	1	0	0
scaffold_1	3116817	3116856	mp49737-1	RLX-incomp-chim_Alyr-B-R644-Map9_reversed	RLX	1	TRUE	1	1	1	1	1	1	1	1	1	1	1	1	1	1	1	1	1	1	1	1	1	1	1	1	1	1	1	1	1	1	1	1	1	1	1	1	1	1	1	1	1	1
scaffold_1	3214695	3215143	mp2278-1	DTX-incomp_Ah_Castric-B-P360.90-Map6	DTX	1	TRUE	0	0	0	0	1	0	0	1	0	0	0	NA	0	0	0	0	0	NA	1	0	0	0	0	0	0	0	NA	0	0	0	0	0	1	0	0	0	0	0	0	0	1	0
scaffold_1	3257338	3257349	mp2292-1	RSX-incomp_AhalGem-B-R6056-Map4	RSX	1	TRUE	1	1	1	1	1	1	1	1	1	1	1	1	1	1	1	1	1	1	1	1	1	1	1	1	1	1	1	1	0	1	0	1	1	1	0	0	1	1	1	1	1	1
scaffold_1	3257349	3257716	mp2300-1	RSX-incomp_Alyr-B-P57.713-Map20_reversed	RSX	1	TRUE	1	NA	0	1	NA	NA	0	0	1	NA	0	NA	0	0	1	1	0	NA	1	NA	0	0	1	1	0	NA	0	0	0	0	0	1	NA	0	0	0	1	1	1	0	1	NA
scaffold_1	3257716	3257740	mp2292-2	RSX-incomp_AhalGem-B-R6056-Map4	RSX	1	TRUE	1	1	1	1	1	1	1	1	1	1	1	1	1	1	1	1	1	1	1	1	0	1	1	1	1	1	1	1	1	0	1	1	1	1	1	1	1	1	1	1	1	1
scaffold_1	3338359	3338436	mp2291-1	DHX-incomp-chim_Alyr-B-G1531-Map12	DHX	1	TRUE	0	1	1	0	1	0	0	1	1	0	0	1	0	0	0	0	0	1	1	1	0	0	1	0	1	0	0	0	0	0	0	0	1	0	1	1	0	1	1	0	0	0
scaffold_1	3338436	3339530	mp2293-1	DHX-incomp_Alyr-B-R212-Map20	DHX	1	TRUE	0	0	0	0	1	0	0	0	NA	0	0	0	0	0	0	0	0	0	NA	0	0	0	0	0	NA	0	0	0	0	0	0	0	0	0	0	0	0	0	0	0	0	0
scaffold_1	3339530	3339583	mp2295-1	DHX-comp_Atha-B-R1964-Map9_reversed	DHX	1	TRUE	1	1	1	1	1	1	0	1	1	0	1	1	0	0	0	1	0	0	NA	0	0	0	1	0	1	1	1	0	0	0	1	0	0	0	1	1	0	1	1	1	0	0
scaffold_1	3370819	3371087	mp2298-1	RLX-incomp-chim_Alyr-B-R644-Map9_reversed	RLX	1	TRUE	0	NA	0	0	1	NA	0	0	0	0	0	1	0	1	0	0	0	0	NA	0	0	0	0	0	0	0	0	0	0	1	0	0	1	0	0	0	0	0	1	0	0	0
scaffold_1	3376126	3376576	mp2279-1	DTX-incomp_Ah_Castric-B-P360.90-Map6	DTX	1	TRUE	0	0	0	0	0	0	0	1	0	0	0	0	0	0	0	1	0	NA	0	1	0	0	0	0	0	0	0	0	0	0	0	0	0	0	0	0	0	0	0	0	NA	0
scaffold_1	3379172	3379367	mp63536-1	RIX-incomp_Alyr-B-R8522-Map5_reversed	RIX	1	TRUE	1	0	1	1	1	1	0	1	1	0	1	1	1	0	0	0	1	1	0	0	1	0	1	1	1	0	1	0	1	1	0	0	0	0	1	1	1	1	1	0	0	1
scaffold_1	3398300	3398406	mp63528-1	DHX-incomp_Alyr-B-R2828-Map18	DHX	1	TRUE	1	1	1	1	1	1	1	1	1	1	1	1	1	1	1	0	1	1	1	1	1	1	1	1	1	1	1	1	1	1	1	1	1	1	1	1	1	1	1	1	1	1
scaffold_1	3404579	3405320	mp63535-1	DTX-incomp_Ah_Castric-B-P110.278-Map12	DTX	1	TRUE	0	0	0	0	0	0	0	0	0	0	1	0	0	0	0	0	0	0	0	0	0	0	0	0	0	0	0	0	1	0	0	0	0	0	0	0	0	0	1	0	0	0
scaffold_1	3462354	3462641	mp2212-1	DTX-incomp_AhalGem-B-P159.402-Map4	DTX	1	TRUE	1	0	0	0	0	0	0	0	0	0	0	0	0	0	0	0	0	0	0	0	0	0	0	0	0	0	0	0	0	0	0	0	0	0	0	0	0	0	1	0	0	1
scaffold_1	3473380	3473574	mp2249-1	DHX-incomp_Alyr-B-R212-Map20	DHX	1	TRUE	1	1	1	1	NA	1	1	1	1	1	1	1	1	1	0	1	1	0	1	NA	1	0	NA	1	1	1	1	1	1	1	1	1	1	1	1	1	1	1	1	1	1	1
scaffold_1	3473574	3474447	mp2202-1	DHX-incomp-chim_Alyr-B-G1632-Map20	DHX	1	TRUE	0	0	0	0	0	0	1	0	NA	NA	0	0	0	1	0	0	0	0	0	1	0	0	1	0	NA	NA	0	0	0	0	0	0	0	0	0	0	0	0	0	0	0	0
scaffold_1	3474429	3475873	mp2202-2	DHX-incomp-chim_Alyr-B-G1632-Map20	DHX	1	TRUE	0	0	0	0	0	0	NA	0	NA	1	0	0	0	1	0	0	0	0	1	0	0	0	NA	0	1	NA	0	0	0	0	0	0	0	0	0	0	0	0	0	0	0	0
scaffold_1	3499218	3499527	mp2207-1	RIX-incomp-chim_Alyr-B-R6149-Map5_reversed	RIX	1	TRUE	1	1	1	0	1	1	1	1	1	1	1	1	0	0	0	1	1	1	1	1	1	1	1	1	1	1	1	1	1	1	1	0	0	1	0	1	1	1	0	1	1	1
scaffold_1	3500514	3500565	mp2258-1	DHX-comp_Atha-B-R1964-Map9_reversed	DHX	1	TRUE	1	0	1	1	1	1	0	1	1	1	0	1	1	1	0	0	0	1	0	0	1	0	1	1	1	1	1	1	1	1	1	1	1	1	0	0	1	1	1	0	1	1
scaffold_1	3529385	3529847	mp2193-1	DTX-incomp_Alyr-B-P59.711-Map20_reversed	DTX	1	TRUE	0	0	0	0	0	0	0	0	NA	0	0	1	0	1	0	0	0	0	0	0	0	0	0	0	0	0	0	0	0	0	0	0	0	0	0	1	0	0	0	1	0	0
scaffold_1	3644677	3644872	mp2152-1	RIX-incomp_Alyr-B-R8522-Map5_reversed	RIX	1	TRUE	1	1	0	1	1	1	1	1	1	1	1	1	1	1	1	1	1	1	NA	1	1	1	1	1	1	1	1	1	1	1	1	1	1	1	1	1	1	1	1	1	1	1
scaffold_1	3748966	3749454	mp2175-1	DTX-incomp-chim_Alyr-B-R1017-Map5_reversed	DTX	1	TRUE	0	NA	0	0	NA	0	NA	NA	NA	1	1	NA	0	0	1	0	1	1	0	0	0	1	1	0	0	NA	0	0	0	0	0	0	NA	1	0	1	0	1	1	0	0	0
scaffold_1	3755706	3756316	mp2146-1	DHX-incomp_Alyr-B-P155.654-Map5	DHX	1	TRUE	0	1	0	NA	1	1	0	NA	NA	0	NA	NA	1	0	0	1	0	NA	1	NA	0	0	0	0	NA	0	0	0	0	0	0	0	NA	NA	NA	0	0	NA	1	0	1	0
scaffold_1	3799863	3799937	mp2145-1	DXX_Ah_Castric-B-R2394-Map4	DXX	1	TRUE	1	1	1	1	1	0	0	1	0	0	0	0	0	0	1	0	1	0	1	0	0	1	1	0	0	0	0	1	0	0	0	1	1	0	1	0	0	0	1	0	1	0
scaffold_1	3804554	3805050	mp38928-1	DTX-incomp_Ah_Castric-B-P90.293-Map20_reversed	DTX	1	TRUE	0	1	1	NA	NA	0	0	1	1	0	0	0	0	1	0	0	0	0	NA	NA	1	1	NA	1	NA	0	NA	0	0	0	0	1	1	0	0	0	0	1	0	0	1	1
scaffold_1	3810391	3810530	mp38956-1	RSX-incomp_Alyr-B-R6755-Map5	RSX	1	TRUE	1	0	0	0	1	0	NA	0	1	1	1	0	1	1	0	1	1	NA	1	1	0	1	1	1	0	1	1	0	1	1	1	0	1	1	1	0	1	0	1	1	1	0
scaffold_1	3956036	3956593	mp1994-4	RXX-LARD_Alyr-B-R244-Map11	RXX	1	TRUE	0	1	0	0	1	1	0	0	0	1	0	NA	0	0	1	0	0	0	1	0	0	0	0	1	0	1	0	NA	1	0	0	1	0	0	0	0	NA	0	1	0	0	0
scaffold_1	3956567	3958060	mp1994-5	RXX-LARD_Alyr-B-R244-Map11	RXX	1	TRUE	NA	1	1	1	NA	1	0	1	NA	1	NA	1	1	1	1	1	1	NA	1	1	1	1	NA	1	1	1	1	1	NA	1	1	1	1	NA	1	1	1	0	1	NA	1	1
scaffold_1	3960467	3960600	mp1923-1	DTX-incomp_AhalGem-B-P159.402-Map4	DTX	1	TRUE	1	NA	0	1	NA	1	NA	1	0	1	1	1	1	1	1	0	1	1	1	NA	1	1	1	0	1	1	0	1	1	1	1	1	1	NA	1	1	1	1	0	1	1	1
scaffold_1	3962622	3962808	mp1929-1	DXX-MITE_Ah_Castric-B-R4179-Map5	DXX	1	TRUE	1	1	1	1	1	1	1	1	1	NA	1	1	1	1	1	0	1	1	1	1	1	1	1	1	1	1	1	1	1	1	1	1	1	NA	0	1	1	1	1	1	1	1
scaffold_1	3994965	3995559	mp1952-1	DTX-incomp-chim_Alyr-B-G1465-Map20_reversed	DTX	1	TRUE	0	0	0	1	0	0	1	0	1	0	1	0	0	0	0	0	1	0	NA	0	0	0	0	0	NA	0	0	0	0	0	0	0	0	0	0	0	0	0	NA	1	0	0
scaffold_1	4001967	4003001	mp1971-1	DXX-MITE_Alyr-B-R1378-Map7_reversed	DXX	1	TRUE	0	0	0	0	0	0	1	1	1	0	0	0	NA	0	0	0	0	0	0	1	0	0	0	0	0	1	0	0	1	1	1	1	0	0	0	1	0	0	NA	0	0	0
scaffold_1	4060129	4060915	mp1924-1	DXX_Alyr-B-P260.579-Map20_reversed	DXX	1	TRUE	0	NA	0	0	0	0	0	0	0	0	0	1	0	0	0	0	0	1	0	0	0	0	NA	0	0	0	0	0	0	0	0	0	0	0	0	0	0	0	0	NA	0	1
scaffold_1	4061595	4062237	mp1967-1	DXX_Ah_Castric-B-R1331-Map15	DXX	1	TRUE	0	1	0	1	1	0	0	0	0	0	1	1	0	0	0	0	0	0	NA	0	1	0	1	0	NA	1	0	0	0	0	0	0	0	0	0	0	0	0	0	0	NA	0
scaffold_1	4082169	4082254	mp1930-1	DXX_Alyr-B-P395.285-Map6	DXX	1	TRUE	1	1	0	1	1	1	1	1	1	1	1	1	0	0	0	0	1	1	1	0	1	1	0	1	1	1	0	0	1	1	0	1	1	1	1	1	1	1	0	1	1	1
scaffold_1	4112053	4112137	mp30596-1	RIX-incomp_Alyr-B-G1811-Map20	RIX	1	TRUE	1	1	0	1	1	1	1	1	1	1	1	1	1	1	1	1	1	1	1	1	1	0	1	1	1	1	1	1	1	1	1	1	0	1	1	1	1	1	1	1	0	1
scaffold_1	4112910	4113081	mp30626-1	RSX-incomp_Alyr-B-R6755-Map5	RSX	1	TRUE	1	1	1	0	1	1	1	0	0	0	1	NA	0	1	1	0	1	1	0	1	1	0	1	1	0	0	1	0	1	1	0	1	1	1	0	1	1	NA	0	0	1	0
scaffold_1	4177736	4177985	mp30599-1	RLX-incomp-chim_Alyr-B-R644-Map9_reversed	RLX	1	TRUE	0	1	1	NA	1	0	1	1	1	0	1	0	0	0	1	1	0	1	1	1	0	1	0	0	0	0	0	0	0	0	1	0	1	0	0	0	1	0	1	1	1	0
scaffold_1	4182112	4182536	mp30609-1	DXX-MITE_Alyr-B-G352-Map10	DXX	1	TRUE	0	1	0	0	0	0	0	1	0	1	0	1	0	0	0	0	0	1	1	0	0	0	0	0	0	1	0	0	0	0	0	0	0	0	0	0	0	0	0	0	0	0
scaffold_1	4183081	4183102	mp30616-1	DXX-MITE_Alyr-B-R592-Map7	DXX	1	TRUE	0	1	1	1	1	1	0	0	0	1	1	0	1	0	1	1	0	1	1	1	0	1	0	0	1	0	NA	0	1	1	0	1	1	0	NA	0	0	0	1	1	0	0
scaffold_1	4183102	4183205	mp30608-1	DXX-MITE_AhalGem-B-R1434-Map4	DXX	1	TRUE	0	1	1	0	0	0	0	NA	0	0	0	0	0	0	1	1	0	0	0	0	0	0	0	0	0	0	1	0	0	0	0	0	0	0	0	0	0	0	0	0	0	0
scaffold_1	4183169	4183478	mp30608-2	DXX-MITE_AhalGem-B-R1434-Map4	DXX	1	TRUE	0	NA	1	0	0	0	0	0	0	0	0	0	0	0	1	1	0	0	0	0	0	0	0	0	0	0	1	0	0	0	0	0	0	0	0	0	0	0	0	0	0	0
scaffold_1	4217638	4218191	mp30606-1	DTX-incomp_Alyr-B-R2549-Map11	DTX	1	TRUE	1	NA	NA	1	1	NA	NA	1	1	1	1	1	1	1	1	1	1	NA	1	1	NA	1	1	0	NA	0	NA	1	NA	1	0	1	NA	NA	NA	0	NA	0	1	0	NA	NA
scaffold_1	4218191	4223225	mp30607-1	DTX-incomp_Alyr-B-R2154-Map14_reversed	DTX	1	TRUE	0	0	NA	0	0	0	1	0	0	1	0	0	NA	0	0	1	0	0	1	1	0	0	0	0	0	NA	0	0	0	1	0	0	NA	1	NA	0	0	0	0	0	0	0
scaffold_1	4223225	4226400	mp30607-2	DTX-incomp_Alyr-B-R2154-Map14_reversed	DTX	1	TRUE	0	0	NA	1	0	1	1	1	0	0	0	1	0	0	0	1	1	0	NA	0	0	0	0	0	0	0	0	0	0	0	0	0	0	0	0	0	0	0	0	0	1	1
scaffold_1	4263540	4263584	mp1892-1	DTX-incomp_Ah_Castric-B-R667-Map16	DTX	1	TRUE	1	1	1	1	1	1	1	1	1	1	1	1	0	1	0	0	1	1	1	0	1	1	1	1	1	1	1	1	1	1	1	1	1	1	1	1	1	1	1	1	1	1
scaffold_1	4317539	4317647	mp1902-1	RLX-incomp_Alyr-B-R1737-Map5	RLX	1	TRUE	1	1	1	1	0	1	1	1	0	1	0	0	0	1	1	1	1	0	1	1	1	1	0	1	1	1	1	1	1	1	1	1	1	0	1	1	0	0	0	1	1	1
scaffold_1	4317647	4320022	mp122456-1	RLX-incomp_Alyr-B-R380-Map7	RLX	1	TRUE	NA	1	1	NA	0	NA	0	1	0	1	0	0	0	NA	NA	1	NA	0	NA	1	1	NA	0	1	NA	1	1	1	NA	NA	1	1	NA	0	NA	NA	0	0	0	1	NA	1
scaffold_1	4388838	4389223	mp1899-1	RSX-incomp_AhalGem-B-R4071-Map7	RSX	1	TRUE	1	1	1	1	NA	1	0	NA	0	1	0	NA	0	0	0	1	NA	1	1	1	1	NA	NA	1	NA	NA	1	1	0	1	1	1	1	NA	1	1	1	0	1	1	1	1
scaffold_1	4399777	4400128	mp1886-1	DTX-incomp_Alyr-B-P58.712-Map6	DTX	1	TRUE	0	0	1	0	1	1	0	0	0	0	0	0	0	0	0	0	0	0	0	0	0	1	0	0	NA	0	0	0	1	0	0	0	0	0	0	0	1	0	NA	0	NA	0
scaffold_1	4407910	4408002	mp1861-1	DXX_Alyr-B-G1326-Map6	DXX	1	TRUE	1	1	1	1	1	1	1	1	1	1	1	1	1	1	1	1	1	1	1	1	1	1	1	1	1	1	1	1	1	0	1	1	1	1	1	1	1	1	1	1	1	1
scaffold_1	4424063	4424711	mp1875-1	DXX_Alyr-B-P32.728-Map20_reversed	DXX	1	TRUE	1	1	1	NA	0	1	1	0	0	0	0	1	0	0	1	0	0	1	NA	0	0	1	1	1	0	0	0	0	0	0	0	0	NA	0	1	0	NA	1	0	1	1	1
scaffold_1	4456939	4457523	mp15594-1	DTX-incomp-chim_Alyr-B-G1465-Map20_reversed	DTX	1	TRUE	0	1	0	0	1	0	0	0	1	0	0	0	0	0	0	0	0	0	0	0	0	0	0	0	NA	0	0	0	0	0	0	0	0	0	1	0	0	0	0	0	1	0
scaffold_1	4457523	4457600	mp15581-1	DTX-comp_Alyr-B-R7163-Map5_reversed	DTX	1	TRUE	0	1	1	1	1	0	1	1	1	1	1	1	0	0	1	1	0	0	1	1	0	1	0	1	1	1	0	0	0	0	0	0	0	0	1	0	1	1	1	1	1	0
scaffold_1	4499915	4500165	mp15585-1	DTX-incomp_AhalGem-B-P159.402-Map4	DTX	1	TRUE	0	0	0	0	0	0	0	0	0	0	0	0	0	1	0	0	0	0	0	0	0	0	1	0	0	0	0	1	0	0	0	0	0	0	0	0	0	0	0	0	0	0
scaffold_1	4538603	4541597	mp15635-1	RIX-comp_Ah_Castric-B-R5705-Map4_reversed	RIX	1	TRUE	1	1	1	0	0	0	0	0	NA	0	NA	0	NA	1	0	1	0	1	0	0	1	0	1	0	1	0	1	0	NA	1	0	0	NA	1	NA	0	NA	1	NA	0	1	NA
scaffold_1	4541597	4541684	mp15623-1	RIX-incomp_AhalGem-B-R3174-Map4_reversed	RIX	1	TRUE	1	1	1	0	0	0	0	0	1	0	1	0	1	1	0	0	0	1	0	0	1	0	1	0	1	0	1	0	1	0	0	0	0	1	1	0	0	1	1	0	0	NA
scaffold_1	4542593	4543071	mp15591-1	DTX-incomp_AhalGem-B-R708-Map13_reversed	DTX	1	TRUE	0	NA	0	0	1	1	NA	NA	1	0	1	1	0	0	0	1	1	1	1	1	0	1	1	0	1	1	0	0	1	0	0	0	1	0	0	0	0	0	1	0	0	0
scaffold_1	4590967	4591401	mp103337-1	RSX-incomp-chim_AhalGem-B-G405-Map17	RSX	1	TRUE	0	0	0	1	1	0	0	0	1	1	0	0	0	0	1	0	0	0	0	NA	0	0	0	0	1	1	0	0	0	0	0	0	0	0	0	0	1	1	1	0	0	0
scaffold_1	4598756	4598810	mp103334-1	RXX-chim_Alyr-B-G1647-Map15_reversed	RXX	1	TRUE	0	0	0	0	0	0	1	0	0	0	1	1	0	0	0	0	0	0	1	1	1	0	1	0	0	1	1	0	0	0	0	0	0	0	1	0	1	1	1	0	0	1
scaffold_1	4598810	4599457	mp103331-1	DHX-incomp-chim_Alyr-B-P490.396-Map20	DHX	1	TRUE	0	0	0	0	0	0	NA	0	0	0	0	1	0	0	0	0	0	0	NA	0	0	0	1	0	0	1	0	0	0	0	0	0	0	0	0	0	NA	0	0	0	0	1
scaffold_1	4599457	4599506	mp103332-1	DHX-incomp_Ah_Castric-B-G11-Map20	DHX	1	TRUE	1	1	1	1	1	1	1	1	1	1	1	1	1	1	1	1	1	1	1	1	1	1	1	1	1	1	1	1	1	1	1	1	1	1	1	1	1	1	1	1	1	1
scaffold_1	4623854	4624085	mp1804-1	RLX-incomp-chim_Alyr-B-R644-Map9_reversed	RLX	1	TRUE	0	0	0	0	0	0	0	1	0	0	0	1	0	0	0	1	0	0	0	0	0	0	0	0	1	0	0	0	0	0	0	0	1	0	0	1	1	0	0	1	1	NA
scaffold_1	4624637	4624998	mp1795-1	DTX-incomp_AhalGem-B-R708-Map13_reversed	DTX	1	TRUE	0	1	0	0	0	0	0	0	1	0	1	0	0	0	0	0	0	NA	0	0	0	0	0	0	0	0	1	1	0	0	0	0	0	0	1	0	0	0	0	0	0	0
scaffold_1	4641509	4642880	mp1842-2	DTX-comp_Alyr-B-R284-Map20	DTX	1	TRUE	NA	1	1	NA	NA	NA	NA	0	NA	NA	NA	1	1	NA	NA	NA	NA	1	NA	NA	1	NA	NA	1	NA	1	1	NA	1	1	NA	NA	0	NA	NA	NA	NA	1	1	1	NA	1
scaffold_1	4652444	4654061	mp1839-1	RIX-comp_Alyr-B-R178-Map7_reversed	RIX	1	TRUE	0	0	0	NA	1	1	1	NA	NA	0	0	1	1	1	0	0	0	0	0	0	NA	0	1	0	0	0	1	0	1	1	1	0	0	0	1	0	1	1	0	1	0	1
scaffold_1	4657396	4658591	mp1796-1	DHX-incomp_Ah_Castric-B-R2033-Map8_reversed	DHX	1	TRUE	0	1	0	0	1	0	1	0	1	0	0	0	1	0	1	1	0	0	0	1	0	1	0	0	1	1	1	0	0	0	0	1	0	1	0	1	1	0	0	1	0	1
scaffold_1	4687970	4688667	mp1826-1	DTX-incomp-chim_Alyr-B-G1465-Map20_reversed	DTX	1	TRUE	0	0	0	0	0	0	0	0	1	0	0	0	0	0	0	0	0	NA	0	0	0	0	0	0	0	0	0	0	0	0	0	0	0	1	0	0	0	0	0	0	NA	0
scaffold_1	4688747	4689056	mp1826-2	DTX-incomp-chim_Alyr-B-G1465-Map20_reversed	DTX	1	TRUE	0	0	0	0	0	0	0	0	1	0	0	0	0	0	0	0	0	NA	0	0	0	0	0	0	0	0	0	0	0	0	0	0	0	1	0	0	NA	0	0	0	1	0
scaffold_1	4690552	4691012	mp1811-1	DTX-incomp_Alyr-B-P463.418-Map14	DTX	1	TRUE	1	NA	1	1	1	1	NA	1	NA	0	1	NA	NA	1	1	1	NA	1	1	1	1	NA	0	1	1	NA	NA	1	NA	0	1	1	1	1	0	1	1	NA	NA	0	1	NA
scaffold_1	4720859	4721185	mp1805-1	RLX-incomp-chim_Alyr-B-R644-Map9_reversed	RLX	1	TRUE	0	1	NA	NA	1	1	1	1	1	1	NA	NA	1	1	1	0	1	NA	NA	1	1	1	1	1	1	1	NA	1	1	0	0	1	NA	0	1	1	1	0	1	1	NA	1
scaffold_1	4862892	4863262	mp58189-1	RLX-incomp_AhalGem-B-R2461-Map5	RLX	1	TRUE	NA	1	1	1	1	1	1	1	1	1	1	1	1	1	1	1	1	1	NA	1	1	1	1	1	1	1	1	1	1	1	1	1	1	1	1	1	1	0	1	1	1	1
scaffold_1	4878813	4879088	mp25979-1	DTX-incomp_AhalGem-B-P159.402-Map4	DTX	1	TRUE	0	1	0	0	1	1	1	0	NA	0	NA	1	NA	0	0	0	0	1	0	NA	0	0	0	1	0	0	0	0	0	0	0	0	NA	0	1	0	0	0	0	0	1	0
scaffold_1	4885528	4885804	mp25972-1	RSX-comp_AhalGem-B-G516-Map4_reversed	RSX	1	TRUE	1	0	NA	1	NA	NA	NA	1	0	1	1	0	NA	1	1	1	1	0	1	1	NA	0	1	NA	NA	1	NA	1	1	1	NA	0	NA	0	NA	1	0	0	0	1	NA	NA
scaffold_1	4893067	4893132	mp25978-2	DXX-MITE_Ah_Castric-B-R169-Map16_reversed	DXX	1	TRUE	1	1	1	1	1	1	1	1	1	1	1	1	1	1	1	1	1	1	1	1	1	1	1	1	1	1	1	1	1	1	1	1	1	1	1	1	1	1	1	1	1	1
scaffold_1	4898593	4899746	mp25997-1	DXX_AhalGem-B-R4600-Map4	DXX	1	TRUE	0	NA	0	0	0	1	1	1	NA	0	0	0	0	0	1	0	0	0	1	0	0	1	0	0	0	1	1	0	0	1	0	0	0	0	0	1	1	0	1	0	1	0
scaffold_1	4904469	4904652	mp26019-1	DHX-incomp_Alyr-B-R1686-Map9	DHX	1	TRUE	0	NA	0	1	0	0	0	0	1	0	0	0	0	0	0	0	0	0	1	0	NA	0	0	0	0	0	1	0	0	0	0	0	0	0	0	0	0	0	0	0	0	0
scaffold_1	4909379	4909691	mp25998-1	DHX-incomp_Alyr-B-R1547-Map5	DHX	1	TRUE	0	0	0	1	0	0	0	0	0	0	0	0	0	0	0	0	0	1	0	0	0	0	0	0	1	0	0	0	0	0	0	0	1	0	0	0	0	0	1	0	0	0
scaffold_1	4912412	4912637	mp25980-1	DTX-incomp_AhalGem-B-P159.402-Map4	DTX	1	TRUE	0	1	0	0	NA	0	0	0	1	0	0	1	0	0	0	0	0	0	0	0	0	0	0	0	1	0	0	0	0	0	0	0	0	0	0	0	0	0	0	0	0	0
scaffold_1	4912789	4913147	mp26011-1	RIX-incomp_Ah_Castric-B-R3199-Map4	RIX	1	TRUE	1	0	0	0	0	0	1	0	0	1	0	1	1	1	1	0	0	0	0	0	1	1	1	0	0	0	0	0	0	1	0	1	0	0	1	0	0	1	0	1	0	0
scaffold_1	4914191	4914287	mp26046-1	DTX-comp_Alyr-B-R1493-Map5	DTX	1	TRUE	1	1	1	1	1	1	1	1	1	1	1	1	0	1	1	1	1	1	1	1	1	1	1	1	1	0	1	1	1	1	1	1	1	1	1	1	1	1	1	0	0	1
scaffold_1	4914287	4915011	mp26015-1	DTX-incomp_Alyr-B-R4603-Map14_reversed	DTX	1	TRUE	1	1	1	1	0	1	1	1	1	1	1	0	0	1	1	1	1	1	1	0	1	1	1	1	1	0	0	1	1	1	0	1	0	1	1	1	0	1	0	1	0	1
scaffold_1	4918253	4918603	mp26034-1	DTX-incomp-chim_AhalGem-B-R3542-Map4	DTX	1	TRUE	0	NA	0	0	0	0	1	1	1	1	1	0	1	1	1	1	1	0	NA	0	1	0	1	0	1	1	1	1	1	1	0	0	1	1	1	0	0	1	0	1	1	1
scaffold_1	4918842	4919106	mp26016-1	RIX-incomp_AhalGem-B-R6997-Map4	RIX	1	TRUE	0	0	1	1	0	0	0	1	0	1	0	1	1	0	0	1	0	0	1	0	1	0	NA	1	1	1	NA	0	0	0	1	0	0	1	1	0	NA	0	0	0	0	1
scaffold_1	4919388	4919763	mp26041-1	DTX-incomp-chim_Alyr-B-R6968-Map8	DTX	1	TRUE	0	0	0	0	0	0	0	1	0	0	0	0	1	0	0	0	0	0	0	0	0	0	0	0	NA	0	0	0	1	0	0	0	0	0	0	0	0	1	0	1	0	0
scaffold_1	4931407	4931926	mp26036-1	RIX-incomp_Alyr-B-G1811-Map20	RIX	1	TRUE	0	0	0	NA	0	0	0	0	1	0	0	0	0	1	0	0	0	NA	1	0	0	0	0	0	0	0	0	0	0	0	0	0	0	0	0	0	0	0	0	0	0	0
scaffold_1	4934034	4934146	mp25999-1	DXX_Alyr-B-R1551-Map16	DXX	1	TRUE	1	1	1	1	1	1	1	1	1	1	1	1	1	1	1	1	1	1	1	1	1	1	1	1	1	1	1	1	1	1	1	1	1	1	1	1	1	1	1	1	1	1
scaffold_1	4938295	4938918	mp25977-1	DXX-MITE_Alyr-B-P411.459-Map11	DXX	1	TRUE	0	1	0	0	0	0	0	0	1	0	0	1	0	0	0	0	0	NA	0	1	0	0	0	0	1	0	0	0	0	0	0	0	0	0	0	1	1	0	0	0	0	0
scaffold_1	4940316	4940414	mp26031-1	DHX-incomp_Alyr-B-R2017-Map16	DHX	1	TRUE	1	1	1	1	1	1	1	1	1	1	1	1	1	1	0	1	1	1	1	1	1	1	1	1	1	1	1	1	1	0	1	1	1	1	1	1	1	1	1	1	1	1
scaffold_1	4940555	4941249	mp26009-1	DTX-comp_Alyr-B-G926-Map8_reversed	DTX	1	TRUE	1	0	0	1	1	0	0	1	0	0	0	0	0	0	1	0	1	0	0	0	1	1	0	0	0	1	1	1	0	0	0	1	1	0	0	0	0	1	1	0	1	0
scaffold_1	4950519	4952934	mp26026-1	DHX-incomp_Atha-B-R917-Map5	DHX	1	TRUE	1	NA	1	1	NA	1	1	0	1	1	0	NA	1	1	1	0	1	1	1	0	1	1	1	1	1	1	NA	1	1	1	1	1	1	1	1	0	0	1	1	1	1	1
scaffold_1	4952934	4952966	mp26023-1	DHX-incomp_Alyr-B-R7413-Map6	DHX	1	TRUE	0	1	1	1	1	1	1	1	1	1	0	1	1	1	1	1	1	1	1	1	1	1	1	1	1	1	1	1	1	1	1	1	1	1	1	1	1	1	1	1	1	1
scaffold_1	4976025	4976065	mp26012-1	DHX-incomp-chim_Alyr-B-G1531-Map12	DHX	1	TRUE	1	1	1	1	1	0	1	1	1	1	1	0	1	0	1	1	1	1	1	1	0	1	0	1	1	1	1	1	1	1	0	0	0	1	1	0	0	1	1	1	0	0
scaffold_1	4982763	4982788	mp26038-1	DTX-incomp-chim_Alyr-B-R1017-Map5_reversed	DTX	1	TRUE	1	1	1	1	1	1	1	1	1	1	1	1	1	1	1	1	1	1	1	1	1	1	1	1	1	NA	1	1	1	1	1	1	1	1	1	1	1	1	1	1	1	1
scaffold_1	4982788	4983238	mp25965-1	DTX-incomp_Ah_Castric-B-P360.90-Map6	DTX	1	TRUE	1	0	1	0	NA	NA	1	1	1	0	1	1	NA	1	1	0	0	1	0	1	1	1	1	1	1	NA	1	NA	1	NA	1	1	NA	0	1	NA	0	1	1	NA	1	NA
scaffold_1	4998113	4998428	mp25975-1	RSX-comp_AhalGem-B-G516-Map4_reversed	RSX	1	TRUE	1	1	1	NA	0	NA	1	1	1	1	1	1	1	1	1	1	NA	NA	1	1	1	1	1	1	NA	NA	1	1	1	1	1	1	1	NA	1	1	NA	NA	1	1	1	1
scaffold_1	5007373	5007624	mp25981-1	DTX-incomp_AhalGem-B-P159.402-Map4	DTX	1	TRUE	0	0	0	NA	NA	0	0	0	0	0	0	0	0	0	0	0	0	1	0	0	0	1	0	0	0	0	0	0	0	0	0	0	0	0	0	0	0	1	0	0	0	0
scaffold_1	5025814	5026080	mp63291-1	DTX-incomp_AhalGem-B-P159.402-Map4	DTX	1	TRUE	0	0	1	0	0	0	0	0	0	0	0	0	1	0	0	0	0	1	0	0	0	0	0	0	1	0	0	1	0	0	0	0	0	0	0	0	0	0	0	0	0	0
scaffold_1	5027867	5027894	mp63282-1	DXX_Alyr-B-R3220-Map6	DXX	1	TRUE	1	1	1	NA	1	0	1	1	1	1	1	1	0	1	0	1	1	1	1	0	1	1	1	1	1	1	1	1	1	1	1	1	1	1	1	1	1	1	0	0	1	1
scaffold_1	5029497	5029841	mp63289-1	DTX-incomp_AhalGem-B-R708-Map13_reversed	DTX	1	TRUE	0	0	0	0	0	0	1	1	0	1	0	0	0	1	0	0	0	0	0	1	0	0	1	0	0	0	0	0	0	0	0	0	0	0	1	0	0	0	0	1	0	0
scaffold_1	5031452	5031553	mp63285-1	DHX-incomp_Atha-B-R239-Map20_reversed	DHX	1	TRUE	1	1	1	1	1	1	1	0	1	0	1	1	1	0	0	0	0	1	1	1	0	0	1	1	1	1	1	1	0	0	0	1	1	0	1	1	1	0	0	0	0	0
scaffold_1	5043980	5044415	mp63280-1	RLX-comp_Alyr-B-R305-Map11_reversed	RLX	1	TRUE	0	1	1	NA	1	NA	NA	NA	1	1	NA	1	0	1	1	1	0	NA	1	1	0	1	0	0	NA	1	NA	NA	1	0	0	0	NA	0	0	0	1	0	1	1	1	1
scaffold_1	5097186	5097327	mp1734-2	RIX-incomp_AhalGem-B-R6997-Map4	RIX	1	TRUE	1	0	1	0	1	0	1	0	1	1	0	0	1	0	0	0	1	1	0	0	NA	0	1	0	0	0	1	1	0	0	1	1	0	NA	0	0	1	1	1	0	0	0
scaffold_1	5097327	5097485	mp1735-1	RIX-incomp_AhalGem-B-R6997-Map4	RIX	1	TRUE	1	0	1	0	1	0	0	1	1	1	1	0	0	0	0	0	1	1	1	0	1	0	1	0	0	0	1	1	0	0	1	1	1	0	0	0	1	1	1	0	0	1
scaffold_1	5117314	5117728	mp1767-1	DTX-incomp-chim_Alyr-B-R6968-Map8	DTX	1	TRUE	0	1	1	NA	0	1	1	NA	1	1	0	NA	1	1	1	1	1	0	NA	NA	1	1	0	0	1	1	NA	1	1	0	0	1	NA	0	1	0	1	NA	1	0	NA	1
scaffold_1	5124736	5126981	mp1738-1	DHX-incomp_Alyr-B-R309-Map6_reversed	DHX	1	TRUE	1	1	1	NA	1	0	0	1	1	1	NA	NA	1	1	0	0	1	NA	NA	1	1	0	0	0	NA	1	NA	1	1	1	1	1	1	1	1	1	0	NA	NA	0	NA	1
scaffold_1	5126981	5129555	mp1739-1	DHX-incomp_Alyr-B-R309-Map6_reversed	DHX	1	TRUE	1	0	1	0	1	1	0	1	1	0	1	1	1	0	1	1	1	0	0	0	1	0	0	1	1	1	1	0	1	0	1	1	1	1	1	0	0	1	1	1	0	1
scaffold_1	5129816	5131109	mp1755-1	DTX-incomp_Ah_Castric-B-R6826-Map4_reversed	DTX	1	TRUE	0	1	1	NA	NA	NA	NA	1	1	NA	1	0	1	NA	1	1	NA	NA	1	0	0	0	1	1	1	0	0	NA	1	NA	NA	0	NA	NA	1	1	NA	0	0	NA	NA	1
scaffold_1	5134804	5135145	mp1715-2	DXX-MITE_AhalGem-B-P326.282-Map5	DXX	1	TRUE	1	0	0	0	0	0	0	0	0	0	0	0	0	1	0	0	0	0	1	0	0	0	0	0	0	0	0	0	0	0	0	0	0	0	0	0	0	0	0	0	0	0
scaffold_1	5214784	5214856	mp1727-1	DHX-incomp_AhalGem-B-R6370-Map4	DHX	1	TRUE	0	1	1	1	1	1	1	1	0	0	0	1	1	0	0	1	1	1	1	1	0	1	0	1	0	1	1	1	0	1	1	1	1	1	1	0	1	0	0	1	1	1
scaffold_1	5245239	5246234	mp1759-1	RLX-incomp_Alyr-B-R326-Map11_reversed	RLX	1	TRUE	0	0	1	0	1	1	0	0	0	1	0	0	0	1	0	0	0	0	0	0	0	0	1	0	0	1	0	0	0	1	0	0	1	0	0	0	NA	1	0	0	1	0
scaffold_1	5257644	5257864	mp89898-1	DHX-incomp_AhalGem-B-R2127-Map4	DHX	1	TRUE	1	1	1	1	1	1	1	1	1	0	1	1	1	1	1	1	1	1	1	1	1	1	1	1	1	NA	1	1	1	1	1	1	1	1	1	1	NA	1	1	1	1	1
scaffold_1	5258666	5259658	mp89907-1	DXX-MITE_Alyr-B-R1378-Map7_reversed	DXX	1	TRUE	1	1	1	1	0	NA	1	0	1	0	1	1	0	0	1	0	1	1	0	1	1	0	1	NA	0	0	1	0	NA	0	0	0	0	1	1	0	0	0	1	1	0	NA
scaffold_1	5259658	5259687	mp89903-1	DXX-MITE_AhalGem-B-R3689-Map4_reversed	DXX	1	TRUE	1	1	1	1	1	1	1	1	1	1	1	1	1	1	1	1	1	1	1	1	1	1	1	1	1	1	1	1	1	1	1	1	1	1	1	1	1	1	1	1	1	1
scaffold_1	5262420	5263308	mp89893-1	DXX_AhalGem-B-P389.233-Map5_reversed	DXX	1	TRUE	0	0	0	0	0	NA	0	0	NA	0	0	0	NA	1	NA	0	0	1	0	NA	NA	NA	1	1	0	0	NA	0	0	0	0	0	0	0	0	0	1	0	NA	0	0	NA
scaffold_1	5375209	5376680	mp122181-1	DHX-incomp_Ah_Castric-B-R277-Map20_reversed	DHX	1	TRUE	1	NA	0	1	1	0	1	1	NA	1	NA	NA	0	0	1	0	0	NA	NA	0	0	NA	NA	NA	0	NA	0	0	0	1	0	0	0	0	0	0	0	NA	1	0	1	NA
scaffold_1	5386030	5386445	mp122165-1	RSX-incomp_Alyr-B-G222-Map20_reversed	RSX	1	TRUE	0	1	1	NA	1	1	1	1	1	1	1	1	0	1	1	1	0	1	NA	1	0	1	0	0	NA	1	1	1	1	0	0	0	1	0	0	0	1	0	1	1	1	1
scaffold_1	5436764	5440679	mp122232-1	RIX-comp_AhalGem-B-R1416-Map8	RIX	1	TRUE	0	0	NA	0	0	1	NA	0	0	1	0	0	0	0	0	0	0	0	0	0	0	0	0	1	0	NA	0	1	0	0	NA	0	0	NA	0	0	0	0	0	0	0	0
scaffold_1	5440678	5442361	mp122232-2	RIX-comp_AhalGem-B-R1416-Map8	RIX	1	TRUE	0	0	NA	0	0	1	0	0	0	1	0	0	0	0	0	0	0	0	0	0	0	0	0	1	0	0	0	0	0	0	NA	0	0	1	0	0	0	0	0	0	0	0
scaffold_1	5442361	5442503	mp122211-1	RIX-incomp_Alyr-B-R5361-Map5_reversed	RIX	1	TRUE	0	0	1	0	0	0	1	0	0	1	0	0	0	0	0	0	0	0	0	0	0	0	0	0	0	0	0	1	0	0	NA	0	0	1	0	0	0	0	0	0	0	0
scaffold_1	5453570	5453663	mp122186-1	DTX-incomp_Alyr-B-R2257-Map12_reversed	DTX	1	TRUE	1	0	0	NA	NA	1	0	1	0	1	1	1	0	0	0	0	1	0	1	0	0	0	1	NA	NA	0	0	1	1	NA	0	1	1	0	1	1	1	0	NA	0	1	0
scaffold_1	5510278	5510977	mp122079-1	DXX_Alyr-B-G1326-Map6	DXX	1	TRUE	NA	NA	0	1	NA	0	1	NA	NA	0	0	0	0	1	0	0	0	0	1	1	0	NA	0	0	0	0	NA	0	0	1	0	0	0	0	1	0	1	0	0	0	0	NA
scaffold_1	5525518	5525539	mp122134-1	DXX_Alyr-B-G1014-Map20_reversed	DXX	1	TRUE	0	1	1	0	0	0	1	0	1	1	1	0	0	1	1	0	0	1	1	0	0	0	1	0	0	1	0	1	0	1	1	1	1	0	1	0	1	1	0	0	1	1
scaffold_1	5528301	5528937	mp122060-1	DXX-MITE_Alyr-B-R1814-Map5	DXX	1	TRUE	0	0	0	1	0	0	0	0	NA	0	0	1	0	0	0	0	0	0	0	0	1	0	1	0	0	0	0	0	0	0	0	0	1	0	0	0	0	0	0	0	1	0
scaffold_1	5530401	5530742	mp122110-1	RSX-comp_AhalGem-B-G516-Map4_reversed	RSX	1	TRUE	1	0	1	1	1	1	1	1	0	1	0	NA	0	0	1	1	1	NA	1	1	1	0	0	1	1	1	1	1	0	0	0	1	1	0	1	1	0	1	1	0	1	1
scaffold_1	5589427	5589460	mp122122-1	RYX-incomp-chim_Alyr-B-G36-Map20	RYX	1	TRUE	0	1	1	1	0	1	1	0	1	1	0	1	1	1	1	1	1	1	1	1	0	1	1	1	0	1	1	1	0	1	1	0	0	1	1	0	1	0	0	1	0	0
scaffold_1	5607572	5607844	mp122061-1	DTX-incomp_AhalGem-B-P159.402-Map4	DTX	1	TRUE	0	0	0	0	0	NA	0	0	1	0	0	0	0	0	0	0	0	0	0	0	0	0	0	1	0	0	0	0	0	0	0	0	0	0	0	0	0	0	0	0	0	0
scaffold_1	5615314	5615980	mp122128-1	DXX-MITE_Ah_Castric-B-R1752-Map4	DXX	1	TRUE	0	0	0	1	0	0	NA	0	0	0	0	0	0	1	0	0	0	NA	NA	0	0	1	0	0	0	0	0	0	0	1	0	0	1	0	NA	0	0	0	0	0	0	0
scaffold_1	5654390	5655334	mp122016-1	DTX-incomp_Alyr-B-G804-Map20	DTX	1	TRUE	0	0	0	0	0	NA	1	0	1	0	0	0	0	0	0	0	0	1	NA	0	1	0	NA	NA	0	0	NA	0	NA	0	0	0	0	0	1	1	1	NA	NA	1	0	0
scaffold_1	5664159	5674510	mp122040-1	RYX-incomp-chim_Alyr-B-R359-Map20	RYX	1	TRUE	0	1	0	0	0	0	0	0	0	0	0	0	0	0	0	0	0	1	NA	NA	0	0	0	0	0	0	0	0	1	0	0	NA	0	0	NA	NA	0	0	0	1	0	0
scaffold_1	5693106	5693129	mp121984-1	DTX-incomp_AhalGem-B-R1079-Map17	DTX	1	TRUE	0	1	0	1	1	0	1	1	1	0	1	1	1	1	1	1	1	1	1	1	0	1	0	1	1	1	1	0	0	1	1	1	1	0	1	0	1	0	0	1	1	1
scaffold_1	5724008	5724043	mp122011-1	DTX-incomp-chim_Alyr-B-R1017-Map5_reversed	DTX	1	TRUE	0	1	1	1	1	0	1	0	1	1	0	1	1	1	1	0	0	1	1	1	1	1	1	1	1	1	1	0	0	0	0	1	0	1	0	1	1	1	1	0	0	1
scaffold_1	5732483	5732756	mp122004-1	RIX-incomp_AhalGem-B-R6997-Map4	RIX	1	TRUE	0	1	1	1	1	1	1	0	0	0	0	1	1	0	0	1	0	0	0	1	1	0	0	0	0	0	1	0	1	0	0	0	0	0	1	0	1	1	1	1	1	0
scaffold_1	5750122	5750326	mp122026-1	RSX-incomp_Alyr-B-R6755-Map5	RSX	1	TRUE	0	0	0	0	0	0	0	1	1	0	0	0	1	0	0	0	1	0	0	0	1	1	0	1	0	1	0	1	1	0	0	1	1	0	1	0	1	0	1	1	1	1
scaffold_1	5759292	5759611	mp122006-1	DTX-incomp-chim_AhalGem-B-R3542-Map4	DTX	1	TRUE	0	0	0	0	0	0	0	0	0	0	0	0	0	0	0	0	0	1	0	0	0	0	0	0	0	0	0	0	0	0	0	0	0	0	0	0	0	0	0	0	0	0
scaffold_1	5768523	5768544	mp122033-1	DXX_Alyr-B-R3489-Map6	DXX	1	TRUE	0	1	0	1	0	1	1	0	1	1	1	1	1	0	1	1	1	0	0	1	0	1	0	0	1	0	0	1	1	0	0	1	0	0	0	0	1	0	1	1	1	1
scaffold_1	5769672	5769709	mp122034-1	DXX_Alyr-B-R3489-Map6	DXX	1	TRUE	1	1	0	1	1	1	1	0	1	1	1	1	1	0	1	0	1	0	1	1	1	1	1	1	1	0	1	1	1	1	0	1	1	0	1	1	0	1	0	1	1	1
scaffold_1	5782539	5782549	mp121995-2	DHX-incomp_Alyr-B-P72.132-Map20	DHX	1	TRUE	1	1	1	1	1	1	1	1	1	1	1	1	1	1	1	1	1	1	1	1	1	1	1	1	1	1	1	1	1	1	1	1	1	1	1	1	1	1	1	1	1	1
scaffold_1	5785837	5786205	mp122015-1	DTX-incomp_Alyr-B-G261-Map20_reversed	DTX	1	TRUE	0	0	0	0	0	0	1	0	0	0	0	1	0	0	0	0	0	0	0	0	0	0	0	0	0	0	0	0	0	0	0	0	0	0	0	0	0	0	0	0	0	1
scaffold_1	5824889	5825293	mp122000-1	XXX-chim_AhalGem-B-R329-Map4_reversed	XXX	1	TRUE	0	NA	0	1	1	1	NA	1	1	0	0	1	0	1	1	1	0	1	1	1	0	NA	0	0	0	1	1	1	0	0	0	0	0	0	0	0	1	1	1	1	1	1
scaffold_1	5849122	5849691	mp121948-1	DTX-incomp-chim_Alyr-B-R1017-Map5_reversed	DTX	1	TRUE	0	0	0	0	NA	0	NA	0	0	1	0	0	0	0	0	0	0	1	1	0	1	0	0	0	0	0	0	0	0	0	0	0	0	0	0	0	0	0	1	0	0	0
scaffold_1	5867570	5867865	mp121933-1	RIX-incomp_AhalGem-B-R6997-Map4	RIX	1	TRUE	0	0	0	NA	0	0	0	0	0	0	0	0	0	1	0	0	0	0	NA	1	1	0	0	0	0	1	1	0	0	0	0	0	0	0	0	NA	0	0	0	1	0	0
scaffold_1	5869331	5869382	mp121930-1	DTX-incomp_AhalGem-B-R6329-Map4_reversed	DTX	1	TRUE	1	1	1	1	1	1	1	1	1	1	1	1	0	1	1	1	1	1	1	1	1	1	1	1	1	1	1	1	1	1	1	1	1	1	1	0	1	1	1	1	1	1
scaffold_1	5897386	5897661	mp121880-1	DTX-incomp_Alyr-B-G220-Map20	DTX	1	TRUE	0	0	1	0	1	0	0	NA	0	0	0	0	0	0	0	0	0	1	0	0	0	0	0	0	0	0	0	0	0	0	0	0	0	0	0	0	0	0	0	0	1	0
scaffold_1	5899326	5899753	mp121911-1	RIX-incomp_Alyr-B-R5551-Map6	RIX	1	TRUE	0	1	0	1	1	0	1	1	1	1	1	1	1	1	1	0	0	1	1	1	1	1	1	NA	1	0	1	0	0	0	0	0	1	0	1	1	1	NA	1	1	0	0
scaffold_1	5899753	5899785	mp121965-1	RIX-comp_AhalGem-B-R2595-Map19_reversed	RIX	1	TRUE	0	1	0	1	1	0	1	1	1	1	1	1	1	1	1	0	0	1	1	1	1	1	1	1	1	0	1	0	0	0	0	0	1	0	1	1	1	1	1	1	0	0
scaffold_1	5900682	5901550	mp121901-1	DHX-incomp-chim_Alyr-B-P13.169-Map20	DHX	1	TRUE	0	1	0	1	1	0	0	1	0	0	0	0	0	0	0	1	1	1	1	1	0	0	0	0	0	0	0	0	1	0	1	1	0	0	0	1	0	1	1	0	0	1
scaffold_1	5901765	5901984	mp121908-1	RIX-incomp_Alyr-B-R8522-Map5_reversed	RIX	1	TRUE	0	1	1	1	1	0	1	1	1	0	1	1	1	1	1	1	1	1	1	0	1	0	1	0	1	1	1	1	1	1	1	1	1	1	1	1	1	1	1	1	1	1
scaffold_1	5915718	5916077	mp121876-1	RSX-incomp_Alyr-B-G222-Map20_reversed	RSX	1	TRUE	0	0	0	0	1	0	0	0	0	0	0	0	NA	0	0	0	0	0	0	0	0	0	0	0	0	0	1	0	0	0	0	0	0	0	0	0	0	NA	0	0	0	0
scaffold_1	5916077	5916102	mp121932-1	RSX-incomp_AhalGem-B-R6056-Map4	RSX	1	TRUE	0	0	1	0	1	0	0	0	0	0	0	0	1	0	0	0	0	1	0	0	0	0	0	0	0	0	1	0	0	0	0	0	0	0	0	0	0	1	0	0	1	0
scaffold_1	5925527	5926006	mp121881-1	DTX-comp_Alyr-B-R376-Map8_reversed	DTX	1	TRUE	1	1	0	NA	0	NA	0	0	0	0	0	NA	0	0	0	1	NA	0	0	0	0	1	0	0	1	0	0	1	0	0	0	0	0	1	1	0	1	0	0	0	0	0
scaffold_1	5928431	5929903	mp121917-1	DHX-incomp_Ah_Castric-B-R277-Map20_reversed	DHX	1	TRUE	1	1	0	NA	0	1	NA	1	NA	0	0	NA	0	0	1	1	1	0	0	NA	0	NA	NA	NA	0	0	1	1	0	0	0	0	0	0	NA	0	1	0	NA	1	NA	0
scaffold_1	5929903	5930008	mp121921-1	DTX-comp_Alyr-B-R338-Map18	DTX	1	TRUE	1	1	1	1	1	1	1	1	1	NA	1	1	1	1	1	1	1	1	1	1	1	1	1	NA	1	1	NA	1	1	1	1	1	1	1	1	1	1	1	NA	1	1	1
scaffold_1	5952567	5952679	mp121927-1	DHX-incomp_Alyr-B-R3277-Map5	DHX	1	TRUE	0	1	0	0	0	1	0	0	0	NA	0	0	0	0	0	0	0	0	1	0	0	0	0	0	0	0	0	0	0	0	NA	0	0	1	0	1	NA	1	0	0	0	0
scaffold_1	5952819	5953968	mp121926-1	DTX-incomp_AhalGem-B-R1212-Map18_reversed	DTX	1	TRUE	0	1	0	0	0	1	0	0	0	0	0	1	1	0	0	0	0	NA	0	0	0	0	0	0	0	0	0	0	0	NA	0	NA	0	0	0	0	0	NA	0	0	0	0
scaffold_1	5953968	5954215	mp121928-1	DXX_Alyr-B-R1374-Map6	DXX	1	TRUE	0	NA	0	0	0	1	0	0	0	0	0	NA	NA	0	0	0	0	1	0	0	0	0	0	0	0	0	0	0	0	1	NA	1	0	0	0	0	0	1	0	0	0	0
scaffold_1	5990517	5990811	mp121952-1	RLX-incomp-chim_Alyr-B-R644-Map9_reversed	RLX	1	TRUE	0	1	1	1	1	1	1	1	1	1	1	1	1	1	1	1	1	1	1	1	1	1	1	1	0	1	1	1	1	1	1	1	1	1	1	1	1	1	1	1	1	1
scaffold_1	6031674	6032011	mp43227-1	DHX-comp_Atha-B-G2016-Map3_reversed	DHX	1	TRUE	0	1	0	0	0	0	1	0	1	0	1	0	1	0	0	1	0	0	0	0	1	0	1	0	0	1	1	1	0	1	0	0	1	0	0	0	NA	1	0	0	0	0
scaffold_1	6051670	6051721	mp43233-1	DTX-incomp_Alyr-B-G570-Map6	DTX	1	TRUE	1	1	1	1	1	1	1	1	1	1	1	1	0	1	1	1	0	1	1	1	1	1	1	0	1	1	1	1	0	0	0	0	1	1	0	0	1	1	1	1	1	0
scaffold_1	6119185	6120066	mp43235-1	DHX-incomp-chim_Alyr-B-P13.169-Map20	DHX	1	TRUE	0	0	1	1	1	0	1	1	1	0	1	1	1	1	1	1	1	1	1	0	0	1	1	1	0	1	0	1	0	1	1	1	0	1	0	0	1	1	0	0	0	0
scaffold_1	6169854	6169927	mp13748-1	RXX-chim_Alyr-B-R7758-Map15	RXX	1	TRUE	0	0	0	NA	0	0	NA	1	1	1	NA	0	0	0	1	NA	1	0	1	NA	0	0	0	1	0	0	0	0	0	0	0	0	1	0	NA	0	NA	0	0	0	0	1
scaffold_1	6170914	6171188	mp13749-1	RXX-chim_Alyr-B-R7758-Map15	RXX	1	TRUE	0	1	NA	0	0	1	1	0	1	1	1	0	0	0	0	1	0	1	0	1	0	1	NA	0	0	NA	1	1	0	0	NA	0	1	1	0	0	0	1	1	0	1	1
scaffold_1	6188060	6188194	mp13715-1	DTX-incomp-chim_Alyr-B-R1017-Map5_reversed	DTX	1	TRUE	1	1	1	1	1	1	1	1	1	0	0	1	1	1	0	0	1	1	1	1	1	1	1	1	1	1	1	1	0	0	1	1	1	1	1	0	1	0	1	0	1	1
scaffold_1	6210264	6210381	mp13707-1	DHX-incomp_Atha-B-R392-Map6_reversed	DHX	1	TRUE	1	1	1	1	1	1	1	1	0	0	1	1	0	1	0	0	1	0	1	1	1	1	0	1	1	0	1	1	1	1	1	1	1	1	0	1	1	1	1	1	1	1
scaffold_1	6210606	6211060	mp13734-1	RIX-incomp_AhalGem-B-G716-Map4_reversed	RIX	1	TRUE	1	1	0	1	0	0	0	NA	NA	0	0	NA	0	0	1	0	1	0	0	1	NA	0	1	1	0	0	1	1	0	0	0	1	0	0	1	0	0	0	0	0	NA	0
scaffold_1	6231757	6232147	mp13694-1	DHX-incomp_Alyr-B-R1547-Map5	DHX	1	TRUE	0	1	0	0	1	1	0	0	1	1	1	0	1	1	1	1	1	0	1	0	0	0	0	0	1	1	1	0	1	0	0	0	0	0	0	0	1	1	1	1	0	1
scaffold_1	6256164	6256520	mp13724-1	DTX-incomp_Alyr-B-G261-Map20_reversed	DTX	1	TRUE	0	0	0	0	1	0	0	0	0	0	1	1	0	0	0	0	0	1	1	0	0	0	0	0	0	0	0	0	0	0	0	0	0	0	0	0	0	0	0	1	0	0
scaffold_1	6302242	6303228	mp122701-1	DHX-incomp_Ah_Castric-B-G739-Map18	DHX	1	TRUE	1	0	1	1	1	0	0	0	0	0	1	0	0	0	0	1	1	0	0	0	0	0	0	1	0	1	0	1	0	0	1	1	0	0	1	0	0	1	0	0	1	0
scaffold_1	6312754	6313056	mp121699-1	DHX-comp_Atha-B-G2016-Map3_reversed	DHX	1	TRUE	0	1	1	1	NA	NA	1	1	1	NA	1	NA	1	1	1	1	1	NA	NA	1	1	1	1	1	1	1	1	1	1	1	1	1	NA	1	1	0	NA	1	1	1	NA	1
scaffold_1	6326769	6327316	mp121704-1	DXX-MITE_Ah_Castric-B-R1160-Map4	DXX	1	TRUE	0	1	1	1	1	1	0	0	1	1	1	1	1	0	1	1	1	1	1	1	1	1	1	1	1	1	1	1	1	1	1	1	0	0	1	1	1	1	1	1	0	1
scaffold_1	6334283	6334340	mp121726-1	RIX-incomp_AhalGem-B-R6572-Map4_reversed	RIX	1	TRUE	0	1	0	0	0	0	0	0	0	0	0	1	0	0	0	0	0	0	0	0	0	0	0	0	0	0	0	0	0	0	0	0	0	0	0	0	0	0	0	0	0	0
scaffold_1	6358254	6358438	mp121729-1	RLX-incomp_Alyr-B-R6414-Map5	RLX	1	TRUE	0	0	1	0	0	0	0	0	0	0	0	0	0	0	0	0	0	0	1	0	0	0	0	0	0	0	0	0	0	0	0	0	0	0	0	0	0	0	1	0	0	0
scaffold_1	6390147	6390480	mp121678-1	DTX-incomp_AhalGem-B-P159.402-Map4	DTX	1	TRUE	0	NA	1	0	1	1	0	0	1	0	1	NA	0	1	0	0	0	0	0	0	0	0	0	1	1	0	NA	0	0	0	1	1	0	0	0	0	0	1	0	0	1	1
scaffold_1	6393784	6394136	mp121681-1	DTX-incomp-chim_AhalGem-B-R3542-Map4	DTX	1	TRUE	0	0	0	0	0	0	1	0	0	0	1	1	0	1	0	1	0	0	0	0	0	0	1	0	0	0	NA	0	0	0	0	0	0	0	0	0	0	0	0	0	0	0
scaffold_1	6396585	6396630	mp121694-1	DHX-incomp_Alyr-B-R3189-Map7	DHX	1	TRUE	0	0	0	0	0	0	1	1	0	0	1	0	1	0	0	0	1	1	0	1	0	0	0	0	1	0	0	1	0	0	0	1	1	1	0	0	0	1	0	0	1	0
scaffold_1	6400627	6400747	mp121706-1	DXX_AhalGem-B-R2881-Map5	DXX	1	TRUE	0	1	1	1	1	1	1	1	1	NA	1	1	1	1	1	1	1	1	1	0	0	1	1	0	1	1	1	1	1	1	1	1	0	1	1	1	1	1	0	1	1	1
scaffold_1	6493106	6493467	mp48060-1	RSX-incomp_Alyr-B-G222-Map20_reversed	RSX	1	TRUE	1	1	1	1	1	NA	1	1	1	1	1	1	0	1	1	1	0	1	1	1	0	0	0	0	1	1	NA	NA	0	1	1	0	1	1	1	1	1	0	1	1	1	NA
scaffold_1	6585175	6587006	mp48221-1	DHX-incomp_AhalGem-B-R47-Map20_reversed	DHX	1	TRUE	0	1	1	0	1	0	NA	NA	0	0	NA	NA	0	0	0	0	0	1	NA	1	NA	0	1	1	0	0	0	0	1	0	0	0	0	0	1	NA	0	0	0	0	NA	NA
scaffold_1	6589413	6590134	mp48240-1	DXX_AhalGem-B-P30.421-Map11	DXX	1	TRUE	1	1	1	NA	NA	NA	1	1	1	1	NA	1	0	NA	1	1	NA	1	1	NA	1	0	1	1	1	1	1	0	1	1	0	1	NA	NA	1	1	1	1	1	1	1	1
scaffold_1	6599853	6600010	mp48246-1	RSX-incomp_Alyr-B-R6755-Map5	RSX	1	TRUE	0	1	1	0	0	1	1	0	1	0	NA	NA	1	1	0	0	1	1	1	0	1	0	1	0	1	1	1	1	0	0	1	0	1	1	1	0	0	1	NA	0	1	1
scaffold_1	6605192	6605466	mp48260-1	RIX-incomp_Alyr-B-R8522-Map5_reversed	RIX	1	TRUE	0	0	1	0	0	0	1	0	0	0	0	0	0	0	0	1	0	1	0	0	0	1	1	1	0	0	0	0	0	0	0	0	0	0	0	0	0	0	1	0	0	0
scaffold_1	6645681	6645735	mp48207-1	RIX-incomp-chim_AhalGem-B-R3314-Map5_reversed	RIX	1	TRUE	1	1	1	0	0	0	0	1	0	1	1	0	1	0	1	0	1	0	0	1	0	0	0	0	0	1	1	0	1	1	0	0	0	0	0	0	1	1	NA	0	0	NA
scaffold_1	6646844	6647039	mp48231-1	DXX-MITE_AhalGem-B-R1243-Map4	DXX	1	TRUE	1	0	1	0	1	1	0	0	0	0	1	1	1	0	0	0	1	1	0	1	1	0	0	1	1	1	1	1	1	0	1	1	0	1	1	0	1	1	1	0	1	0
scaffold_1	6647223	6647587	mp48213-1	DTX-comp_AhalGem-B-P113.431-Map20_reversed	DTX	1	TRUE	0	1	0	1	0	NA	0	0	0	1	0	0	1	0	0	0	0	1	0	0	0	0	0	0	0	0	0	NA	0	0	0	0	0	0	0	0	0	1	1	0	NA	0
scaffold_1	6647700	6649258	mp48220-1	DHX-incomp_Alyr-B-G1218-Map20	DHX	1	TRUE	1	1	1	1	1	0	1	0	0	0	1	0	1	0	1	0	0	0	1	1	1	0	0	0	1	0	0	1	0	0	1	1	0	0	0	0	0	0	0	0	0	0
scaffold_1	6675637	6675719	mp48206-1	RIX-comp_Alyr-B-R1499-Map20	RIX	1	TRUE	0	1	0	0	0	0	0	0	1	0	0	0	1	0	0	0	0	0	0	0	0	0	0	0	0	0	1	0	0	1	0	0	0	0	0	0	1	0	0	0	0	0
scaffold_1	6718110	6719183	mp121647-1	DHX-incomp_Alyr-B-R7413-Map6	DHX	1	TRUE	NA	1	1	1	1	1	1	1	NA	1	1	1	NA	1	1	1	0	1	1	1	NA	1	1	1	1	NA	NA	NA	1	1	1	1	NA	1	NA	1	1	NA	1	1	1	NA
scaffold_1	6721033	6726242	mp121650-1	RIX-comp_Alyr-B-R178-Map7_reversed	RIX	1	TRUE	NA	1	1	NA	NA	0	0	NA	0	0	0	1	0	0	0	0	0	0	1	0	0	NA	NA	1	NA	NA	1	NA	0	NA	NA	NA	1	NA	NA	1	1	0	0	1	1	0
scaffold_1	6749156	6749602	mp121602-1	DTX-incomp_Ah_Castric-B-P360.90-Map6	DTX	1	TRUE	0	0	0	1	0	0	0	0	1	0	0	0	0	0	0	0	0	NA	1	1	1	0	1	1	0	NA	0	0	1	0	0	1	1	0	1	1	0	0	0	0	1	1
scaffold_1	6775388	6775478	mp121627-3	DHX-incomp_Atha-B-R392-Map6_reversed	DHX	1	TRUE	1	1	1	1	1	1	1	1	1	1	1	1	1	1	1	1	1	1	1	1	1	1	1	1	1	1	1	1	1	1	0	1	1	1	1	1	1	1	1	1	1	1
scaffold_1	6852043	6852589	mp121603-1	DTX-comp_Alyr-B-R376-Map8_reversed	DTX	1	TRUE	0	0	0	0	0	0	1	0	1	0	0	0	0	0	0	1	0	0	0	0	0	0	0	0	0	1	0	0	1	0	0	0	0	0	0	0	1	1	0	0	0	0
scaffold_1	6876525	6876948	mp56038-1	DTX-incomp_AhalGem-B-G725-Map6	DTX	1	TRUE	0	0	1	0	0	0	0	0	0	0	0	0	0	0	0	0	0	0	1	0	0	0	0	0	1	0	0	0	0	0	0	NA	0	0	0	0	NA	0	0	0	0	0
scaffold_1	6893180	6893370	mp56057-1	DTX-incomp_Atha-B-G995-Map12	DTX	1	TRUE	0	0	0	0	1	0	0	0	0	0	0	0	1	0	0	0	1	1	0	0	0	0	0	0	0	0	0	1	0	1	0	0	0	0	0	0	0	1	0	0	0	0
scaffold_1	6928491	6928713	mp56059-1	DTX-incomp_Alyr-B-R692-Map6	DTX	1	TRUE	0	0	0	1	0	0	0	0	0	0	1	0	0	0	0	0	0	0	0	0	0	0	0	0	1	0	0	0	0	0	0	0	0	0	0	0	0	0	0	0	1	0
scaffold_1	6976190	6976651	mp10476-2	RXX-chim_Alyr-B-G1647-Map15_reversed	RXX	1	TRUE	0	0	0	0	0	0	0	1	1	0	0	0	0	0	0	0	1	1	1	0	0	0	1	1	0	1	0	1	0	0	1	0	0	1	0	0	0	0	1	0	0	0
scaffold_1	7047919	7049017	mp10481-1	RIX-incomp_Alyr-B-G1111-Map20	RIX	1	TRUE	NA	NA	1	1	NA	0	1	NA	NA	1	NA	1	0	0	1	1	NA	1	NA	NA	NA	NA	1	1	NA	1	NA	0	1	1	1	1	NA	NA	1	NA	NA	1	1	1	NA	NA
scaffold_1	7049458	7049656	mp10493-1	RSX-incomp_Alyr-B-R6755-Map5	RSX	1	TRUE	0	0	0	NA	0	0	0	0	0	0	0	0	0	0	0	0	0	0	1	0	0	0	0	0	1	1	0	0	0	0	0	0	0	0	0	0	1	0	0	0	0	1
scaffold_1	7051015	7051186	mp10488-1	DXX_AhalGem-B-G459-Map20	DXX	1	TRUE	NA	0	NA	NA	0	1	0	1	NA	NA	0	0	0	1	0	0	1	1	NA	0	0	0	0	1	0	1	1	1	0	0	0	0	1	NA	1	0	1	1	0	0	1	1
scaffold_1	7051180	7051306	mp10488-2	DXX_AhalGem-B-G459-Map20	DXX	1	TRUE	0	0	1	NA	0	1	0	0	NA	0	0	0	0	1	0	0	0	0	0	0	0	0	0	1	0	1	0	0	0	0	0	0	0	1	1	0	1	NA	0	0	1	1
scaffold_1	7104329	7104633	mp10480-1	DTX-incomp_AhalGem-B-P159.402-Map4	DTX	1	TRUE	0	1	NA	NA	0	1	0	1	0	0	0	0	1	0	1	NA	0	0	1	0	0	0	0	1	NA	NA	0	0	0	0	1	0	1	0	0	0	1	0	1	0	0	1
scaffold_1	7182405	7183392	mp20254-1	DTX-incomp_AhalGem-B-R3903-Map7	DTX	1	TRUE	1	1	1	1	1	1	1	1	1	0	1	1	1	1	0	1	1	1	1	1	1	1	1	1	1	1	1	1	0	0	1	0	1	1	0	1	1	1	1	1	1	1
scaffold_1	7186447	7186566	mp20236-1	RLX-comp_Alyr-B-G216-Map10	RLX	1	TRUE	0	0	0	0	0	0	0	0	0	0	0	0	0	0	0	0	0	0	1	0	0	0	0	1	0	0	0	0	0	0	0	0	0	0	0	0	0	1	0	1	0	0
scaffold_1	7194418	7194532	mp20231-1	DHX-incomp_Alyr-B-R2828-Map18	DHX	1	TRUE	0	1	1	1	1	1	0	1	0	1	0	1	1	1	1	0	1	1	1	0	0	1	0	1	1	1	1	1	1	1	1	1	1	0	1	1	1	0	1	1	1	0
scaffold_1	7250240	7250644	mp20258-1	RLX-incomp-chim_Alyr-B-G1912-Map8	RLX	1	TRUE	0	1	1	1	1	1	1	1	1	1	1	1	0	1	1	1	0	1	1	1	0	1	1	0	1	1	1	1	1	0	0	0	1	0	0	0	1	0	1	1	1	1
scaffold_1	7259139	7259669	mp20238-1	DTX-comp_AhalGem-B-P32.482-Map20	DTX	1	TRUE	0	1	0	0	0	1	0	0	1	1	0	0	0	0	0	1	0	1	0	0	0	0	0	0	0	0	0	0	1	0	1	0	1	0	0	1	0	1	0	0	0	0
scaffold_1	7281368	7281793	mp20241-1	DXX-MITE_Alyr-B-G1089-Map20	DXX	1	TRUE	1	NA	NA	1	1	NA	1	1	NA	NA	1	NA	1	1	1	0	1	NA	1	1	1	1	1	NA	NA	0	0	1	1	1	0	1	1	NA	1	NA	1	0	1	NA	NA	NA
scaffold_1	7292115	7292136	mp121526-1	DTX-incomp_AhalGem-B-R708-Map13_reversed	DTX	1	TRUE	1	1	1	1	1	1	0	1	1	1	1	1	1	1	1	1	1	1	1	1	1	1	1	1	1	1	1	1	1	1	1	1	1	1	1	1	1	1	1	1	1	1
scaffold_1	7340808	7341149	mp121534-1	DTX-incomp-chim_Alyr-B-R6968-Map8	DTX	1	TRUE	0	0	0	0	0	0	0	0	1	0	1	1	0	0	0	0	1	0	0	0	0	1	0	0	0	0	0	1	1	1	1	0	0	1	0	1	1	0	0	1	0	1
scaffold_1	7349021	7349044	mp121583-1	RXX-chim_Alyr-B-G1647-Map15_reversed	RXX	1	TRUE	1	1	1	1	1	1	1	1	1	1	1	0	1	0	1	1	0	0	0	1	1	1	1	1	1	1	1	1	0	0	0	0	1	1	0	1	1	1	0	1	0	1
scaffold_1	7471373	7471891	mp121548-1	DXX_Alyr-B-G1326-Map6	DXX	1	TRUE	NA	0	0	1	1	0	0	NA	1	NA	NA	1	0	0	1	0	0	0	1	NA	1	1	1	0	NA	NA	NA	NA	0	NA	0	NA	NA	NA	1	0	1	NA	1	NA	1	0
scaffold_1	7495370	7495617	mp16045-1	DTX-incomp-chim_AhalGem-B-R3542-Map4	DTX	1	TRUE	1	1	0	1	1	0	1	1	1	0	0	1	0	1	1	1	1	1	1	1	0	1	1	0	0	1	1	1	1	0	1	1	1	1	1	1	1	1	0	1	1	0
scaffold_1	7497339	7502011	mp16070-1	RIX-comp_AhalGem-B-R1792-Map4	RIX	1	TRUE	0	NA	0	1	NA	0	NA	1	1	0	NA	NA	0	0	1	1	0	1	NA	0	0	NA	0	0	NA	0	NA	0	0	0	0	1	0	0	0	0	NA	0	1	1	0	NA
scaffold_1	7559758	7559792	mp16063-1	RLX-incomp_Alyr-B-R969-Map20_reversed	RLX	1	TRUE	1	0	0	1	1	1	0	0	0	1	1	1	0	1	0	0	0	1	0	0	1	0	0	0	1	0	1	0	1	1	1	1	0	0	1	1	1	1	0	0	0	0
scaffold_1	7616908	7617074	mp16059-1	DTX-incomp_Ah_Castric-B-R757-Map5	DTX	1	TRUE	0	1	0	0	0	0	0	0	0	0	0	0	0	0	0	0	0	1	0	0	0	0	0	1	0	0	0	0	0	0	0	0	0	0	0	1	0	0	0	0	0	1
scaffold_1	7617390	7617596	mp16071-1	RIX-comp_AhalGem-B-R1792-Map4	RIX	1	TRUE	1	1	1	0	0	0	0	0	0	0	0	1	0	1	0	0	0	0	0	1	0	0	0	0	0	1	0	1	1	1	0	0	0	1	1	0	1	0	0	0	0	0
scaffold_1	7643804	7644225	mp16039-1	DXX_Alyr-B-G241-Map20_reversed	DXX	1	TRUE	1	1	1	1	1	1	1	1	1	1	1	1	1	1	1	1	1	1	1	1	0	1	1	1	1	1	1	0	1	1	1	0	1	1	0	1	1	1	1	1	1	1
scaffold_1	7648560	7648924	mp33569-1	RLX-incomp_Alyr-B-R470-Map5	RLX	1	TRUE	0	0	1	1	1	1	1	1	1	0	1	1	1	0	0	1	0	1	1	1	1	0	1	1	1	1	0	1	1	1	0	1	1	0	1	1	1	1	1	1	0	1
scaffold_1	7673674	7673773	mp33581-1	DHX-incomp_Ah_Castric-B-R3570-Map9	DHX	1	TRUE	1	1	1	1	1	1	1	1	1	1	1	1	1	1	1	1	1	1	1	1	1	1	1	1	0	1	1	1	1	1	1	1	1	0	1	1	1	1	1	1	1	1
scaffold_1	7757266	7757407	mp33548-1	RIX-comp_AhalGem-B-G1773-Map4_reversed	RIX	1	TRUE	0	1	1	1	1	1	1	1	1	1	NA	NA	1	1	1	1	1	NA	1	1	1	1	1	0	0	1	1	NA	1	1	1	1	NA	1	1	1	NA	1	1	1	1	1
scaffold_1	7765277	7767397	mp33567-1	RIX-comp_Alyr-B-R2655-Map6	RIX	1	TRUE	0	1	1	1	1	0	1	1	0	1	1	1	0	0	1	0	0	0	0	0	0	0	NA	0	1	0	NA	0	0	0	1	1	1	0	1	0	1	1	NA	0	1	1
scaffold_1	7787117	7787179	mp113004-1	DXX_Alyr-B-R5370-Map7	DXX	1	TRUE	1	0	1	1	1	1	1	0	0	0	1	1	1	1	1	1	1	1	0	1	1	0	0	1	1	0	1	1	1	1	0	0	1	1	1	1	0	1	0	1	1	0
scaffold_1	7792499	7792825	mp112998-1	RLX-incomp-chim_Alyr-B-R644-Map9_reversed	RLX	1	TRUE	0	1	1	NA	0	1	1	0	1	1	0	1	1	1	1	1	0	0	1	1	0	0	1	0	0	1	0	0	1	1	0	0	0	1	1	1	0	0	1	1	1	1
scaffold_1	7796138	7796181	mp113007-1	RIX-incomp-chim_AhalGem-B-R4403-Map10_reversed	RIX	1	TRUE	0	0	0	0	0	0	0	0	0	0	1	0	0	0	0	0	0	1	0	0	0	0	0	0	0	0	0	0	0	0	0	0	0	0	0	0	0	0	0	0	0	0
scaffold_1	7797033	7798090	mp112991-1	DHX-incomp_Alyr-B-G1483-Map20_reversed	DHX	1	TRUE	1	0	0	0	1	0	0	0	0	0	0	0	0	0	0	0	1	0	0	0	1	0	0	0	1	0	1	0	0	1	0	0	0	0	1	0	0	0	0	1	0	0
scaffold_1	7798090	7799029	mp112988-1	DXX_Ah_Castric-B-G676-Map14	DXX	1	TRUE	0	0	1	0	0	0	0	NA	0	0	0	0	1	0	0	0	0	0	0	0	0	0	0	0	0	0	0	0	0	0	0	0	0	0	0	0	1	0	0	0	0	0
scaffold_1	7799710	7800776	mp112989-1	DHX-incomp_AhalGem-B-P149.40-Map20	DHX	1	TRUE	0	0	0	0	0	NA	NA	0	0	0	0	0	0	0	0	0	0	0	0	0	1	0	0	0	1	0	NA	0	0	0	0	0	0	1	0	0	0	0	0	1	0	0
scaffold_1	7854508	7856240	mp121452-1	DTX-incomp_Alyr-B-R480-Map8	DTX	1	TRUE	0	0	0	0	0	0	NA	0	0	0	0	NA	0	NA	0	1	0	0	NA	NA	1	0	0	0	1	0	0	1	0	0	1	0	0	1	0	0	1	0	0	1	1	0
scaffold_1	7856319	7858156	mp121465-1	RIX-comp_Alyr-B-R481-Map12	RIX	1	TRUE	0	0	1	0	0	0	0	0	0	NA	1	0	NA	NA	0	1	0	1	1	NA	1	0	NA	0	1	NA	NA	1	0	0	1	0	0	1	1	0	NA	1	NA	0	NA	0
scaffold_1	7869979	7871585	mp121466-1	RIX-comp_Alyr-B-R481-Map12	RIX	1	TRUE	1	0	NA	0	0	0	NA	0	0	NA	NA	0	NA	1	0	NA	0	1	NA	NA	1	0	NA	0	NA	NA	1	1	0	0	NA	0	0	1	NA	0	NA	1	NA	0	1	0
scaffold_1	7891873	7892164	mp121433-1	RIX-incomp_Atha-B-R1324-Map3_reversed	RIX	1	TRUE	NA	1	NA	NA	NA	NA	NA	1	1	1	NA	1	1	0	1	0	NA	NA	1	0	NA	0	1	1	0	0	NA	1	0	NA	1	NA	NA	NA	NA	1	NA	1	NA	1	0	1
scaffold_1	7902029	7902364	mp121500-1	DTX-incomp-chim_Alyr-B-R6968-Map8	DTX	1	TRUE	0	1	1	NA	1	1	1	1	1	1	1	NA	1	1	1	1	1	NA	1	1	1	1	1	1	1	0	0	1	1	1	1	1	NA	1	1	0	NA	1	NA	1	NA	1
scaffold_1	7931558	7932005	mp121409-1	DTX-incomp_Ah_Castric-B-P360.90-Map6	DTX	1	TRUE	0	0	0	0	0	0	0	0	0	0	0	0	1	1	0	0	0	0	0	0	0	0	0	0	1	0	0	1	0	0	0	1	0	0	0	0	0	0	0	0	0	0
scaffold_1	7946601	7947865	mp121486-2	RLX-comp_Alyr-B-R2732-Map9_reversed	RLX	1	TRUE	1	NA	1	1	1	1	0	NA	1	1	1	NA	1	1	1	1	1	1	NA	1	1	1	1	1	0	1	1	1	0	0	1	1	0	1	1	0	1	NA	1	1	1	NA
scaffold_1	7947865	7948209	mp121483-1	RLX-comp_Alyr-B-G1897-Map5	RLX	1	TRUE	1	1	1	1	1	1	1	1	1	1	1	1	1	1	NA	1	1	1	NA	1	1	1	1	1	1	1	1	1	NA	0	1	1	1	1	1	NA	1	1	1	1	1	1
scaffold_1	7963840	7963963	mp121475-1	DXX_Alyr-B-R207-Map6	DXX	1	TRUE	1	0	0	1	1	1	1	0	1	1	1	1	1	1	0	1	1	1	1	1	1	1	1	0	1	1	1	0	0	1	1	1	1	1	1	1	1	0	1	0	1	1
scaffold_1	7980210	7980951	mp121418-1	DXX-MITE_Alyr-B-P236.595-Map16	DXX	1	TRUE	0	0	0	0	0	0	0	0	0	0	0	0	0	0	0	0	0	0	0	NA	0	0	0	0	0	0	0	1	0	0	0	0	0	0	0	0	0	NA	0	0	1	0
scaffold_1	7982798	7982853	mp121425-1	DTX-incomp_Alyr-B-R4413-Map5	DTX	1	TRUE	1	1	1	1	1	1	1	1	1	1	1	1	1	1	1	1	1	0	1	1	1	1	0	1	1	1	1	1	1	1	1	1	1	1	1	1	1	1	1	1	1	1
scaffold_1	7982853	7983378	mp121412-1	DTX-comp_Ah_Castric-B-G5-Map20	DTX	1	TRUE	0	NA	0	1	0	0	0	0	0	1	0	0	0	1	0	0	0	0	0	0	0	0	0	0	0	0	0	0	0	0	0	0	0	0	0	0	0	0	0	NA	0	0
scaffold_1	8036513	8036643	mp21421-1	DTX-comp_Alyr-B-P46.721-Map20_reversed	DTX	1	TRUE	1	1	1	1	1	0	1	0	1	1	1	1	1	1	1	1	1	NA	1	0	1	1	1	1	1	1	1	0	1	1	1	1	0	1	1	0	1	1	1	1	1	0
scaffold_1	8036635	8036751	mp21421-2	DTX-comp_Alyr-B-P46.721-Map20_reversed	DTX	1	TRUE	NA	1	1	NA	1	1	1	1	1	1	1	1	1	1	1	1	1	1	1	0	1	1	1	1	1	1	1	0	1	1	1	1	1	1	1	0	1	1	1	1	NA	0
scaffold_1	8037276	8037516	mp21409-1	DTX-incomp-chim_AhalGem-B-R3542-Map4	DTX	1	TRUE	0	0	0	0	0	1	0	0	0	0	0	0	0	1	0	0	0	0	0	0	0	0	0	0	0	0	0	0	0	0	0	0	0	0	0	0	0	1	1	0	0	0
scaffold_1	8047013	8047186	mp21420-1	RSX-incomp_Alyr-B-R6755-Map5	RSX	1	TRUE	NA	NA	0	1	0	0	NA	0	NA	0	1	0	0	0	0	1	0	1	1	0	1	0	0	1	NA	0	1	1	0	0	0	0	NA	0	1	0	1	1	NA	0	1	1
scaffold_1	8081696	8082267	mp121207-1	DTX-incomp-chim_Alyr-B-R4309-Map6_reversed	DTX	1	TRUE	0	0	0	0	0	0	0	0	0	0	0	0	0	0	0	0	0	1	1	0	0	0	0	0	0	0	0	0	0	0	0	0	1	0	0	0	0	0	0	0	0	0
scaffold_1	8082267	8082334	mp121233-1	DTX-incomp_Alyr-B-R4413-Map5	DTX	1	TRUE	1	1	1	1	1	1	1	1	1	1	1	1	1	1	1	1	1	1	1	1	1	1	1	1	1	1	1	1	1	1	1	1	1	1	1	1	1	1	1	1	1	1
scaffold_1	8114677	8114904	mp121195-1	DTX-incomp-chim_AhalGem-B-R3542-Map4	DTX	1	TRUE	1	0	0	0	0	0	0	0	0	0	1	0	1	1	0	0	0	NA	0	0	1	0	0	0	1	0	1	1	0	0	0	0	0	0	0	0	0	0	0	0	0	0
scaffold_1	8123160	8125541	mp121199-2	RLX-incomp_AhalGem-B-R382-Map4_reversed	RLX	1	TRUE	1	1	1	NA	NA	1	1	NA	1	1	1	1	0	NA	1	1	1	1	1	1	1	1	1	1	NA	NA	0	1	1	1	1	1	1	1	1	1	1	1	NA	1	NA	1
scaffold_1	8125541	8125875	mp121208-1	RLX-incomp_Atha-B-R2532-Map3_reversed	RLX	1	TRUE	1	1	1	NA	NA	1	1	1	1	1	1	1	0	1	1	1	1	1	1	1	1	1	1	1	1	1	0	1	1	1	1	1	1	1	1	1	1	1	1	1	1	1
scaffold_1	8144987	8145587	mp121190-1	DHX-incomp_Alyr-B-G1190-Map6	DHX	1	TRUE	1	0	0	0	1	0	0	1	0	0	1	0	0	1	1	NA	1	0	0	1	1	1	0	0	1	1	0	1	1	1	1	1	1	1	1	0	1	0	1	1	1	1
scaffold_1	8145587	8145850	mp121189-1	DHX-incomp_Atha-B-R496-Map7_reversed	DHX	1	TRUE	1	1	0	0	0	0	1	0	0	0	NA	0	0	0	1	1	1	0	0	1	0	0	0	0	1	0	1	NA	1	0	1	1	1	1	1	0	1	0	1	NA	0	1
scaffold_1	8145850	8146589	mp121234-1	DXX_Ah_Castric-B-R2536-Map4_reversed	DXX	1	TRUE	0	1	0	0	NA	0	NA	0	0	0	1	0	0	0	1	1	NA	0	0	0	0	0	0	0	NA	0	0	NA	1	1	1	NA	0	1	0	0	1	0	1	0	1	1
scaffold_1	8146648	8147379	mp121192-1	DHX-incomp_Alyr-B-G1190-Map6	DHX	1	TRUE	1	NA	1	0	1	0	NA	1	0	0	1	0	0	1	1	1	1	0	1	0	1	1	0	0	1	1	1	NA	1	1	1	1	1	1	1	0	1	0	1	0	1	1
scaffold_1	8155755	8155979	mp121253-1	RLX-incomp_AhalGem-B-R205-Map7_reversed	RLX	1	TRUE	0	NA	0	0	0	1	1	0	0	0	0	0	0	0	1	0	0	0	0	1	1	1	0	0	0	0	0	0	1	0	NA	0	1	1	0	1	NA	0	1	0	0	0
scaffold_1	8197587	8198049	mp121202-1	DTX-incomp-chim_Alyr-B-R1017-Map5_reversed	DTX	1	TRUE	0	0	0	0	0	0	0	1	0	0	0	0	0	0	0	0	0	0	1	0	0	0	0	0	0	0	0	0	0	0	0	0	0	0	0	0	0	0	0	0	0	0
scaffold_1	8232387	8234845	mp121204-2	RLX-incomp_Alyr-B-R380-Map7	RLX	1	TRUE	1	0	1	1	1	NA	1	1	1	1	1	1	1	1	1	0	1	1	1	1	NA	1	1	1	NA	1	1	1	1	NA	1	NA	1	1	NA	1	1	0	1	1	1	NA
scaffold_1	8234845	8234875	mp121205-1	RLX-incomp_Alyr-B-R380-Map7	RLX	1	TRUE	NA	0	1	1	1	1	1	1	1	1	0	1	1	1	1	0	1	1	1	1	1	1	1	1	1	1	1	1	1	1	1	1	1	1	1	1	1	1	1	1	1	1
scaffold_1	8306547	8306788	mp52075-1	DTX-incomp-chim_Alyr-B-R6968-Map8	DTX	1	TRUE	1	1	1	NA	0	0	0	1	1	0	0	1	0	1	0	1	1	0	1	1	1	0	0	0	0	0	1	0	0	0	1	1	1	0	0	0	1	0	0	0	1	1
scaffold_1	8307416	8307726	mp52075-2	DTX-incomp-chim_Alyr-B-R6968-Map8	DTX	1	TRUE	0	1	1	NA	1	1	1	1	1	1	1	1	1	NA	1	1	1	1	1	1	0	1	1	1	1	NA	1	1	1	1	1	1	1	1	NA	1	1	1	NA	NA	NA	1
scaffold_1	8309876	8310134	mp52071-1	RIX-incomp_AhalGem-B-R6997-Map4	RIX	1	TRUE	0	1	1	1	NA	1	1	1	NA	1	1	1	1	NA	1	1	1	NA	0	1	0	1	1	1	1	1	1	1	1	1	1	NA	0	1	0	NA	1	1	1	1	0	1
scaffold_1	8326841	8326983	mp52087-1	DTX-incomp_AhalGem-B-R708-Map13_reversed	DTX	1	TRUE	0	0	0	1	0	1	0	0	NA	0	0	0	0	0	0	0	0	0	0	0	0	0	0	NA	0	0	NA	0	0	0	0	0	NA	0	0	0	1	0	0	0	0	0
scaffold_1	8397218	8397260	mp121113-1	RXX-chim_Alyr-B-R7758-Map15	RXX	1	TRUE	1	1	1	1	1	1	1	1	0	NA	NA	1	NA	1	1	NA	1	1	1	1	1	1	1	1	1	1	1	1	1	NA	1	1	1	1	1	1	1	1	1	1	1	1
scaffold_1	8398605	8398628	mp121120-1	DHX-comp_Atha-B-G2000-Map3_reversed	DHX	1	TRUE	1	1	1	1	1	1	1	1	1	1	1	1	1	1	1	1	1	1	1	1	1	1	1	1	1	1	1	1	1	1	1	1	1	1	1	1	1	1	1	1	1	1
scaffold_1	8412425	8412848	mp121148-1	DXX-MITE_Ah_Castric-B-G196-Map4	DXX	1	TRUE	0	NA	0	0	0	0	0	1	1	0	0	0	0	0	0	0	0	0	0	0	0	0	0	0	0	0	0	0	0	0	0	0	1	0	0	0	0	0	0	0	0	0
scaffold_1	8422784	8423076	mp121140-2	DTX-incomp_Alyr-B-P59.711-Map20_reversed	DTX	1	TRUE	0	0	0	1	0	0	0	0	0	0	0	0	0	0	0	0	0	0	1	0	0	0	0	0	0	0	0	0	0	1	0	0	0	0	0	0	0	0	0	0	1	0
scaffold_1	8424241	8424495	mp121093-1	DTX-incomp_AhalGem-B-P159.402-Map4	DTX	1	TRUE	0	0	0	NA	0	0	0	0	0	0	0	0	0	0	0	0	0	0	1	0	0	0	0	0	0	0	0	0	0	0	0	0	0	0	0	0	0	0	1	0	0	0
scaffold_1	8424495	8424520	mp121122-2	DTX-incomp-chim_Alyr-B-R6968-Map8	DTX	1	TRUE	1	1	1	1	1	1	1	1	1	1	1	1	1	1	1	1	1	1	1	1	1	1	1	1	1	1	1	1	1	1	1	1	1	1	1	0	1	1	1	1	1	1
scaffold_1	8430394	8430512	mp121097-1	DHX-incomp_Ah_Castric-B-G11-Map20	DHX	1	TRUE	1	1	0	1	1	1	1	1	0	1	1	0	1	1	1	0	0	1	0	0	1	0	0	0	0	1	1	0	0	0	1	0	0	0	0	0	0	0	0	1	0	0
scaffold_1	8441348	8441656	mp121094-1	DTX-incomp_AhalGem-B-P159.402-Map4	DTX	1	TRUE	0	0	0	1	NA	0	0	1	1	0	0	0	0	1	1	0	0	1	1	0	0	0	1	0	1	0	NA	0	1	0	0	0	1	0	0	0	1	1	1	0	0	0
scaffold_1	8442946	8444480	mp121159-1	RIX-incomp_Alyr-B-R5788-Map5	RIX	1	TRUE	1	NA	1	1	1	0	NA	1	0	1	0	0	1	0	0	0	0	0	0	1	0	0	0	0	1	0	1	NA	0	0	0	0	NA	0	1	0	1	0	0	0	0	1
scaffold_1	8445730	8450585	mp121169-1	RIX-comp_Ah_Castric-B-R5705-Map4_reversed	RIX	1	TRUE	NA	0	0	NA	1	1	NA	1	NA	0	0	1	0	0	0	1	0	0	0	0	1	NA	NA	0	1	0	1	0	NA	NA	NA	1	0	NA	NA	1	1	NA	NA	0	0	1
scaffold_1	8450585	8450649	mp121167-1	RIX-comp_Ah_Castric-B-R6009-Map5_reversed	RIX	1	TRUE	0	0	0	1	1	1	1	1	1	1	0	1	1	1	0	1	1	1	1	0	1	0	0	1	1	0	1	1	1	0	1	1	1	1	1	1	1	1	1	1	1	1
scaffold_1	8467964	8468076	mp121118-1	DTX-incomp-chim_Alyr-B-R1017-Map5_reversed	DTX	1	TRUE	1	1	1	1	1	1	1	0	1	1	1	1	1	1	1	1	1	1	1	1	1	1	1	0	1	1	1	1	1	0	1	1	1	1	1	1	1	1	1	1	1	1
scaffold_1	8468076	8468581	mp121152-1	DTX-comp_Ah_Castric-B-G40-Map20	DTX	1	TRUE	0	1	0	1	0	0	0	0	0	0	0	0	0	0	1	0	0	0	1	0	0	1	0	0	NA	0	0	0	0	0	0	0	0	0	0	0	0	0	0	0	0	0
scaffold_1	8469620	8469675	mp121109-1	DTX-incomp-chim_AhalGem-B-R3542-Map4	DTX	1	TRUE	1	1	1	1	1	1	1	1	1	1	1	1	1	1	1	1	1	1	1	1	1	1	1	1	1	1	1	1	1	0	1	1	1	0	1	0	1	1	1	1	1	1
scaffold_1	8471243	8471568	mp121114-1	RXX-chim_Alyr-B-R7758-Map15	RXX	1	TRUE	0	1	0	0	1	0	1	0	0	0	0	0	0	0	0	1	0	0	0	1	1	1	0	1	0	1	0	0	1	1	0	0	0	1	0	0	0	0	0	0	1	0
scaffold_1	8530994	8532610	mp8367-1	DHX-incomp_Alyr-B-R2828-Map18	DHX	1	TRUE	0	NA	1	0	1	1	1	1	0	1	1	0	1	1	1	1	1	1	1	1	0	1	1	1	1	1	1	1	0	1	1	1	1	1	1	1	1	0	0	1	1	1
scaffold_1	8554975	8555305	mp8279-1	DTX-comp_Alyr-B-G267-Map8	DTX	1	TRUE	0	0	1	1	1	1	0	1	NA	1	1	0	1	1	0	0	1	NA	1	1	0	0	0	1	0	1	0	1	0	1	1	1	1	1	0	1	1	1	1	0	NA	0
scaffold_1	8578746	8578885	mp8356-1	DTX-incomp_AhalGem-B-R396-Map5	DTX	1	TRUE	0	0	0	0	0	0	0	0	0	0	0	0	0	0	0	0	0	0	0	0	0	0	0	0	0	0	0	1	0	0	0	0	0	0	0	0	0	0	0	0	0	0
scaffold_1	8643478	8643583	mp8337-1	DHX-incomp-chim_Alyr-B-G1632-Map20	DHX	1	TRUE	1	1	1	1	1	1	1	1	0	1	0	0	0	0	1	1	1	1	1	1	1	1	1	1	0	1	0	1	0	1	0	1	1	1	0	0	0	1	1	0	1	0
scaffold_1	8643583	8646345	mp8342-1	DHX-incomp_Alyr-B-R538-Map20	DHX	1	TRUE	0	1	0	0	0	NA	0	NA	0	0	0	0	0	0	0	1	0	0	0	0	0	0	NA	1	0	0	NA	0	0	0	0	0	0	0	0	0	0	0	0	0	0	0
scaffold_1	8648253	8648477	mp8349-1	RIX-incomp_AhalGem-B-G1688-Map14	RIX	1	TRUE	0	0	0	0	1	0	1	0	1	0	0	1	0	1	0	0	1	0	1	0	0	0	1	0	1	0	0	0	0	0	0	0	0	0	0	0	0	0	1	0	0	0
scaffold_1	8660604	8660878	mp8328-1	RIX-incomp_AhalGem-B-R6997-Map4	RIX	1	TRUE	0	0	0	1	1	0	0	1	1	1	0	1	0	1	1	0	0	0	NA	0	NA	0	1	0	0	0	0	0	0	0	0	0	0	1	0	0	0	0	0	0	0	0
scaffold_1	8694154	8694457	mp8287-1	RSX-comp_AhalGem-B-G516-Map4_reversed	RSX	1	TRUE	1	1	0	1	1	1	1	1	1	1	1	1	1	1	1	1	1	1	1	1	1	1	1	1	1	1	1	1	1	1	1	1	1	1	1	1	0	1	1	1	1	1
scaffold_1	8718184	8718251	mp121014-1	DHX-comp_Atha-B-R1964-Map9_reversed	DHX	1	TRUE	1	1	1	0	1	0	1	1	1	1	1	1	1	1	1	1	1	1	1	1	1	1	0	1	0	1	1	1	1	1	1	1	1	1	0	1	1	1	1	1	1	1
scaffold_1	8719524	8719946	mp121011-1	DHX-incomp_Alyr-B-R212-Map20	DHX	1	TRUE	0	1	0	1	1	1	1	0	0	0	1	1	0	0	1	1	0	1	1	1	1	1	1	1	0	0	1	0	0	1	0	1	1	1	0	0	0	0	1	1	1	0
scaffold_1	8730536	8731340	mp121022-1	DXX_AhalGem-B-R3819-Map4	DXX	1	TRUE	0	0	0	0	NA	1	0	0	1	0	0	0	0	0	0	0	0	0	0	0	NA	0	0	0	1	0	NA	0	0	0	NA	0	1	0	0	0	0	0	0	0	0	1
scaffold_1	8741130	8741598	mp121055-1	RSX-incomp_AhalGem-B-R6056-Map4	RSX	1	TRUE	0	0	0	0	0	0	0	0	0	0	1	1	0	1	0	0	0	0	0	0	0	0	0	0	0	0	0	0	0	0	0	0	0	0	0	0	0	0	0	0	0	0
scaffold_1	8750735	8751041	mp121078-1	RLX-incomp-chim_Alyr-B-G1925-Map14_reversed	RLX	1	TRUE	0	1	1	1	NA	1	1	1	1	0	1	1	NA	1	1	1	1	1	1	1	1	1	1	1	NA	1	NA	0	1	0	1	1	1	1	1	1	1	1	1	1	1	1
scaffold_1	8759559	8764887	mp121075-1	RXX-LARD_Alyr-B-R552-Map6	RXX	1	TRUE	0	0	0	0	1	0	1	1	0	0	0	0	0	0	0	1	0	0	1	0	0	0	0	0	1	0	0	1	0	0	0	1	1	0	0	1	1	NA	1	0	0	0
scaffold_1	8808873	8811558	mp121065-1	DHX-incomp_Alyr-B-P82.280-Map10	DHX	1	TRUE	0	NA	1	1	0	0	NA	NA	0	NA	1	0	1	NA	0	1	1	NA	1	0	1	0	0	NA	1	NA	NA	0	1	0	1	0	NA	0	NA	NA	1	0	0	NA	NA	0
scaffold_1	8814584	8814705	mp121086-1	RIX-incomp_Ah_Castric-B-R2181-Map4_reversed	RIX	1	TRUE	0	1	0	0	0	0	1	0	0	0	1	0	1	0	0	0	0	1	0	1	0	1	1	0	0	0	NA	0	0	1	0	0	1	1	0	0	0	1	0	1	1	0
scaffold_1	8824426	8824693	mp121017-1	RLX-incomp_Alyr-B-R1600-Map20	RLX	1	TRUE	1	0	0	0	0	1	0	0	1	0	1	1	0	0	0	0	0	1	0	0	0	0	0	1	0	0	1	1	0	0	0	0	0	0	1	0	0	1	1	0	1	0
scaffold_1	8824693	8824774	mp121016-1	RLX-incomp_AhalGem-B-R4859-Map9	RLX	1	TRUE	1	0	1	1	1	1	0	1	1	1	1	1	1	1	0	0	1	1	1	0	1	1	1	1	1	1	1	1	1	1	1	1	1	1	1	1	1	1	1	1	1	1
scaffold_1	8835276	8836333	mp121025-1	DXX_Alyr-B-P81.699-Map9_reversed	DXX	1	TRUE	0	1	0	0	NA	0	0	0	0	0	0	0	0	0	0	1	0	0	0	0	0	0	0	0	0	0	0	0	0	0	0	0	0	0	0	0	0	0	0	1	0	0
scaffold_1	8876590	8877278	mp121020-1	DTX-comp_Alyr-B-G645-Map20	DTX	1	TRUE	0	1	0	0	0	0	0	0	0	0	0	0	0	0	0	0	0	0	0	0	0	0	0	0	0	0	1	0	0	0	0	0	0	0	0	0	0	1	1	0	0	1
scaffold_1	8927222	8927982	mp58830-1	DXX_Alyr-B-G1326-Map6	DXX	1	TRUE	0	NA	0	0	0	0	NA	0	NA	0	0	0	0	NA	1	1	0	0	NA	NA	0	NA	0	NA	0	0	0	1	0	0	0	1	NA	1	NA	0	0	0	0	0	0	1
scaffold_1	8952088	8952210	mp58828-1	DTX-incomp_AhalGem-B-R708-Map13_reversed	DTX	1	TRUE	0	0	0	0	0	0	0	0	0	1	0	0	0	0	0	0	0	0	0	1	0	0	0	0	0	0	1	0	0	0	0	0	0	0	0	0	0	1	1	0	0	0
scaffold_1	8952867	8952995	mp58829-1	DTX-incomp_AhalGem-B-R708-Map13_reversed	DTX	1	TRUE	0	0	0	1	0	1	0	0	0	0	0	0	0	0	0	1	0	0	0	1	0	1	0	0	1	0	1	1	0	0	0	0	1	0	0	0	0	0	0	0	0	0
scaffold_1	9014643	9014877	mp62137-1	DTX-incomp-chim_Alyr-B-R6968-Map8	DTX	1	TRUE	0	0	0	1	1	0	1	0	1	0	1	0	0	0	1	0	1	0	0	0	1	1	NA	1	1	1	0	0	0	1	0	0	0	0	0	0	0	1	0	0	NA	1
scaffold_1	9055129	9055167	mp25239-1	DHX-incomp_Alyr-B-P155.654-Map5	DHX	1	TRUE	0	NA	1	1	1	0	1	1	1	1	0	0	0	1	1	1	1	0	1	1	0	0	1	0	0	1	1	1	0	0	0	1	0	0	0	0	1	0	1	0	0	1
scaffold_1	9059014	9059129	mp34873-1	DHX-incomp_AhalGem-B-R960-Map12	DHX	1	TRUE	0	1	1	1	1	0	1	1	1	1	1	1	1	1	0	1	1	1	1	0	1	0	1	1	1	1	1	1	1	1	1	1	1	1	1	1	1	1	0	1	1	1
scaffold_1	9060491	9060762	mp34852-1	DHX-incomp-chim_Ah_Castric-B-R2639-Map6	DHX	1	TRUE	0	0	0	0	1	0	0	0	1	0	1	1	0	0	0	0	0	0	NA	0	0	1	1	0	0	0	0	0	0	0	0	0	0	0	0	0	0	NA	1	0	1	0
scaffold_1	9068183	9068456	mp34853-1	DHX-incomp-chim_Ah_Castric-B-R2639-Map6	DHX	1	TRUE	0	0	0	1	1	0	0	0	0	0	0	0	0	1	0	0	0	1	0	0	0	0	0	0	0	0	0	0	0	0	0	0	0	0	0	0	0	0	1	0	0	0
scaffold_1	9098055	9098426	mp34856-1	RSX-incomp_Alyr-B-P57.713-Map20_reversed	RSX	1	TRUE	0	0	0	0	1	0	0	0	0	0	0	0	0	0	1	0	0	0	0	1	0	0	0	0	0	0	0	0	0	0	0	NA	0	0	0	0	0	0	0	0	1	0
scaffold_1	9120644	9121963	mp34865-1	DXX_AhalGem-B-G1107-Map7	DXX	1	TRUE	0	0	0	0	0	0	0	0	0	0	0	0	0	0	0	0	NA	0	0	NA	1	0	0	0	NA	0	0	1	NA	0	0	0	0	0	0	0	0	0	0	0	NA	0
scaffold_1	9139328	9139405	mp34851-1	RIX-comp_Alyr-B-R4841-Map6	RIX	1	TRUE	1	NA	1	1	1	0	1	1	1	1	0	1	1	1	1	1	1	NA	1	1	1	1	1	0	1	1	1	1	0	0	1	1	1	1	1	1	NA	1	NA	1	1	1
scaffold_1	9145161	9145223	mp34874-1	DTX-incomp_Ah_Castric-B-R381-Map15	DTX	1	TRUE	1	1	1	1	1	1	1	1	1	1	1	1	1	1	1	1	1	1	1	1	1	1	1	1	1	1	1	1	1	1	1	1	1	1	1	1	1	1	1	1	1	1
scaffold_1	9145223	9146089	mp34885-2	DXX-chim_Alyr-B-R584-Map20_reversed	DXX	1	TRUE	1	1	1	NA	1	NA	NA	1	NA	1	NA	NA	NA	1	NA	NA	1	1	1	1	0	NA	NA	NA	NA	0	NA	1	1	1	1	0	1	1	1	NA	1	1	1	NA	1	1
scaffold_1	9187364	9187665	mp46908-1	DTX-comp_AhalGem-B-G73-Map20	DTX	1	TRUE	1	NA	NA	1	NA	1	NA	1	1	1	NA	NA	1	1	1	NA	1	1	1	NA	0	0	NA	NA	NA	NA	1	1	NA	1	0	1	0	NA	1	0	1	1	NA	0	NA	0
scaffold_1	9199517	9200455	mp46911-1	DXX_AhalGem-B-P389.233-Map5_reversed	DXX	1	TRUE	1	1	0	0	NA	1	1	0	NA	NA	0	NA	0	0	1	0	NA	0	NA	NA	1	NA	NA	0	NA	0	0	NA	1	0	0	0	0	NA	1	0	1	1	0	1	1	0
scaffold_1	9206156	9206223	mp46919-1	DTX-incomp-chim_Alyr-B-R1017-Map5_reversed	DTX	1	TRUE	1	1	1	1	1	1	1	1	1	1	0	1	1	1	1	1	0	1	1	1	1	1	1	0	1	1	1	1	1	1	1	1	1	0	1	0	1	0	1	1	1	1
scaffold_1	9210931	9211184	mp46910-1	DTX-incomp_AhalGem-B-P159.402-Map4	DTX	1	TRUE	1	1	0	1	1	1	1	1	1	1	1	1	1	0	0	0	1	1	1	0	NA	0	1	0	1	1	NA	1	1	1	0	1	NA	0	1	0	0	0	0	0	0	1
scaffold_1	9226010	9226299	mp46944-1	DTX-incomp_AhalGem-B-R2559-Map4	DTX	1	TRUE	1	1	1	1	1	1	1	NA	1	1	1	1	NA	0	1	1	1	1	1	1	1	1	1	1	1	1	1	NA	1	1	1	1	1	1	1	1	NA	1	1	1	NA	1
scaffold_1	9289369	9290305	mp120944-1	DXX_AhalGem-B-P389.233-Map5_reversed	DXX	1	TRUE	1	0	NA	0	0	NA	0	1	0	0	0	NA	0	0	1	0	NA	0	0	NA	1	0	0	0	0	0	0	0	1	0	NA	NA	0	NA	0	0	1	0	1	0	NA	1
scaffold_1	9311346	9311412	mp120961-2	DHX-incomp_Atha-B-P42.0-Map20_reversed	DHX	1	TRUE	0	0	0	1	0	1	0	0	1	0	0	0	0	0	0	0	0	0	0	0	0	0	0	1	0	0	0	1	0	0	1	0	1	0	0	0	0	0	1	1	0	1
scaffold_1	9311412	9313433	mp120960-1	DHX-incomp_AhalGem-B-R934-Map20_reversed	DHX	1	TRUE	0	0	1	1	0	1	0	0	1	0	0	0	0	0	0	0	0	0	1	0	0	0	0	1	0	0	1	1	0	0	1	0	0	0	0	0	0	0	1	1	0	1
scaffold_1	9322919	9323255	mp120949-1	RIX-incomp_Alyr-B-R8522-Map5_reversed	RIX	1	TRUE	0	1	0	0	1	1	1	1	1	0	1	0	1	1	0	1	1	1	1	1	1	1	1	1	0	1	0	1	0	1	1	0	0	0	0	0	0	1	1	0	1	0
scaffold_1	9383998	9385220	mp120974-1	RLX-comp_Alyr-B-P131.674-Map10	RLX	1	TRUE	0	0	0	0	1	0	0	1	1	0	0	1	0	0	0	0	0	0	1	0	1	0	0	0	0	1	1	0	0	0	1	0	0	0	1	0	0	0	1	1	0	0
scaffold_1	9385220	9389038	mp120969-1	RLX-incomp_AhalGem-B-R4906-Map4	RLX	1	TRUE	0	0	1	0	0	0	0	1	1	0	0	0	0	0	0	0	0	0	0	0	0	1	0	0	0	1	0	0	0	0	1	0	0	0	1	0	0	0	1	0	0	0
scaffold_1	9436020	9436349	mp120946-1	DXX-MITE_AhalGem-B-R3868-Map5	DXX	1	TRUE	0	0	1	1	1	0	1	1	1	1	1	1	0	0	1	1	1	0	1	1	1	0	0	1	0	1	1	1	0	0	1	1	1	1	0	1	1	1	1	0	1	0
scaffold_1	9436341	9436916	mp120946-2	DXX-MITE_AhalGem-B-R3868-Map5	DXX	1	TRUE	1	1	1	1	1	0	0	1	0	1	0	1	0	0	0	1	1	0	0	1	0	0	0	1	0	1	1	1	0	0	1	1	1	1	0	1	1	1	1	0	0	0
scaffold_1	9480103	9480396	mp16441-1	RXX-chim_Alyr-B-R7758-Map15	RXX	1	TRUE	0	0	1	0	0	NA	0	1	0	1	0	NA	1	0	0	0	NA	0	1	0	0	NA	0	1	NA	0	NA	0	1	1	1	1	1	0	1	0	NA	1	NA	NA	NA	NA
scaffold_1	9480433	9480678	mp16435-1	DTX-incomp_AhalGem-B-P159.402-Map4	DTX	1	TRUE	1	1	0	1	1	0	0	0	1	0	0	1	0	0	0	1	0	0	1	0	1	0	1	0	0	1	1	1	1	0	0	0	1	1	1	1	1	0	1	0	1	0
scaffold_1	9486059	9486389	mp16436-1	DTX-incomp_AhalGem-B-P159.402-Map4	DTX	1	TRUE	0	1	0	1	1	1	0	0	0	0	0	0	1	0	1	0	1	1	0	0	0	0	0	1	0	0	1	0	1	0	1	0	0	0	0	0	1	0	0	0	1	0
scaffold_1	9570648	9570974	mp62699-1	RSX-comp_AhalGem-B-P225.362-Map4_reversed	RSX	1	TRUE	1	1	1	1	1	1	1	1	1	1	1	1	1	1	1	1	1	1	1	1	1	1	1	NA	1	1	1	1	1	1	1	1	1	1	1	1	1	1	1	1	1	1
scaffold_1	9581471	9585601	mp62713-1	RLX-incomp_Alyr-B-R1629-Map20	RLX	1	TRUE	1	0	0	1	0	0	0	1	0	0	1	1	0	0	0	0	1	0	0	0	1	0	0	0	0	0	1	1	0	0	1	0	1	1	0	1	1	1	0	0	0	1
scaffold_1	9585596	9588214	mp62713-2	RLX-incomp_Alyr-B-R1629-Map20	RLX	1	TRUE	1	1	1	0	1	0	0	1	1	1	1	0	1	0	1	1	1	1	1	0	1	1	1	1	0	0	1	NA	0	0	0	0	1	0	1	1	0	1	1	0	1	1
scaffold_1	9609905	9611136	mp62683-2	DTX-incomp_AhalGem-B-R5398-Map4_reversed	DTX	1	TRUE	0	0	0	1	NA	1	NA	0	0	1	1	0	0	0	0	0	1	NA	1	0	NA	NA	1	NA	0	1	NA	0	0	1	NA	0	0	0	0	1	0	0	NA	0	1	0
scaffold_1	9611136	9611436	mp62684-2	DTX-incomp_Alyr-B-R626-Map7_reversed	DTX	1	TRUE	0	1	NA	1	NA	NA	1	1	1	1	1	0	1	0	1	1	1	NA	1	1	NA	NA	1	1	NA	1	1	1	1	1	1	1	0	0	1	NA	1	1	1	NA	1	0
scaffold_1	9614740	9614995	mp62697-1	RIX-incomp_AhalGem-B-G716-Map4_reversed	RIX	1	TRUE	1	1	1	1	1	1	1	1	1	1	1	1	1	1	0	1	1	1	1	1	1	1	1	1	NA	1	1	1	1	1	1	1	1	0	1	1	1	1	1	1	1	1
scaffold_1	9699823	9699846	mp120745-1	XXX-chim_AhalGem-B-R329-Map4_reversed	XXX	1	TRUE	0	1	0	1	1	0	1	1	1	1	1	1	0	1	1	0	1	1	1	1	0	0	0	1	0	1	0	1	1	0	0	1	0	0	0	0	1	1	0	0	0	0
scaffold_1	9700325	9700731	mp120762-1	RLX-comp_Alyr-B-R822-Map8_reversed	RLX	1	TRUE	1	1	1	1	0	1	1	1	1	1	1	1	1	0	1	0	1	1	1	1	1	0	0	1	1	1	1	1	1	1	0	0	1	0	1	0	1	1	1	0	1	0
scaffold_1	9730251	9730369	mp120770-1	DXX_AhalGem-B-R4985-Map5	DXX	1	TRUE	1	1	1	1	1	1	1	1	1	1	1	1	1	1	1	1	1	1	1	1	1	0	1	1	1	1	1	1	1	1	1	1	1	1	1	1	1	1	1	1	1	1
scaffold_1	9740790	9741075	mp120768-1	DTX-incomp-chim_Alyr-B-R6968-Map8	DTX	1	TRUE	1	1	1	1	1	0	1	1	1	1	1	1	1	1	1	1	1	1	1	1	1	1	1	1	1	1	1	1	1	1	1	1	1	1	1	1	1	1	1	1	1	1
scaffold_1	9771817	9772202	mp120785-1	DTX-comp_Ah_Castric-B-G19-Map6	DTX	1	TRUE	NA	1	1	NA	1	1	NA	1	NA	1	0	1	1	NA	1	1	NA	NA	1	1	NA	1	1	1	1	NA	NA	NA	NA	1	1	NA	NA	NA	1	NA	1	1	1	1	NA	1
scaffold_1	9774244	9775990	mp120746-1	DTX-incomp-chim_Alyr-B-G1465-Map20_reversed	DTX	1	TRUE	NA	1	0	0	0	0	0	0	NA	NA	0	0	NA	NA	1	1	0	1	NA	NA	1	0	0	0	NA	0	1	0	0	0	NA	NA	NA	1	0	0	NA	1	0	0	0	0
scaffold_1	9777102	9777261	mp120764-1	RLX-incomp-chim_Alyr-B-R644-Map9_reversed	RLX	1	TRUE	1	1	1	1	1	1	1	0	1	1	1	0	1	0	1	1	1	1	1	1	0	1	0	1	1	1	1	1	1	0	1	0	1	1	1	1	1	1	1	0	1	1
scaffold_1	9810592	9810657	mp2992-1	DTX-incomp-chim_AhalGem-B-R3542-Map4	DTX	1	TRUE	1	0	0	0	0	0	0	0	0	0	0	0	0	0	0	0	0	0	0	0	0	0	0	0	0	0	0	0	0	1	0	0	0	0	0	0	0	0	0	0	0	0
scaffold_1	9812335	9817110	mp2995-1	RLX-comp_Alyr-B-P472.410-Map5	RLX	1	TRUE	1	0	0	0	NA	NA	0	NA	0	1	1	0	1	1	0	NA	0	NA	NA	1	NA	0	1	1	NA	0	1	1	0	0	1	0	NA	1	NA	0	0	0	1	0	NA	0
scaffold_1	9817110	9817158	mp2994-1	RLX-incomp_Ah_Castric-B-R214-Map6	RLX	1	TRUE	1	1	1	1	NA	NA	1	1	1	1	1	1	1	1	1	1	0	NA	1	1	1	1	1	1	1	1	1	0	0	1	1	1	1	1	1	0	1	0	1	1	1	1
scaffold_1	9819902	9820412	mp2991-1	DTX-incomp_AhalGem-B-R1079-Map17	DTX	1	TRUE	0	0	0	0	0	NA	0	0	0	0	0	0	0	0	0	0	0	1	0	0	0	0	0	0	0	0	0	0	0	0	0	0	0	0	1	NA	0	0	0	0	0	0
scaffold_1	9909630	9909767	mp36518-2	DXX_AhalGem-B-R316-Map20_reversed	DXX	1	TRUE	0	0	0	1	0	1	NA	0	0	0	0	1	0	0	0	0	0	1	NA	NA	0	1	0	0	0	0	0	0	0	1	0	0	1	0	0	0	0	0	0	0	0	1
scaffold_1	9914173	9915182	mp36561-1	RIX-incomp_Ah_Castric-B-R2181-Map4_reversed	RIX	1	TRUE	0	0	0	0	0	0	0	1	0	0	0	0	0	0	0	0	0	0	0	0	0	0	0	0	0	0	0	0	0	0	0	0	0	0	0	0	0	1	0	0	0	0
scaffold_1	9955724	9956842	mp36522-1	DHX-incomp_Alyr-B-G177-Map20	DHX	1	TRUE	0	0	0	0	0	0	NA	NA	0	0	0	0	0	0	0	1	0	0	0	1	0	0	0	0	0	0	0	0	0	0	0	0	0	0	0	0	1	0	0	1	0	0
scaffold_1	9975494	9975730	mp36548-1	DXX-MITE_AhalGem-B-R1243-Map4	DXX	1	TRUE	NA	NA	1	0	NA	1	1	1	1	NA	1	1	1	1	1	NA	1	NA	1	1	1	1	1	1	NA	1	0	NA	0	1	1	1	0	1	1	1	1	1	1	1	0	1
scaffold_1	9979800	9979989	mp36542-1	RIX-incomp_Alyr-B-R8522-Map5_reversed	RIX	1	TRUE	1	1	1	1	1	1	1	1	1	1	1	1	1	1	1	1	1	1	1	1	1	1	1	1	1	1	1	1	1	1	1	1	0	1	1	1	1	1	1	1	0	1
scaffold_1	10009287	10009625	mp120673-1	RSX-comp_AhalGem-B-G516-Map4_reversed	RSX	1	TRUE	0	1	0	0	0	1	NA	0	0	0	0	0	0	0	0	0	0	0	NA	1	0	0	0	0	0	0	NA	0	0	0	0	0	0	0	0	0	0	0	0	0	0	0
scaffold_1	10037543	10037805	mp120661-1	DXX_Alyr-B-R1396-Map5_reversed	DXX	1	TRUE	1	1	1	0	0	1	0	1	1	1	1	1	0	1	1	1	0	1	1	0	NA	0	1	1	NA	1	NA	1	1	1	1	1	NA	1	1	0	NA	1	1	1	1	1
scaffold_1	10077086	10078482	mp120701-1	DXX_Alyr-B-R325-Map20	DXX	1	TRUE	0	0	0	0	0	0	0	1	0	0	0	0	0	0	0	0	1	0	0	0	0	0	0	0	0	0	0	NA	0	0	0	1	0	0	0	0	0	0	0	0	NA	0
scaffold_1	10131125	10132261	mp120699-1	DXX-MITE_Alyr-B-G952-Map20_reversed	DXX	1	TRUE	NA	0	0	0	0	0	NA	0	1	NA	0	0	0	0	0	0	0	0	0	0	0	0	0	0	NA	NA	0	0	1	0	0	0	1	0	0	1	0	0	0	NA	NA	0
scaffold_1	10144205	10144237	mp120697-1	DXX_Alyr-B-P21.732-Map14	DXX	1	TRUE	1	1	0	1	0	1	1	1	1	0	1	1	0	0	1	1	1	0	0	1	1	1	1	0	NA	1	1	1	0	1	0	1	0	0	1	0	1	1	1	1	0	1
scaffold_1	10144237	10144777	mp120639-1	DTX-incomp_Alyr-B-R4204-Map10	DTX	1	TRUE	1	NA	0	0	0	1	1	NA	1	0	1	NA	0	0	1	1	1	0	NA	1	NA	1	1	0	1	1	1	NA	0	1	1	1	0	0	1	0	0	1	1	1	NA	1
scaffold_1	10162143	10162456	mp120670-1	RYX-incomp-chim_Alyr-B-G1985-Map19	RYX	1	TRUE	1	1	1	1	1	0	1	0	1	0	1	0	1	0	0	1	0	0	1	1	0	0	0	1	0	0	1	1	0	0	0	1	1	1	0	1	0	1	0	0	0	0
scaffold_1	10174675	10175134	mp120590-1	DTX-incomp_Alyr-B-R6792-Map5	DTX	1	TRUE	0	0	0	0	1	0	1	0	0	0	0	1	0	0	0	0	0	0	0	0	0	0	0	0	NA	0	1	1	0	0	0	0	0	0	0	0	0	0	0	0	NA	0
scaffold_1	10176372	10177419	mp120529-1	RIX-comp_Ah_Castric-B-R6009-Map5_reversed	RIX	1	TRUE	0	1	0	0	1	0	0	1	0	1	0	0	1	0	0	0	0	1	0	1	0	0	0	0	NA	NA	1	1	0	1	0	0	0	0	0	0	0	1	0	0	0	0
scaffold_1	10179035	10179066	mp120514-1	DTX-incomp_AhalGem-B-P159.402-Map4	DTX	1	TRUE	1	1	1	1	1	1	1	1	1	1	1	1	1	1	1	1	1	1	1	1	1	1	1	1	1	1	1	1	1	1	1	1	1	1	1	1	1	1	1	1	1	1
scaffold_1	10192555	10192773	mp120560-1	DXX-MITE_AhalGem-B-P125.425-Map5	DXX	1	TRUE	1	0	0	1	0	1	0	1	0	0	0	0	0	0	0	0	0	0	1	1	1	1	0	1	0	0	0	1	0	1	0	1	1	0	0	0	1	0	0	0	0	1
scaffold_1	10214064	10215843	mp120523-1	DHX-incomp-chim_Alyr-B-G1531-Map12	DHX	1	TRUE	0	NA	0	0	0	NA	0	0	NA	0	0	1	0	1	0	0	0	0	0	1	0	NA	0	0	0	0	NA	0	0	0	0	1	0	0	0	NA	1	0	0	NA	0	0
scaffold_1	10215843	10216101	mp120530-1	DHX-incomp_Alyr-B-R961-Map14	DHX	1	TRUE	1	1	1	1	1	1	1	1	1	1	1	1	1	1	1	1	1	1	1	1	1	1	1	1	1	1	1	1	1	1	NA	1	1	1	1	NA	1	0	1	NA	NA	1
scaffold_1	10238122	10238607	mp120544-1	DTX-incomp-chim_Alyr-B-R1017-Map5_reversed	DTX	1	TRUE	1	NA	0	0	0	0	0	0	0	0	NA	0	0	0	0	1	0	1	0	0	0	1	0	0	0	0	0	0	0	1	0	0	0	0	0	0	0	0	0	0	0	0
scaffold_1	10240891	10241122	mp120518-1	DTX-incomp_Alyr-B-R4204-Map10	DTX	1	TRUE	1	1	1	1	0	1	1	1	1	1	1	1	1	1	1	1	1	1	1	1	0	0	1	1	1	1	1	1	1	1	1	1	1	1	1	1	1	1	1	1	1	0
scaffold_1	10241727	10246219	mp120552-2	RLX-incomp_Alyr-B-G57-Map20_reversed	RLX	1	TRUE	0	1	0	0	0	0	1	0	1	0	0	0	0	0	0	0	0	0	0	0	0	0	0	0	0	0	0	0	0	0	0	NA	0	0	0	0	0	0	0	NA	0	NA
scaffold_1	10246219	10247243	mp120552-3	RLX-incomp_Alyr-B-G57-Map20_reversed	RLX	1	TRUE	0	1	0	0	0	0	1	0	NA	0	0	0	0	0	0	0	0	0	0	0	0	0	0	0	0	0	0	0	0	0	0	NA	1	0	0	1	0	0	0	1	0	NA
scaffold_1	10283226	10283507	mp120599-1	DTX-comp_Alyr-B-R2107-Map9_reversed	DTX	1	TRUE	1	1	1	1	1	1	1	1	1	1	1	0	1	1	1	1	0	1	1	1	1	1	0	1	1	0	1	0	1	1	1	1	0	1	1	1	1	1	1	1	1	1
scaffold_1	10300195	10300517	mp120593-1	RLX-incomp_AhalGem-B-R422-Map4_reversed	RLX	1	TRUE	NA	1	1	NA	1	NA	NA	1	NA	NA	0	1	1	NA	1	NA	1	NA	NA	1	1	1	1	1	NA	NA	0	1	1	1	NA	NA	NA	1	1	1	1	NA	1	1	1	1
scaffold_1	10300517	10304845	mp120598-1	RLX-incomp_AhalGem-B-R1021-Map4	RLX	1	TRUE	NA	1	NA	NA	NA	0	NA	1	1	NA	0	1	1	1	1	1	1	NA	NA	0	1	NA	NA	0	1	NA	0	1	1	0	1	NA	1	1	1	NA	NA	1	1	1	1	1
scaffold_1	10326219	10326633	mp120528-1	RSX-incomp_AhalGem-B-R4071-Map7	RSX	1	TRUE	0	0	0	0	0	0	0	0	0	0	0	0	0	1	0	0	0	0	0	1	0	0	0	0	0	0	0	0	0	0	0	0	0	1	0	0	0	0	0	0	0	0
scaffold_1	10330850	10331700	mp120565-1	DHX-incomp_Alyr-B-G994-Map12	DHX	1	TRUE	0	0	0	1	0	0	0	0	0	0	0	0	0	0	0	0	0	0	1	0	0	0	0	0	0	0	0	1	0	0	0	0	0	0	0	0	0	0	0	0	0	0
scaffold_1	10346828	10347108	mp120563-1	RSX-comp_AhalGem-B-G516-Map4_reversed	RSX	1	TRUE	0	0	0	0	0	0	0	0	0	0	0	1	0	1	0	0	0	1	1	0	0	0	0	0	0	0	0	0	0	0	0	1	0	1	0	0	0	1	0	0	1	0
scaffold_1	10348840	10349086	mp120566-1	RSX-comp-chim_Alyr-B-G1105-Map5_reversed	RSX	1	TRUE	1	1	1	1	1	NA	NA	1	1	1	NA	0	1	1	1	1	1	1	1	NA	1	1	1	1	1	1	1	NA	1	1	1	1	1	1	1	1	1	NA	1	1	1	1
scaffold_1	10361985	10362248	mp42631-1	RXX-chim_Alyr-B-R7758-Map15	RXX	1	TRUE	1	0	NA	0	1	1	1	0	1	1	NA	1	1	1	0	1	1	1	0	1	1	0	1	NA	0	1	NA	1	0	1	0	0	NA	0	1	0	NA	1	1	1	1	1
scaffold_1	10363028	10363218	mp42640-2	DXX-MITE_Ah_Castric-B-R4179-Map5	DXX	1	TRUE	NA	1	1	1	1	1	1	1	1	1	1	1	1	NA	1	1	1	1	1	1	1	1	1	1	1	NA	1	1	1	1	1	1	NA	0	1	1	1	NA	1	1	1	1
scaffold_1	10363218	10363483	mp42618-1	DHX-incomp-chim_AhalGem-B-R622-Map7_reversed	DHX	1	TRUE	1	0	1	1	0	1	1	1	1	1	1	1	NA	1	0	1	1	1	1	NA	1	1	NA	NA	1	1	1	1	0	NA	1	1	1	0	1	0	1	NA	1	0	NA	NA
scaffold_1	10366917	10367238	mp42632-1	RXX-chim_Alyr-B-R7758-Map15	RXX	1	TRUE	0	0	1	0	1	0	0	1	0	0	0	1	1	1	0	0	1	0	0	0	1	0	0	0	0	0	0	0	0	1	0	1	0	0	1	0	1	1	0	0	0	1
scaffold_1	10369290	10369478	mp42623-1	RIX-comp_Alyr-B-R686-Map13	RIX	1	TRUE	1	1	1	0	0	1	1	1	1	1	1	1	0	0	1	0	1	0	1	0	1	1	1	0	1	1	1	0	1	0	1	1	1	0	1	0	0	1	1	1	1	1
scaffold_1	10390521	10390607	mp42639-1	DTX-comp_AhalGem-B-R992-Map14_reversed	DTX	1	TRUE	1	0	1	1	1	1	1	1	1	1	1	1	1	1	0	0	1	1	1	1	1	0	1	1	1	1	0	1	1	1	0	1	1	1	1	1	1	1	1	0	1	1
scaffold_1	10430906	10431460	mp52621-2	DHX-incomp_Alyr-B-R2599-Map20	DHX	1	TRUE	1	1	1	1	1	1	1	1	1	1	1	1	NA	1	1	NA	1	1	1	0	1	0	1	1	1	1	1	1	1	1	1	1	1	1	1	1	1	1	1	1	1	1
scaffold_1	10438822	10438917	mp52645-1	RIX-comp_Alyr-B-R4841-Map6	RIX	1	TRUE	1	1	1	1	1	1	1	1	1	1	1	1	1	1	1	1	1	1	1	1	1	1	1	1	1	1	1	1	1	0	1	1	1	1	1	1	1	1	1	1	1	1
scaffold_1	10448685	10448722	mp52643-1	DXX_Ah_Castric-B-R1733-Map4	DXX	1	TRUE	1	1	0	1	1	1	1	1	1	1	1	1	0	0	1	1	1	1	1	1	1	1	0	1	1	1	1	1	0	1	1	1	1	1	1	0	1	0	1	1	1	1
scaffold_1	10455828	10456049	mp52631-1	RIX-incomp_Ah_Castric-B-R858-Map4	RIX	1	TRUE	0	1	0	0	1	1	0	0	1	1	0	1	0	1	1	NA	0	0	0	1	0	1	0	1	0	1	1	0	1	1	0	0	0	0	0	0	1	1	1	0	0	0
scaffold_1	10457547	10458331	mp52634-1	DTX-incomp_Ah_Castric-B-G526-Map20	DTX	1	TRUE	0	1	0	0	0	0	0	0	0	0	0	0	0	0	0	0	0	0	0	0	0	0	0	0	0	1	0	0	1	0	0	0	0	0	0	0	0	0	0	0	1	1
scaffold_1	10476518	10476686	mp52648-1	DTX-incomp_AhalGem-B-R2061-Map9	DTX	1	TRUE	0	1	1	1	1	0	1	0	1	1	1	1	1	1	1	1	0	1	0	0	0	1	0	1	1	1	1	1	1	1	1	0	1	1	0	1	1	1	1	1	0	1
scaffold_1	10511085	10512099	mp38469-1	DHX-incomp-chim_Alyr-B-P114.614-Map20_reversed	DHX	1	TRUE	0	0	0	0	NA	0	0	0	0	0	0	0	0	0	0	0	0	0	0	0	0	0	0	0	0	0	1	0	0	1	0	0	0	0	0	0	0	0	1	0	0	0
scaffold_1	10512099	10512177	mp38470-1	DHX-incomp_Alyr-B-P109.676-Map10	DHX	1	TRUE	1	1	1	1	1	1	1	1	1	1	1	1	1	1	1	1	1	1	1	1	1	1	1	1	1	1	1	1	1	1	1	1	1	1	1	1	1	1	1	1	1	1
scaffold_1	10518605	10519041	mp38498-1	RLX-incomp_AhalGem-B-R8061-Map5	RLX	1	TRUE	0	0	0	0	0	0	0	0	0	0	1	NA	0	1	0	0	0	0	0	0	NA	0	0	0	0	0	0	0	0	0	0	0	0	0	0	0	0	1	1	0	0	0
scaffold_1	10569593	10569731	mp122515-1	DHX-incomp_Alyr-B-R538-Map20	DHX	1	TRUE	1	1	0	1	1	1	1	1	1	1	1	1	1	1	1	0	0	1	1	0	1	1	1	1	1	1	1	1	1	1	1	1	1	1	1	1	1	1	1	1	1	1
scaffold_1	10581924	10583074	mp38493-1	DTX-incomp_Alyr-B-R692-Map6	DTX	1	TRUE	0	0	0	1	0	0	0	0	1	1	0	NA	0	0	0	1	0	0	0	0	0	0	0	0	0	1	0	NA	0	NA	NA	NA	0	0	0	0	0	1	0	0	0	0
scaffold_1	10611961	10612411	mp54315-1	DXX-MITE_Alyr-B-G461-Map13	DXX	1	TRUE	1	0	1	1	1	NA	0	1	1	0	1	0	0	0	0	0	1	NA	1	0	0	0	1	0	1	1	0	1	0	NA	0	1	0	0	1	0	1	0	1	0	0	1
scaffold_1	10621720	10622230	mp54316-1	DXX-MITE_AhalGem-B-R682-Map7	DXX	1	TRUE	1	1	1	NA	1	1	NA	1	1	1	1	1	0	0	1	1	1	1	1	1	1	1	1	1	1	1	1	1	1	1	1	1	1	1	1	1	1	1	1	1	1	0
scaffold_1	10643217	10644881	mp54324-1	DTX-incomp_Alyr-B-G1488-Map6	DTX	1	TRUE	0	0	0	NA	0	NA	0	0	0	0	0	0	NA	0	0	1	0	0	0	1	1	0	0	0	0	0	0	0	0	0	0	0	NA	0	0	0	0	1	0	0	0	0
scaffold_1	10661944	10662283	mp54329-1	RLX-incomp_Alyr-B-R2672-Map5	RLX	1	TRUE	0	1	1	1	1	1	1	1	1	1	1	1	0	0	1	0	0	1	1	1	0	1	1	0	1	1	0	0	0	0	0	0	1	0	0	0	0	0	0	1	0	1
scaffold_1	10674134	10675364	mp54323-1	DXX-MITE_AhalGem-B-R185-Map13	DXX	1	TRUE	1	0	1	0	0	0	0	1	0	0	0	0	0	0	0	0	0	0	NA	1	0	0	0	1	1	0	1	0	1	0	0	0	1	0	0	0	0	1	0	1	1	0
scaffold_1	10680627	10680833	mp54310-1	RSX-incomp_Alyr-B-R6755-Map5	RSX	1	TRUE	1	1	1	1	0	1	1	NA	NA	1	NA	1	1	0	1	1	1	1	1	1	1	1	1	1	1	1	1	1	1	1	1	1	1	1	1	1	1	1	1	1	1	NA
scaffold_1	10680904	10681980	mp54298-1	DHX-incomp-chim_Alyr-B-P66.7-Map20	DHX	1	TRUE	NA	1	0	0	0	1	NA	1	0	0	NA	0	0	0	NA	NA	1	0	1	1	1	0	0	0	0	0	NA	1	NA	0	0	NA	NA	0	1	0	0	0	0	0	1	NA
scaffold_1	10683644	10686296	mp120480-1	RLX-incomp_AhalGem-B-R382-Map4_reversed	RLX	1	TRUE	0	0	1	0	0	1	0	0	0	0	0	0	0	0	1	0	0	0	0	0	0	0	1	1	0	0	1	1	0	1	0	1	0	0	0	0	0	1	0	0	0	0
scaffold_1	10686296	10686317	mp120463-1	RLX-incomp_Ah_Castric-B-R559-Map4_reversed	RLX	1	TRUE	0	0	1	0	0	1	0	0	0	0	0	0	0	0	1	0	0	0	0	0	0	0	1	1	0	0	0	1	0	1	0	1	0	0	0	0	0	1	0	0	0	0
scaffold_1	10732334	10732983	mp120397-1	DTX-incomp_Ah_Castric-B-G266-Map4	DTX	1	TRUE	0	0	0	1	0	0	1	0	1	0	1	0	1	0	0	1	1	1	1	1	1	0	0	1	0	1	1	1	0	0	1	1	1	1	0	1	1	1	1	1	1	0
scaffold_1	10733380	10734168	mp120408-1	RIX-incomp_AhalGem-B-G917-Map20	RIX	1	TRUE	NA	0	0	NA	0	0	0	1	0	1	1	1	0	0	0	1	1	0	0	0	0	1	0	0	NA	0	0	NA	NA	0	0	0	1	0	0	1	NA	0	1	1	0	1
scaffold_1	10775399	10779504	mp120472-1	DXX_Alyr-B-R711-Map5	DXX	1	TRUE	0	0	0	1	0	0	0	0	0	NA	1	0	0	0	1	1	0	1	0	0	0	0	0	0	0	0	0	0	0	0	0	0	0	0	0	0	NA	1	NA	0	0	0
scaffold_1	10789207	10789389	mp120462-1	RIX-comp_AhalGem-B-R6189-Map6	RIX	1	TRUE	1	1	1	1	1	1	1	1	1	1	1	1	1	1	0	1	1	1	1	NA	1	NA	1	1	1	NA	1	1	1	1	1	1	1	1	1	1	1	1	1	1	1	1
scaffold_1	10791686	10791726	mp120477-1	RLX-incomp_Atha-B-R1394-Map4_reversed	RLX	1	TRUE	1	1	0	1	1	1	1	0	1	1	1	1	1	0	0	1	1	1	0	1	1	0	1	1	1	1	1	1	1	1	1	1	1	1	1	1	1	1	1	1	1	1
scaffold_1	10797284	10797322	mp120486-1	RLX-incomp_Alyr-B-R6153-Map10	RLX	1	TRUE	0	1	1	1	1	1	1	1	1	1	1	1	1	0	0	1	1	1	1	1	1	1	1	1	1	1	1	1	1	1	1	1	1	0	1	1	1	1	1	1	1	1
scaffold_1	10798417	10798449	mp120464-1	DXX_Alyr-B-R5370-Map7	DXX	1	TRUE	1	1	1	1	1	1	1	1	0	1	1	1	1	0	1	1	1	1	1	0	1	0	1	1	1	1	1	1	0	1	1	0	1	1	0	0	1	1	0	0	1	1
scaffold_1	10800606	10800795	mp120409-1	DXX-MITE_Alyr-B-R5058-Map5	DXX	1	TRUE	0	1	0	0	1	0	0	0	0	0	0	0	0	0	0	1	0	0	0	0	0	0	0	0	1	0	0	1	0	0	0	0	0	0	0	0	0	0	0	0	0	1
scaffold_1	10800789	10801054	mp120409-2	DXX-MITE_Alyr-B-R5058-Map5	DXX	1	TRUE	0	1	0	0	0	0	0	0	0	0	0	0	0	0	0	1	0	0	0	0	0	0	0	0	0	0	0	1	0	0	0	0	0	0	0	0	0	0	0	0	0	1
scaffold_1	10803797	10804361	mp120399-1	DXX-MITE_Ah_Castric-B-R169-Map16_reversed	DXX	1	TRUE	0	0	0	NA	0	0	0	1	0	0	0	0	0	0	0	0	0	0	NA	0	1	1	0	0	0	0	1	0	0	0	0	0	0	0	0	0	0	0	0	0	0	0
scaffold_1	10820578	10821626	mp120437-1	DXX-MITE_Alyr-B-G832-Map20_reversed	DXX	1	TRUE	1	1	1	0	0	0	1	1	1	0	0	0	0	0	1	0	0	1	0	0	0	0	1	1	1	1	1	1	0	0	0	0	0	0	1	1	0	0	1	0	1	0
scaffold_1	10821626	10821739	mp122479-1	DTX-incomp-chim_Alyr-B-R6968-Map8	DTX	1	TRUE	0	0	0	0	0	0	1	0	0	1	1	0	0	0	1	0	0	0	0	0	0	0	0	0	1	1	1	0	0	0	0	0	0	0	0	0	0	0	0	1	0	0
scaffold_1	10821739	10822552	mp120413-1	DHX-incomp_Ah_Castric-B-G632-Map20	DHX	1	TRUE	1	1	1	0	1	0	1	1	1	1	1	0	0	0	1	0	0	1	0	0	0	1	1	1	1	1	0	1	0	0	0	0	0	1	1	1	1	0	1	1	1	0
scaffold_1	10825527	10825962	mp120469-2	DTX-incomp_Atha-B-R160-Map10_reversed	DTX	1	TRUE	0	1	1	1	0	1	1	1	1	1	1	0	1	1	1	1	0	1	1	1	1	1	1	1	0	1	1	1	1	1	1	1	1	1	1	1	1	1	1	1	1	0
scaffold_1	10839466	10840603	mp120425-1	DHX-incomp_Ah_Castric-B-R4383-Map10	DHX	1	TRUE	0	1	1	0	0	1	1	1	0	1	1	1	0	1	1	1	0	0	1	1	1	1	1	1	1	1	0	0	1	0	1	1	1	1	1	0	1	1	1	1	1	0
scaffold_1	10847891	10848560	mp120398-1	DTX-incomp_Ah_Castric-B-G266-Map4	DTX	1	TRUE	1	0	0	1	1	1	1	0	0	0	1	1	0	0	1	0	1	0	0	0	1	1	0	1	1	0	0	1	1	1	1	1	0	1	0	1	1	0	1	1	0	1
scaffold_1	10848560	10848645	mp120391-1	DXX-MITE_Ah_Castric-B-G416-Map4	DXX	1	TRUE	1	1	1	1	1	1	1	1	1	1	1	1	1	1	1	1	1	1	1	1	1	1	1	1	1	1	1	1	1	0	1	1	1	1	1	1	1	1	1	1	1	1
scaffold_1	10860227	10862384	mp120459-1	DHX-incomp_AhalGem-B-R93-Map4	DHX	1	TRUE	1	1	1	1	NA	NA	0	0	0	1	0	1	1	1	1	1	0	NA	1	1	1	1	0	1	1	1	0	0	1	1	1	0	NA	1	1	1	1	0	0	1	0	1
scaffold_1	10871571	10873131	mp120445-1	DTX-incomp_Alyr-B-R734-Map11	DTX	1	TRUE	NA	NA	1	1	NA	NA	NA	0	NA	1	NA	1	1	NA	1	1	NA	NA	NA	1	NA	1	1	1	NA	NA	NA	NA	0	1	0	1	NA	NA	1	0	NA	1	1	1	NA	0
scaffold_1	10873145	10873905	mp111644-1	DXX_Alyr-B-P199.77-Map10	DXX	1	TRUE	1	0	1	1	0	1	1	1	1	1	1	1	1	1	1	1	1	1	1	1	1	1	NA	1	1	0	0	1	1	1	1	0	1	1	1	1	1	1	1	1	0	0
scaffold_1	10874752	10876467	mp111642-1	DHX-incomp_Alyr-B-P201.624-Map13	DHX	1	TRUE	0	0	0	0	0	0	0	NA	0	0	0	0	1	0	0	0	0	0	0	0	0	0	1	0	0	0	0	1	0	0	0	0	0	0	0	0	0	0	0	0	0	0
scaffold_1	10876467	10876598	mp111639-1	DHX-incomp_Atha-B-R1254-Map5_reversed	DHX	1	TRUE	NA	0	NA	0	1	1	NA	NA	NA	NA	NA	1	1	1	1	1	NA	NA	1	1	1	1	NA	1	NA	1	1	1	1	1	1	NA	1	1	1	1	NA	NA	NA	NA	1	1
scaffold_1	10885433	10886843	mp111643-1	DXX_Alyr-B-G1793-Map5	DXX	1	TRUE	1	1	1	1	1	0	1	1	1	1	1	1	1	0	1	1	1	1	1	1	1	0	1	1	1	0	1	1	0	1	0	1	0	1	1	1	0	1	1	1	1	1
scaffold_1	10897075	10897806	mp111638-1	DHX-incomp_Atha-B-R239-Map20_reversed	DHX	1	TRUE	0	0	0	NA	0	0	0	0	0	0	0	0	1	0	0	1	0	0	0	1	0	0	1	0	0	0	0	0	0	0	0	0	0	0	1	0	0	0	0	0	0	0
scaffold_1	10911978	10912232	mp13458-1	DTX-incomp-chim_AhalGem-B-R3542-Map4	DTX	1	TRUE	0	1	0	0	1	0	0	0	0	0	0	0	0	0	0	0	1	0	1	0	0	0	1	0	0	0	0	0	0	0	0	1	0	0	0	0	0	0	0	0	1	0
scaffold_1	10914827	10915067	mp13474-1	RIX-comp_Alyr-B-R686-Map13	RIX	1	TRUE	0	1	0	0	1	0	0	0	0	0	1	1	1	0	0	0	1	0	0	0	0	0	0	0	1	0	0	1	0	0	0	0	0	1	0	NA	0	0	0	0	1	1
scaffold_1	10966164	10966233	mp13483-1	DTX-incomp-chim_Alyr-B-R6968-Map8	DTX	1	TRUE	1	1	1	1	1	1	1	1	1	1	1	1	1	1	1	1	1	1	1	1	1	1	1	1	1	1	1	1	1	1	1	1	1	1	1	1	1	1	1	1	1	1
scaffold_1	11008374	11008447	mp13423-1	DHX-incomp_Alyr-B-G1233-Map13	DHX	1	TRUE	1	0	0	1	1	0	1	1	1	1	1	1	0	1	1	1	0	1	1	1	1	0	1	1	0	1	1	1	0	1	0	1	1	0	1	1	1	0	0	0	0	1
scaffold_1	11010854	11010906	mp13479-1	RLX-incomp-chim_Alyr-B-R644-Map9_reversed	RLX	1	TRUE	1	1	1	1	1	1	1	1	1	1	1	1	1	1	1	1	1	1	1	1	1	1	1	1	1	1	1	1	1	1	1	1	1	1	0	0	1	1	1	1	1	1
scaffold_1	11010906	11011238	mp13429-1	DTX-incomp_AhalGem-B-R708-Map13_reversed	DTX	1	TRUE	0	0	0	0	0	0	0	0	0	0	0	0	0	0	0	0	1	0	0	0	0	1	0	0	0	0	0	0	0	0	0	0	0	0	0	0	0	0	1	0	0	0
scaffold_1	11038734	11040030	mp13471-1	DTX-incomp_Ah_Castric-B-R6826-Map4_reversed	DTX	1	TRUE	0	1	0	0	0	0	0	0	1	0	0	0	0	0	1	0	0	0	0	0	0	0	0	0	0	0	0	0	0	0	0	0	0	0	0	0	0	0	0	1	0	0
scaffold_1	11048371	11048531	mp13489-1	RSX-incomp_Alyr-B-R6755-Map5	RSX	1	TRUE	0	1	0	0	0	0	0	0	0	0	0	0	0	0	0	0	0	0	0	1	0	0	0	1	0	1	1	0	1	0	0	0	1	0	0	0	0	0	0	0	0	0
scaffold_1	11048913	11049242	mp13415-1	DTX-incomp_AhalGem-B-P159.402-Map4	DTX	1	TRUE	1	1	0	1	1	1	0	0	0	1	1	1	1	1	1	1	1	0	0	1	1	0	0	1	1	1	0	1	0	1	1	1	0	0	0	1	0	1	0	1	1	1
scaffold_1	11088592	11089382	mp30276-1	DHX-incomp_Alyr-B-P40.169-Map20_reversed	DHX	1	TRUE	0	NA	0	0	0	NA	NA	0	0	0	0	0	0	1	0	0	0	0	0	0	0	NA	0	0	0	NA	0	1	0	1	0	0	0	1	0	0	0	0	0	0	0	0
scaffold_1	11089599	11089637	mp30285-1	DHX-incomp_AhalGem-B-R1181-Map4_reversed	DHX	1	TRUE	0	1	1	1	1	1	1	1	1	0	1	1	1	1	0	1	1	1	1	1	1	1	1	0	1	1	1	1	1	1	1	1	1	1	1	1	0	1	1	1	1	1
scaffold_1	11094079	11094204	mp30269-1	RLX-comp_Ah_Castric-B-G142-Map20	RLX	1	TRUE	1	1	1	1	1	NA	1	1	NA	1	1	1	1	1	1	1	1	1	0	1	1	1	1	1	1	1	NA	1	0	1	0	NA	NA	1	1	1	1	NA	1	1	1	NA
scaffold_1	11105560	11106881	mp30282-1	DHX-incomp_AhalGem-B-R2787-Map7	DHX	1	TRUE	0	0	0	1	1	1	0	1	1	0	1	0	0	1	0	0	0	1	1	1	0	0	1	0	0	0	0	0	0	0	1	0	0	0	0	1	0	1	0	1	0	0
scaffold_1	11174551	11174578	mp120211-1	DTX-incomp-chim_Alyr-B-R1017-Map5_reversed	DTX	1	TRUE	1	1	1	NA	1	1	1	NA	1	1	1	1	1	1	1	1	1	1	1	1	1	1	1	1	1	1	1	1	1	0	1	1	0	1	1	1	1	1	1	1	NA	1
scaffold_1	11177703	11178128	mp120229-1	DXX-MITE_Atha-B-P101.155-Map4	DXX	1	TRUE	1	NA	1	1	1	1	NA	1	1	1	0	1	1	1	1	1	0	1	1	NA	1	1	1	1	1	1	1	1	1	1	1	1	1	1	1	1	1	1	1	1	1	1
scaffold_1	11178372	11178422	mp120210-1	DHX-comp_Atha-B-R1964-Map9_reversed	DHX	1	TRUE	1	1	1	1	1	1	1	1	1	1	1	1	1	1	1	1	1	1	1	1	1	1	1	1	1	1	1	1	1	1	1	1	1	1	1	1	0	1	1	1	1	1
scaffold_1	11179412	11179427	mp120210-2	DHX-comp_Atha-B-R1964-Map9_reversed	DHX	1	TRUE	1	1	0	1	1	1	1	0	1	1	1	0	1	1	1	1	1	1	1	1	1	1	1	1	1	0	1	1	0	1	1	1	1	1	1	0	1	1	1	1	0	0
scaffold_1	11192328	11192610	mp120239-1	RIX-incomp_AhalGem-B-R4434-Map4	RIX	1	TRUE	1	1	0	1	1	1	0	1	1	NA	1	1	1	1	1	1	1	1	1	0	1	1	1	1	NA	1	1	1	1	1	1	1	NA	1	0	0	1	1	NA	1	1	NA
scaffold_1	11254963	11255020	mp120231-1	DXX-MITE_Ah_Castric-B-G441-Map4	DXX	1	TRUE	1	1	1	1	1	1	1	1	1	1	1	1	1	1	1	1	1	1	1	1	0	1	1	1	1	1	1	1	1	1	1	1	1	1	1	1	1	1	1	0	1	1
scaffold_1	11255020	11257172	mp120250-1	DXX_Alyr-B-P219.177-Map13	DXX	1	TRUE	0	0	0	NA	1	NA	NA	0	0	0	NA	1	NA	1	0	1	0	1	1	0	0	0	NA	NA	1	1	NA	1	1	NA	1	1	0	1	0	1	NA	NA	NA	1	0	0
scaffold_1	11306488	11307943	mp120226-1	DHX-comp_Alyr-B-R2440-Map14	DHX	1	TRUE	0	1	NA	1	1	0	1	1	1	1	1	1	1	0	1	1	0	1	1	1	1	1	1	0	1	0	1	0	0	1	1	1	0	1	0	1	NA	1	0	1	0	0
scaffold_1	11336961	11337562	mp42490-1	DTX-incomp_Alyr-B-P407.462-Map6	DTX	1	TRUE	0	NA	0	1	0	0	0	NA	0	0	1	0	0	0	0	0	0	0	0	0	0	0	NA	0	0	0	0	0	0	0	0	0	1	0	0	0	0	0	0	0	0	0
scaffold_1	11337745	11344098	mp42512-1	RLX-incomp_Alyr-B-G1936-Map5	RLX	1	TRUE	0	1	1	NA	0	0	0	0	NA	0	1	0	0	0	0	0	0	0	0	NA	1	NA	0	0	0	0	0	NA	0	0	0	NA	0	0	0	1	0	0	0	0	0	0
scaffold_1	11393339	11394207	mp42485-1	DXX_Alyr-B-G709-Map20	DXX	1	TRUE	0	1	0	0	0	0	0	0	0	0	0	0	0	0	0	0	0	0	0	0	0	0	0	0	0	0	0	0	0	0	0	0	0	0	0	0	NA	0	0	0	1	0
scaffold_1	11406550	11406788	mp42499-1	RLX-incomp_Ah_Castric-B-R6359-Map4_reversed	RLX	1	TRUE	0	0	0	0	0	0	0	0	0	0	0	1	0	0	0	0	0	0	0	0	0	0	0	0	1	0	0	0	0	0	0	0	0	0	0	0	0	1	0	0	0	0
scaffold_1	11430185	11430861	mp120121-2	DTX-incomp_Alyr-B-R1766-Map5	DTX	1	TRUE	1	NA	0	1	1	NA	1	1	1	1	1	1	1	1	1	0	1	0	1	1	1	1	0	1	1	1	1	1	1	1	1	0	0	1	NA	1	NA	1	1	1	0	1
scaffold_1	11433956	11434469	mp120102-1	DTX-comp_Ah_Castric-B-G5-Map20	DTX	1	TRUE	1	0	0	NA	1	0	0	0	NA	1	1	NA	0	NA	0	0	0	NA	0	NA	NA	0	0	0	0	NA	1	0	NA	0	0	0	1	1	0	1	0	NA	0	1	1	1
scaffold_1	11450961	11454165	mp120123-1	RIX-comp_Alyr-B-R2175-Map7	RIX	1	TRUE	0	1	0	0	0	0	0	0	0	0	NA	NA	0	0	0	0	0	0	1	0	0	0	0	0	0	0	0	1	0	0	0	1	1	0	0	0	0	0	0	0	0	0
scaffold_1	11454176	11454449	mp120124-1	RIX-comp_Alyr-B-R2175-Map7	RIX	1	TRUE	0	1	0	0	0	0	0	0	0	0	1	1	0	0	0	0	0	0	1	0	0	0	0	0	0	0	0	1	0	0	0	1	1	0	0	0	0	0	0	0	0	0
scaffold_1	11482928	11483711	mp120170-1	DTX-incomp_Alyr-B-R798-Map11_reversed	DTX	1	TRUE	NA	1	NA	NA	1	1	NA	1	1	NA	1	1	NA	1	1	1	1	1	1	1	1	1	1	1	1	1	NA	1	1	1	1	1	1	1	1	1	1	1	NA	1	1	1
scaffold_1	11486055	11491602	mp120127-1	RIX-comp_AhalGem-B-R1792-Map4	RIX	1	TRUE	0	1	NA	NA	NA	0	NA	1	1	NA	0	1	1	1	1	0	0	NA	0	1	1	1	NA	NA	1	NA	NA	1	0	NA	NA	NA	1	NA	0	0	NA	1	NA	1	NA	0
scaffold_1	11491820	11491942	mp120127-2	RIX-comp_AhalGem-B-R1792-Map4	RIX	1	TRUE	0	1	1	1	1	0	1	1	1	1	0	1	1	1	1	0	0	1	0	1	1	1	1	1	1	1	1	1	0	0	1	1	1	1	0	1	1	1	1	1	1	1
scaffold_1	11566557	11567709	mp120108-1	RIX-incomp_Alyr-B-G1111-Map20	RIX	1	TRUE	NA	1	0	NA	1	NA	1	1	NA	NA	1	0	0	1	NA	NA	1	1	0	NA	0	0	1	0	0	0	0	0	1	0	NA	0	0	NA	0	0	1	0	NA	0	0	0
scaffold_1	11571148	11571412	mp120172-1	RLX-incomp-chim_Alyr-B-R644-Map9_reversed	RLX	1	TRUE	1	0	0	NA	0	NA	NA	0	1	1	0	1	1	1	0	0	1	NA	1	1	1	1	1	1	0	1	1	1	1	1	1	1	1	NA	1	NA	1	0	0	NA	1	0
scaffold_1	11578008	11578418	mp120129-1	DTX-incomp-chim_Alyr-B-R6968-Map8	DTX	1	TRUE	0	0	0	0	0	0	0	0	0	0	0	0	1	0	0	0	0	1	0	0	0	0	0	1	0	0	0	0	0	0	0	0	0	0	0	0	1	0	0	0	0	0
scaffold_1	11578551	11578694	mp120119-1	DXX_Alyr-B-R1361-Map10	DXX	1	TRUE	1	1	1	1	1	1	1	1	1	1	1	1	1	1	1	1	1	1	1	1	1	1	1	1	1	1	1	1	1	1	1	1	1	1	0	1	1	1	1	1	1	1
scaffold_1	11617797	11618025	mp120073-1	RIX-comp_Alyr-B-R2756-Map5	RIX	1	TRUE	1	1	0	1	1	0	0	0	1	0	1	1	1	0	1	1	0	1	1	NA	0	1	1	0	NA	0	1	1	0	1	0	0	1	1	NA	0	1	0	0	0	1	1
scaffold_1	11632159	11632188	mp120066-1	DXX_Alyr-B-R5370-Map7	DXX	1	TRUE	0	1	0	0	0	0	1	0	1	1	0	0	1	0	1	0	0	0	0	0	0	0	0	0	0	0	1	0	0	0	0	1	0	0	0	0	0	0	0	0	1	0
scaffold_1	11663919	11665228	mp120049-1	RLX-incomp_Alyr-B-R807-Map7	RLX	1	TRUE	1	0	1	1	1	1	1	1	1	1	1	1	1	1	1	1	1	1	1	1	1	0	1	1	1	1	1	1	1	1	1	1	1	1	1	1	1	1	1	1	1	1
scaffold_1	11665918	11668296	mp120018-1	RIX-incomp_Alyr-B-R808-Map8_reversed	RIX	1	TRUE	0	NA	0	0	0	0	0	NA	0	0	0	0	1	0	1	1	1	0	0	1	1	0	0	0	0	0	0	1	0	1	0	0	0	0	0	0	0	0	0	NA	0	0
scaffold_1	11692738	11692859	mp120068-1	RIX-incomp_Alyr-B-R788-Map10	RIX	1	TRUE	1	1	1	1	1	1	1	1	1	0	1	1	1	1	1	1	1	1	1	1	1	1	1	1	1	1	1	1	1	1	1	1	1	1	1	1	1	1	1	1	1	1
scaffold_1	11693048	11693221	mp120092-1	RSX-incomp_Alyr-B-R6755-Map5	RSX	1	TRUE	0	1	0	0	0	0	1	0	0	0	0	0	0	1	0	1	0	0	0	0	0	1	0	0	0	0	0	0	1	0	0	0	0	0	0	0	1	0	0	0	0	0
scaffold_1	11767016	11767385	mp120030-1	RSX-comp_Alyr-B-G299-Map14	RSX	1	TRUE	1	1	1	1	1	1	1	1	1	0	1	1	1	1	1	1	1	1	1	1	1	1	1	1	1	1	1	1	1	1	1	1	1	1	1	1	NA	1	1	0	1	1
scaffold_1	11787584	11787804	mp120054-1	DHX-incomp_Alyr-B-G1266-Map20	DHX	1	TRUE	0	1	0	1	0	0	1	0	0	0	0	0	0	0	0	0	0	0	0	NA	0	0	0	0	0	0	0	0	0	0	0	1	0	0	0	0	0	0	0	0	0	0
scaffold_1	11802575	11802913	mp10967-1	RSX-comp_AhalGem-B-G516-Map4_reversed	RSX	1	TRUE	0	0	0	0	0	NA	0	0	0	1	0	1	0	0	0	0	0	0	0	0	0	0	0	NA	0	1	0	0	1	0	0	1	0	1	0	1	0	0	0	1	0	0
scaffold_1	11824859	11825484	mp10970-1	RIX-incomp_AhalGem-B-G917-Map20	RIX	1	TRUE	NA	1	1	0	NA	NA	0	0	NA	0	1	0	1	0	0	NA	NA	NA	0	1	0	0	NA	1	NA	0	1	NA	1	NA	NA	0	1	NA	NA	NA	0	1	1	0	NA	NA
scaffold_1	11825484	11827129	mp10999-1	RIX-incomp_AhalGem-B-R350-Map15	RIX	1	TRUE	1	1	1	1	1	1	0	0	1	1	1	1	1	1	0	0	1	1	1	1	0	1	1	0	1	0	1	1	1	1	1	1	1	0	0	1	0	1	1	0	1	1
scaffold_1	11827139	11827296	mp122663-1	RIX-incomp_AhalGem-B-G917-Map20	RIX	1	TRUE	1	1	1	1	1	1	0	0	1	1	1	1	1	1	0	1	1	1	1	1	0	1	1	1	1	0	1	1	1	1	1	1	1	1	1	1	0	1	1	1	1	1
scaffold_1	11832201	11833670	mp11025-1	DHX-incomp_Alyr-B-P72.132-Map20	DHX	1	TRUE	0	0	0	0	0	0	0	0	0	0	NA	1	0	0	0	0	0	0	0	0	0	0	0	0	0	NA	1	1	0	0	0	0	NA	0	0	0	0	0	0	0	NA	0
scaffold_1	11891510	11891605	mp10987-1	DHX-incomp_AhalGem-B-R2127-Map4	DHX	1	TRUE	1	1	1	1	1	1	1	1	1	1	1	1	1	1	1	1	1	1	1	1	1	1	1	1	1	1	1	1	1	0	1	1	1	1	1	1	1	1	1	1	1	1
scaffold_1	11892608	11892882	mp11037-1	DHX-incomp_AhalGem-B-R2197-Map9	DHX	1	TRUE	1	1	1	1	1	1	1	NA	1	NA	1	1	1	0	1	1	1	NA	1	1	1	1	1	NA	1	1	1	1	1	1	1	1	1	1	1	NA	1	1	1	NA	1	1
scaffold_1	11895558	11896191	mp10986-1	DHX-incomp_Atha-B-R392-Map6_reversed	DHX	1	TRUE	1	1	NA	NA	1	NA	NA	1	NA	NA	NA	0	1	1	1	1	1	NA	1	1	1	NA	0	NA	NA	1	NA	1	1	1	NA	NA	NA	NA	1	1	1	NA	NA	1	1	1
scaffold_1	11928868	11929183	mp10979-1	RIX-comp_Ah_Castric-B-R2183-Map9_reversed	RIX	1	TRUE	NA	1	1	1	1	1	0	1	1	1	1	1	0	1	0	1	0	1	NA	0	0	1	1	1	1	1	1	1	1	0	0	0	0	0	0	0	1	1	1	1	1	1
scaffold_1	11929510	11930577	mp11004-1	DHX-incomp_AhalGem-B-R1710-Map7	DHX	1	TRUE	0	1	0	1	0	1	0	1	0	0	1	0	0	0	0	0	0	1	0	0	0	0	0	0	1	0	0	0	0	0	0	1	0	0	0	0	1	1	0	0	0	1
scaffold_1	11941478	11941941	mp11010-1	DTX-comp_Alyr-B-G218-Map20_reversed	DTX	1	TRUE	0	1	0	0	0	1	1	0	1	0	NA	0	0	0	0	0	0	0	0	0	0	0	0	0	1	0	0	0	0	0	0	0	0	0	0	0	0	0	0	0	0	0
scaffold_1	12010600	12010864	mp27694-1	DHX-incomp_AhalGem-B-R3286-Map5	DHX	1	TRUE	0	1	1	1	0	0	0	0	1	0	1	0	1	0	1	0	0	1	0	1	1	0	1	0	1	1	0	1	0	0	1	1	0	0	0	0	1	1	1	0	0	0
scaffold_1	12011820	12012056	mp27723-1	RXX-chim_Alyr-B-R7758-Map15	RXX	1	TRUE	NA	0	1	1	0	1	1	1	0	0	0	0	1	0	1	1	1	0	NA	1	0	1	1	1	NA	1	0	1	1	1	1	1	NA	1	0	1	0	NA	NA	1	0	NA
scaffold_1	12035987	12036325	mp27708-1	RSX-comp_AhalGem-B-G516-Map4_reversed	RSX	1	TRUE	1	1	1	1	NA	NA	1	1	NA	1	1	NA	NA	1	1	1	0	1	NA	1	NA	1	1	NA	0	1	1	1	NA	1	0	NA	NA	1	1	1	1	1	1	1	NA	1
scaffold_1	12053808	12054212	mp27712-1	RSX-incomp_AhalGem-B-R4071-Map7	RSX	1	TRUE	0	1	NA	1	1	1	1	1	NA	1	1	NA	1	1	1	1	1	NA	1	1	1	1	NA	1	1	NA	1	1	1	NA	0	1	1	0	1	1	1	NA	1	1	1	1
scaffold_1	12128049	12128091	mp119967-1	DHX-incomp_Atha-B-R729-Map20	DHX	1	TRUE	1	1	1	1	1	0	1	1	1	1	1	1	1	1	1	1	1	0	0	1	1	1	1	0	1	1	1	1	1	1	1	1	1	1	1	1	1	1	1	1	1	1
scaffold_1	12129073	12129120	mp119990-1	RIX-incomp-chim_Alyr-B-R6149-Map5_reversed	RIX	1	TRUE	1	1	1	0	0	1	0	0	0	0	0	0	0	0	0	1	0	1	1	1	0	1	0	0	1	0	0	0	0	1	1	0	1	1	0	1	0	1	0	1	0	1
scaffold_1	12157745	12163490	mp119987-2	RIX-comp_AhalGem-B-R1416-Map8	RIX	1	TRUE	0	0	0	0	1	0	0	NA	0	0	0	0	0	0	1	0	0	0	0	0	0	0	0	0	0	0	0	1	0	0	0	0	0	0	0	0	NA	0	0	0	1	0
scaffold_1	12166169	12167864	mp119962-1	RIX-incomp_Alyr-B-R854-Map8_reversed	RIX	1	TRUE	NA	1	0	1	NA	NA	NA	0	0	0	NA	1	1	1	1	1	NA	NA	NA	NA	1	1	1	1	0	0	0	NA	1	1	1	NA	NA	1	0	0	NA	1	1	1	1	NA
scaffold_1	12181855	12182587	mp119963-1	RIX-incomp_Alyr-B-R854-Map8_reversed	RIX	1	TRUE	NA	NA	0	0	0	0	0	0	0	0	0	0	0	0	0	0	0	0	0	1	0	0	1	0	0	0	0	0	NA	1	1	1	NA	0	0	0	0	0	0	0	0	0
scaffold_1	12205963	12206816	mp119927-1	DTX-comp_Alyr-B-R1493-Map5	DTX	1	TRUE	0	1	0	0	0	0	0	0	0	0	0	0	0	0	0	0	0	0	0	1	0	0	0	0	0	0	0	0	0	0	0	0	0	0	0	0	0	0	0	0	0	0
scaffold_1	12212194	12213178	mp119981-2	DTX-incomp_AhalGem-B-R1780-Map8	DTX	1	TRUE	1	1	1	0	1	NA	NA	1	0	0	0	NA	NA	1	0	1	0	0	NA	1	1	0	0	0	NA	1	1	0	NA	1	1	1	1	1	1	0	1	0	1	1	NA	NA
scaffold_1	12213953	12214123	mp119923-1	DTX-incomp_AhalGem-B-P159.402-Map4	DTX	1	TRUE	1	0	0	0	0	0	0	0	0	0	0	0	0	0	0	0	1	1	1	0	1	0	0	0	0	0	1	1	0	0	0	1	0	0	0	0	0	0	0	0	0	0
scaffold_1	12214611	12214762	mp119923-2	DTX-incomp_AhalGem-B-P159.402-Map4	DTX	1	TRUE	1	0	0	1	0	1	0	0	1	1	0	0	0	0	1	0	0	1	0	0	1	0	0	1	1	1	1	1	0	0	0	0	1	1	0	1	0	1	0	0	0	0
scaffold_1	12256994	12257023	mp119924-1	DTX-incomp_Alyr-B-P58.712-Map6	DTX	1	TRUE	1	0	0	0	0	0	0	1	1	0	0	NA	1	0	0	0	1	1	1	1	0	0	0	0	0	1	1	1	0	0	0	1	1	1	NA	0	0	0	0	0	1	0
scaffold_1	12344924	12347199	mp119699-1	DXX_Alyr-B-P686.241-Map6_reversed	DXX	1	TRUE	0	0	1	0	0	1	0	1	0	1	1	1	0	1	0	1	0	1	1	0	0	1	0	1	1	1	0	1	1	0	1	1	0	0	1	1	0	1	0	0	0	1
scaffold_1	12377279	12377306	mp119606-1	XXX-chim_AhalGem-B-R329-Map4_reversed	XXX	1	TRUE	1	1	1	1	1	1	1	1	1	1	1	1	1	1	1	1	1	1	1	1	1	1	1	1	1	1	1	1	1	1	1	1	1	1	1	1	1	1	1	1	1	1
scaffold_1	12384531	12385871	mp119619-1	RIX-comp_AhalGem-B-R2352-Map6	RIX	1	TRUE	1	1	1	1	1	NA	1	1	1	1	1	NA	1	1	1	1	1	NA	1	1	NA	1	1	NA	NA	1	1	1	1	1	1	NA	NA	1	1	1	1	NA	NA	1	NA	NA
scaffold_1	12385914	12385942	mp119615-1	RIX-comp_AhalGem-B-R2056-Map6_reversed	RIX	1	TRUE	1	1	1	1	1	1	1	1	1	1	1	1	0	1	1	1	1	1	1	1	1	1	1	1	1	1	1	1	1	0	1	1	1	1	1	0	1	1	1	1	1	1
scaffold_1	12385942	12386220	mp119619-2	RIX-comp_AhalGem-B-R2352-Map6	RIX	1	TRUE	1	1	1	1	NA	1	1	1	NA	1	1	1	1	1	1	1	1	NA	NA	1	NA	1	1	NA	NA	1	1	1	NA	1	1	NA	NA	NA	NA	1	NA	0	NA	1	1	NA
scaffold_1	12392721	12392913	mp119656-1	RIX-incomp_Alyr-B-R8522-Map5_reversed	RIX	1	TRUE	1	1	1	1	1	1	1	1	1	1	1	1	1	1	1	1	0	1	1	1	1	0	1	1	1	1	1	NA	1	1	1	1	1	1	1	1	1	1	1	1	1	1
scaffold_1	12399085	12399317	mp119668-1	DXX-MITE_Ah_Castric-B-R1160-Map4	DXX	1	TRUE	0	0	0	0	0	0	1	0	1	1	0	1	1	0	0	1	1	0	1	0	0	0	0	1	0	0	1	1	1	1	0	1	0	0	0	1	1	0	1	0	1	0
scaffold_1	12399572	12399881	mp119669-1	DXX-MITE_Ah_Castric-B-R1160-Map4	DXX	1	TRUE	0	0	0	0	0	0	0	0	0	0	0	0	0	0	0	0	1	0	1	0	1	0	0	1	0	0	0	0	0	1	1	0	0	0	0	0	0	1	0	0	0	0
scaffold_1	12426022	12426496	mp119632-1	DTX-incomp-chim_Alyr-B-R1017-Map5_reversed	DTX	1	TRUE	0	0	0	0	1	0	1	0	0	0	0	1	0	0	0	1	0	NA	0	0	0	0	0	0	0	0	0	0	0	0	0	0	0	0	0	0	0	0	0	0	0	0
scaffold_1	12440908	12441858	mp119648-1	DXX-MITE_AhalGem-B-R3868-Map5	DXX	1	TRUE	0	1	0	0	0	0	0	0	0	0	0	0	0	0	0	0	0	0	0	1	0	0	0	0	1	0	0	0	0	0	0	0	0	0	0	0	0	0	0	0	0	0
scaffold_1	12450616	12450821	mp119613-1	RIX-comp_Alyr-B-R2359-Map6	RIX	1	TRUE	0	0	0	1	1	0	0	0	1	0	0	NA	0	NA	0	0	0	NA	NA	0	NA	NA	1	0	NA	1	0	0	1	NA	NA	0	NA	1	1	NA	1	1	1	0	0	0
scaffold_1	12454780	12454804	mp119678-1	DHX-incomp_AhalGem-B-R3528-Map6	DHX	1	TRUE	0	0	0	1	0	1	1	0	1	1	1	1	0	1	0	0	1	1	1	0	0	0	1	0	1	0	0	0	0	0	1	1	1	0	0	1	1	0	0	0	0	1
scaffold_1	12458332	12458371	mp119702-1	RLX-comp_AhalGem-B-R292-Map6	RLX	1	TRUE	0	0	1	0	1	1	0	0	1	1	1	0	1	0	0	0	1	1	0	0	1	0	1	1	1	1	1	1	0	1	1	1	0	0	1	0	1	1	1	0	1	1
scaffold_1	12474193	12474448	mp119594-1	DTX-incomp_AhalGem-B-P159.402-Map4	DTX	1	TRUE	1	0	1	1	1	1	1	1	1	NA	1	1	NA	1	1	1	1	1	1	1	1	1	1	1	1	1	1	NA	1	1	1	1	1	1	1	1	1	1	1	1	1	0
scaffold_1	12477082	12477372	mp119599-1	DHX-incomp_Alyr-B-R1547-Map5	DHX	1	TRUE	0	1	0	1	1	1	1	1	1	1	1	1	1	1	1	1	1	1	NA	1	1	1	1	1	NA	1	1	NA	1	0	1	NA	1	1	1	0	1	1	1	1	1	0
scaffold_1	12485547	12486258	mp119687-1	DHX-incomp_Atha-B-R1514-Map5	DHX	1	TRUE	1	1	1	1	0	1	1	1	1	1	1	1	1	1	1	1	0	1	1	1	1	1	1	0	1	1	1	1	1	1	1	1	1	1	0	1	1	1	1	1	1	1
scaffold_1	12488830	12489606	mp119684-1	RXX_AhalGem-B-R2252-Map9	RXX	1	TRUE	0	1	1	0	1	1	1	1	1	1	1	1	0	1	1	1	1	1	1	1	1	1	1	1	1	0	1	1	0	1	1	1	1	1	1	1	0	0	1	1	1	1
scaffold_1	12489606	12490146	mp119670-1	DTX-incomp_Alyr-B-G310-Map20	DTX	1	TRUE	0	1	1	1	0	0	0	1	1	0	0	0	0	0	0	0	1	0	0	0	1	0	1	0	0	0	0	0	0	1	0	1	0	1	1	0	1	1	0	0	0	0
scaffold_1	12490146	12490596	mp122683-1	RXX_AhalGem-B-R2252-Map9	RXX	1	TRUE	1	1	1	1	1	1	1	1	1	1	1	1	1	1	1	1	1	1	1	1	1	1	1	1	1	1	1	1	0	1	1	1	1	1	1	1	1	1	1	1	1	1
scaffold_1	12499281	12499528	mp119595-1	DTX-incomp_AhalGem-B-P159.402-Map4	DTX	1	TRUE	0	0	0	0	0	0	0	0	0	0	0	0	0	0	0	1	0	0	1	0	0	0	0	0	0	0	0	1	1	0	0	0	0	0	0	0	0	0	0	0	0	1
scaffold_1	12519289	12519447	mp119477-1	DTX-incomp_AhalGem-B-R708-Map13_reversed	DTX	1	TRUE	1	0	0	1	1	1	1	1	1	1	1	1	1	1	1	1	1	1	1	1	0	1	1	0	1	1	1	0	1	0	0	1	0	1	1	1	1	0	1	1	1	0
scaffold_1	12519447	12520144	mp119520-1	DXX_Alyr-B-P184.567-Map15	DXX	1	TRUE	0	0	1	1	0	0	0	1	1	1	1	0	1	1	1	0	1	1	0	1	0	1	1	1	1	0	1	0	1	0	1	1	1	1	0	0	0	1	1	0	0	0
scaffold_1	12525944	12526311	mp119490-2	DHX-incomp_Alyr-B-R538-Map20	DHX	1	TRUE	0	0	0	1	0	0	NA	1	NA	1	0	0	1	1	0	0	0	NA	0	0	0	0	1	1	1	0	0	0	0	1	0	NA	0	1	NA	0	1	0	0	0	0	NA
scaffold_1	12526398	12526426	mp119487-1	DHX-incomp_AhalGem-B-G1644-Map4	DHX	1	TRUE	0	0	0	1	0	0	0	1	0	1	0	0	1	0	0	0	0	0	0	0	0	0	1	1	1	0	0	0	0	1	0	0	0	1	1	0	1	0	0	0	0	0
scaffold_1	12544333	12545473	mp119523-1	DTX-incomp_AhalGem-B-R1424-Map10	DTX	1	TRUE	0	1	0	1	0	0	0	0	0	1	NA	0	0	0	1	0	1	NA	0	0	0	1	1	0	0	1	NA	NA	0	0	0	0	0	0	0	0	1	0	0	1	0	0
scaffold_1	12547255	12547364	mp119482-1	RIX-incomp-chim_Alyr-B-R272-Map20	RIX	1	TRUE	1	1	1	1	1	1	1	1	1	1	1	1	1	1	1	1	1	1	1	1	1	1	1	1	1	1	1	1	1	1	1	1	1	1	1	1	1	1	1	1	1	1
scaffold_1	12547364	12548410	mp119541-1	DXX-MITE_Alyr-B-G821-Map7	DXX	1	TRUE	0	0	0	0	0	0	0	0	0	0	0	0	0	1	0	0	0	1	0	0	0	0	0	0	0	0	0	0	0	0	0	0	0	0	0	0	0	0	1	0	0	0
scaffold_1	12568127	12568519	mp119475-1	RIX-incomp_Alyr-B-G1111-Map20	RIX	1	TRUE	1	1	1	1	NA	NA	0	NA	NA	NA	NA	1	NA	1	0	0	NA	1	1	NA	1	0	NA	1	NA	NA	1	NA	1	1	1	NA	1	1	NA	NA	NA	1	1	NA	NA	0
scaffold_1	12580085	12580372	mp119509-1	DTX-incomp-chim_Alyr-B-R6968-Map8	DTX	1	TRUE	0	NA	1	1	1	1	1	NA	1	1	1	1	1	1	1	1	1	1	1	NA	1	1	1	1	1	1	1	1	1	1	1	1	1	1	1	1	1	1	1	0	1	1
scaffold_1	12580372	12580404	mp119511-1	DTX-incomp-chim_Alyr-B-R6968-Map8	DTX	1	TRUE	0	1	1	1	1	1	1	1	1	1	1	1	1	1	1	1	1	1	1	1	1	1	1	1	1	1	1	1	1	1	1	1	1	1	1	1	1	1	1	1	1	1
scaffold_1	12595373	12595715	mp119469-1	DTX-incomp_AhalGem-B-P159.402-Map4	DTX	1	TRUE	0	0	0	0	1	0	0	1	0	0	1	0	0	0	0	1	0	0	1	0	0	0	0	0	0	0	0	0	0	0	0	0	0	0	0	0	0	0	0	0	0	0
scaffold_1	12595715	12595741	mp119494-2	DTX-incomp-chim_AhalGem-B-R3542-Map4	DTX	1	TRUE	1	1	1	1	1	1	1	1	1	1	1	1	1	1	1	1	1	1	1	1	1	1	1	1	1	1	1	1	1	1	1	1	1	1	1	1	1	1	1	1	1	1
scaffold_1	12603000	12603300	mp119517-1	RSX-comp_AhalGem-B-G516-Map4_reversed	RSX	1	TRUE	0	0	0	0	1	0	0	0	0	0	0	0	0	0	0	0	0	1	1	0	0	0	0	0	0	0	0	0	0	0	0	0	0	0	0	0	0	0	0	0	0	0
scaffold_1	12617682	12621984	mp119497-1	RLX-incomp_Alyr-B-R889-Map6_reversed	RLX	1	TRUE	0	NA	0	0	NA	0	1	1	NA	0	0	0	0	0	0	0	0	0	0	0	0	0	0	1	0	NA	0	0	0	0	0	0	0	0	1	0	NA	0	1	0	0	0
scaffold_1	12628072	12628243	mp119558-1	DHX-incomp_Ah_Castric-B-R2033-Map8_reversed	DHX	1	TRUE	1	1	1	1	1	1	1	0	1	1	1	1	1	1	1	1	1	1	1	1	1	1	1	1	1	1	1	1	1	1	1	1	1	1	1	1	1	1	0	1	1	1
scaffold_1	12628243	12628544	mp119547-1	DHX-incomp_AhalGem-B-R2588-Map4	DHX	1	TRUE	1	1	1	1	1	1	0	0	1	1	1	1	1	1	1	1	1	1	1	1	1	1	1	1	0	1	1	1	1	1	1	0	1	0	1	1	0	1	1	1	1	1
scaffold_1	12628544	12629966	mp122607-1	DHX-incomp_Ah_Castric-B-R2033-Map8_reversed	DHX	1	TRUE	NA	NA	NA	1	NA	NA	NA	0	NA	NA	NA	1	1	1	1	NA	NA	NA	NA	1	1	NA	NA	1	NA	NA	0	1	1	1	NA	1	1	NA	1	NA	NA	1	0	1	1	NA
scaffold_1	12629966	12631369	mp119551-1	DHX-incomp_Alyr-B-G1264-Map18	DHX	1	TRUE	1	1	1	NA	1	NA	NA	0	NA	1	1	NA	0	0	1	NA	1	1	NA	1	0	NA	NA	NA	NA	1	1	NA	0	0	1	1	1	1	1	0	NA	NA	1	1	1	1
scaffold_1	12653109	12656151	mp119492-1	DTX-incomp_AhalGem-B-R6847-Map6	DTX	1	TRUE	1	1	0	1	0	1	1	0	NA	1	NA	NA	0	1	1	1	1	0	NA	1	1	1	NA	NA	1	1	NA	NA	1	1	NA	1	1	NA	0	1	1	NA	0	1	1	1
scaffold_1	12656151	12656647	mp119545-1	DTX-incomp_AhalGem-B-R7442-Map5_reversed	DTX	1	TRUE	1	1	1	1	1	1	1	0	NA	1	1	NA	NA	1	1	1	1	0	NA	1	1	1	1	NA	1	1	1	NA	1	1	1	1	1	1	1	1	1	NA	1	1	1	1
scaffold_1	12659309	12659606	mp119544-1	RIX-incomp_Alyr-B-R8522-Map5_reversed	RIX	1	TRUE	0	0	0	0	0	0	0	1	0	0	0	0	0	0	0	0	0	0	0	0	1	0	0	0	0	0	0	0	0	1	0	0	1	0	0	0	1	0	1	0	0	1
scaffold_1	12663545	12663800	mp119513-1	DTX-incomp-chim_Alyr-B-R6968-Map8	DTX	1	TRUE	0	0	0	0	0	0	0	0	0	0	0	0	0	0	0	0	0	0	0	0	0	0	0	0	0	0	0	1	0	0	0	0	0	0	1	0	0	0	0	0	0	0
scaffold_1	12667145	12667706	mp119537-1	DXX-MITE_Ah_Castric-B-R1085-Map4	DXX	1	TRUE	0	0	0	0	0	1	0	0	0	0	0	0	0	0	0	0	1	0	0	0	0	0	0	0	0	1	0	0	0	0	NA	0	0	0	0	0	0	0	0	0	0	0
scaffold_1	12686069	12686369	mp119571-1	RLX-incomp-chim_Alyr-B-R1723-Map17_reversed	RLX	1	TRUE	1	1	1	1	1	1	1	1	0	1	1	1	1	1	1	1	1	1	1	1	1	1	1	1	1	1	1	1	1	1	1	1	1	1	1	1	1	1	1	1	1	1
scaffold_1	12689576	12690547	mp119486-1	RXX-chim_Alyr-B-G1647-Map15_reversed	RXX	1	TRUE	0	0	0	0	1	1	1	0	0	NA	0	NA	0	0	0	1	0	0	0	0	0	0	0	1	0	0	0	0	0	0	0	0	0	NA	0	1	0	0	0	0	0	0
scaffold_1	12730743	12731009	mp38815-1	DTX-incomp_Alyr-B-R2864-Map7	DTX	1	TRUE	1	1	0	1	0	1	1	1	1	1	0	0	1	0	0	1	1	0	1	1	1	1	1	NA	NA	1	1	NA	1	0	0	0	1	0	0	0	1	1	0	0	0	1
scaffold_1	12731009	12731118	mp38819-1	DTX-comp_Alyr-B-R163-Map20	DTX	1	TRUE	1	1	0	1	0	1	1	1	1	1	0	0	1	0	0	1	1	0	1	1	1	1	1	1	1	1	1	1	1	0	0	0	1	0	0	0	1	1	0	0	0	1
scaffold_1	12734550	12734651	mp5190-1	DHX-comp_Atha-B-R1964-Map9_reversed	DHX	1	TRUE	1	1	1	1	1	1	1	1	1	1	1	1	1	1	1	1	1	1	1	1	1	1	1	1	1	0	1	1	1	1	1	1	1	1	1	1	1	1	1	1	1	1
scaffold_1	12738136	12738288	mp5254-1	RLX-comp_Alyr-B-G1897-Map5	RLX	1	TRUE	NA	1	1	1	1	1	1	NA	1	1	1	1	0	0	1	0	1	1	0	1	NA	1	1	0	1	0	1	0	0	1	NA	0	1	1	1	1	1	1	1	1	1	0
scaffold_1	12738288	12738524	mp5218-1	RXX-TRIM_Ah_Castric-B-G20-Map6	RXX	1	TRUE	1	1	1	1	1	1	1	NA	1	1	1	1	0	0	1	0	NA	1	0	NA	NA	0	1	0	1	0	1	0	0	1	1	0	1	1	1	1	1	1	1	0	NA	0
scaffold_1	12743406	12744450	mp5163-1	DHX-incomp_AhalGem-B-P149.40-Map20	DHX	1	TRUE	1	0	0	1	0	0	0	0	0	0	0	0	1	0	1	0	0	0	1	1	1	0	0	1	1	0	0	1	0	0	0	1	0	0	1	0	0	1	0	0	0	1
scaffold_1	12744450	12744514	mp5203-2	DTX-incomp_Alyr-B-G234-Map20_reversed	DTX	1	TRUE	1	1	1	1	1	1	1	1	0	1	1	1	0	0	1	1	1	1	1	1	1	1	1	1	1	1	1	1	1	1	1	1	1	1	1	1	1	0	1	1	1	1
scaffold_1	12750360	12750440	mp5269-1	DXX_Atha-B-G1336-Map3	DXX	1	TRUE	1	1	1	1	1	1	1	1	1	1	1	1	1	1	1	1	1	1	1	1	1	1	1	1	1	1	1	1	1	1	1	1	1	1	1	1	1	1	1	1	1	1
scaffold_1	12767230	12767548	mp5219-1	RLX-comp_Alyr-B-G216-Map10	RLX	1	TRUE	0	0	0	1	0	0	0	0	1	0	0	0	0	1	0	0	0	0	NA	0	0	0	0	1	1	1	0	0	0	0	0	0	0	0	0	0	0	0	0	0	1	1
scaffold_1	12789177	12789341	mp5225-1	RIX-incomp_Ah_Castric-B-R858-Map4	RIX	1	TRUE	1	1	1	1	1	1	1	1	1	1	1	1	1	1	1	1	1	1	1	1	1	1	1	0	1	1	1	1	1	1	0	1	1	1	1	0	1	1	1	1	1	1
scaffold_1	12790415	12790461	mp5215-1	RLX-incomp_Atha-B-R604-Map13	RLX	1	TRUE	1	1	1	1	1	1	1	1	1	1	1	1	1	1	1	1	1	1	1	1	1	1	1	1	1	1	1	1	1	1	1	1	1	0	1	1	1	1	1	1	1	1
scaffold_1	12816591	12817209	mp5204-1	DTX-incomp_Ah_Castric-B-G266-Map4	DTX	1	TRUE	0	0	0	1	0	0	0	0	0	0	1	0	0	0	0	0	0	0	0	0	0	0	1	0	0	0	0	0	0	0	0	0	0	0	0	0	0	0	0	0	0	0
scaffold_1	12826934	12827185	mp5176-1	RIX-incomp_Ah_Castric-B-R3199-Map4	RIX	1	TRUE	1	0	0	NA	0	1	NA	0	0	0	0	0	1	0	0	0	0	1	0	0	0	0	0	0	0	1	0	0	0	1	0	0	1	0	NA	0	0	1	1	1	1	1
scaffold_1	12827600	12827657	mp5173-1	DHX-incomp_Atha-B-G1484-Map4	DHX	1	TRUE	1	1	1	1	1	1	1	1	1	1	1	1	1	1	1	NA	NA	1	1	1	1	0	1	1	1	1	1	1	1	1	1	1	1	1	1	1	1	1	1	1	1	1
scaffold_1	12828935	12829347	mp5177-2	DHX-incomp_AhalGem-B-R1585-Map13_reversed	DHX	1	TRUE	0	1	0	1	1	1	0	1	0	0	0	0	0	0	1	0	1	0	0	0	0	0	0	0	0	0	1	1	1	0	0	0	1	0	0	1	0	0	0	0	0	NA
scaffold_1	12874606	12874760	mp5147-2	DTX-comp_AhalGem-B-G73-Map20	DTX	1	TRUE	1	1	0	NA	1	0	1	NA	1	1	1	1	0	0	1	1	1	1	1	1	0	1	1	0	1	1	1	1	0	0	0	0	0	0	0	0	0	0	0	1	1	1
scaffold_1	12903139	12903246	mp5192-1	DTX-incomp-chim_Alyr-B-R1017-Map5_reversed	DTX	1	TRUE	1	1	1	1	1	1	1	1	1	1	1	1	1	1	1	1	1	1	1	1	1	1	1	1	1	1	1	1	1	1	1	1	1	1	1	1	1	1	1	1	1	1
scaffold_1	12919926	12920290	mp5220-1	RSX-incomp_Alyr-B-G222-Map20_reversed	RSX	1	TRUE	0	1	0	0	0	0	0	0	0	0	0	0	0	0	0	0	0	0	0	0	0	0	0	0	0	0	0	0	0	0	0	0	0	0	0	0	1	1	0	0	0	0
scaffold_1	12954500	12954778	mp25664-1	RXX-chim_Alyr-B-R7758-Map15	RXX	1	TRUE	0	1	1	1	1	1	1	0	1	1	1	0	1	1	1	0	1	1	NA	0	1	1	1	1	1	0	1	0	1	0	1	1	1	0	0	0	1	1	1	0	0	0
scaffold_1	12955124	12955360	mp25684-1	RIX-comp_Ah_Castric-B-R6009-Map5_reversed	RIX	1	TRUE	NA	0	0	0	0	0	0	1	0	0	0	0	0	0	0	0	0	0	0	0	0	0	0	0	1	0	0	0	0	0	0	0	0	0	0	0	0	0	0	0	0	1
scaffold_1	12975014	12975439	mp25689-1	RIX-comp_AhalGem-B-R5402-Map4	RIX	1	TRUE	NA	1	NA	1	0	0	NA	NA	0	0	1	0	0	1	1	1	1	NA	1	1	1	NA	NA	0	1	1	1	1	0	1	1	1	1	1	0	NA	1	0	0	1	0	NA
scaffold_1	13002254	13004953	mp25635-1	DHX-incomp_Alyr-B-P82.280-Map10	DHX	1	TRUE	NA	1	0	0	1	0	0	0	0	NA	0	0	1	0	0	1	1	NA	0	0	1	0	NA	0	NA	0	0	NA	1	0	NA	0	0	0	0	NA	NA	0	1	0	1	0
scaffold_1	13007348	13009699	mp25670-1	DHX-incomp-chim_Alyr-B-R441-Map17	DHX	1	TRUE	0	NA	0	1	0	0	1	0	0	0	0	0	0	0	1	NA	0	0	1	0	0	NA	0	0	0	0	0	0	0	0	0	0	0	0	0	0	0	0	0	0	0	0
scaffold_1	13036066	13036248	mp25656-1	DHX-incomp_Atha-B-G1172-Map12	DHX	1	TRUE	1	1	1	1	1	1	1	1	1	NA	1	1	1	1	1	1	1	1	1	1	1	1	NA	NA	1	1	1	1	1	NA	1	1	1	1	0	1	1	1	NA	NA	1	1
scaffold_1	13040394	13041261	mp25624-1	DHX-incomp_Atha-B-R396-Map3	DHX	1	TRUE	1	1	0	0	0	0	0	0	0	0	0	0	0	1	0	0	0	0	1	1	0	0	0	0	0	0	0	0	0	0	1	1	0	0	0	0	0	0	0	0	0	0
scaffold_1	13041261	13041291	mp25629-1	DHX-incomp_AhalGem-B-G1367-Map10	DHX	1	TRUE	1	1	0	1	0	1	1	0	0	1	1	0	0	1	1	1	0	0	1	1	1	1	0	1	0	0	1	1	0	1	1	1	1	0	1	0	1	1	0	0	1	0
scaffold_1	13083314	13083623	mp119393-1	DTX-incomp-chim_Alyr-B-R6968-Map8	DTX	1	TRUE	1	0	0	1	1	1	1	1	1	1	1	1	1	1	1	1	1	1	1	0	1	1	1	1	1	1	1	1	1	1	1	1	0	1	1	1	1	1	1	1	1	1
scaffold_1	13213719	13214077	mp119403-1	DTX-comp_Ah_Castric-B-G19-Map6	DTX	1	TRUE	1	1	1	1	0	1	1	0	0	0	1	0	1	0	1	1	0	0	NA	0	1	1	0	1	1	1	1	1	1	1	1	NA	1	NA	1	1	1	0	0	1	1	1
scaffold_1	13226483	13226928	mp119438-1	DTX-incomp_Alyr-B-R6792-Map5	DTX	1	TRUE	1	1	0	NA	1	0	0	0	0	0	0	0	0	0	0	0	0	0	0	1	0	0	1	0	0	0	0	0	0	0	0	0	0	0	1	0	1	1	0	0	0	1
scaffold_1	13248528	13249797	mp119388-1	RLX-incomp_Alyr-B-R380-Map7	RLX	1	TRUE	1	NA	1	1	0	0	0	0	1	NA	1	NA	NA	1	0	1	0	1	NA	1	0	1	0	0	1	1	1	1	0	1	1	1	0	0	1	NA	0	0	1	0	1	1
scaffold_1	13257510	13257808	mp119437-1	RIX-incomp_AhalGem-B-R6997-Map4	RIX	1	TRUE	0	1	0	0	0	0	1	0	0	0	0	0	0	0	0	0	1	0	0	0	1	0	0	0	0	0	0	0	0	0	0	0	0	0	0	0	0	0	0	0	0	0
scaffold_1	13259481	13260382	mp119439-1	DTX-comp_Alyr-B-R4438-Map5	DTX	1	TRUE	1	1	0	0	1	1	1	1	1	1	NA	1	1	1	1	1	1	1	1	1	1	1	1	1	1	1	1	1	1	1	1	1	1	NA	1	1	1	1	1	1	1	1
scaffold_1	13274188	13275485	mp11795-1	DXX_AhalGem-B-G1107-Map7	DXX	1	TRUE	0	0	0	0	0	NA	0	0	0	0	0	0	NA	0	0	0	0	0	0	0	1	0	NA	0	0	0	0	1	0	1	NA	0	0	1	0	0	NA	0	0	0	0	0
scaffold_1	13301643	13302267	mp11705-1	DHX-incomp_Alyr-B-P155.654-Map5	DHX	1	TRUE	0	0	0	0	0	0	0	NA	0	0	0	0	0	0	0	0	0	0	0	0	0	0	0	0	0	NA	0	NA	0	0	0	1	0	NA	0	0	0	0	1	0	0	0
scaffold_1	13308704	13309053	mp11811-1	RIX-comp_AhalGem-B-R6189-Map6	RIX	1	TRUE	1	0	1	1	0	0	0	1	0	0	0	1	1	1	1	1	0	0	0	NA	1	0	0	1	1	0	1	1	0	1	0	1	0	0	0	0	0	1	0	0	0	0
scaffold_1	13351787	13351935	mp11719-1	RLX-incomp_AhalGem-B-R7517-Map7	RLX	1	TRUE	0	0	0	0	0	0	0	0	0	0	0	0	0	0	0	0	0	0	0	0	0	0	0	0	0	0	0	1	0	0	0	0	0	0	0	0	0	0	0	0	0	0
scaffold_1	13355772	13355856	mp11718-1	DHX-incomp_AhalGem-B-R3501-Map5	DHX	1	TRUE	1	1	1	1	1	1	1	1	1	1	1	1	1	1	0	1	1	1	1	1	1	0	1	1	1	1	1	1	1	1	1	1	1	1	1	1	1	1	1	1	1	1
scaffold_1	13367418	13367508	mp11728-1	XXX-chim_Alyr-B-R6476-Map7_reversed	XXX	1	TRUE	1	1	1	1	1	1	1	1	1	1	1	NA	1	NA	1	1	1	1	1	1	1	1	1	1	1	1	1	1	1	1	1	1	1	1	1	1	1	1	NA	1	1	1
scaffold_1	13376267	13376389	mp11772-1	RLX-comp_Alyr-B-G254-Map20	RLX	1	TRUE	0	1	1	1	1	0	1	1	1	1	1	1	1	1	1	0	1	1	1	NA	0	NA	1	1	0	NA	1	1	0	0	0	1	1	1	1	1	1	1	1	NA	1	1
scaffold_1	13381246	13382266	mp11807-1	DTX-incomp_Alyr-B-R932-Map5	DTX	1	TRUE	1	1	0	0	0	0	0	1	0	1	0	0	0	0	0	0	0	1	0	0	0	1	0	0	0	0	0	0	1	0	0	0	0	0	1	0	1	0	1	0	0	1
scaffold_1	13382266	13382898	mp11789-1	DXX-MITE_Ah_Castric-B-G171-Map19	DXX	1	TRUE	0	0	0	0	0	0	0	1	0	0	0	0	0	0	0	0	0	1	0	0	0	0	0	0	0	0	0	0	0	0	0	0	0	0	0	0	1	0	0	0	0	0
scaffold_1	13382898	13383931	mp11807-2	DTX-incomp_Alyr-B-R932-Map5	DTX	1	TRUE	1	1	0	0	0	0	0	1	0	1	0	0	0	0	0	0	0	1	0	0	0	1	0	0	0	0	0	0	1	0	0	0	0	0	1	0	1	0	1	0	0	1
scaffold_1	13390772	13391249	mp11786-1	DXX_AhalGem-B-P75.455-Map20	DXX	1	TRUE	1	0	0	0	0	0	NA	1	0	0	NA	NA	0	0	0	0	0	0	1	0	0	0	0	0	0	0	NA	1	0	0	0	1	0	0	0	0	0	0	0	NA	NA	0
scaffold_1	13393122	13393530	mp11792-1	DTX-comp_Ah_Castric-B-R1147-Map7_reversed	DTX	1	TRUE	1	1	0	0	1	0	1	0	1	1	1	1	0	1	1	1	0	1	1	1	1	1	0	0	0	0	1	1	1	1	0	0	1	0	1	1	1	1	0	1	0	0
scaffold_1	13397768	13398359	mp11746-1	DTX-incomp-chim_Alyr-B-R6968-Map8	DTX	1	TRUE	0	1	0	NA	NA	NA	NA	0	1	0	1	1	0	0	1	1	1	0	NA	1	1	1	0	NA	NA	NA	NA	0	1	0	0	0	NA	1	1	0	NA	0	0	0	NA	1
scaffold_1	13412443	13412826	mp11785-1	DTX-comp_Alyr-B-G281-Map20_reversed	DTX	1	TRUE	0	0	1	0	1	0	1	1	0	0	0	1	0	0	0	1	0	1	NA	1	1	0	0	0	0	1	0	1	0	0	0	0	0	0	0	0	1	0	0	1	0	1
scaffold_1	13423535	13423958	mp11715-1	DHX-incomp_Alyr-B-P109.676-Map10	DHX	1	TRUE	NA	1	NA	NA	1	NA	NA	1	1	NA	1	1	1	1	1	NA	NA	NA	NA	NA	1	NA	NA	1	NA	0	NA	1	1	NA	NA	0	1	NA	1	1	1	NA	NA	1	1	0
scaffold_1	13430925	13431064	mp11774-1	DXX_Ah_Castric-B-R2394-Map4	DXX	1	TRUE	0	0	0	0	NA	0	0	0	0	0	0	1	0	0	0	0	0	1	0	0	0	0	0	0	0	0	0	0	0	0	0	0	0	0	0	0	1	0	0	0	0	0
scaffold_1	13431064	13431340	mp11774-2	DXX_Ah_Castric-B-R2394-Map4	DXX	1	TRUE	0	0	0	0	1	0	0	0	0	0	0	1	0	0	0	0	0	1	0	1	0	1	0	0	0	0	0	0	0	0	0	0	0	0	0	0	1	0	0	0	0	0
scaffold_1	13431579	13432092	mp11764-1	RIX-incomp_Alyr-B-R788-Map10	RIX	1	TRUE	0	NA	0	1	0	1	0	0	1	0	0	0	0	0	1	0	0	1	NA	0	NA	0	0	0	1	0	1	0	0	1	NA	0	0	0	0	0	NA	0	0	0	0	0
scaffold_1	13437839	13438799	mp11796-2	DTX-incomp_AhalGem-B-R798-Map20_reversed	DTX	1	TRUE	NA	1	0	0	0	0	0	0	0	0	0	0	NA	0	0	0	1	0	0	1	0	1	0	0	0	1	0	1	1	1	0	1	0	0	0	1	0	0	0	1	0	0
scaffold_1	13439382	13439957	mp11775-1	DTX-comp_Alyr-B-P437.340-Map6	DTX	1	TRUE	0	1	0	0	0	1	0	NA	0	0	0	0	0	0	0	1	1	0	1	NA	NA	0	0	0	0	0	0	0	1	0	1	0	0	0	1	0	0	0	0	1	0	0
scaffold_1	13439957	13439984	mp11777-1	DTX-incomp_Alyr-B-R738-Map5_reversed	DTX	1	TRUE	1	1	1	1	NA	1	1	1	1	1	0	1	1	1	1	1	1	1	1	1	1	1	1	1	1	0	1	1	1	0	1	1	1	0	1	1	0	0	1	1	1	1
scaffold_1	13517136	13517682	mp119251-1	DXX_Ah_Castric-B-P249.178-Map8	DXX	1	TRUE	1	1	1	NA	1	NA	0	1	1	0	1	NA	NA	0	1	1	0	0	NA	1	0	1	0	0	NA	0	1	0	0	0	0	0	0	0	0	0	0	0	0	1	0	0
scaffold_1	13520161	13520697	mp119260-1	DTX-incomp_AhalGem-B-R1079-Map17	DTX	1	TRUE	0	0	1	1	0	0	0	1	0	1	0	0	1	NA	0	1	0	0	0	0	0	1	0	0	NA	1	0	0	0	1	NA	0	0	0	0	NA	0	0	0	1	0	0
scaffold_1	13520723	13521090	mp119245-1	RSX-incomp_Alyr-B-G222-Map20_reversed	RSX	1	TRUE	0	0	0	0	0	0	0	0	0	NA	NA	0	0	NA	0	0	0	0	0	0	0	1	0	0	NA	1	0	0	0	1	0	1	0	0	0	0	0	0	0	1	0	1
scaffold_1	13521556	13522124	mp119254-1	DTX-incomp_AhalGem-B-G725-Map6	DTX	1	TRUE	1	1	1	1	NA	1	1	0	0	0	0	NA	1	1	1	1	1	NA	NA	1	1	1	NA	0	1	0	NA	0	0	0	1	0	0	0	1	1	1	0	0	1	0	0
scaffold_1	13529747	13530444	mp119301-1	RIX-incomp_Alyr-B-R453-Map7	RIX	1	TRUE	1	0	0	1	NA	NA	0	0	0	0	0	0	1	0	0	1	1	NA	1	1	NA	0	0	0	NA	0	1	0	0	1	1	0	1	0	1	0	0	0	0	1	NA	0
scaffold_1	13530813	13531168	mp119281-1	DTX-incomp_AhalGem-B-R920-Map4	DTX	1	TRUE	0	1	0	1	0	1	0	0	0	0	0	0	0	1	0	0	0	0	0	0	0	0	0	1	1	0	1	0	0	1	0	0	0	0	0	0	0	0	0	0	0	0
scaffold_1	13531161	13531992	mp119281-2	DTX-incomp_AhalGem-B-R920-Map4	DTX	1	TRUE	0	1	0	1	0	1	0	0	0	0	0	0	0	1	0	0	0	0	0	0	0	0	0	1	1	0	1	0	0	1	0	0	0	0	0	0	0	0	0	0	0	0
scaffold_1	13561006	13561326	mp119310-1	RSX-incomp_AhalGem-B-R4071-Map7	RSX	1	TRUE	0	1	1	0	0	0	1	0	0	1	0	0	0	0	0	1	0	0	0	1	NA	NA	0	1	NA	0	0	NA	0	0	0	0	1	0	0	1	0	0	0	1	1	0
scaffold_1	13561326	13561358	mp119243-1	RSX-comp_AhalGem-B-P225.362-Map4_reversed	RSX	1	TRUE	0	1	0	0	0	0	1	0	0	1	0	0	0	0	0	1	0	0	0	0	1	0	0	0	1	0	0	1	0	0	0	0	1	0	0	1	0	0	0	0	1	0
scaffold_1	13561358	13561552	mp119310-2	RSX-incomp_AhalGem-B-R4071-Map7	RSX	1	TRUE	0	NA	0	1	1	0	0	0	1	1	0	1	0	1	1	1	0	0	0	NA	0	1	0	0	0	1	0	1	0	0	1	1	0	1	0	1	0	0	0	0	1	1
scaffold_1	13585189	13585456	mp119276-1	RXX-TRIM_Alyr-B-R2026-Map10	RXX	1	TRUE	0	1	1	0	1	NA	1	0	NA	1	0	0	1	1	1	1	1	NA	1	1	1	NA	1	1	1	1	0	NA	0	0	1	0	1	1	0	1	1	1	1	1	0	NA
scaffold_1	13592679	13592886	mp119258-1	DTX-comp_Ah_Castric-B-P19.332-Map20	DTX	1	TRUE	NA	1	1	1	NA	1	1	0	NA	NA	1	0	1	1	1	0	NA	NA	1	1	1	1	0	1	1	NA	1	NA	1	1	1	0	0	NA	0	NA	1	1	1	0	1	NA
scaffold_1	13600541	13600966	mp119339-1	DHX-incomp_Alyr-B-R1804-Map14	DHX	1	TRUE	1	1	1	1	1	1	1	1	1	1	1	1	1	1	0	0	1	1	0	1	1	0	1	1	1	1	1	1	1	1	1	0	1	1	1	0	1	1	1	1	1	1
scaffold_1	13641890	13646848	mp119322-1	RLX-incomp_Alyr-B-R1737-Map5	RLX	1	TRUE	0	NA	0	0	0	0	1	1	0	1	1	0	1	1	1	0	1	0	0	1	0	1	1	1	0	1	NA	1	0	1	1	1	1	NA	1	0	1	1	NA	0	0	1
scaffold_1	13667800	13668491	mp119304-1	DTX-incomp_AhalGem-B-R301-Map7_reversed	DTX	1	TRUE	1	NA	NA	1	1	NA	NA	1	NA	1	1	NA	NA	1	1	NA	1	0	1	NA	NA	NA	1	NA	NA	1	NA	1	0	NA	NA	1	NA	1	NA	1	1	NA	NA	NA	NA	NA
scaffold_1	13668983	13669593	mp119255-1	DTX-incomp_Alyr-B-G198-Map20	DTX	1	TRUE	1	NA	NA	1	1	NA	NA	0	NA	NA	NA	NA	1	1	1	NA	1	NA	1	1	0	NA	1	NA	NA	NA	0	1	0	1	0	1	1	NA	NA	1	NA	NA	NA	NA	NA	NA
scaffold_1	13669593	13669784	mp119257-2	DXX-MITE_AhalGem-B-G755-Map5	DXX	1	TRUE	1	1	1	1	1	1	1	0	1	1	1	1	1	1	1	1	1	1	1	1	1	1	1	1	1	1	1	1	1	1	1	NA	1	1	1	1	1	1	1	1	1	1
scaffold_1	13670080	13670428	mp119262-1	DTX-incomp_AhalGem-B-P159.402-Map4	DTX	1	TRUE	0	1	0	0	0	0	1	0	0	0	0	0	0	0	1	NA	0	0	0	NA	0	0	0	0	0	0	0	0	0	0	0	0	0	0	0	0	0	0	0	0	0	0
scaffold_1	13696114	13696137	mp37278-1	DMX-incomp-chim_Atha-B-R329-Map4_reversed	DMX	1	TRUE	1	0	1	1	0	0	0	0	1	1	1	1	0	0	0	0	1	0	0	0	0	0	0	1	0	0	1	0	1	1	0	0	0	1	1	1	1	0	0	1	0	0
scaffold_1	13696137	13697414	mp37278-2	DMX-incomp-chim_Atha-B-R329-Map4_reversed	DMX	1	TRUE	NA	0	1	NA	0	0	0	0	NA	1	NA	1	1	0	0	0	1	0	0	0	0	0	0	1	0	0	1	0	1	0	0	0	0	0	0	1	0	0	0	1	0	0
scaffold_1	13716713	13717020	mp37228-1	DHX-incomp_Ah_Castric-B-R4383-Map10	DHX	1	TRUE	1	1	1	1	1	1	1	1	0	1	1	1	0	1	0	1	1	1	1	1	1	0	1	1	1	1	0	1	0	1	1	1	1	1	1	0	1	1	1	0	1	1
scaffold_1	13716985	13717663	mp37228-2	DHX-incomp_Ah_Castric-B-R4383-Map10	DHX	1	TRUE	1	1	0	1	0	1	1	1	0	1	1	1	0	0	0	1	1	1	1	1	1	0	1	0	0	1	0	1	0	1	1	1	1	1	1	0	1	1	1	0	1	1
scaffold_1	13717663	13717713	mp37257-1	DTX-incomp-chim_AhalGem-B-R1588-Map7	DTX	1	TRUE	1	1	1	1	1	1	1	1	1	1	1	1	0	1	1	1	1	1	1	1	1	1	1	1	1	1	1	1	1	1	1	1	1	1	1	1	1	1	1	1	1	1
scaffold_1	13718034	13718385	mp37277-1	RXX-LARD_Atha-B-R1808-Map8_reversed	RXX	1	TRUE	0	0	0	0	0	NA	1	0	0	0	0	0	0	0	0	1	0	0	0	1	0	0	0	1	0	0	0	0	0	0	0	0	0	0	0	0	0	0	0	0	0	0
scaffold_1	13758898	13758976	mp37268-1	DHX-incomp_AhalGem-B-R960-Map12	DHX	1	TRUE	1	1	1	1	1	1	1	1	1	1	1	1	1	1	1	1	1	1	1	1	1	1	1	1	1	1	1	1	1	1	1	1	1	1	1	1	1	1	1	1	1	1
scaffold_1	13766271	13766312	mp37270-1	DHX-incomp_AhalGem-B-R425-Map20_reversed	DHX	1	TRUE	0	NA	0	0	0	1	1	1	1	0	1	0	1	1	1	1	0	1	0	1	1	1	1	0	1	0	0	1	0	0	0	0	1	0	0	0	0	0	0	1	1	1
scaffold_1	13804271	13804515	mp26137-1	DTX-incomp_AhalGem-B-R708-Map13_reversed	DTX	1	TRUE	1	0	0	NA	1	1	1	NA	0	1	1	0	1	1	0	0	1	1	0	0	1	0	1	1	1	1	1	1	0	1	0	1	1	1	NA	1	1	1	1	1	1	0
scaffold_1	13805811	13806647	mp26213-1	RLX-incomp_Alyr-B-R969-Map20_reversed	RLX	1	TRUE	0	NA	0	0	0	0	1	0	0	0	0	0	1	0	0	1	0	0	1	1	0	1	0	0	0	0	0	0	0	0	0	0	0	0	0	0	0	0	1	0	0	0
scaffold_1	13806869	13807834	mp26166-1	RXX-chim_Alyr-B-G1647-Map15_reversed	RXX	1	TRUE	0	1	0	NA	0	1	0	0	0	0	0	0	0	0	0	NA	0	0	0	1	0	0	0	0	0	0	0	0	0	0	0	0	0	0	0	0	0	0	1	0	0	0
scaffold_1	13831586	13831702	mp26198-1	DTX-incomp_Alyr-B-R3266-Map6	DTX	1	TRUE	1	1	0	1	1	1	1	1	0	1	0	0	0	1	0	0	0	1	1	1	1	1	NA	1	1	1	1	1	1	0	0	0	1	0	0	0	1	1	0	1	1	0
scaffold_1	13858893	13858965	mp26170-1	DHX-incomp_Alyr-B-R1088-Map9	DHX	1	TRUE	1	0	1	1	1	1	1	0	1	0	1	1	1	1	0	1	1	1	1	0	1	0	1	1	1	1	1	0	1	0	1	1	1	1	1	1	1	1	1	1	1	1
scaffold_1	13866176	13866224	mp26143-1	RIX-incomp-chim_Alyr-B-R272-Map20	RIX	1	TRUE	1	1	0	1	0	1	1	1	1	1	0	1	1	1	1	1	0	1	1	1	1	1	1	1	1	1	1	1	1	0	1	1	1	0	1	1	1	1	1	1	1	1
scaffold_1	13868927	13869141	mp26210-1	RLX-comp_Alyr-B-R1661-Map7_reversed	RLX	1	TRUE	1	1	1	1	1	1	1	1	1	1	1	1	1	0	1	1	1	1	1	1	1	1	1	1	1	0	1	1	1	1	1	1	1	1	1	1	1	1	1	1	1	1
scaffold_1	13869141	13870022	mp26210-2	RLX-comp_Alyr-B-R1661-Map7_reversed	RLX	1	TRUE	0	0	0	0	0	0	0	1	0	1	0	0	0	0	1	0	0	1	0	1	1	1	0	0	1	0	0	1	0	1	1	0	0	1	1	0	1	0	0	1	0	0
scaffold_1	13885419	13885491	mp26194-2	DXX_AhalGem-B-R4019-Map6	DXX	1	TRUE	1	1	1	1	1	1	1	1	1	1	1	1	1	1	1	1	1	1	1	1	1	1	1	1	1	1	1	1	1	1	1	1	1	1	1	1	1	1	1	1	1	1
scaffold_1	13890097	13891142	mp26185-1	DXX_AhalGem-B-R4961-Map4_reversed	DXX	1	TRUE	1	1	1	1	1	1	1	1	1	1	1	1	1	1	1	1	1	1	1	1	1	1	1	1	1	1	1	1	1	1	1	1	1	1	1	1	1	1	1	1	1	1
scaffold_1	13895493	13895830	mp26132-1	RSX-comp_AhalGem-B-G516-Map4_reversed	RSX	1	TRUE	0	0	0	1	0	1	0	0	0	0	0	0	0	0	0	0	0	0	0	0	0	0	0	0	0	0	0	0	0	0	0	0	0	0	0	0	0	0	0	0	0	0
scaffold_1	13914207	13915296	mp26135-1	DHX-incomp-chim_Alyr-B-P66.7-Map20	DHX	1	TRUE	0	1	0	0	0	0	1	0	0	0	0	0	0	0	0	0	0	0	0	1	0	NA	0	0	0	0	0	0	0	0	0	0	0	0	0	0	0	0	0	0	0	0
scaffold_1	13917329	13917352	mp26165-1	DHX-incomp_AhalGem-B-R3286-Map5	DHX	1	TRUE	0	1	0	1	1	0	1	1	0	0	0	1	0	0	0	0	1	1	1	1	1	0	1	1	1	0	0	1	0	0	1	0	0	0	0	0	1	1	1	0	0	1
scaffold_1	13953901	13954046	mp44493-1	DTX-incomp_Alyr-B-G1727-Map5	DTX	1	TRUE	0	0	0	0	1	0	1	0	0	0	0	0	0	0	0	0	0	0	0	0	0	0	0	0	0	0	0	0	0	0	0	0	0	0	0	0	0	0	0	0	0	0
scaffold_1	13961414	13961537	mp44479-1	DTX-incomp_Alyr-B-R1473-Map11_reversed	DTX	1	TRUE	0	1	1	0	1	0	0	0	0	0	0	0	1	0	0	1	0	0	0	0	0	0	0	0	0	0	0	0	0	0	0	0	0	0	0	0	0	0	0	0	0	0
scaffold_1	13961971	13964181	mp44509-1	RIX-comp_AhalGem-B-R1416-Map8	RIX	1	TRUE	0	0	0	NA	0	NA	0	0	0	NA	0	0	0	0	0	0	0	0	0	0	0	NA	0	0	0	0	NA	0	0	0	0	0	0	0	0	0	0	0	0	0	1	0
scaffold_1	13966806	13967514	mp44488-1	RIX-comp_AhalGem-B-R2352-Map6	RIX	1	TRUE	1	1	1	1	0	1	0	0	0	1	0	1	0	1	1	1	1	1	0	0	0	1	1	1	1	1	0	1	1	0	1	1	1	1	0	1	1	0	1	1	1	1
scaffold_1	13967561	13968199	mp44489-1	RIX-comp_AhalGem-B-R2352-Map6	RIX	1	TRUE	1	0	1	0	0	0	0	0	0	1	1	1	1	0	0	0	0	1	1	0	0	0	1	1	1	1	1	0	0	1	1	1	0	1	0	1	0	0	1	0	1	1
scaffold_1	13970175	13970513	mp44504-1	RIX-incomp_AhalGem-B-R6997-Map4	RIX	1	TRUE	0	1	0	0	1	NA	1	0	0	0	0	0	0	0	1	1	0	0	0	0	1	1	0	0	0	0	0	0	0	0	0	0	0	0	0	0	NA	0	1	NA	0	0
scaffold_1	13977940	13978650	mp44472-2	DHX-incomp_Alyr-B-P40.169-Map20_reversed	DHX	1	TRUE	1	1	1	1	0	1	NA	1	0	1	0	0	1	0	1	1	1	0	1	1	1	1	0	1	0	1	NA	NA	1	1	1	1	1	NA	1	0	NA	0	0	1	1	0
scaffold_1	14018902	14019608	mp52132-1	DXX_Alyr-B-P686.241-Map6_reversed	DXX	1	TRUE	0	0	0	0	0	0	0	0	0	0	0	0	0	0	0	0	0	0	0	0	0	0	0	0	1	0	0	0	0	0	0	0	0	0	1	0	0	0	0	0	0	0
scaffold_1	14019599	14021032	mp52132-2	DXX_Alyr-B-P686.241-Map6_reversed	DXX	1	TRUE	0	0	0	0	0	0	0	0	0	0	0	0	0	0	0	0	0	0	1	0	0	0	0	0	1	0	0	1	0	0	0	0	0	0	1	0	0	0	0	0	0	0
scaffold_1	14025482	14039171	mp52138-1	DXX-chim_Alyr-B-R584-Map20_reversed	DXX	1	TRUE	0	NA	0	1	0	0	1	0	0	0	NA	0	0	NA	NA	NA	0	1	0	1	NA	0	1	0	1	0	0	1	1	0	0	0	NA	0	1	0	0	0	0	0	1	0
scaffold_1	14067492	14070463	mp5761-1	DHX-incomp_Alyr-B-R1804-Map14	DHX	1	TRUE	0	NA	0	1	0	1	NA	0	0	0	0	0	0	1	0	1	0	1	1	NA	1	0	0	0	0	0	0	0	0	1	0	1	0	0	0	0	0	1	0	0	0	0
scaffold_1	14070463	14071134	mp5757-1	DHX-incomp_Alyr-B-R3982-Map5	DHX	1	TRUE	0	1	0	NA	0	NA	NA	NA	0	0	1	0	1	1	1	NA	NA	NA	NA	1	NA	NA	0	0	1	NA	NA	1	0	1	NA	1	0	0	NA	0	0	NA	1	0	NA	1
scaffold_1	14071134	14073665	mp122511-1	DHX-incomp_Alyr-B-R1804-Map14	DHX	1	TRUE	0	NA	0	0	0	0	NA	0	0	0	0	0	0	0	0	NA	0	0	0	0	0	0	0	0	0	0	0	0	0	0	NA	0	0	0	1	0	0	0	0	0	0	1
scaffold_1	14073675	14073994	mp5758-1	DHX-incomp_Alyr-B-R3982-Map5	DHX	1	TRUE	1	1	1	1	1	1	1	0	1	1	1	1	1	1	1	1	1	1	1	1	1	1	1	1	1	1	1	1	1	1	1	1	1	1	1	1	NA	1	1	1	1	1
scaffold_1	14080244	14081597	mp5729-1	DTX-incomp_Alyr-B-R738-Map5_reversed	DTX	1	TRUE	NA	NA	0	1	NA	0	0	1	0	0	0	1	0	0	1	0	0	0	0	0	0	NA	0	0	1	0	0	0	0	NA	1	0	NA	NA	0	0	0	0	0	0	1	0
scaffold_1	14104561	14106053	mp5732-1	DHX-incomp_Alyr-B-P72.132-Map20	DHX	1	TRUE	0	0	NA	0	0	0	0	0	0	NA	1	1	0	0	0	1	0	NA	NA	0	0	0	1	0	NA	0	NA	0	0	0	0	NA	NA	0	NA	0	0	NA	1	0	1	1
scaffold_1	14140011	14140037	mp5747-1	DTX-incomp-chim_AhalGem-B-R3542-Map4	DTX	1	TRUE	1	1	1	1	1	1	1	1	1	1	1	1	1	1	1	1	0	1	1	1	1	1	1	0	1	1	1	1	1	1	1	1	1	1	0	0	1	1	1	1	1	1
scaffold_1	14157030	14157249	mp5724-2	RLX-incomp_AhalGem-B-R1874-Map7_reversed	RLX	1	TRUE	1	1	1	1	1	1	1	1	1	1	1	NA	1	1	1	1	NA	1	1	1	1	1	1	1	1	NA	1	1	1	1	1	NA	NA	1	1	1	1	1	1	1	1	1
scaffold_1	14157249	14157504	mp5756-2	RLX-incomp-chim_Atha-B-R628-Map7	RLX	1	TRUE	1	1	1	1	1	1	1	1	1	1	1	1	1	1	1	1	1	1	1	1	1	1	1	1	1	1	1	1	1	1	1	1	1	1	1	1	1	1	1	1	1	1
scaffold_1	14157528	14157964	mp5756-3	RLX-incomp-chim_Atha-B-R628-Map7	RLX	1	TRUE	1	1	1	1	1	1	1	1	1	1	1	1	1	1	1	1	1	1	NA	1	1	1	1	1	1	1	1	1	1	1	1	1	1	1	1	1	1	1	1	1	1	1
scaffold_1	14157964	14169784	mp5762-1	RYX-incomp-chim_Alyr-B-P65.0-Map16	RYX	1	TRUE	NA	1	0	NA	1	NA	NA	1	0	0	NA	1	NA	0	NA	1	NA	1	1	NA	0	NA	0	1	1	1	1	0	1	1	0	NA	NA	0	0	0	1	0	NA	NA	NA	1
scaffold_1	14169784	14169978	mp5740-1	RLX-incomp_Alyr-B-R1004-Map14_reversed	RLX	1	TRUE	1	1	1	1	1	1	1	1	1	1	1	1	1	1	1	1	1	1	1	1	1	1	1	1	1	1	1	1	1	1	1	1	1	1	1	1	1	1	1	1	1	1
scaffold_1	14171314	14172023	mp5710-1	DXX_Alyr-B-R664-Map14	DXX	1	TRUE	0	0	0	0	0	0	0	0	0	0	0	0	0	0	0	0	0	0	0	0	0	0	0	0	1	0	0	0	0	0	1	0	0	0	0	0	0	0	0	0	0	0
scaffold_1	14172023	14172065	mp5746-1	DTX-incomp-chim_Alyr-B-R2097-Map7_reversed	DTX	1	TRUE	0	0	0	0	0	0	0	0	0	0	0	0	0	0	0	0	0	0	0	0	0	0	0	0	1	0	0	0	0	0	1	0	0	0	0	0	0	0	0	0	0	0
scaffold_1	14204077	14204142	mp5766-1	RLX-incomp_Alyr-B-R4729-Map5	RLX	1	TRUE	1	0	0	0	0	0	1	0	1	0	1	0	0	0	0	0	0	0	0	1	0	0	0	0	0	0	0	0	0	0	0	1	0	0	0	0	0	0	0	0	0	0
scaffold_1	14204622	14209252	mp5679-1	RLX-comp_AhalGem-B-R292-Map6	RLX	1	TRUE	1	1	0	0	1	0	1	0	0	1	1	1	1	1	0	0	1	0	0	1	0	0	1	1	1	1	0	1	1	0	1	1	0	1	1	0	1	1	1	0	0	1
scaffold_1	14209252	14209435	mp5680-1	RLX-comp_Alyr-B-P472.410-Map5	RLX	1	TRUE	1	1	0	0	1	0	1	0	1	1	1	1	1	1	0	0	1	0	0	1	0	0	1	1	1	1	0	1	1	0	1	1	0	1	1	0	1	1	1	0	0	1
scaffold_1	14210967	14212280	mp5730-1	DXX_Alyr-B-P68.708-Map8_reversed	DXX	1	TRUE	1	0	0	0	0	0	1	1	0	0	0	1	0	0	1	0	0	0	1	0	0	0	1	0	1	0	0	0	0	0	1	0	0	1	1	0	0	0	0	1	0	0
scaffold_1	14230023	14230137	mp5681-1	RIX-incomp-chim_Alyr-B-R6149-Map5_reversed	RIX	1	TRUE	1	1	1	1	1	1	1	1	1	1	1	1	1	1	1	1	1	1	1	1	1	1	1	1	1	1	1	1	1	1	1	1	1	1	1	1	1	1	1	1	1	1
scaffold_1	14230137	14230628	mp5675-1	DHX-incomp_Alyr-B-R1007-Map17	DHX	1	TRUE	0	1	0	1	0	NA	NA	1	NA	0	0	1	NA	NA	1	1	1	0	1	NA	1	1	0	NA	NA	1	0	1	0	1	NA	NA	NA	1	0	1	0	1	NA	0	1	0
scaffold_1	14234534	14234993	mp5738-1	RSX-incomp_AhalGem-B-R4071-Map7	RSX	1	TRUE	0	1	1	1	1	1	1	1	1	1	1	0	1	0	1	1	1	1	1	1	1	1	1	1	0	1	0	1	0	1	1	0	1	0	1	0	1	1	1	1	1	0
scaffold_1	14346052	14346346	mp39360-1	DTX-incomp_AhalGem-B-R708-Map13_reversed	DTX	1	TRUE	1	NA	1	1	1	1	NA	1	1	1	1	1	1	1	0	1	1	1	1	1	1	0	1	1	NA	1	1	1	1	0	0	1	1	1	1	0	NA	1	1	1	NA	NA
scaffold_1	14346346	14346465	mp39409-1	RIX-incomp_AhalGem-B-R6646-Map4	RIX	1	TRUE	1	1	1	1	1	1	1	1	1	1	1	1	1	1	1	1	1	1	1	1	1	0	1	1	1	1	1	1	1	1	1	1	1	1	1	1	1	1	1	1	1	1
scaffold_1	14348632	14349191	mp39361-1	DHX-incomp_Atha-B-R239-Map20_reversed	DHX	1	TRUE	NA	NA	NA	1	1	NA	0	NA	1	NA	NA	1	1	1	0	1	1	NA	1	1	0	NA	1	0	NA	0	0	0	0	0	NA	0	0	0	0	0	NA	NA	1	0	0	NA
scaffold_1	14353787	14353957	mp39363-1	RSX-incomp_Alyr-B-R6755-Map5	RSX	1	TRUE	0	0	0	0	1	1	0	1	1	1	1	1	1	1	1	1	0	1	0	0	1	1	1	0	0	1	1	1	0	1	0	1	1	0	1	0	1	1	0	1	NA	0
scaffold_1	14355432	14356082	mp39379-1	RIX-incomp_AhalGem-B-G1688-Map14	RIX	1	TRUE	NA	0	0	0	NA	0	0	NA	0	0	0	0	0	0	0	0	0	0	1	0	1	0	0	0	0	0	0	1	0	0	0	1	0	0	0	0	0	0	0	0	NA	NA
scaffold_1	14357078	14358188	mp39414-1	DTX-incomp_AhalGem-B-R1584-Map4	DTX	1	TRUE	1	0	0	1	1	0	1	1	1	0	1	1	0	0	1	0	1	1	1	0	1	1	0	0	0	1	1	1	0	0	0	1	1	1	0	1	0	0	1	1	1	1
scaffold_1	14388255	14392479	mp39380-1	RIX-comp_AhalGem-B-R3382-Map4	RIX	1	TRUE	0	0	0	0	0	0	0	0	0	NA	0	0	0	0	0	0	0	0	0	0	0	1	0	1	0	0	0	0	0	0	0	0	0	0	0	0	0	0	0	0	0	0
scaffold_1	14392479	14392592	mp39397-1	RIX-comp_Ah_Castric-B-R6009-Map5_reversed	RIX	1	TRUE	0	0	0	0	0	0	0	0	0	1	0	0	0	0	0	0	0	0	0	0	0	1	0	1	0	0	0	0	0	0	0	0	0	0	0	0	0	0	0	0	0	0
scaffold_1	14392797	14393633	mp39396-1	RLX-incomp_AhalGem-B-R1873-Map12_reversed	RLX	1	TRUE	0	1	NA	NA	1	NA	1	NA	1	1	1	1	1	1	1	1	NA	NA	1	1	1	1	1	1	1	1	NA	1	1	1	1	1	1	1	1	NA	NA	1	1	1	1	1
scaffold_1	14405599	14405976	mp39354-1	DTX-incomp-chim_Alyr-B-R1017-Map5_reversed	DTX	1	TRUE	0	0	0	0	0	0	0	0	0	0	1	0	0	0	0	0	1	0	0	1	0	1	0	0	0	0	0	0	0	0	0	1	0	0	0	0	0	0	0	0	0	1
scaffold_1	14406495	14406844	mp39358-1	DTX-incomp-chim_Alyr-B-R6968-Map8	DTX	1	TRUE	1	1	1	1	1	1	NA	1	1	0	0	1	0	0	1	1	1	1	1	1	1	1	1	1	1	1	0	1	1	1	1	1	1	1	1	0	1	1	0	1	1	1
scaffold_1	14441195	14441793	mp118941-1	DTX-incomp-chim_Alyr-B-G1465-Map20_reversed	DTX	1	TRUE	0	0	0	0	0	0	NA	0	0	0	0	0	0	1	0	0	1	0	0	0	0	0	1	0	1	0	0	1	0	0	0	1	0	0	1	0	0	0	0	0	0	1
scaffold_1	14441793	14441957	mp118968-2	DTX-incomp_AhalGem-B-P159.402-Map4	DTX	1	TRUE	0	0	0	0	1	0	1	0	1	0	0	0	0	1	0	0	1	0	0	0	0	0	1	0	1	0	1	1	0	0	0	1	0	1	1	0	0	0	0	0	1	0
scaffold_1	14451487	14459696	mp118963-2	RYX-incomp-chim_Alyr-B-G37-Map20_reversed	RYX	1	TRUE	NA	1	1	NA	NA	NA	1	NA	NA	1	NA	1	NA	NA	NA	1	NA	1	NA	NA	NA	NA	1	1	1	1	NA	NA	NA	1	1	NA	NA	1	NA	NA	NA	1	1	1	NA	1
scaffold_1	14487376	14488512	mp119027-1	RIX-comp_AhalGem-B-R832-Map4	RIX	1	TRUE	0	0	0	0	0	0	1	0	1	0	0	0	0	0	1	0	0	0	0	1	0	1	0	0	0	0	0	0	0	0	0	0	0	1	0	0	0	0	1	1	0	0
scaffold_1	14536356	14536613	mp118970-1	DTX-incomp_AhalGem-B-R708-Map13_reversed	DTX	1	TRUE	0	1	0	NA	0	0	1	0	0	0	1	1	0	0	0	0	0	0	0	1	1	1	0	0	1	0	0	1	1	0	1	1	1	0	0	0	0	1	0	0	1	0
scaffold_1	14561206	14561440	mp119007-1	RIX-incomp_Alyr-B-R8522-Map5_reversed	RIX	1	TRUE	1	0	1	1	1	0	0	1	1	1	0	0	0	0	1	0	0	1	1	1	0	1	1	0	0	1	1	0	1	0	0	1	1	0	1	1	0	1	0	0	1	0
scaffold_1	14561440	14561551	mp118956-1	RLX-comp_AhalGem-B-G1802-Map4	RLX	1	TRUE	1	0	1	1	1	1	1	1	1	1	1	1	1	1	1	0	1	1	1	1	1	1	1	1	1	1	1	1	1	1	1	1	1	1	1	1	1	1	1	1	1	1
scaffold_1	14571409	14571585	mp118932-1	RLX-incomp_AhalGem-B-R1007-Map4	RLX	1	TRUE	0	0	0	0	1	0	0	0	0	0	0	0	0	1	0	0	0	0	1	0	0	1	0	0	0	0	0	1	0	1	0	0	0	0	0	0	0	1	0	0	0	0
scaffold_1	14571585	14575532	mp118952-1	RLX-incomp_AhalGem-B-R1021-Map4	RLX	1	TRUE	0	0	0	0	NA	0	0	0	0	0	0	0	0	1	0	0	0	0	NA	0	0	1	0	0	0	0	0	NA	0	NA	0	0	0	0	0	0	0	1	0	0	0	0
scaffold_1	14582223	14582678	mp119015-1	RIX-incomp_Alyr-B-R788-Map10	RIX	1	TRUE	0	1	0	NA	0	0	0	1	0	0	1	0	0	1	1	1	1	0	0	1	0	1	0	1	1	1	1	1	0	0	0	1	0	1	0	1	0	0	1	1	0	1
scaffold_1	14584506	14584814	mp119005-1	RIX-comp_AhalGem-B-R3629-Map5_reversed	RIX	1	TRUE	1	1	1	1	1	1	1	1	1	1	1	1	1	1	1	1	1	1	1	1	1	1	1	1	1	1	1	1	1	1	1	1	1	1	1	1	1	1	1	1	1	1
scaffold_1	14595452	14595515	mp119012-1	DXX_AhalGem-B-R7763-Map4_reversed	DXX	1	TRUE	1	1	1	1	1	1	1	1	1	1	1	1	1	1	1	1	1	1	1	1	1	1	1	1	1	1	1	1	1	1	1	1	1	1	1	1	1	1	1	1	1	1
scaffold_1	14597857	14598284	mp118987-1	DXX-MITE_Atha-B-P101.155-Map4	DXX	1	TRUE	1	1	1	1	1	1	1	1	1	1	1	1	1	1	0	1	1	1	1	1	0	1	1	1	1	1	1	1	1	1	1	1	1	1	1	0	1	1	1	1	1	1
scaffold_1	14604139	14604501	mp118988-1	RLX-incomp_Ah_Castric-B-R5607-Map4_reversed	RLX	1	TRUE	0	1	0	1	0	0	0	0	0	0	1	0	0	0	1	1	0	1	0	1	1	1	1	1	1	0	0	0	0	0	0	1	0	0	0	0	0	1	1	0	0	0
scaffold_1	14635553	14635777	mp34522-1	DXX-MITE_AhalGem-B-R3868-Map5	DXX	1	TRUE	1	1	1	1	1	1	1	1	1	1	1	1	NA	1	1	NA	1	1	1	NA	1	1	1	1	1	1	1	1	0	0	1	1	1	1	1	1	1	1	1	1	1	1
scaffold_1	14644644	14645234	mp34599-1	RIX-incomp-chim_AhalGem-B-R3314-Map5_reversed	RIX	1	TRUE	1	1	0	NA	0	0	NA	1	0	1	1	NA	0	0	0	1	1	0	NA	NA	0	1	1	1	1	1	0	0	0	1	1	0	1	1	1	0	1	0	1	1	0	1
scaffold_1	14646048	14646302	mp34561-1	DTX-incomp_AhalGem-B-P159.402-Map4	DTX	1	TRUE	0	0	0	0	0	0	0	0	0	1	0	0	1	1	0	0	0	0	0	1	0	0	0	0	0	0	0	0	0	0	0	0	0	0	0	0	0	0	0	0	0	0
scaffold_1	14652897	14653056	mp34557-1	DTX-incomp_Alyr-B-G310-Map20	DTX	1	TRUE	1	1	1	1	1	NA	1	1	1	1	1	1	1	1	1	1	1	1	1	1	1	1	NA	1	1	0	1	1	1	1	1	1	1	1	1	1	1	1	NA	1	1	0
scaffold_1	14658014	14659206	mp34525-1	DHX-incomp_Alyr-B-G177-Map20	DHX	1	TRUE	0	0	0	0	0	1	NA	NA	0	0	0	0	0	0	0	0	0	0	0	0	0	0	0	0	0	0	0	1	0	0	0	0	0	0	0	0	0	0	0	0	0	0
scaffold_1	14666872	14667355	mp34550-1	DXX-MITE_Alyr-B-P639.274-Map5	DXX	1	TRUE	0	0	0	NA	0	0	0	0	0	1	0	0	0	0	0	0	1	0	0	1	0	0	0	0	NA	0	0	NA	1	0	0	0	0	0	0	0	1	0	0	0	0	1
scaffold_1	14689394	14689444	mp34536-1	DHX-incomp_Atha-B-R2278-Map5	DHX	1	TRUE	1	1	1	1	1	1	1	1	0	0	1	1	0	0	1	1	1	1	0	1	1	0	1	0	1	1	1	1	0	0	0	0	0	0	0	0	1	1	0	0	1	1
scaffold_1	14695238	14695353	mp34592-1	DXX_Alyr-B-R5370-Map7	DXX	1	TRUE	1	1	1	1	1	1	1	1	1	1	1	1	1	1	1	NA	1	1	1	1	1	1	1	1	1	1	1	1	1	1	1	1	1	1	1	1	1	1	1	1	1	1
scaffold_1	14696307	14696345	mp34592-2	DXX_Alyr-B-R5370-Map7	DXX	1	TRUE	0	1	0	0	1	1	1	0	1	0	1	1	0	0	1	1	1	1	1	1	1	0	1	1	0	1	0	1	0	1	0	1	1	1	0	1	1	1	1	1	0	0
scaffold_1	14698841	14699280	mp34528-1	DTX-comp_Alyr-B-R338-Map18	DTX	1	TRUE	1	1	0	1	1	1	1	1	1	1	1	1	1	1	1	1	1	1	1	1	1	1	1	1	1	1	1	0	1	1	0	1	1	1	1	1	1	1	1	1	1	1
scaffold_1	14718759	14719122	mp34610-1	DTX-incomp-chim_Alyr-B-R6968-Map8	DTX	1	TRUE	0	1	1	NA	1	1	1	1	1	1	1	1	1	1	1	0	1	0	1	1	1	1	1	1	0	1	0	1	0	1	1	1	0	1	1	1	1	1	1	1	0	1
scaffold_1	14719884	14720082	mp34553-1	RSX-comp_AhalGem-B-G516-Map4_reversed	RSX	1	TRUE	0	0	0	0	0	0	0	0	1	0	0	1	1	0	0	NA	0	0	NA	0	NA	0	1	0	0	0	NA	NA	0	1	0	0	0	0	0	1	NA	0	1	0	0	0
scaffold_1	14720733	14720757	mp34545-1	RIX-incomp_Alyr-B-R1794-Map9	RIX	1	TRUE	0	1	1	1	1	1	1	1	0	1	1	0	1	1	0	1	1	0	1	0	1	1	1	1	1	1	0	1	0	0	1	0	1	0	1	1	1	0	0	0	0	0
scaffold_1	14726228	14726696	mp34551-1	DTX-comp_Alyr-B-P15.735-Map20_reversed	DTX	1	TRUE	1	1	1	0	1	0	1	0	1	0	0	1	1	1	1	1	1	1	1	1	1	0	0	1	0	1	1	1	1	1	1	1	1	1	1	1	1	0	1	1	1	1
scaffold_1	14741031	14741768	mp34578-1	DXX_AhalGem-B-R4600-Map4	DXX	1	TRUE	0	0	1	1	1	1	1	NA	1	1	0	1	0	0	0	0	1	1	1	1	0	1	1	1	0	1	1	1	0	1	0	0	1	0	1	1	1	1	1	1	1	0
scaffold_1	14741763	14741860	mp34578-2	DXX_AhalGem-B-R4600-Map4	DXX	1	TRUE	0	0	1	1	1	1	1	1	1	1	0	1	0	0	0	0	1	1	1	1	0	1	1	1	0	1	1	1	0	1	1	0	1	0	1	1	1	1	1	1	1	0
scaffold_1	14745628	14745793	mp34546-1	RLX-comp_Alyr-B-R3669-Map7_reversed	RLX	1	TRUE	1	1	1	1	1	1	1	1	1	1	1	1	1	1	0	1	1	1	1	1	1	1	1	1	1	1	1	1	1	1	1	1	1	1	1	1	1	1	1	1	1	0
scaffold_1	14746208	14747657	mp34527-1	DHX-incomp_Alyr-B-R3189-Map7	DHX	1	TRUE	0	0	0	0	0	0	0	1	0	0	0	0	1	0	1	1	0	0	0	0	0	0	NA	0	0	0	0	0	0	NA	0	0	1	NA	0	0	1	NA	0	0	0	1
scaffold_1	14747830	14748554	mp34566-1	DTX-incomp_Alyr-B-P58.712-Map6	DTX	1	TRUE	0	NA	0	1	NA	1	0	NA	0	0	1	0	1	1	0	0	0	0	NA	0	NA	0	0	0	1	0	0	1	0	0	1	1	0	0	1	0	0	1	0	0	0	NA
scaffold_1	14748666	14749517	mp34570-1	DTX-incomp_Ah_Castric-B-R318-Map14	DTX	1	TRUE	0	1	1	1	NA	0	1	1	0	0	1	NA	1	1	1	1	0	1	NA	1	1	1	NA	1	1	1	NA	NA	0	1	1	1	1	1	1	1	NA	1	0	1	1	NA
scaffold_1	14751820	14752294	mp34581-2	DXX-MITE_Ah_Castric-B-R1915-Map13	DXX	1	TRUE	1	1	1	NA	NA	1	NA	1	NA	NA	NA	0	NA	NA	NA	NA	1	0	1	1	1	NA	1	1	NA	1	NA	0	1	1	NA	0	NA	1	NA	1	NA	1	NA	NA	1	1
scaffold_1	14752294	14752547	mp34532-1	DHX-incomp_Alyr-B-G59-Map20	DHX	1	TRUE	1	0	1	1	1	1	NA	0	NA	1	1	1	1	1	1	1	NA	0	NA	1	1	1	1	0	1	1	1	0	0	1	1	1	NA	1	1	1	1	1	1	0	1	1
scaffold_1	14752547	14753470	mp34572-1	DXX_Ah_Castric-B-G586-Map10	DXX	1	TRUE	0	0	1	1	1	0	1	0	1	1	1	0	1	1	0	0	1	0	NA	1	0	1	1	0	NA	0	1	NA	0	1	1	NA	NA	NA	1	0	NA	NA	1	0	NA	NA
scaffold_1	14755609	14756049	mp12579-2	RLX-incomp_Alyr-B-R3244-Map8	RLX	1	TRUE	1	1	1	1	1	1	1	1	1	1	0	1	1	1	1	1	0	1	1	1	1	1	1	1	1	1	1	1	1	1	1	1	1	1	0	1	1	1	1	1	0	1
scaffold_1	14760186	14760861	mp12600-1	DXX_Alyr-B-R664-Map14	DXX	1	TRUE	NA	0	1	NA	NA	NA	NA	0	0	NA	0	1	NA	NA	NA	0	NA	1	NA	1	1	0	NA	1	1	0	1	NA	1	NA	1	1	1	1	NA	NA	1	1	1	1	NA	1
scaffold_1	14763136	14763397	mp12637-1	DXX-chim_Alyr-B-R584-Map20_reversed	DXX	1	TRUE	0	NA	1	1	1	0	1	1	1	0	1	1	1	1	NA	0	1	0	1	1	1	0	1	0	1	0	1	1	1	1	1	1	1	1	1	0	0	1	1	1	1	1
scaffold_1	14783550	14783747	mp12566-1	DHX-incomp-chim_AhalGem-B-R622-Map7_reversed	DHX	1	TRUE	1	1	1	1	1	1	NA	1	1	1	1	1	1	1	1	1	1	1	1	1	1	1	1	1	1	1	1	1	1	1	1	1	1	1	1	1	1	1	1	1	1	1
scaffold_1	14785535	14785657	mp12639-2	DXX-MITE_AhalGem-B-P473.168-Map11_reversed	DXX	1	TRUE	0	1	1	1	1	1	1	1	NA	0	1	1	1	1	1	NA	1	1	1	1	1	1	1	1	1	1	1	1	1	1	1	1	1	1	1	1	1	1	1	1	1	1
scaffold_1	14785711	14786129	mp12548-1	RIX-comp_Ah_Castric-B-R2183-Map9_reversed	RIX	1	TRUE	0	0	0	NA	1	NA	NA	NA	NA	0	1	1	NA	1	NA	0	1	1	NA	NA	1	NA	NA	1	NA	1	NA	NA	NA	NA	NA	1	1	1	NA	0	1	NA	1	1	NA	1
scaffold_1	14786129	14786158	mp12565-1	RIX-comp_AhalGem-B-R1902-Map15	RIX	1	TRUE	0	1	1	1	1	1	1	1	1	0	1	1	1	1	1	1	1	1	1	1	1	1	1	1	1	1	1	1	1	1	1	1	1	1	1	1	1	1	1	1	1	1
scaffold_1	14786363	14791843	mp12571-1	RLX-incomp_Alyr-B-R1055-Map8_reversed	RLX	1	TRUE	0	0	1	0	0	0	0	0	0	0	0	0	0	1	0	0	0	0	1	0	0	0	0	1	0	1	0	0	0	1	0	1	0	0	0	0	1	1	0	1	0	0
scaffold_1	14791892	14792132	mp12572-1	RLX-incomp_Alyr-B-R1055-Map8_reversed	RLX	1	TRUE	1	1	1	1	1	1	1	0	1	1	NA	1	1	1	1	0	1	1	1	1	NA	0	1	1	1	1	1	1	1	1	1	NA	1	1	1	1	1	1	1	1	1	1
scaffold_1	14793765	14794325	mp12560-1	RIX-comp_Ah_Castric-B-R4045-Map4	RIX	1	TRUE	1	NA	1	1	1	1	NA	1	NA	NA	1	1	NA	NA	NA	0	1	1	1	NA	1	NA	NA	NA	NA	1	NA	1	1	NA	1	1	1	1	NA	1	1	NA	NA	NA	NA	1
scaffold_1	14802602	14802983	mp12529-1	DXX_AhalGem-B-G95-Map11	DXX	1	TRUE	0	1	1	0	0	0	0	0	0	0	0	1	0	1	0	0	0	0	0	0	1	1	0	1	0	0	1	0	0	0	0	0	0	0	0	0	0	1	0	1	1	0
scaffold_1	14803045	14803400	mp12526-1	DTX-comp_Alyr-B-G267-Map8	DTX	1	TRUE	0	1	0	1	1	1	1	1	1	0	0	0	0	1	0	0	0	0	1	0	0	0	0	1	1	0	1	0	1	0	1	0	0	0	0	0	0	1	0	1	0	0
scaffold_1	14826148	14826216	mp12555-1	DHX-incomp_Alyr-B-R4708-Map7_reversed	DHX	1	TRUE	1	1	0	1	1	1	1	1	0	0	1	1	0	0	1	1	1	0	1	1	0	1	1	0	1	0	0	0	1	1	1	0	1	1	1	0	1	1	1	1	1	1
scaffold_1	14830717	14831713	mp12537-1	DHX-incomp-chim_Alyr-B-P114.614-Map20_reversed	DHX	1	TRUE	1	1	1	NA	1	NA	NA	1	1	1	NA	1	1	1	1	0	1	1	NA	1	NA	NA	0	NA	1	1	1	NA	NA	1	NA	NA	1	1	NA	NA	NA	0	1	0	1	1
scaffold_1	14832538	14832733	mp12627-1	DTX-incomp-chim_Alyr-B-R2097-Map7_reversed	DTX	1	TRUE	1	1	0	1	1	1	1	1	1	1	1	1	1	1	1	1	1	0	1	0	1	1	1	0	1	1	1	1	0	0	0	1	1	1	1	1	1	1	1	1	1	1
scaffold_1	14832711	14833082	mp12627-2	DTX-incomp-chim_Alyr-B-R2097-Map7_reversed	DTX	1	TRUE	1	1	0	1	1	1	1	1	1	1	1	1	0	1	1	1	1	1	1	0	1	1	1	0	1	1	1	1	0	0	0	1	1	1	1	1	1	1	1	1	1	1
scaffold_1	14867626	14867687	mp12558-1	RIX-incomp_AhalGem-B-R6252-Map4	RIX	1	TRUE	0	1	1	0	0	0	1	1	0	0	0	0	0	0	0	0	0	0	0	1	0	1	1	0	0	1	0	0	0	0	1	0	0	1	0	0	0	0	0	0	0	0
scaffold_1	14917136	14917260	mp12595-2	RLX-incomp_AhalGem-B-R2739-Map20_reversed	RLX	1	TRUE	1	1	1	1	1	1	1	1	1	1	1	1	0	1	1	1	1	1	1	1	1	1	1	1	1	1	1	1	1	1	1	1	1	1	1	1	1	1	1	1	1	1
scaffold_1	14924354	14924528	mp12570-1	RLX-incomp_AhalGem-B-R205-Map7_reversed	RLX	1	TRUE	NA	1	1	1	1	1	1	1	1	1	1	1	1	1	1	1	1	1	1	1	1	1	1	1	1	1	1	1	1	1	1	1	1	1	1	1	1	1	1	1	1	1
scaffold_1	14924528	14924555	mp12567-1	RIX-incomp-chim_AhalGem-B-R3314-Map5_reversed	RIX	1	TRUE	1	1	1	1	1	1	1	1	1	1	1	1	1	1	1	1	1	1	1	1	1	1	1	1	1	1	1	1	1	1	1	1	1	1	1	1	1	1	1	1	1	1
scaffold_1	14929136	14929260	mp12625-1	RSX-incomp_Alyr-B-R6755-Map5	RSX	1	TRUE	0	1	1	1	1	1	0	0	1	0	1	1	1	1	0	1	1	1	1	1	0	0	1	1	1	0	0	0	1	0	1	NA	1	1	1	1	1	1	1	1	0	0
scaffold_1	14949288	14949332	mp46549-1	DTX-incomp-chim_AhalGem-B-R3542-Map4	DTX	1	TRUE	1	1	1	1	1	1	1	1	1	1	1	1	0	1	1	1	1	1	1	1	1	1	1	1	1	1	1	1	1	1	1	1	1	0	1	1	1	1	1	1	1	1
scaffold_1	14960229	14960368	mp46591-1	DXX-MITE_Atha-B-P173.91-Map4	DXX	1	TRUE	NA	0	0	0	1	0	0	0	0	1	0	0	0	0	0	0	0	0	0	0	1	0	0	0	1	0	0	0	0	0	0	0	0	1	0	0	1	1	1	0	0	0
scaffold_1	14960368	14961486	mp46570-1	RIX-incomp_Alyr-B-G1811-Map20	RIX	1	TRUE	NA	0	0	0	0	0	0	0	0	1	0	0	0	0	0	0	0	0	0	0	0	0	0	0	1	0	0	0	0	0	0	0	0	1	0	0	1	NA	1	0	0	0
scaffold_1	14964478	14964819	mp46588-1	DXX-MITE_Atha-B-P101.155-Map4	DXX	1	TRUE	1	1	0	1	1	1	1	1	1	1	1	1	1	1	1	1	1	1	1	1	1	1	1	1	1	1	1	1	1	1	1	1	1	1	1	1	1	1	1	1	1	1
scaffold_1	15016323	15016590	mp46560-1	DXX_AhalGem-B-R1693-Map14_reversed	DXX	1	TRUE	1	0	0	1	0	0	0	0	0	0	0	0	0	0	0	0	0	0	0	0	1	0	0	1	NA	0	0	0	1	0	0	0	0	0	0	0	0	0	0	NA	0	0
scaffold_1	15016556	15016973	mp46560-2	DXX_AhalGem-B-R1693-Map14_reversed	DXX	1	TRUE	1	0	0	NA	0	0	0	0	0	0	0	0	0	0	0	0	0	0	0	0	1	0	0	1	NA	0	0	0	NA	0	0	0	0	0	0	0	0	0	0	NA	0	0
scaffold_1	15032811	15033038	mp113680-1	DHX-incomp-chim_AhalGem-B-R622-Map7_reversed	DHX	1	TRUE	0	0	0	0	0	0	0	0	0	1	0	0	0	0	0	0	0	0	0	0	0	0	0	0	0	0	0	0	0	0	0	1	0	0	0	0	0	0	1	0	0	0
scaffold_1	15033971	15034339	mp113664-1	DTX-incomp_Alyr-B-G261-Map20_reversed	DTX	1	TRUE	0	1	1	1	1	0	1	1	1	0	1	1	1	0	1	1	1	1	1	1	1	1	1	1	1	1	0	1	1	0	0	1	1	1	1	1	1	1	0	NA	1	NA
scaffold_1	15040036	15041694	mp113669-1	DHX-incomp_Alyr-B-G1483-Map20_reversed	DHX	1	TRUE	0	1	0	1	0	0	0	0	0	0	0	0	0	0	0	0	0	0	0	0	0	0	0	0	0	0	0	0	0	0	0	0	0	0	0	0	0	0	0	1	0	0
scaffold_1	15064270	15067508	mp18924-1	RIX-comp_Alyr-B-R1046-Map20	RIX	1	TRUE	0	0	0	0	0	0	0	0	0	0	0	0	0	0	0	0	NA	0	0	0	0	NA	0	1	0	0	0	0	0	0	0	NA	0	1	0	1	0	0	0	0	0	0
scaffold_1	15090058	15090103	mp18933-1	DTX-comp_AhalGem-B-G515-Map20	DTX	1	TRUE	1	1	0	1	1	0	1	1	1	1	1	1	1	1	1	1	1	1	1	1	1	1	1	1	1	1	1	1	1	1	1	1	1	1	1	1	1	1	1	0	1	1
scaffold_1	15090723	15090888	mp18964-1	RXX-TRIM_Alyr-B-R2119-Map7	RXX	1	TRUE	1	0	1	1	1	1	1	1	1	1	1	1	1	1	1	1	1	1	1	1	1	1	1	1	1	1	1	1	0	1	1	1	1	1	1	1	1	1	1	0	1	1
scaffold_1	15090888	15091992	mp18910-1	DHX-incomp-chim_Alyr-B-P66.7-Map20	DHX	1	TRUE	0	0	0	0	0	0	1	0	1	0	0	NA	NA	0	0	0	0	0	0	0	0	0	1	0	0	0	0	NA	0	NA	0	0	NA	1	0	0	0	0	0	0	0	0
scaffold_1	15092106	15092495	mp18939-1	RSX-incomp_AhalGem-B-R6056-Map4	RSX	1	TRUE	NA	0	0	0	0	NA	0	0	NA	0	1	0	0	0	0	0	0	1	NA	0	0	0	1	0	0	0	0	1	0	0	0	0	0	0	0	0	0	0	0	0	0	NA
scaffold_1	15092670	15092874	mp18941-1	RLX-incomp_Alyr-B-R1288-Map8	RLX	1	TRUE	1	1	1	1	1	1	1	NA	1	0	1	1	0	1	1	1	1	1	1	1	1	1	1	1	1	1	1	1	1	0	NA	1	1	1	1	1	0	1	1	1	NA	1
scaffold_1	15092874	15104677	mp18929-1	RYX-incomp-chim_Alyr-B-P65.0-Map16	RYX	1	TRUE	0	0	1	NA	NA	0	0	NA	0	0	0	0	0	0	0	0	0	0	0	0	0	0	0	0	NA	0	0	0	0	0	NA	0	NA	NA	0	0	0	0	0	0	NA	0
scaffold_1	15128062	15128795	mp18904-1	DTX-incomp_Alyr-B-P58.712-Map6	DTX	1	TRUE	0	NA	0	0	1	0	NA	0	1	0	1	1	0	0	1	1	NA	0	1	0	0	NA	1	0	0	0	1	1	0	NA	0	0	0	NA	0	0	0	0	1	0	0	0
scaffold_1	15130068	15130274	mp18920-1	RIX-comp_AhalGem-B-R1902-Map15	RIX	1	TRUE	0	0	0	0	0	0	0	0	0	0	0	0	0	0	0	0	0	0	1	0	0	0	0	0	0	0	0	0	0	0	0	1	0	0	0	0	0	0	0	0	0	0
scaffold_1	15135140	15135454	mp18958-1	RSX-comp_AhalGem-B-G516-Map4_reversed	RSX	1	TRUE	0	0	0	0	0	1	0	0	0	0	0	0	0	0	0	0	1	0	1	0	0	0	0	0	0	0	0	1	1	1	1	0	1	0	0	0	0	0	0	0	0	0
scaffold_1	15180424	15180776	mp18952-1	DTX-incomp_Alyr-B-P123.680-Map20	DTX	1	TRUE	1	NA	1	1	1	NA	NA	NA	NA	0	0	1	0	NA	1	1	0	0	1	NA	NA	NA	1	1	NA	1	NA	NA	1	1	0	1	NA	1	1	NA	NA	0	1	1	1	1
scaffold_1	15195125	15195760	mp18980-1	RIX-incomp_AhalGem-B-R1387-Map8	RIX	1	TRUE	1	1	1	1	NA	1	1	1	1	NA	1	1	1	NA	1	1	NA	NA	1	1	1	1	1	1	1	1	0	1	1	NA	1	1	1	NA	1	1	1	1	1	1	1	1
scaffold_1	15205853	15207763	mp18917-1	DHX-incomp_Alyr-B-R1088-Map9	DHX	1	TRUE	0	1	0	NA	0	0	1	0	0	0	0	0	0	0	0	NA	0	0	0	1	0	0	0	0	0	0	0	0	0	0	0	0	0	0	0	0	0	0	1	0	0	0
scaffold_1	15214003	15214933	mp18918-1	DHX-incomp_Alyr-B-R1088-Map9	DHX	1	TRUE	0	NA	0	1	0	0	NA	0	NA	0	0	0	0	0	0	NA	0	0	0	1	0	0	0	0	0	0	0	0	0	0	0	0	0	0	0	0	0	0	NA	0	0	0
scaffold_1	15232346	15232424	mp118759-1	DHX-incomp_Ah_Castric-B-R3660-Map4	DHX	1	TRUE	1	1	1	1	1	0	1	1	NA	1	1	NA	1	1	1	1	1	1	NA	1	1	1	1	1	1	NA	1	1	1	1	1	1	1	1	NA	1	1	1	1	1	0	NA
scaffold_1	15232424	15234066	mp118781-1	DHX-incomp_Alyr-B-R4136-Map5	DHX	1	TRUE	0	NA	NA	1	1	0	NA	0	0	NA	NA	NA	0	0	0	NA	1	1	0	1	0	NA	0	0	0	1	0	1	0	0	NA	1	0	NA	1	0	0	NA	0	1	0	0
scaffold_1	15267797	15267865	mp118746-1	DHX-incomp_Ah_Castric-B-G11-Map20	DHX	1	TRUE	1	0	0	1	0	1	0	0	0	0	0	0	0	0	0	1	0	0	0	0	0	0	0	1	1	0	0	1	0	0	0	0	0	0	0	0	0	0	0	1	0	1
scaffold_1	15268084	15271435	mp118818-1	RLX-comp_Alyr-B-R2732-Map9_reversed	RLX	1	TRUE	1	0	0	1	0	0	0	0	0	0	0	0	0	0	0	1	0	0	0	0	0	0	0	1	1	0	0	1	0	0	0	0	0	0	0	0	0	0	0	1	0	1
scaffold_1	15271412	15273239	mp118818-2	RLX-comp_Alyr-B-R2732-Map9_reversed	RLX	1	TRUE	1	0	0	1	0	0	0	0	0	0	0	0	0	0	0	1	0	0	0	0	0	0	0	1	1	0	0	1	0	0	0	0	0	0	0	0	0	0	0	1	0	1
scaffold_1	15280952	15282334	mp118773-1	DHX-incomp_Alyr-B-R841-Map7_reversed	DHX	1	TRUE	0	1	1	1	0	1	1	1	1	0	0	1	1	1	1	1	1	1	1	1	1	1	1	1	0	1	1	1	0	1	1	1	1	1	1	0	0	1	1	0	0	1
scaffold_1	15282334	15282442	mp118800-1	DHX-incomp-chim_AhalGem-B-R6742-Map4_reversed	DHX	1	TRUE	1	1	1	1	1	1	1	1	1	1	1	1	1	1	1	1	1	1	1	1	1	1	1	1	1	1	1	1	0	1	1	1	1	1	1	1	1	1	1	1	1	1
scaffold_1	15285379	15286294	mp118753-1	DXX_AhalGem-B-P389.233-Map5_reversed	DXX	1	TRUE	1	1	0	0	0	0	0	0	0	0	0	0	0	0	1	1	0	0	0	0	0	1	0	0	0	0	0	0	0	0	0	0	0	0	0	0	0	0	0	0	0	0
scaffold_1	15286294	15286407	mp118788-1	DHX-incomp_Alyr-B-R2599-Map20	DHX	1	TRUE	1	NA	1	1	1	1	1	1	1	1	1	1	1	1	1	1	1	0	1	1	1	1	1	1	1	1	1	1	1	1	1	1	1	1	1	1	1	1	1	1	1	1
scaffold_1	15319156	15320916	mp118870-1	DHX-incomp_Alyr-B-G1438-Map14	DHX	1	TRUE	0	0	NA	0	0	1	NA	1	0	1	NA	1	1	1	0	1	1	NA	1	NA	0	0	NA	NA	0	1	0	1	0	0	0	NA	0	NA	0	0	1	NA	0	0	0	0
scaffold_1	15353714	15353835	mp118820-1	RLX-incomp-chim_Alyr-B-R644-Map9_reversed	RLX	1	TRUE	1	0	1	1	0	1	1	0	0	0	1	0	0	1	0	0	1	1	0	0	1	1	1	0	1	0	1	0	0	0	0	0	0	0	1	1	1	1	0	1	0	0
scaffold_1	15353835	15354159	mp118846-1	DTX-incomp-chim_Alyr-B-R6968-Map8	DTX	1	TRUE	1	0	1	1	0	1	1	0	0	0	1	0	0	1	0	0	1	1	0	0	1	1	1	0	1	0	1	0	0	0	0	0	0	0	1	1	1	1	0	1	0	0
scaffold_1	15356827	15357309	mp118742-1	DXX-MITE_Ah_Castric-B-G282-Map16_reversed	DXX	1	TRUE	0	1	0	1	1	1	1	1	1	1	1	1	1	1	1	1	0	1	1	1	1	1	1	1	1	0	1	0	1	1	1	1	1	0	1	1	0	1	1	1	1	0
scaffold_1	15384006	15384109	mp118817-1	DTX-incomp-chim_Alyr-B-R1017-Map5_reversed	DTX	1	TRUE	1	1	1	1	1	1	1	0	1	1	1	1	1	1	1	1	1	1	1	1	1	1	1	1	1	1	1	1	1	1	1	1	1	1	1	1	1	1	1	1	0	1
scaffold_1	15384901	15385384	mp118782-1	DHX-incomp_Atha-B-R1265-Map6_reversed	DHX	1	TRUE	0	NA	1	1	1	0	1	0	1	1	0	0	0	1	1	1	0	1	1	NA	0	1	0	0	0	1	1	0	0	1	0	0	0	0	0	0	1	0	0	1	1	0
scaffold_1	15416012	15416174	mp118587-1	DTX-incomp_Ah_Castric-B-G237-Map4	DTX	1	TRUE	0	0	0	0	0	1	0	0	0	1	0	0	0	0	0	1	0	0	0	0	0	0	0	0	1	0	1	0	0	0	0	0	0	0	0	0	0	0	0	0	0	1
scaffold_1	15423341	15428265	mp118635-1	RLX-incomp_Alyr-B-R3870-Map6_reversed	RLX	1	TRUE	NA	0	1	0	NA	NA	0	0	1	1	1	1	NA	0	0	1	1	1	0	1	0	0	0	0	0	0	NA	0	NA	0	1	1	1	0	NA	0	0	1	NA	1	0	NA
scaffold_1	15487284	15487486	mp118657-1	DXX-MITE_AhalGem-B-R734-Map5	DXX	1	TRUE	0	0	0	0	0	0	0	1	0	0	0	0	0	0	0	0	0	0	0	0	0	0	0	0	0	0	0	1	0	0	0	0	0	0	0	0	0	0	0	0	1	0
scaffold_1	15487481	15487660	mp118657-2	DXX-MITE_AhalGem-B-R734-Map5	DXX	1	TRUE	0	0	0	0	0	0	0	1	0	0	0	0	0	0	0	0	0	0	0	0	0	0	0	0	0	0	0	1	0	0	0	0	0	0	0	0	0	0	0	0	1	0
scaffold_1	15495858	15496040	mp118703-1	RIX-comp_Alyr-B-R4841-Map6	RIX	1	TRUE	1	0	1	1	1	1	1	1	1	1	1	1	1	1	1	0	1	1	1	0	0	1	1	0	1	1	1	1	1	1	1	1	1	1	1	0	1	1	1	0	1	0
scaffold_1	15496343	15496499	mp118721-1	RSX-comp_AhalGem-B-R9254-Map4	RSX	1	TRUE	1	1	1	1	1	1	1	1	1	1	1	1	0	1	1	0	0	1	1	0	0	1	1	0	1	1	1	1	1	1	1	1	1	1	1	NA	0	1	1	0	1	1
scaffold_1	15510909	15511391	mp118711-1	DTX-incomp_Alyr-B-R2923-Map6_reversed	DTX	1	TRUE	0	1	1	0	0	NA	0	0	0	0	0	NA	1	0	NA	1	1	0	0	NA	0	1	0	1	1	1	0	0	0	1	0	NA	1	1	1	0	1	0	0	0	0	NA
scaffold_1	15511435	15511634	mp118711-2	DTX-incomp_Alyr-B-R2923-Map6_reversed	DTX	1	TRUE	1	1	1	1	NA	NA	1	0	0	0	0	0	1	0	NA	1	0	0	0	1	0	1	NA	1	1	1	0	0	0	1	0	NA	1	1	1	0	1	0	0	0	1	0
scaffold_1	15511646	15511805	mp118711-3	DTX-incomp_Alyr-B-R2923-Map6_reversed	DTX	1	TRUE	1	1	1	0	0	1	0	0	0	0	0	NA	1	0	1	1	1	0	0	1	0	1	1	1	1	1	0	0	0	1	0	0	1	1	1	0	NA	0	0	0	1	1
scaffold_1	15511824	15513744	mp118605-1	DHX-incomp_Alyr-B-R1120-Map6	DHX	1	TRUE	1	NA	1	0	NA	NA	1	0	0	0	0	NA	1	0	1	1	1	0	0	1	0	NA	NA	NA	NA	NA	0	0	0	1	0	1	1	1	NA	0	1	0	0	0	0	0
scaffold_1	15514063	15514098	mp118693-1	DTX-incomp_Alyr-B-R1664-Map6	DTX	1	TRUE	1	1	1	0	1	1	0	0	0	0	0	1	1	0	1	1	1	0	0	1	0	1	1	1	0	1	0	0	0	1	0	1	1	1	0	0	1	0	0	0	0	1
scaffold_1	15531597	15532268	mp118716-2	RLX-incomp_Alyr-B-R180-Map20_reversed	RLX	1	TRUE	1	1	1	1	1	1	1	1	1	1	1	1	1	1	1	1	1	1	1	1	1	1	1	1	1	1	1	1	1	1	1	1	1	1	1	1	1	1	1	1	1	1
scaffold_1	15532268	15532360	mp118667-1	RLX-incomp_Ah_Castric-B-G534-Map7_reversed	RLX	1	TRUE	1	1	1	1	1	1	1	1	1	1	1	1	1	1	1	1	1	1	1	1	1	1	1	1	1	1	1	1	1	1	1	1	1	1	1	1	1	1	1	1	1	1
scaffold_1	15540059	15540237	mp118662-1	DXX-MITE_Ah_Castric-B-R834-Map4	DXX	1	TRUE	0	1	0	1	1	1	1	0	1	0	1	1	1	1	1	1	1	1	1	1	1	1	1	1	1	1	1	0	1	1	1	0	1	1	1	1	1	1	1	0	1	1
scaffold_1	15540237	15540794	mp118663-1	DXX-MITE_Ah_Castric-B-R834-Map4	DXX	1	TRUE	0	1	0	1	1	1	1	0	1	0	0	NA	1	1	1	1	1	0	1	1	1	1	1	1	1	1	1	0	1	1	1	0	1	1	1	1	1	1	NA	0	1	1
scaffold_1	15540809	15540898	mp118593-1	DXX_Alyr-B-P395.285-Map6	DXX	1	TRUE	1	NA	1	1	1	1	1	1	1	1	1	1	1	1	1	1	1	1	1	1	1	1	1	1	1	1	1	NA	1	1	1	1	1	1	1	1	1	1	1	1	1	1
scaffold_1	15544176	15544496	mp118641-1	RLX-incomp-chim_Alyr-B-R644-Map9_reversed	RLX	1	TRUE	1	1	1	0	0	1	0	1	1	0	1	1	1	1	1	1	1	0	1	1	1	1	0	1	1	0	0	1	0	1	1	0	0	1	0	1	1	1	1	1	0	1
scaffold_1	15545633	15545930	mp118620-1	DTX-incomp-chim_AhalGem-B-R3542-Map4	DTX	1	TRUE	0	1	0	0	0	0	0	0	0	0	0	1	0	0	0	1	0	0	0	1	0	0	0	0	0	0	0	0	0	0	0	0	0	0	0	0	0	0	0	0	0	0
scaffold_1	15557592	15558675	mp118590-1	DHX-incomp_Ah_Castric-B-R1227-Map5	DHX	1	TRUE	0	1	0	NA	0	0	0	0	1	1	1	0	1	1	1	NA	1	0	1	0	0	1	0	0	1	1	1	0	0	1	0	0	1	1	1	0	0	1	1	1	1	0
scaffold_1	15568740	15571954	mp118638-1	RLX-comp_AhalGem-B-R1175-Map7_reversed	RLX	1	TRUE	NA	0	1	NA	1	0	0	0	NA	1	1	1	NA	0	1	0	1	0	0	0	0	0	NA	1	1	0	1	0	1	1	1	1	0	1	0	1	1	1	1	0	NA	0
scaffold_1	15571920	15573875	mp118638-2	RLX-comp_AhalGem-B-R1175-Map7_reversed	RLX	1	TRUE	NA	1	1	1	1	1	1	1	NA	1	NA	1	NA	NA	1	0	1	0	1	1	1	0	NA	1	1	1	1	0	1	1	1	1	0	1	NA	1	1	1	1	1	NA	1
scaffold_1	15584330	15584408	mp118639-1	RIX-incomp-chim_Alyr-B-R6149-Map5_reversed	RIX	1	TRUE	1	1	1	1	1	1	0	1	1	1	1	1	1	1	1	1	1	1	1	1	1	1	1	1	1	1	1	1	1	1	1	1	1	1	1	1	1	1	1	1	1	1
scaffold_1	15622363	15623463	mp118449-1	RLX-incomp_Ah_Castric-B-R3585-Map7	RLX	1	TRUE	0	1	1	1	1	1	0	1	1	1	1	1	1	1	1	1	1	1	1	1	1	1	1	1	1	1	1	1	1	1	0	1	1	1	1	1	1	1	1	1	1	1
scaffold_1	15632127	15633965	mp118545-1	DTX-incomp_Alyr-B-R1133-Map11	DTX	1	TRUE	1	NA	1	1	NA	NA	NA	NA	NA	NA	NA	NA	NA	1	NA	NA	1	1	1	NA	1	NA	NA	NA	NA	1	1	NA	1	1	NA	1	1	1	NA	NA	NA	1	1	NA	1	NA
scaffold_1	15638471	15639047	mp118548-1	DTX-incomp_Alyr-B-R1134-Map20_reversed	DTX	1	TRUE	0	1	0	0	1	0	0	0	0	0	0	0	0	0	0	0	0	0	1	0	1	1	0	0	1	0	0	0	0	0	0	0	1	0	1	0	0	0	0	0	1	0
scaffold_1	15639047	15639075	mp118547-1	DTX-comp_Alyr-B-R2370-Map12	DTX	1	TRUE	0	1	0	0	1	0	0	0	0	0	0	0	0	0	0	0	0	0	1	0	0	0	0	0	0	0	0	0	0	0	0	0	1	0	1	0	0	0	0	0	0	0
scaffold_1	15639075	15640643	mp118549-1	DTX-incomp_Alyr-B-R1134-Map20_reversed	DTX	1	TRUE	0	1	0	0	1	0	0	0	0	0	0	0	0	0	0	0	0	0	1	0	1	1	0	0	1	0	0	0	1	0	0	0	1	0	1	0	0	0	0	0	1	0
scaffold_1	15647724	15647841	mp118459-1	DHX-incomp_AhalGem-B-R6391-Map4	DHX	1	TRUE	0	1	0	0	1	0	0	1	1	1	1	0	1	0	0	0	0	0	0	1	0	1	0	0	0	0	1	1	0	0	0	1	1	0	1	0	0	0	1	0	1	0
scaffold_1	15647841	15652171	mp118524-1	RLX-comp_Alyr-B-R4690-Map9	RLX	1	TRUE	0	1	0	0	1	0	0	0	0	1	0	0	NA	0	0	0	0	0	0	1	0	NA	0	0	0	0	0	1	0	0	0	0	0	0	NA	0	0	0	0	0	0	0
scaffold_1	15652171	15652304	mp118461-1	DHX-incomp_AhalGem-B-R6391-Map4	DHX	1	TRUE	0	1	0	0	1	0	0	1	1	1	1	0	1	0	0	0	0	0	0	1	0	1	0	0	0	0	1	1	0	0	0	1	NA	0	NA	0	0	0	1	0	1	0
scaffold_1	15656819	15657161	mp118503-1	DHX-incomp_AhalGem-B-R2064-Map4	DHX	1	TRUE	1	1	NA	1	1	1	1	1	1	1	1	1	1	1	1	1	1	1	1	1	1	1	1	1	1	0	1	1	1	1	1	1	1	1	1	1	0	0	1	1	1	1
scaffold_1	15657161	15657417	mp118505-1	DHX-incomp-chim_AhalGem-B-R710-Map4	DHX	1	TRUE	1	1	NA	1	1	1	0	1	1	1	1	1	1	1	1	NA	1	1	1	1	1	1	1	1	1	1	1	1	1	1	1	1	1	1	1	1	1	1	1	1	1	1
scaffold_1	15692359	15692400	mp118525-1	DHX-comp_Atha-B-R1964-Map9_reversed	DHX	1	TRUE	1	0	0	1	1	1	1	1	1	1	1	1	0	0	0	1	1	1	0	1	1	0	1	1	1	1	1	1	0	1	0	1	1	0	1	1	0	1	1	1	1	1
scaffold_1	15700692	15701168	mp118429-1	DTX-incomp_Atha-B-R1125-Map3	DTX	1	TRUE	NA	1	1	NA	1	1	NA	1	1	1	1	1	1	1	1	NA	NA	1	1	1	NA	NA	1	1	NA	1	1	NA	1	1	1	1	NA	NA	1	NA	NA	1	1	NA	1	1
scaffold_1	15716814	15723291	mp118542-1	RLX-comp_Atha-B-R440-Map16	RLX	1	TRUE	1	0	0	0	0	1	0	1	0	1	1	0	0	0	0	0	1	0	0	0	0	0	1	0	0	0	0	1	0	0	0	0	0	0	0	0	1	0	0	0	0	1
scaffold_1	15732741	15733001	mp118541-1	RLX-incomp-chim_Alyr-B-R644-Map9_reversed	RLX	1	TRUE	0	1	1	NA	1	NA	NA	1	1	1	1	1	NA	1	1	0	1	1	0	0	0	NA	NA	1	1	0	1	NA	0	1	0	1	0	1	0	0	NA	1	1	0	0	1
scaffold_1	15733490	15733539	mp118562-1	DXX-MITE_Atha-B-P244.26-Map4	DXX	1	TRUE	1	1	1	1	1	1	1	1	1	1	1	1	1	1	1	1	1	1	1	1	1	1	1	1	1	1	1	1	1	1	1	1	1	1	1	1	1	1	1	1	1	1
scaffold_1	15739795	15740061	mp118543-2	RLX-incomp-chim_Alyr-B-G162-Map20_reversed	RLX	1	TRUE	0	1	0	0	0	1	1	1	0	1	0	0	0	1	1	0	1	0	0	1	1	1	0	1	0	0	0	1	1	0	1	0	1	1	NA	0	0	0	0	1	1	1
scaffold_1	15740061	15740771	mp122716-1	DHX-incomp_Alyr-B-G126-Map20_reversed	DHX	1	TRUE	0	NA	0	0	0	NA	1	1	0	NA	0	0	0	1	1	0	NA	0	0	NA	1	1	0	1	0	0	0	NA	1	0	NA	0	NA	1	NA	0	0	0	0	1	NA	1
scaffold_1	15770766	15770801	mp118428-1	DXX_AhalGem-B-R2881-Map5	DXX	1	TRUE	0	1	1	1	0	0	1	0	1	1	0	1	1	0	1	1	1	1	1	1	0	1	1	1	1	0	1	1	0	0	1	1	1	1	0	1	1	0	0	1	1	1
scaffold_1	15777648	15778154	mp118486-1	RSX-incomp_AhalGem-B-R6056-Map4	RSX	1	TRUE	1	0	1	0	0	0	0	0	0	0	0	0	0	0	1	0	1	1	1	0	0	0	0	0	0	0	0	0	0	0	0	0	0	0	0	0	1	0	0	0	0	0
scaffold_1	15782209	15783061	mp118530-2	RYX-incomp-chim_Atha-B-P241.29-Map4_reversed	RYX	1	TRUE	1	1	1	NA	0	1	1	NA	NA	1	1	0	1	1	1	1	1	1	1	1	1	1	1	NA	NA	NA	1	1	1	0	1	NA	NA	1	NA	NA	1	1	0	NA	1	0
scaffold_1	15787234	15788070	mp118438-1	DXX-MITE_Alyr-B-P193.627-Map11	DXX	1	TRUE	1	1	1	NA	0	NA	NA	1	0	1	0	0	1	1	1	1	1	0	0	1	1	NA	1	1	NA	0	1	NA	0	1	1	1	NA	NA	1	1	0	0	0	0	1	1
scaffold_1	15805020	15805304	mp118137-1	DHX-incomp_Alyr-B-R1547-Map5	DHX	1	TRUE	1	1	1	1	1	1	1	1	1	1	1	1	1	0	1	1	1	1	1	1	1	1	0	1	1	0	1	1	0	0	1	0	1	1	1	1	1	1	0	1	1	0
scaffold_1	15805304	15806365	mp118143-1	RIX-incomp-chim_Alyr-B-R272-Map20	RIX	1	TRUE	0	0	0	1	0	0	0	0	0	0	0	0	0	0	0	0	0	0	0	0	0	0	0	0	0	0	0	0	0	0	0	0	0	1	1	0	0	0	0	0	1	0
scaffold_1	15806365	15806413	mp118152-1	DHX-incomp_Alyr-B-R912-Map6	DHX	1	TRUE	1	1	1	1	1	1	1	1	1	1	1	1	1	1	1	1	1	1	1	1	1	1	0	1	1	1	1	1	0	1	1	0	1	1	1	1	1	1	0	1	1	1
scaffold_1	15817564	15817907	mp118239-1	RIX-comp_AhalGem-B-R1427-Map4_reversed	RIX	1	TRUE	1	0	0	0	0	0	1	0	1	0	1	1	0	1	0	1	0	1	1	0	0	1	1	0	1	1	1	0	1	1	0	0	1	1	0	0	1	1	1	1	1	0
scaffold_1	15823940	15824210	mp118245-1	RXX-chim_Alyr-B-R7758-Map15	RXX	1	TRUE	0	NA	1	0	1	0	1	0	0	0	0	0	0	0	0	0	0	0	0	0	0	0	0	0	0	0	0	0	0	0	0	0	0	0	0	0	0	0	0	0	0	0
scaffold_1	15830180	15835841	mp118170-3	RYX-incomp-chim_Alyr-B-G37-Map20_reversed	RYX	1	TRUE	0	NA	0	0	1	0	NA	0	0	0	0	0	0	0	0	0	0	0	0	0	0	0	0	0	0	0	0	0	0	0	0	0	0	0	0	0	0	0	0	0	0	0
scaffold_1	15841389	15842733	mp118179-1	DXX_Alyr-B-G1793-Map5	DXX	1	TRUE	0	1	0	0	1	0	1	0	0	1	0	0	1	1	1	1	0	0	0	1	0	1	0	1	1	0	1	0	0	1	1	0	0	0	0	0	1	1	1	0	0	0
scaffold_1	15842733	15842767	mp118179-2	DXX_Alyr-B-G1793-Map5	DXX	1	TRUE	0	1	0	0	1	0	1	0	1	1	0	0	1	1	1	1	0	0	0	1	0	1	0	1	1	0	1	0	0	1	1	0	0	0	0	0	1	1	1	0	0	0
scaffold_1	15852876	15853224	mp118131-1	DTX-incomp_Alyr-B-P59.711-Map20_reversed	DTX	1	TRUE	NA	NA	0	1	NA	1	1	1	0	1	NA	0	1	NA	1	1	NA	NA	NA	1	NA	NA	1	1	NA	NA	NA	1	1	1	1	1	NA	NA	NA	1	1	0	NA	1	1	1
scaffold_1	15860138	15860442	mp118158-1	RLX-incomp_AhalGem-B-R1608-Map20	RLX	1	TRUE	0	1	1	1	1	1	1	1	1	1	1	1	1	1	1	1	1	1	1	1	0	1	0	0	1	1	1	1	1	1	1	1	1	1	1	1	1	1	1	1	1	1
scaffold_1	15860962	15861054	mp118144-1	RLX-incomp_Ah_Castric-B-G745-Map6	RLX	1	TRUE	0	1	0	0	1	0	1	0	1	1	1	1	1	0	0	0	1	0	1	0	0	0	0	0	1	1	1	1	0	0	0	0	0	0	1	0	0	1	0	0	0	1
scaffold_1	15861327	15863813	mp118236-1	RIX-comp_AhalGem-B-R6189-Map6	RIX	1	TRUE	0	1	0	0	0	0	1	0	1	NA	0	0	0	0	0	0	0	0	0	0	0	0	0	0	1	0	NA	NA	0	0	0	0	0	0	1	0	0	1	0	0	0	0
scaffold_1	15870405	15873052	mp118162-1	RLX-incomp_Alyr-B-R4729-Map5	RLX	1	TRUE	1	0	0	1	0	1	1	1	1	0	1	0	0	1	0	1	0	0	0	1	0	1	0	1	1	0	0	1	1	1	1	1	0	0	0	1	0	1	1	1	0	0
scaffold_1	15873776	15874868	mp122595-1	RLX-incomp_Alyr-B-R4729-Map5	RLX	1	TRUE	0	0	0	0	0	1	0	0	0	0	1	0	0	1	0	1	1	0	1	0	1	1	1	0	1	1	1	0	1	1	1	1	1	0	1	1	1	0	0	1	0	0
scaffold_1	15875722	15876087	mp118128-1	RLX-comp_Alyr-B-G216-Map10	RLX	1	TRUE	1	1	1	1	1	NA	1	0	1	1	0	0	1	1	1	NA	1	1	1	NA	1	NA	NA	NA	1	NA	1	0	1	NA	1	0	1	NA	NA	1	NA	NA	NA	NA	NA	0
scaffold_1	15881907	15883415	mp118251-1	RLX-comp_AhalGem-B-G1802-Map4	RLX	1	TRUE	1	NA	0	1	1	0	0	1	1	1	1	1	1	1	NA	1	NA	1	1	1	1	NA	1	0	NA	0	0	NA	0	1	1	1	1	NA	0	0	1	1	0	NA	1	NA
scaffold_1	15883415	15883546	mp118248-1	RLX-comp_Alyr-B-R3838-Map5_reversed	RLX	1	TRUE	0	1	1	1	1	1	0	1	1	1	1	1	1	1	1	1	1	1	1	1	1	1	1	1	NA	1	1	NA	1	1	1	1	1	1	1	1	1	1	0	1	1	1
scaffold_1	15895692	15896873	mp118151-1	RLX-incomp_AhalGem-B-R1790-Map20_reversed	RLX	1	TRUE	1	1	0	0	0	0	0	NA	0	0	0	1	1	0	1	1	NA	1	0	1	1	0	0	0	0	1	0	NA	1	0	1	NA	NA	NA	1	0	NA	1	0	NA	0	1
scaffold_1	15898199	15899214	mp118193-1	RYX-incomp-chim_Alyr-B-G1983-Map8	RYX	1	TRUE	NA	NA	NA	1	1	NA	NA	1	NA	1	NA	1	1	1	NA	NA	NA	NA	1	NA	0	NA	NA	1	0	1	1	1	NA	0	NA	1	1	NA	1	1	1	NA	NA	NA	1	NA
scaffold_1	15905671	15908935	mp118194-2	RYX-incomp-chim_Alyr-B-G1983-Map8	RYX	1	TRUE	1	0	1	1	1	0	0	1	0	0	0	0	0	1	0	0	0	1	0	1	1	0	0	0	0	1	0	1	1	0	1	1	1	1	0	0	1	0	0	0	1	1
scaffold_1	15921556	15921636	mp118247-1	RLX-incomp_Alyr-B-R969-Map20_reversed	RLX	1	TRUE	0	0	0	0	1	0	1	0	0	0	0	1	0	0	0	0	1	1	1	0	1	0	0	0	1	1	0	1	1	0	0	1	0	1	0	0	1	1	0	0	1	1
scaffold_1	15933734	15933763	mp118167-1	RLX-incomp-chim_Alyr-B-R1261-Map16_reversed	RLX	1	TRUE	0	0	0	0	0	0	1	0	0	0	0	0	0	0	0	0	0	0	1	0	0	0	0	0	0	0	0	0	0	0	0	0	0	0	0	0	1	0	0	0	0	0
scaffold_1	15941155	15942456	mp118174-1	DXX_Alyr-B-R325-Map20	DXX	1	TRUE	1	0	0	0	1	0	0	0	0	0	0	0	0	0	0	0	0	0	0	0	0	0	0	0	0	0	0	0	0	0	0	0	0	0	0	0	0	0	0	0	0	0
scaffold_1	15942456	15942492	mp118175-1	DXX_Alyr-B-R1374-Map6	DXX	1	TRUE	1	1	1	1	1	1	1	1	1	1	1	1	1	1	1	1	1	1	1	1	1	1	1	1	1	1	0	1	1	1	0	1	1	1	1	1	1	1	1	1	1	1
scaffold_1	15955951	15956083	mp118263-1	DXX-MITE_Alyr-B-G352-Map10	DXX	1	TRUE	1	1	1	1	1	1	1	1	1	1	1	1	1	1	1	1	1	1	1	1	1	1	1	1	1	1	1	1	1	1	1	1	1	1	1	1	1	1	1	1	1	1
scaffold_1	15965357	15965582	mp118161-1	RLX-incomp-chim_Alyr-B-R644-Map9_reversed	RLX	1	TRUE	0	0	0	1	1	0	0	1	0	0	1	1	0	1	0	0	0	1	1	0	0	0	0	0	0	0	0	1	0	0	0	0	0	0	0	0	0	1	0	0	1	0
scaffold_1	15966648	15966730	mp118253-1	DTX-incomp-chim_Alyr-B-R4309-Map6_reversed	DTX	1	TRUE	1	1	1	1	1	NA	1	1	1	1	1	1	1	1	1	1	1	1	1	1	1	1	1	NA	1	1	1	1	1	NA	1	1	1	1	1	1	1	1	1	1	1	1
scaffold_1	15966730	15967040	mp118176-1	DTX-incomp_Alyr-B-R4603-Map14_reversed	DTX	1	TRUE	1	1	1	0	1	NA	1	0	1	1	NA	1	1	1	1	1	1	1	1	1	1	1	1	NA	1	1	NA	1	0	0	1	0	1	NA	1	0	1	1	1	1	0	0
scaffold_1	15967040	15971635	mp118184-1	RIX-comp_Alyr-B-R3776-Map11	RIX	1	TRUE	0	NA	1	0	1	1	NA	0	1	1	NA	1	NA	1	1	NA	0	1	1	NA	NA	1	1	1	1	NA	1	NA	0	0	0	0	1	1	0	0	1	1	1	0	0	0
scaffold_1	15972613	15972924	mp118234-1	DTX-incomp_Alyr-B-R6792-Map5	DTX	1	TRUE	0	NA	NA	0	1	NA	NA	0	NA	NA	1	1	NA	1	1	NA	1	1	1	NA	1	1	NA	NA	1	NA	NA	0	0	0	0	0	1	1	1	0	NA	1	1	0	0	0
scaffold_1	15975968	15975992	mp118227-1	DTX-incomp_Alyr-B-P259.79-Map12_reversed	DTX	1	TRUE	0	1	1	0	1	0	1	1	1	0	0	1	0	1	1	0	0	1	1	1	0	0	1	0	1	1	1	0	0	0	0	1	1	1	0	0	1	0	1	1	1	0
scaffold_1	15975992	15976508	mp118254-1	DTX-incomp-chim_Alyr-B-R4309-Map6_reversed	DTX	1	TRUE	0	0	1	0	NA	0	0	0	0	0	0	1	0	0	0	0	0	1	0	0	0	0	0	0	1	0	0	0	0	0	0	0	0	0	0	0	0	0	0	0	0	0
scaffold_1	15986112	15986464	mp50793-1	DXX-MITE_Atha-B-P101.155-Map4	DXX	1	TRUE	1	NA	1	0	1	1	0	1	1	0	1	1	1	1	1	1	0	1	1	1	1	1	1	NA	0	1	1	0	1	0	1	0	1	0	1	1	1	1	1	1	1	1
scaffold_1	16006064	16006497	mp50775-1	DTX-incomp_Ah_Castric-B-P90.293-Map20_reversed	DTX	1	TRUE	NA	1	1	NA	1	NA	1	1	NA	NA	1	1	1	1	1	1	1	NA	1	NA	1	NA	1	1	1	1	1	NA	1	1	NA	NA	NA	NA	NA	NA	NA	1	1	1	NA	1
scaffold_1	16023206	16023600	mp50768-1	RIX-incomp_Alyr-B-R808-Map8_reversed	RIX	1	TRUE	0	1	1	1	1	1	1	1	1	1	1	1	1	1	1	1	1	1	1	NA	1	0	1	NA	1	NA	1	NA	1	1	1	1	1	1	1	1	NA	1	1	NA	1	NA
scaffold_1	16024267	16024776	mp50757-1	RIX-incomp_Ah_Castric-B-R491-Map4_reversed	RIX	1	TRUE	1	NA	1	1	1	1	1	1	NA	1	1	1	1	1	1	1	1	1	1	1	NA	1	1	NA	1	1	1	1	1	1	1	1	1	NA	NA	1	1	NA	0	1	1	1
scaffold_1	16040685	16041276	mp50801-2	RLX-incomp_AhalGem-B-R2841-Map5	RLX	1	TRUE	NA	NA	1	1	NA	1	1	1	1	1	1	1	1	1	NA	NA	NA	NA	1	NA	0	NA	1	1	1	1	0	NA	NA	1	NA	1	1	1	1	NA	1	1	1	1	1	NA
scaffold_1	16043927	16045201	mp50803-1	DXX_Atha-B-G1232-Map4	DXX	1	TRUE	0	NA	1	1	NA	NA	1	1	1	1	0	NA	1	0	1	NA	NA	NA	0	NA	NA	NA	0	1	1	1	0	NA	NA	1	NA	1	1	NA	1	NA	1	1	1	1	0	NA
scaffold_1	16048862	16049481	mp50791-1	DXX-MITE_Alyr-B-R1814-Map5	DXX	1	TRUE	1	1	1	1	1	1	1	1	1	1	1	1	1	0	1	1	1	NA	0	0	1	1	1	1	0	1	0	NA	1	0	1	1	1	1	1	1	1	1	1	1	0	1
scaffold_1	16051017	16051997	mp50760-1	DXX_AhalGem-B-R316-Map20_reversed	DXX	1	TRUE	0	NA	NA	1	1	1	0	NA	NA	0	0	0	0	1	1	1	NA	NA	0	NA	NA	0	1	1	1	1	0	1	1	1	NA	1	NA	1	NA	NA	NA	0	0	0	NA	NA
scaffold_1	16055335	16059094	mp50817-1	DXX_Alyr-B-R1179-Map6	DXX	1	TRUE	0	1	0	NA	1	NA	NA	0	NA	0	0	1	0	0	1	NA	1	0	1	0	1	NA	0	NA	0	0	0	NA	NA	0	NA	0	NA	NA	0	1	0	NA	1	NA	NA	1
scaffold_1	16094484	16094563	mp115133-1	DTX-incomp-chim_AhalGem-B-R1588-Map7	DTX	1	TRUE	1	0	1	1	0	1	1	1	1	1	0	0	1	1	1	0	1	1	1	1	0	0	1	0	1	0	1	1	1	1	0	0	1	1	0	0	1	1	1	1	1	1
scaffold_1	16106815	16108030	mp51601-1	DHX-incomp_Alyr-B-R2417-Map11_reversed	DHX	1	TRUE	0	0	0	0	0	0	0	0	0	1	0	0	0	0	0	NA	1	0	0	0	0	0	0	0	1	0	0	NA	0	0	0	0	0	NA	0	0	0	0	0	0	0	0
scaffold_1	16108030	16108864	mp51599-1	DHX-incomp_Alyr-B-P36.169-Map20	DHX	1	TRUE	0	0	0	0	0	0	0	1	0	1	0	0	1	0	0	1	1	0	0	0	0	0	0	0	1	0	0	1	0	0	0	0	0	1	0	0	0	0	0	0	0	0
scaffold_1	16108941	16110090	mp51622-1	DXX_Alyr-B-P21.732-Map14	DXX	1	TRUE	0	0	0	0	0	0	1	0	0	0	0	0	0	0	1	1	0	0	0	0	0	0	0	0	0	0	0	0	0	0	0	0	0	0	0	0	0	0	0	0	0	0
scaffold_1	16110090	16110127	mp51591-1	DTX-incomp-chim_Alyr-B-G1609-Map16	DTX	1	TRUE	0	1	0	1	1	1	1	1	1	1	1	1	1	0	1	1	1	1	1	1	1	1	1	1	1	1	1	1	1	1	1	0	1	1	1	1	1	1	1	1	1	1
scaffold_1	16111646	16111683	mp51572-1	RIX-comp_Alyr-B-R3776-Map11	RIX	1	TRUE	1	1	1	1	1	1	1	1	1	1	1	1	1	1	1	1	0	0	1	1	1	1	1	1	1	0	1	1	1	1	1	1	1	1	0	1	1	0	0	1	1	1
scaffold_1	16129424	16129625	mp51592-1	RSX-incomp_Alyr-B-R6755-Map5	RSX	1	TRUE	0	0	0	0	0	0	0	0	1	0	0	0	0	0	0	0	0	0	0	0	0	0	1	0	0	0	0	0	1	1	0	1	0	0	0	1	0	1	0	0	0	0
scaffold_1	16132864	16133064	mp51593-1	DTX-incomp-chim_AhalGem-B-R3542-Map4	DTX	1	TRUE	0	1	0	0	1	0	0	1	0	0	1	0	1	0	1	0	0	0	0	0	0	1	0	1	1	0	1	0	1	0	0	0	1	0	0	0	0	0	0	0	1	1
scaffold_1	16136756	16137129	mp51611-1	DTX-comp_Alyr-B-G281-Map20_reversed	DTX	1	TRUE	1	1	1	1	1	1	1	1	1	1	1	1	1	1	1	1	1	1	1	1	0	1	1	1	1	1	1	1	1	1	1	1	0	1	1	1	1	1	1	1	1	1
scaffold_1	16164440	16164691	mp51594-1	DTX-incomp-chim_AhalGem-B-R3542-Map4	DTX	1	TRUE	0	1	1	1	1	0	1	1	0	1	1	1	1	1	1	1	1	1	NA	1	1	1	1	0	1	0	1	1	0	1	1	1	0	1	0	0	0	1	1	1	1	0
scaffold_1	16178423	16178916	mp51564-1	DTX-comp_AhalGem-B-P113.431-Map20_reversed	DTX	1	TRUE	1	NA	1	1	NA	NA	1	NA	1	1	1	1	1	1	1	1	1	NA	NA	1	NA	1	1	NA	NA	0	1	NA	1	1	1	1	NA	NA	NA	NA	1	1	1	1	NA	NA
scaffold_1	16178916	16178937	mp51565-1	DTX-incomp_AhalGem-B-R1079-Map17	DTX	1	TRUE	1	1	1	1	1	1	1	1	1	1	1	1	1	1	1	1	1	1	1	1	1	1	1	1	1	0	1	1	1	1	1	1	1	1	1	1	1	1	1	1	1	1
scaffold_1	16191100	16191235	mp118122-1	RIX-incomp_Atha-B-R1221-Map4_reversed	RIX	1	TRUE	1	1	1	1	1	1	1	1	1	1	1	0	1	0	1	1	1	1	1	1	1	1	1	1	1	1	1	1	1	1	1	1	1	1	1	1	1	1	1	1	1	1
scaffold_1	16195926	16195947	mp118036-1	RLX-incomp_Ah_Castric-B-R2982-Map8	RLX	1	TRUE	1	1	1	1	1	1	1	1	1	1	1	1	0	1	1	1	1	1	1	1	1	1	1	1	1	1	1	1	1	1	1	1	1	1	1	1	1	1	0	1	1	1
scaffold_1	16195947	16196045	mp118045-1	RLX-incomp-chim_Atha-B-R628-Map7	RLX	1	TRUE	1	1	1	1	1	1	1	1	1	1	1	1	0	1	1	1	1	1	1	1	1	1	1	1	1	1	1	1	1	1	1	1	1	1	1	1	1	1	0	1	1	1
scaffold_1	16196045	16196423	mp118065-1	RLX-incomp_AhalGem-B-R1874-Map7_reversed	RLX	1	TRUE	1	1	1	1	1	1	1	1	0	1	1	1	0	1	1	1	1	1	1	1	1	1	1	1	1	1	1	1	1	1	1	1	1	1	1	1	1	1	0	1	1	1
scaffold_1	16248256	16249175	mp118066-1	RLX-incomp_AhalGem-B-R1874-Map7_reversed	RLX	1	TRUE	1	0	1	1	1	1	1	1	1	1	1	1	1	0	1	1	1	1	1	1	0	1	1	1	1	1	1	1	1	1	1	0	1	1	1	1	1	1	1	1	1	1
scaffold_1	16249175	16249690	mp118046-3	RLX-incomp-chim_Atha-B-R628-Map7	RLX	1	TRUE	1	0	0	1	1	1	1	1	1	1	1	1	1	1	1	1	0	0	0	1	0	1	1	0	0	0	1	0	1	1	1	0	1	1	1	1	1	1	0	1	0	1
scaffold_1	16249690	16250716	mp118073-1	RLX-incomp_AhalGem-B-R784-Map18	RLX	1	TRUE	1	1	1	1	1	1	1	1	0	1	1	1	1	1	1	1	1	1	1	1	1	1	1	1	1	0	1	1	1	1	1	1	1	1	1	1	1	1	1	1	1	1
scaffold_1	16252990	16253692	mp118092-1	DTX-incomp_AhalGem-B-G972-Map20	DTX	1	TRUE	NA	1	1	1	NA	0	0	0	0	1	0	1	1	1	1	1	1	1	1	1	0	1	1	1	NA	1	0	0	1	0	1	1	1	NA	1	1	NA	1	1	1	1	1
scaffold_1	16299346	16299591	mp118018-1	DTX-incomp_AhalGem-B-P159.402-Map4	DTX	1	TRUE	0	0	0	0	0	1	0	0	0	0	0	0	1	1	1	1	0	0	1	1	0	1	0	0	0	0	1	0	NA	1	0	0	0	0	1	0	0	NA	0	1	0	0
scaffold_1	16306449	16306975	mp118063-1	DXX-MITE_Ah_Castric-B-G323-Map7	DXX	1	TRUE	0	0	1	1	1	0	0	1	1	1	1	1	1	0	0	0	1	1	1	0	0	1	1	0	0	0	0	1	0	0	0	0	1	1	1	0	0	0	1	0	0	1
scaffold_1	16313480	16314221	mp118087-1	RLX-incomp_Alyr-B-G166-Map20_reversed	RLX	1	TRUE	0	0	1	0	1	0	0	0	1	0	0	0	0	0	0	0	0	0	0	0	0	0	0	0	1	1	0	0	0	0	0	1	0	0	0	0	0	1	0	0	1	0
scaffold_1	16314221	16314763	mp118083-1	RLX-incomp-chim_AhalGem-B-R38-Map20	RLX	1	TRUE	0	0	1	0	1	0	0	0	1	0	0	0	0	0	0	0	0	0	0	0	0	0	0	0	1	1	0	0	0	0	0	1	1	0	0	0	0	1	0	0	1	0
scaffold_1	16314776	16314797	mp118087-3	RLX-incomp_Alyr-B-G166-Map20_reversed	RLX	1	TRUE	0	0	1	0	0	0	0	0	1	0	0	0	0	0	0	0	0	0	0	0	0	0	0	0	0	1	0	0	0	0	0	1	0	0	0	0	0	0	0	0	1	0
scaffold_1	16320706	16321609	mp118085-1	RLX-incomp-chim_AhalGem-B-R38-Map20	RLX	1	TRUE	0	0	1	0	1	0	0	0	1	0	0	0	0	0	0	0	0	0	0	0	0	0	0	0	1	1	0	0	0	0	0	1	1	0	0	0	0	1	0	0	1	0
scaffold_1	16321609	16321642	mp118087-5	RLX-incomp_Alyr-B-G166-Map20_reversed	RLX	1	TRUE	0	0	0	0	0	0	0	0	1	0	0	0	0	0	0	0	0	0	0	0	0	0	0	0	0	1	0	0	0	0	0	1	0	0	0	0	0	0	0	0	0	0
scaffold_1	16323782	16324368	mp118123-1	DXX-MITE_AhalGem-B-G755-Map5	DXX	1	TRUE	0	1	0	NA	NA	0	NA	NA	1	NA	1	1	1	1	0	1	0	1	NA	NA	0	NA	1	0	0	0	0	0	0	NA	0	0	NA	0	0	0	1	0	1	0	0	0
scaffold_1	16378127	16378401	mp80461-1	RLX-incomp-chim_Alyr-B-R644-Map9_reversed	RLX	1	TRUE	0	1	1	1	1	1	0	0	1	1	1	1	1	1	1	0	0	1	1	1	1	1	1	1	0	0	1	0	1	1	1	0	1	1	0	1	1	1	1	1	1	1
scaffold_1	16387152	16387223	mp118024-1	DHX-incomp_Atha-B-R1821-Map5	DHX	1	TRUE	1	0	1	1	1	1	0	1	0	NA	1	1	1	0	1	1	1	1	1	0	1	1	NA	1	1	NA	1	0	1	1	1	1	1	1	1	0	1	0	1	NA	1	1
scaffold_1	16399648	16400005	mp117979-1	RIX-comp_AhalGem-B-G1773-Map4_reversed	RIX	1	TRUE	0	1	NA	1	1	1	0	0	NA	1	0	0	0	0	0	1	NA	NA	1	0	0	0	0	1	1	0	NA	0	1	1	NA	NA	NA	0	0	0	NA	1	0	1	0	1
scaffold_1	16409522	16410251	mp117893-1	DTX-incomp-chim_Alyr-B-R1017-Map5_reversed	DTX	1	TRUE	0	0	0	1	0	0	0	0	0	0	0	0	0	0	0	0	0	0	0	0	0	0	0	0	0	0	0	0	0	0	1	0	0	0	0	0	0	0	1	0	0	0
scaffold_1	16421825	16422057	mp117988-1	RLX-incomp_Alyr-B-R1452-Map20_reversed	RLX	1	TRUE	1	1	1	1	1	1	1	1	1	0	0	1	0	1	1	1	1	0	1	1	1	1	1	1	1	NA	1	1	1	1	1	1	1	1	1	1	1	1	0	1	1	1
scaffold_1	16422084	16425978	mp117977-1	RIX-incomp_AhalGem-B-G1688-Map14	RIX	1	TRUE	0	0	0	1	1	0	0	1	1	0	0	1	0	1	1	1	1	0	1	1	0	0	1	1	0	1	0	0	0	1	1	0	1	1	0	0	1	1	0	0	1	0
scaffold_1	16426651	16428401	mp117949-1	DHX-incomp_AhalGem-B-R1585-Map13_reversed	DHX	1	TRUE	1	0	1	1	1	1	1	1	1	1	1	1	1	1	1	1	1	1	1	1	1	1	1	1	1	1	1	0	0	1	1	1	1	1	0	0	1	1	0	1	0	1
scaffold_1	16451031	16451110	mp117972-1	DXX_Alyr-B-G1793-Map5	DXX	1	TRUE	1	1	1	1	1	1	1	1	1	1	1	1	1	1	1	1	1	1	1	1	1	1	1	0	1	1	1	1	1	1	1	1	1	1	1	1	1	1	1	1	1	1
scaffold_1	16463546	16464414	mp117997-2	RLX-comp_Alyr-B-G1917-Map7	RLX	1	TRUE	1	1	0	0	1	1	1	1	1	1	0	1	1	1	0	1	0	1	1	1	1	1	1	1	1	0	1	1	1	1	0	1	0	0	1	1	0	1	1	0	1	1
scaffold_1	16473078	16479454	mp117990-1	RLX-incomp_Alyr-B-G1938-Map6_reversed	RLX	1	TRUE	0	1	0	0	0	0	0	0	0	1	0	0	1	1	0	0	1	1	1	0	0	1	0	0	1	1	0	0	0	1	1	0	0	0	0	1	0	0	1	0	0	0
scaffold_1	16479454	16479909	mp122594-2	RLX-comp_Alyr-B-G1976-Map12	RLX	1	TRUE	1	1	1	1	1	1	1	1	1	1	1	1	1	1	1	1	1	1	1	1	1	1	1	1	1	1	1	1	1	1	1	1	1	1	1	1	1	1	1	1	1	1
scaffold_1	16481759	16482153	mp117894-1	RLX-incomp_AhalGem-B-R2562-Map20	RLX	1	TRUE	1	1	1	1	1	1	1	1	1	1	1	1	1	1	1	1	1	1	1	1	1	1	1	1	1	1	1	1	1	1	1	1	1	1	1	1	1	1	1	0	1	1
scaffold_1	16482153	16483353	mp117883-1	RLX-incomp_Alyr-B-R1004-Map14_reversed	RLX	1	TRUE	1	1	1	1	1	1	1	1	1	1	1	1	1	1	1	1	1	1	1	1	1	1	1	1	1	1	1	1	1	1	1	1	1	1	1	1	1	1	1	0	0	1
scaffold_1	16483353	16483626	mp117894-2	RLX-incomp_AhalGem-B-R2562-Map20	RLX	1	TRUE	1	1	1	1	1	1	1	1	1	1	0	1	1	1	1	1	1	1	1	1	1	1	1	1	1	1	1	1	1	1	1	1	1	0	0	1	1	1	1	0	1	0
scaffold_1	16483600	16485767	mp117894-3	RLX-incomp_AhalGem-B-R2562-Map20	RLX	1	TRUE	1	1	1	1	1	1	1	1	1	1	0	1	1	1	1	1	1	1	0	1	1	1	0	1	0	1	1	0	1	1	1	1	1	0	0	1	1	0	0	1	0	0
scaffold_1	16487648	16488220	mp117931-2	DTX-incomp_Alyr-B-R2236-Map5	DTX	1	TRUE	0	1	0	0	0	1	1	1	0	1	0	0	0	0	1	1	0	0	1	1	0	0	0	1	0	0	0	0	0	0	0	0	0	1	0	0	1	0	0	0	1	0
scaffold_1	16507451	16507488	mp117933-1	DHX-incomp_AhalGem-B-R6391-Map4	DHX	1	TRUE	1	1	1	1	1	1	1	1	1	1	1	1	1	1	1	1	1	1	1	1	1	1	1	1	NA	1	1	0	1	1	0	1	1	1	1	1	1	1	1	1	1	1
scaffold_1	16510715	16512092	mp117936-1	DXX_Alyr-B-G1324-Map20_reversed	DXX	1	TRUE	0	0	0	0	0	0	0	0	0	0	0	0	0	0	0	0	0	0	1	0	0	NA	0	0	0	0	0	0	0	0	0	0	0	0	0	0	0	0	0	0	0	0
scaffold_1	16512748	16513248	mp117861-1	DTX-incomp_Ah_Castric-B-G6-Map20	DTX	1	TRUE	0	0	1	0	0	1	0	0	0	0	0	0	0	0	0	0	0	0	NA	0	0	0	0	0	0	0	1	0	0	0	0	0	0	0	0	1	0	0	0	0	0	0
scaffold_1	16515423	16515488	mp117985-1	DXX_Ah_Castric-B-R1733-Map4	DXX	1	TRUE	1	1	1	1	0	1	1	1	1	1	0	1	1	0	1	1	1	1	1	1	0	1	1	1	1	0	1	1	1	1	1	1	1	1	1	1	1	1	1	1	1	1
scaffold_1	16520783	16520919	mp117911-1	DXX_AhalGem-B-R2881-Map5	DXX	1	TRUE	1	1	1	1	1	1	1	1	1	1	1	0	0	1	1	1	1	0	1	1	1	1	1	1	0	1	0	1	1	1	1	1	1	1	1	1	NA	1	1	1	1	1
scaffold_1	16520919	16522108	mp117948-1	DTX-incomp_AhalGem-B-R1212-Map18_reversed	DTX	1	TRUE	0	1	0	0	0	1	1	0	0	0	0	0	0	0	1	1	0	0	1	1	0	1	0	1	0	0	0	1	1	0	1	0	0	0	0	0	0	0	0	1	0	0
scaffold_1	16522108	16522418	mp117951-1	DXX_Alyr-B-R1374-Map6	DXX	1	TRUE	0	1	0	0	0	1	NA	0	0	0	0	0	0	0	1	1	0	0	1	NA	0	1	0	1	1	0	0	NA	1	1	1	0	0	1	0	0	0	0	0	1	0	1
scaffold_1	16522511	16523832	mp117934-1	DHX-incomp_AhalGem-B-R2787-Map7	DHX	1	TRUE	0	1	NA	NA	1	NA	NA	1	0	1	0	NA	NA	0	1	NA	0	1	1	NA	NA	NA	1	1	1	0	NA	0	0	1	1	1	1	1	0	1	1	NA	0	NA	0	1
scaffold_1	16524028	16524157	mp117878-1	RXX-chim_Alyr-B-G1647-Map15_reversed	RXX	1	TRUE	1	1	1	1	1	1	1	NA	1	0	1	1	1	0	1	1	1	1	1	1	1	NA	1	1	1	1	1	1	1	1	1	1	1	1	0	1	1	1	1	1	1	1
scaffold_1	16566365	16567145	mp117916-1	DXX_Alyr-B-R1150-Map5	DXX	1	TRUE	0	0	0	0	0	0	1	0	0	0	0	0	0	0	1	0	0	0	0	0	0	1	0	0	0	0	0	0	0	0	0	0	0	0	0	0	0	0	0	0	0	0
scaffold_1	16574680	16574978	mp117952-1	RIX-incomp_Atha-B-R780-Map3	RIX	1	TRUE	1	1	1	1	1	1	1	1	1	1	1	NA	1	1	1	1	1	1	1	0	NA	1	1	1	1	1	1	1	1	1	1	1	NA	1	NA	1	NA	1	1	0	1	1
scaffold_1	16585233	16586667	mp84336-1	DHX-incomp_Alyr-B-P41.132-Map19_reversed	DHX	1	TRUE	0	0	0	0	0	1	0	0	0	0	1	0	0	0	0	0	0	0	0	0	0	0	1	0	0	0	0	0	0	0	0	1	0	0	NA	0	0	0	0	0	0	0
scaffold_1	16590326	16590683	mp84344-1	RIX-comp_AhalGem-B-R737-Map20	RIX	1	TRUE	1	1	0	1	1	1	0	0	0	0	1	0	0	0	0	1	1	0	1	1	1	1	1	1	1	0	1	0	0	0	NA	1	0	1	1	0	1	0	0	1	0	1
scaffold_1	16635374	16636584	mp107225-1	DTX-incomp_AhalGem-B-R585-Map6	DTX	1	TRUE	0	NA	0	0	0	0	1	0	0	0	0	0	0	0	1	NA	1	0	0	NA	0	NA	0	0	0	0	0	0	0	0	0	0	0	0	0	0	0	0	0	1	0	0
scaffold_1	16640964	16643047	mp117784-1	DHX-incomp_Alyr-B-R1249-Map7	DHX	1	TRUE	0	0	0	1	NA	NA	NA	0	1	0	NA	NA	NA	0	0	0	0	1	NA	0	0	0	NA	0	NA	0	1	0	1	0	NA	0	0	1	NA	0	0	1	NA	0	NA	0
scaffold_1	16643833	16645509	mp117778-1	DTX-incomp_Alyr-B-G1488-Map6	DTX	1	TRUE	NA	0	0	NA	1	NA	1	0	NA	0	1	1	1	0	0	0	0	NA	0	NA	0	1	1	0	NA	0	NA	1	NA	0	0	0	0	NA	0	0	0	NA	1	0	1	0
scaffold_1	16659294	16659428	mp117845-1	RLX-incomp_Atha-B-R1466-Map3_reversed	RLX	1	TRUE	0	1	1	1	1	1	1	1	0	1	1	0	1	0	1	1	0	0	0	1	0	1	0	0	0	1	0	0	1	0	1	0	1	1	1	0	0	0	0	1	1	1
scaffold_1	16666032	16666289	mp117742-1	DTX-incomp_AhalGem-B-P159.402-Map4	DTX	1	TRUE	0	1	1	0	0	1	1	1	1	0	0	0	0	1	1	1	1	0	NA	NA	1	1	0	1	1	1	1	1	0	1	1	1	1	1	1	0	1	1	0	1	1	1
scaffold_1	16668827	16669263	mp117779-1	XXX-chim_AhalGem-B-R329-Map4_reversed	XXX	1	TRUE	0	0	0	1	0	0	1	0	NA	1	NA	0	0	0	0	0	0	1	NA	1	0	0	0	0	0	0	0	NA	1	0	0	NA	NA	0	0	0	0	0	1	0	1	0
scaffold_1	16675728	16676029	mp117819-1	DTX-incomp-chim_Alyr-B-R6968-Map8	DTX	1	TRUE	1	1	1	1	0	1	0	0	1	0	0	1	1	0	0	1	0	1	1	0	0	0	0	0	1	0	0	1	0	0	1	1	0	1	0	0	0	0	0	0	1	1
scaffold_1	16716318	16716391	mp117837-1	RLX-incomp_AhalGem-B-R73-Map14_reversed	RLX	1	TRUE	0	1	0	0	0	1	1	0	0	0	0	0	0	0	1	1	0	0	0	1	0	1	0	0	0	0	0	0	0	0	0	0	0	0	0	0	0	0	0	0	0	0
scaffold_1	16723617	16724086	mp117730-1	DXX_AhalGem-B-G459-Map20	DXX	1	TRUE	0	1	0	0	1	0	0	0	0	0	0	0	0	1	0	0	0	0	1	1	0	0	0	0	0	0	0	0	0	0	0	1	0	0	0	0	0	0	0	1	1	0
scaffold_1	16757745	16758703	mp117751-1	DTX-incomp_Alyr-B-G804-Map20	DTX	1	TRUE	0	NA	0	0	0	0	0	0	0	0	0	0	0	0	0	0	0	0	0	1	0	0	0	0	0	0	0	0	0	0	0	0	0	0	0	0	0	0	0	0	0	1
scaffold_1	16758989	16759056	mp117842-1	RIX-incomp_Alyr-B-R573-Map20	RIX	1	TRUE	1	0	0	1	1	1	1	1	1	0	1	0	1	0	0	1	1	0	1	0	0	1	1	0	1	1	1	1	1	0	1	1	1	0	0	1	1	1	0	1	1	1
scaffold_1	16767793	16768087	mp117721-1	RSX-comp_Alyr-B-G299-Map14	RSX	1	TRUE	0	NA	0	0	1	1	NA	0	0	0	0	0	1	0	1	1	1	NA	0	0	0	NA	NA	0	0	NA	NA	1	0	0	NA	1	0	0	0	0	0	NA	0	0	1	0
scaffold_1	16772666	16775016	mp117831-3	RLX-incomp_Alyr-B-R354-Map20_reversed	RLX	1	TRUE	0	NA	0	0	1	1	1	0	0	0	0	0	1	0	1	1	1	NA	0	0	0	NA	NA	0	0	NA	1	1	0	0	1	1	0	0	0	0	0	NA	0	0	NA	0
scaffold_1	16779029	16779130	mp117788-1	RSX-incomp_AhalGem-B-R4071-Map7	RSX	1	TRUE	1	1	1	1	1	NA	NA	1	1	1	1	0	NA	1	1	NA	NA	1	1	1	1	NA	1	1	1	NA	1	1	1	0	1	NA	NA	1	1	1	1	NA	1	NA	1	1
scaffold_1	16780956	16781134	mp117766-1	DXX_Alyr-B-R1551-Map16	DXX	1	TRUE	1	1	1	1	1	NA	1	NA	1	1	1	1	1	1	1	1	1	NA	NA	1	1	1	NA	1	1	1	1	NA	1	1	1	NA	1	1	1	0	NA	1	1	1	1	1
scaffold_1	16783845	16783897	mp117844-1	DTX-incomp_Alyr-B-R877-Map7_reversed	DTX	1	TRUE	0	0	0	0	0	0	0	0	1	0	1	0	1	0	0	0	0	0	0	1	0	0	0	0	1	0	0	0	0	0	0	0	0	0	0	0	0	0	0	0	1	0
scaffold_1	16783897	16784062	mp117777-1	DTX-incomp_Alyr-B-R754-Map5	DTX	1	TRUE	0	0	0	0	0	0	0	0	1	0	1	0	1	0	0	0	0	0	0	1	0	0	0	0	0	0	0	0	0	0	0	0	0	0	0	0	0	0	0	0	1	0
scaffold_1	16791411	16791697	mp117796-1	DTX-incomp-chim_AhalGem-B-R3542-Map4	DTX	1	TRUE	0	0	1	0	0	1	NA	0	NA	0	1	0	0	0	0	1	0	0	NA	0	1	0	0	1	1	1	0	0	0	0	0	0	0	1	0	0	0	0	1	0	1	0
scaffold_1	16801916	16802018	mp117781-1	DHX-incomp_AhalGem-B-R3286-Map5	DHX	1	TRUE	1	1	1	1	1	1	1	1	1	1	1	1	1	1	1	1	1	1	1	1	1	0	1	1	1	1	1	1	1	1	1	1	1	1	1	1	1	1	1	0	1	1
scaffold_1	16831336	16838766	mp117830-2	RLX-incomp-chim_Alyr-B-R1261-Map16_reversed	RLX	1	TRUE	0	0	0	NA	0	NA	0	1	0	0	0	0	0	0	0	0	0	0	0	0	0	NA	0	1	1	1	0	1	NA	NA	1	1	0	NA	0	NA	0	1	0	1	0	0
scaffold_1	16847977	16848097	mp120854-1	RXX_Alyr-B-P423.120-Map5	RXX	1	TRUE	1	1	1	1	1	1	1	1	1	1	1	1	1	1	1	1	1	1	1	1	1	1	1	1	1	1	1	1	1	1	1	1	1	1	1	1	1	1	1	1	1	1
scaffold_1	16857505	16857930	mp120860-1	RLX-incomp_Atha-B-R2736-Map3_reversed	RLX	1	TRUE	1	1	1	1	1	1	1	1	1	1	1	0	1	1	1	1	0	1	1	1	0	1	1	1	1	1	1	1	1	1	1	1	1	1	1	1	1	1	1	1	1	1
scaffold_1	16872412	16872561	mp31657-1	DXX-MITE_Atha-B-P101.155-Map4	DXX	1	TRUE	1	1	1	1	1	1	1	1	1	1	1	1	1	1	0	1	1	1	1	1	1	1	1	1	1	1	1	1	1	1	1	1	1	1	1	1	1	1	1	1	1	1
scaffold_1	16873373	16873828	mp31672-1	DHX-incomp_Alyr-B-P36.169-Map20	DHX	1	TRUE	0	1	0	0	0	0	0	0	0	0	0	0	0	1	1	1	0	0	0	NA	0	0	0	NA	0	0	0	0	0	0	0	0	NA	0	0	0	0	0	1	1	0	NA
scaffold_1	16876263	16876325	mp31732-1	DTX-incomp-chim_Alyr-B-R2097-Map7_reversed	DTX	1	TRUE	1	1	1	1	1	1	1	1	1	1	1	1	1	1	1	1	1	1	1	1	1	1	1	1	1	1	1	1	1	1	1	1	1	1	1	1	0	1	1	1	1	1
scaffold_1	16876325	16877781	mp31701-1	DHX-incomp_Ah_Castric-B-R277-Map20_reversed	DHX	1	TRUE	0	0	0	1	0	1	1	NA	0	0	NA	0	0	0	0	0	0	0	0	0	0	0	0	0	0	0	1	0	0	0	0	0	0	0	0	0	0	0	0	0	NA	0
scaffold_1	16880122	16883341	mp31725-1	RLX-incomp_AhalGem-B-R1066-Map11	RLX	1	TRUE	0	1	0	NA	0	0	1	0	0	0	0	0	1	1	1	1	0	0	1	1	1	1	0	0	1	0	1	0	0	0	0	1	1	1	0	0	1	1	0	1	0	0
scaffold_1	16883341	16883774	mp31741-1	RLX-incomp-chim_Atha-B-P113.135-Map3	RLX	1	TRUE	0	NA	0	1	0	0	1	0	0	0	0	0	1	1	1	1	0	0	NA	1	1	1	0	0	NA	0	1	0	0	0	0	0	1	1	0	0	1	1	0	1	0	0
scaffold_1	16883774	16883798	mp31751-1	RLX-incomp_Alyr-B-R1045-Map5_reversed	RLX	1	TRUE	0	1	0	0	0	0	0	0	0	0	0	0	1	1	1	1	0	0	0	0	1	1	0	0	1	0	1	0	0	0	0	0	1	1	0	0	1	1	0	1	0	0
scaffold_1	16883961	16884044	mp31759-1	DTX-incomp-chim_AhalGem-B-R3542-Map4	DTX	1	TRUE	0	1	0	0	0	0	0	0	0	0	0	0	1	1	1	1	0	0	1	1	1	1	0	0	1	0	1	0	0	0	0	1	1	1	0	0	1	0	0	1	0	0
scaffold_1	16884138	16884188	mp31742-1	RLX-incomp-chim_Atha-B-P113.135-Map3	RLX	1	TRUE	0	1	0	1	0	0	1	0	0	0	0	0	1	1	1	1	0	0	1	1	1	1	0	0	1	0	1	0	0	0	0	1	1	1	0	0	1	1	0	1	0	0
scaffold_1	16884188	16884361	mp31726-1	RLX-incomp_AhalGem-B-R1066-Map11	RLX	1	TRUE	0	1	0	NA	0	0	NA	0	0	0	0	0	1	1	1	1	0	0	1	1	1	1	0	0	1	0	1	0	0	0	0	1	1	1	0	0	1	1	0	NA	0	0
scaffold_1	16890356	16890687	mp31678-1	RIX-comp_AhalGem-B-R3629-Map5_reversed	RIX	1	TRUE	1	1	1	1	1	1	1	0	1	1	1	1	0	0	1	1	1	0	1	1	1	1	1	1	1	0	1	1	1	1	1	1	0	1	1	0	1	1	0	1	1	0
scaffold_1	16891916	16892518	mp31733-1	RLX-incomp_AhalGem-B-R4779-Map4_reversed	RLX	1	TRUE	1	1	1	1	1	1	1	NA	1	1	1	1	1	0	1	1	1	1	1	1	1	0	1	1	1	1	1	1	1	0	1	1	1	1	1	1	1	1	0	1	1	0
scaffold_1	16902812	16902887	mp31760-1	RIX-comp_Alyr-B-R1046-Map20	RIX	1	TRUE	1	1	1	1	1	1	0	1	1	1	1	1	1	1	1	1	1	1	1	1	1	1	1	1	1	1	1	1	1	1	1	1	1	1	1	1	1	1	1	1	1	1
scaffold_1	16916530	16916797	mp31696-1	RXX_AhalGem-B-R2252-Map9	RXX	1	TRUE	0	0	0	0	0	0	0	1	0	1	1	0	0	1	1	1	0	1	1	0	1	1	0	0	0	0	0	1	0	1	0	0	0	0	0	0	1	0	1	1	1	1
scaffold_1	16927635	16927672	mp31681-1	DHX-incomp_Ah_Castric-B-R4383-Map10	DHX	1	TRUE	1	1	1	1	1	1	1	1	1	1	1	1	1	1	1	1	1	1	1	1	0	1	1	1	1	1	1	1	1	1	1	1	1	1	1	1	1	1	1	0	1	1
scaffold_1	16927672	16928813	mp31692-1	DHX-incomp_Alyr-B-P40.169-Map20_reversed	DHX	1	TRUE	0	0	0	0	0	0	0	1	1	0	1	0	1	1	0	0	0	1	1	0	0	0	0	0	1	0	1	1	0	1	0	1	0	0	0	0	NA	1	1	0	NA	0
scaffold_1	16928813	16928835	mp31661-1	RSX-incomp-chim_Atha-B-P8.184-Map20_reversed	RSX	1	TRUE	0	1	1	0	0	0	0	1	1	1	1	1	1	1	1	1	1	1	1	1	0	1	1	1	1	1	1	1	0	1	1	1	1	1	1	0	1	1	1	0	1	1
scaffold_1	16929049	16930597	mp31728-1	DXX_AhalGem-B-R819-Map17_reversed	DXX	1	TRUE	0	0	0	0	0	0	0	0	0	0	0	0	0	0	0	1	0	0	0	0	0	0	1	1	1	0	0	0	0	0	0	0	0	0	0	1	0	0	0	0	0	0
scaffold_1	16930593	16932130	mp31728-2	DXX_AhalGem-B-R819-Map17_reversed	DXX	1	TRUE	1	1	1	1	1	0	0	0	0	0	0	0	0	0	0	1	0	0	0	0	1	0	1	1	1	0	0	0	1	1	0	0	0	0	0	1	1	1	0	0	0	0
scaffold_1	16932130	16933843	mp31731-1	DMX-incomp_AhalGem-B-R1682-Map12_reversed	DMX	1	TRUE	0	NA	0	1	1	0	0	0	0	0	0	0	0	0	0	1	0	0	0	0	0	0	NA	1	1	0	0	0	1	0	0	0	0	0	0	NA	NA	1	0	0	0	0
scaffold_1	16933892	16934937	mp31711-1	DTX-incomp_Ah_Castric-B-R1341-Map20_reversed	DTX	1	TRUE	1	1	1	NA	0	0	1	0	0	0	0	0	0	0	0	1	0	0	0	0	1	0	1	0	1	0	0	0	NA	1	0	0	0	0	0	NA	1	1	0	0	0	0
scaffold_1	16956624	16957403	mp31729-1	RIX-incomp_Alyr-B-R788-Map10	RIX	1	TRUE	1	1	1	1	1	1	1	1	1	1	1	1	1	1	1	1	1	1	1	1	1	1	1	1	1	1	1	1	1	1	1	1	1	1	1	1	1	1	1	1	1	1
scaffold_1	16959628	16960400	mp31664-1	DXX-MITE_Alyr-B-P236.595-Map16	DXX	1	TRUE	1	1	0	NA	NA	1	NA	1	1	0	0	0	0	0	1	NA	1	0	0	1	0	1	0	1	1	1	0	0	0	0	0	1	1	0	1	1	0	1	0	1	0	1
scaffold_1	16998636	16998893	mp117461-1	RIX-incomp_Alyr-B-R8522-Map5_reversed	RIX	1	TRUE	1	1	1	1	1	1	1	1	1	1	1	1	1	1	1	1	1	1	1	1	1	1	1	1	1	1	1	1	1	1	1	1	1	1	0	1	0	1	1	1	1	1
scaffold_1	16999266	16999955	mp117492-1	DXX_AhalGem-B-R1693-Map14_reversed	DXX	1	TRUE	0	1	0	0	0	0	1	0	1	0	0	0	0	0	0	NA	0	1	NA	1	0	0	NA	0	0	0	0	0	0	0	0	0	0	0	0	0	NA	0	0	0	1	0
scaffold_1	17033716	17035152	mp117462-1	DHX-incomp_Alyr-B-P41.132-Map19_reversed	DHX	1	TRUE	0	NA	0	0	0	0	0	NA	0	0	0	0	1	0	0	NA	0	0	1	0	NA	0	1	1	0	0	1	0	1	0	0	0	0	0	0	NA	0	1	1	0	0	0
scaffold_1	17036749	17037045	mp117482-1	RXX-TRIM_Ah_Castric-B-G20-Map6	RXX	1	TRUE	0	1	0	1	0	NA	1	1	0	0	1	0	1	1	1	1	0	1	1	1	1	1	0	1	NA	1	1	0	0	1	1	1	NA	1	1	0	1	0	1	1	NA	0
scaffold_1	17037309	17038174	mp117363-1	DTX-comp_Alyr-B-R1493-Map5	DTX	1	TRUE	0	0	0	0	0	0	0	0	0	0	0	0	0	0	0	0	0	0	0	0	0	0	0	0	0	1	1	0	0	0	0	0	0	1	0	0	0	0	0	0	0	0
scaffold_1	17040406	17040480	mp117373-1	RIX-comp_Alyr-B-R825-Map6_reversed	RIX	1	TRUE	0	1	0	0	0	0	1	0	1	0	0	0	0	1	0	1	0	1	0	0	0	1	1	0	1	0	0	1	0	1	0	0	0	0	0	0	0	1	0	0	0	0
scaffold_1	17053444	17053499	mp117409-1	DTX-incomp_Alyr-B-R2864-Map7	DTX	1	TRUE	1	1	1	1	1	1	1	1	1	1	1	1	1	1	1	1	0	1	1	1	1	1	1	1	1	1	1	1	1	1	1	1	1	1	1	1	1	1	1	1	1	1
scaffold_1	17059133	17059609	mp117407-1	RIX-comp_AhalGem-B-G1773-Map4_reversed	RIX	1	TRUE	0	0	0	0	0	0	0	0	1	0	0	0	0	NA	0	1	0	0	0	NA	0	0	0	NA	0	0	0	0	0	0	1	0	0	0	0	0	0	1	0	1	0	1
scaffold_1	17060853	17061048	mp117377-1	RIX-incomp-chim_Alyr-B-R272-Map20	RIX	1	TRUE	0	1	0	1	1	0	1	0	1	0	0	0	0	1	1	1	0	1	0	1	0	1	0	1	1	0	0	1	0	0	1	0	0	1	0	0	1	1	0	1	0	0
scaffold_1	17061048	17061722	mp117365-1	DXX_Ah_Castric-B-G586-Map10	DXX	1	TRUE	0	1	0	1	1	0	1	0	1	0	0	0	0	0	1	1	0	1	0	1	0	1	0	1	1	0	0	0	0	0	1	0	0	1	0	0	0	0	0	1	0	0
scaffold_1	17061863	17063113	mp117378-1	RIX-incomp-chim_Alyr-B-R272-Map20	RIX	1	TRUE	0	0	0	1	0	0	1	0	0	0	0	0	0	0	0	1	0	1	0	0	0	0	0	1	1	0	0	0	0	0	0	0	0	0	0	0	0	0	0	1	0	0
scaffold_1	17067878	17068177	mp117456-1	RSX-comp_AhalGem-B-G516-Map4_reversed	RSX	1	TRUE	1	1	1	1	0	1	NA	NA	0	NA	0	NA	1	NA	1	NA	NA	1	NA	1	1	1	1	1	NA	NA	NA	NA	1	1	0	NA	NA	1	1	1	0	1	1	1	NA	1
scaffold_1	17092671	17094241	mp117507-1	DXX_AhalGem-B-P377.88-Map8_reversed	DXX	1	TRUE	0	0	1	0	0	0	0	0	0	0	0	0	0	0	0	0	0	0	0	1	0	0	0	0	0	0	0	0	1	0	1	0	0	0	0	0	1	1	0	1	0	0
scaffold_1	17105836	17108281	mp117478-2	RYX-incomp-chim_Atha-B-P241.29-Map4_reversed	RYX	1	TRUE	NA	1	1	1	NA	1	NA	0	NA	NA	NA	1	1	NA	1	1	NA	NA	1	1	1	NA	NA	1	NA	NA	NA	0	1	1	1	NA	1	NA	NA	NA	NA	1	1	NA	NA	0
scaffold_1	17126170	17126349	mp117432-1	RLX-comp_Alyr-B-R895-Map20	RLX	1	TRUE	0	0	0	1	0	1	0	0	0	0	1	0	1	0	0	0	0	0	0	0	0	0	0	0	0	0	0	1	0	0	0	1	0	0	0	1	1	0	0	0	1	0
scaffold_1	17126373	17137095	mp117432-2	RLX-comp_Alyr-B-R895-Map20	RLX	1	TRUE	0	0	0	1	0	NA	0	0	0	0	NA	0	0	0	0	0	0	0	0	0	0	0	0	0	0	0	0	NA	0	0	0	NA	0	0	0	1	NA	0	0	0	1	0
scaffold_1	17137095	17137187	mp117460-1	RLX-incomp_Ah_Castric-B-R6562-Map4_reversed	RLX	1	TRUE	1	1	1	1	1	1	1	1	1	1	1	1	1	1	1	1	1	1	1	1	1	1	1	1	1	1	1	1	1	1	1	1	1	1	1	1	1	1	1	1	1	1
scaffold_1	17140780	17140812	mp117418-1	RLX-incomp_Alyr-B-R1302-Map15_reversed	RLX	1	TRUE	0	1	0	0	0	0	1	0	0	0	0	0	0	0	0	0	0	0	0	1	0	1	0	0	0	0	0	0	0	0	0	0	0	0	0	0	0	0	0	0	0	0
scaffold_1	17153734	17154052	mp117420-2	RIX-comp_AhalGem-B-R1792-Map4	RIX	1	TRUE	0	0	1	1	1	1	0	1	0	0	0	0	0	0	0	0	1	0	0	0	0	0	0	0	1	0	0	NA	0	0	0	1	0	0	0	1	0	0	0	0	0	0
scaffold_1	17154052	17158869	mp117408-1	RIX-comp_Ah_Castric-B-R5705-Map4_reversed	RIX	1	TRUE	0	0	NA	1	1	1	0	1	0	0	0	0	0	0	0	0	1	0	0	0	0	0	0	0	1	0	0	1	0	0	0	1	0	0	0	1	0	0	0	0	0	0
scaffold_1	17158869	17158937	mp117506-1	RIX-incomp_AhalGem-B-R3174-Map4_reversed	RIX	1	TRUE	0	0	1	1	1	1	0	1	0	0	0	0	0	0	0	0	1	0	0	0	0	0	0	0	1	0	0	1	0	0	0	1	0	0	0	1	0	0	0	0	0	0
scaffold_1	17163313	17164166	mp117364-1	DHX-incomp-chim_Alyr-B-P13.169-Map20	DHX	1	TRUE	1	1	1	1	1	NA	1	1	1	1	1	1	1	0	1	1	1	1	0	1	0	1	1	0	NA	1	NA	1	1	1	1	1	1	1	1	1	NA	1	1	1	1	1
scaffold_1	17205763	17206138	mp15911-1	DHX-incomp_AhalGem-B-G1644-Map4	DHX	1	TRUE	1	1	1	1	1	NA	1	0	1	0	1	NA	1	1	0	1	1	1	NA	0	1	1	1	NA	NA	1	0	1	1	1	0	1	NA	1	1	1	1	1	1	1	NA	1
scaffold_1	17206138	17206318	mp15907-2	DHX-incomp_Atha-B-R964-Map6	DHX	1	TRUE	1	1	1	1	1	NA	1	0	1	NA	1	1	1	1	0	1	1	1	1	NA	1	1	1	1	1	NA	NA	1	1	1	1	NA	NA	1	1	1	1	1	1	1	1	1
scaffold_1	17211902	17213545	mp15910-1	DHX-incomp_Alyr-B-G1483-Map20_reversed	DHX	1	TRUE	0	1	NA	NA	NA	0	0	1	1	0	0	1	0	0	0	1	0	NA	NA	NA	0	0	0	0	0	0	0	1	0	0	0	0	NA	0	0	0	0	0	0	0	NA	1
scaffold_1	17266306	17266558	mp5495-1	DTX-incomp_AhalGem-B-R663-Map7	DTX	1	TRUE	1	1	1	1	1	1	1	1	1	1	1	1	1	1	1	1	1	1	1	1	1	1	1	1	1	1	1	NA	1	1	1	1	1	0	1	1	1	1	1	1	NA	NA
scaffold_1	17266543	17267512	mp5495-2	DTX-incomp_AhalGem-B-R663-Map7	DTX	1	TRUE	1	1	1	1	1	NA	NA	NA	1	1	1	1	1	0	1	1	1	NA	NA	1	1	1	1	NA	1	1	NA	NA	1	1	1	NA	NA	0	1	1	1	1	1	1	NA	NA
scaffold_1	17270884	17276103	mp5436-1	RIX-comp_Alyr-B-R2756-Map5	RIX	1	TRUE	0	1	1	0	1	1	1	NA	1	1	0	1	0	1	1	1	1	1	1	1	1	1	1	0	1	1	1	1	1	1	0	1	0	1	0	0	0	1	1	1	0	1
scaffold_1	17276172	17276288	mp5436-2	RIX-comp_Alyr-B-R2756-Map5	RIX	1	TRUE	1	1	1	1	1	1	1	1	1	1	1	1	1	1	1	1	1	1	1	1	1	1	1	1	1	1	1	1	1	1	1	1	1	1	1	1	1	1	1	1	1	1
scaffold_1	17281718	17281739	mp5439-1	RIX-incomp-chim_Alyr-B-R6149-Map5_reversed	RIX	1	TRUE	1	1	1	1	1	1	1	1	1	1	1	1	1	1	1	1	1	1	1	1	1	1	0	1	1	1	1	1	1	1	1	1	1	1	1	1	1	1	1	1	1	1
scaffold_1	17284867	17284907	mp5489-1	RIX-comp_AhalGem-B-R1902-Map15	RIX	1	TRUE	1	1	1	1	1	1	1	0	1	1	1	1	1	1	1	1	1	0	1	1	0	1	0	1	1	1	1	1	1	1	1	0	1	1	0	1	1	1	1	1	1	1
scaffold_1	17284907	17285272	mp5490-1	RIX-incomp_AhalGem-B-G1688-Map14	RIX	1	TRUE	1	0	0	1	0	1	0	0	0	1	0	1	0	0	0	0	0	0	1	0	0	0	0	1	0	1	1	0	0	0	1	0	1	1	0	1	0	0	0	0	0	0
scaffold_1	17293986	17294392	mp5471-1	DTX-incomp_Ah_Castric-B-R757-Map5	DTX	1	TRUE	1	0	0	0	0	1	0	0	0	1	1	0	1	0	0	0	0	1	1	0	0	0	1	0	0	0	0	0	0	0	0	1	1	0	0	0	1	1	0	0	1	1
scaffold_1	17294392	17295538	mp5471-2	DTX-incomp_Ah_Castric-B-R757-Map5	DTX	1	TRUE	0	0	0	0	0	0	0	0	0	0	1	0	1	0	0	0	0	0	0	0	0	0	1	0	0	0	0	0	0	0	0	1	1	0	0	0	0	0	0	0	0	1
scaffold_1	17295530	17295658	mp5471-3	DTX-incomp_Ah_Castric-B-R757-Map5	DTX	1	TRUE	1	0	0	0	0	1	0	0	0	1	1	0	1	0	0	0	0	1	1	0	0	0	1	0	0	0	0	0	0	0	0	1	1	0	0	0	1	1	0	0	1	1
scaffold_1	17296084	17296223	mp5492-1	RSX-comp_AhalGem-B-R9254-Map4	RSX	1	TRUE	1	0	0	0	0	1	0	0	0	1	1	0	1	0	0	0	0	1	1	0	0	0	1	0	0	0	0	0	0	0	0	1	1	0	0	0	1	1	0	0	1	NA
scaffold_1	17296223	17296303	mp5482-1	RSX-comp-chim_Ah_Castric-B-R4897-Map4	RSX	1	TRUE	1	0	0	0	0	1	0	0	0	1	1	0	1	0	0	0	0	1	1	0	0	0	1	0	0	0	0	0	0	0	0	1	1	0	0	0	1	1	0	0	1	1
scaffold_1	17296303	17297137	mp5492-2	RSX-comp_AhalGem-B-R9254-Map4	RSX	1	TRUE	NA	0	0	0	0	1	0	0	0	NA	NA	0	1	0	0	0	0	NA	1	0	0	0	1	0	0	0	0	0	0	0	0	1	NA	0	0	0	1	1	0	0	NA	1
scaffold_1	17297137	17297905	mp5510-1	DXX-MITE_Alyr-B-R1328-Map7	DXX	1	TRUE	NA	0	0	0	0	1	0	0	0	NA	NA	0	1	0	0	0	0	1	1	0	0	0	1	0	0	0	0	0	0	0	0	1	NA	0	0	0	0	0	0	0	1	0
scaffold_1	17297905	17309720	mp5453-1	RLX-comp_Alyr-B-G99-Map20_reversed	RLX	1	TRUE	NA	0	0	0	0	NA	0	0	0	NA	1	0	1	0	0	0	0	NA	NA	0	0	0	1	0	0	0	0	0	0	0	0	1	NA	0	0	0	1	1	0	0	NA	NA
scaffold_1	17309720	17310110	mp5511-1	DXX-MITE_Alyr-B-R1328-Map7	DXX	1	TRUE	NA	0	0	0	0	1	0	0	0	NA	1	0	1	0	0	0	0	0	1	0	0	0	1	0	0	0	0	0	0	0	0	NA	NA	0	0	0	1	1	0	0	1	1
scaffold_1	17321999	17329743	mp5500-1	RXX_Alyr-B-P423.120-Map5	RXX	1	TRUE	0	1	0	NA	0	NA	NA	0	0	0	0	0	0	0	NA	0	NA	0	0	0	0	0	0	1	1	0	0	1	0	0	0	0	0	0	0	NA	0	0	0	NA	0	0
scaffold_1	17342952	17343356	mp5502-1	DXX-MITE_Atha-B-P101.155-Map4	DXX	1	TRUE	0	0	0	0	0	1	0	0	0	0	0	1	0	1	0	0	0	0	0	0	0	0	0	0	0	0	0	0	0	0	1	0	1	0	0	0	1	1	0	0	0	1
scaffold_1	17354503	17355085	mp5456-1	DTX-comp_Alyr-B-G444-Map20_reversed	DTX	1	TRUE	1	1	0	1	0	1	1	1	1	1	0	NA	NA	0	1	1	1	0	NA	0	NA	1	1	1	NA	1	NA	1	1	0	1	NA	1	1	0	1	NA	1	NA	0	0	NA
scaffold_1	17356010	17357023	mp5473-1	RIX-incomp_AhalGem-B-R6010-Map4_reversed	RIX	1	TRUE	0	0	NA	1	1	0	NA	NA	1	NA	NA	0	0	1	1	NA	0	NA	NA	1	0	NA	1	0	1	0	0	1	0	NA	0	NA	0	1	0	1	NA	NA	NA	1	1	NA
scaffold_1	17357062	17358282	mp5409-1	DHX-incomp_AhalGem-B-R4873-Map4	DHX	1	TRUE	0	NA	0	1	NA	NA	1	1	1	0	0	NA	0	0	0	0	0	0	1	0	1	0	0	1	NA	1	NA	0	0	1	1	0	NA	1	1	NA	NA	1	1	NA	NA	NA
scaffold_1	17358282	17358308	mp5408-2	DHX-incomp_AhalGem-B-R4873-Map4	DHX	1	TRUE	1	1	1	1	1	1	NA	1	0	1	0	0	1	0	1	1	0	1	NA	1	1	1	1	1	1	1	1	0	1	1	0	0	1	1	1	1	0	1	1	1	1	1
scaffold_1	17385675	17385755	mp5466-1	DHX-incomp_AhalGem-B-R2787-Map7	DHX	1	TRUE	1	1	1	1	1	1	1	1	1	1	1	1	1	1	1	1	1	1	1	1	1	1	1	1	1	1	1	1	1	1	1	1	1	1	1	1	1	1	1	1	1	1
scaffold_1	17386279	17387117	mp5517-1	DTX-incomp_AhalGem-B-R301-Map7_reversed	DTX	1	TRUE	0	1	1	NA	1	1	NA	1	1	1	1	1	1	1	1	NA	0	1	1	NA	1	NA	1	0	1	1	1	0	1	1	1	1	1	1	0	1	1	1	1	NA	1	1
scaffold_1	17397560	17399182	mp5483-1	DHX-incomp_Alyr-B-R4136-Map5	DHX	1	TRUE	1	NA	0	1	NA	NA	0	0	1	1	0	0	0	0	0	0	0	0	1	1	0	0	0	0	0	0	0	0	0	0	0	0	1	0	0	0	0	1	0	0	0	1
scaffold_1	17402993	17404441	mp5400-1	DHX-incomp_Ah_Castric-B-R277-Map20_reversed	DHX	1	TRUE	0	0	0	0	0	0	0	NA	1	0	0	0	0	0	0	0	NA	0	0	0	0	0	NA	0	NA	0	1	NA	0	0	0	0	0	0	0	0	0	1	0	0	0	0
scaffold_1	17409552	17410079	mp5393-1	DTX-incomp_AhalGem-B-R708-Map13_reversed	DTX	1	TRUE	0	0	0	1	0	0	1	0	0	0	0	0	0	0	0	NA	0	NA	0	0	0	0	0	0	0	0	1	0	0	0	0	NA	0	1	0	0	0	0	0	0	0	0
scaffold_1	17418380	17418402	mp5494-1	DHX-incomp_Ah_Castric-B-P339.104-Map4	DHX	1	TRUE	1	1	1	1	1	1	1	1	1	1	1	1	1	1	1	1	1	1	1	1	1	1	1	1	1	1	0	1	1	1	0	1	1	1	1	1	1	1	1	1	1	1
scaffold_1	17418402	17420295	mp5407-1	DHX-incomp_Ah_Castric-B-G739-Map18	DHX	1	TRUE	0	NA	0	0	0	0	0	0	0	0	0	1	0	1	0	1	0	0	0	0	0	0	0	0	0	0	0	0	1	0	0	0	0	0	0	1	0	0	0	0	0	0
scaffold_1	17420385	17421276	mp5417-1	DHX-incomp_Atha-B-R392-Map6_reversed	DHX	1	TRUE	1	NA	1	1	1	1	NA	1	1	1	1	1	1	1	1	1	1	1	1	1	1	1	1	1	1	1	1	1	1	1	1	1	1	1	1	0	1	1	1	1	1	1
scaffold_1	17421276	17421872	mp5418-1	DHX-incomp_Atha-B-R392-Map6_reversed	DHX	1	TRUE	NA	NA	1	1	1	NA	NA	1	NA	NA	1	1	0	1	NA	1	NA	NA	NA	1	1	1	NA	1	NA	1	1	NA	1	0	NA	1	1	1	NA	0	1	NA	1	1	1	NA
scaffold_1	17421872	17422001	mp5410-1	DHX-incomp_Alyr-B-R2599-Map20	DHX	1	TRUE	1	1	1	1	1	1	0	1	1	NA	1	1	0	1	1	1	1	1	1	NA	1	1	1	1	1	1	NA	1	1	1	1	NA	1	1	1	0	1	1	0	NA	1	NA
scaffold_1	17422001	17422261	mp5395-1	DHX-incomp_Alyr-B-G177-Map20	DHX	1	TRUE	1	1	1	NA	1	1	1	1	1	1	1	1	0	1	1	1	1	1	NA	1	1	1	1	1	NA	1	1	1	NA	1	1	1	1	1	NA	0	1	1	0	1	NA	1
scaffold_1	17422261	17422628	mp5419-1	DHX-incomp_Atha-B-R392-Map6_reversed	DHX	1	TRUE	NA	NA	1	1	1	NA	NA	1	1	NA	1	1	1	1	NA	1	NA	1	NA	NA	1	1	NA	1	1	1	NA	NA	1	1	NA	1	1	1	1	0	1	NA	1	1	1	NA
scaffold_1	17422628	17423920	mp5497-1	DHX-incomp_Alyr-B-G1434-Map11_reversed	DHX	1	TRUE	0	1	1	NA	0	NA	NA	1	NA	0	1	0	1	1	NA	1	NA	NA	NA	NA	NA	NA	1	1	1	1	0	NA	0	1	1	1	NA	1	NA	0	1	1	0	0	NA	0
scaffold_1	17423881	17424506	mp5497-2	DHX-incomp_Alyr-B-G1434-Map11_reversed	DHX	1	TRUE	0	1	1	NA	NA	0	NA	1	NA	1	1	1	NA	1	1	1	NA	1	1	1	NA	1	1	1	1	NA	1	NA	NA	1	0	1	NA	1	1	0	1	1	1	NA	1	0
scaffold_1	17426454	17430101	mp5528-1	DTX-incomp_AhalGem-B-R1967-Map13_reversed	DTX	1	TRUE	NA	0	1	1	1	NA	NA	1	NA	0	NA	0	1	0	1	NA	NA	0	1	0	1	NA	NA	1	NA	1	NA	NA	NA	0	1	NA	1	NA	NA	1	1	NA	0	NA	NA	NA
scaffold_1	17430140	17430735	mp5528-2	DTX-incomp_AhalGem-B-R1967-Map13_reversed	DTX	1	TRUE	1	1	1	1	NA	NA	NA	NA	NA	1	1	1	1	1	1	NA	1	1	NA	0	1	NA	1	NA	1	1	1	NA	1	1	1	1	NA	1	1	1	1	1	1	1	1	NA
scaffold_1	17437814	17437941	mp5422-1	RLX-incomp_Alyr-B-R1594-Map5	RLX	1	TRUE	1	1	1	1	1	1	1	1	1	NA	1	1	1	1	1	1	1	1	1	1	1	1	1	1	1	1	1	1	1	1	1	1	1	1	1	1	1	1	1	1	1	1
scaffold_1	17444420	17444489	mp5530-1	DXX_AhalGem-B-R4259-Map4	DXX	1	TRUE	1	1	1	1	1	1	1	1	1	1	1	1	1	1	1	1	1	1	1	1	1	1	1	1	1	1	1	1	1	1	1	1	1	1	1	1	1	1	1	1	1	1
scaffold_1	17448567	17450485	mp5493-9	DXX-chim_Atha-B-R275-Map18	DXX	1	TRUE	NA	0	NA	NA	NA	1	0	1	NA	1	NA	1	0	0	1	1	1	1	1	0	NA	0	1	0	1	1	NA	1	0	1	NA	1	NA	0	1	0	NA	1	NA	1	1	1
scaffold_1	17450485	17450779	mp5427-1	DTX-incomp_AhalGem-B-R4260-Map7_reversed	DTX	1	TRUE	1	1	1	1	NA	1	1	1	NA	1	NA	1	1	1	1	1	1	1	1	1	1	1	1	1	1	1	1	1	1	1	NA	NA	1	1	1	1	NA	1	1	1	1	1
scaffold_1	17450779	17451174	mp5493-10	DXX-chim_Atha-B-R275-Map18	DXX	1	TRUE	1	1	1	1	NA	1	1	1	NA	NA	1	NA	1	1	1	1	1	1	NA	1	1	1	1	1	1	NA	1	NA	1	1	1	1	NA	1	1	1	1	1	1	1	NA	NA
scaffold_1	17454010	17454158	mp60554-1	DXX_Alyr-B-G1324-Map20_reversed	DXX	1	TRUE	1	1	1	1	1	1	NA	0	1	1	1	1	NA	0	0	1	1	1	0	1	1	0	1	1	1	1	NA	1	0	1	NA	0	0	1	1	1	1	1	1	0	1	1
scaffold_1	17454158	17454863	mp60572-1	DTX-incomp_AhalGem-B-R2093-Map5_reversed	DTX	1	TRUE	0	1	1	NA	1	1	NA	1	1	1	NA	1	1	0	0	1	NA	NA	1	NA	1	0	NA	1	1	1	NA	1	1	1	1	0	1	1	1	0	1	NA	1	1	1	1
scaffold_1	17460995	17462772	mp122449-2	RIX-comp_AhalGem-B-R1416-Map8	RIX	1	TRUE	1	NA	1	1	NA	NA	1	1	NA	NA	1	NA	NA	0	1	1	NA	1	NA	1	1	NA	NA	1	1	NA	NA	NA	1	NA	NA	1	1	1	1	NA	1	1	1	1	NA	NA
scaffold_1	17462772	17462944	mp60595-1	RIX-incomp_AhalGem-B-R1387-Map8	RIX	1	TRUE	1	NA	1	1	1	1	1	1	NA	1	1	1	1	0	1	1	1	1	1	1	1	NA	1	1	1	1	1	1	1	1	1	1	1	1	1	1	NA	NA	1	1	1	1
scaffold_1	17462930	17462944	mp60595-2	RIX-incomp_AhalGem-B-R1387-Map8	RIX	1	TRUE	1	1	1	1	1	1	1	1	1	1	1	1	1	0	1	1	1	1	1	1	1	1	1	1	1	1	1	1	1	1	1	1	1	1	1	1	1	1	1	1	1	1
scaffold_1	17475144	17479094	mp60555-1	DTX-incomp_Alyr-B-R1350-Map7_reversed	DTX	1	TRUE	1	0	1	1	NA	NA	1	1	1	1	0	NA	1	1	1	NA	1	NA	1	1	0	NA	NA	NA	NA	NA	NA	NA	NA	0	1	NA	1	NA	1	NA	NA	1	1	NA	NA	NA
scaffold_1	17479969	17480348	mp60591-1	RSX-incomp_AhalGem-B-R4071-Map7	RSX	1	TRUE	0	1	1	NA	0	0	1	1	0	0	0	0	1	0	1	0	0	0	NA	1	NA	0	0	0	NA	0	0	0	0	1	0	0	0	1	0	0	0	0	0	1	0	0
scaffold_1	17480348	17482039	mp60597-1	RLX-incomp_Alyr-B-R1709-Map6_reversed	RLX	1	TRUE	1	1	1	NA	1	0	1	1	0	0	NA	0	1	0	1	0	0	0	1	1	NA	0	0	1	1	0	1	1	1	1	1	NA	0	0	0	1	0	1	0	1	0	1
scaffold_1	17482491	17482535	mp60574-1	RSX-incomp_Alyr-B-P57.713-Map20_reversed	RSX	1	TRUE	1	1	1	1	1	0	1	1	0	0	0	0	1	0	0	0	0	0	1	1	1	0	0	1	0	0	0	0	0	0	0	0	0	0	0	0	0	1	0	1	0	1
scaffold_1	17482910	17483163	mp60546-1	DTX-incomp_AhalGem-B-P159.402-Map4	DTX	1	TRUE	1	1	1	0	1	1	1	1	1	1	1	1	1	0	1	1	1	1	1	1	1	1	1	1	1	1	1	1	1	0	0	1	1	NA	0	1	0	1	0	1	1	1
scaffold_1	17499654	17501405	mp60559-1	DXX_AhalGem-B-R6510-Map6	DXX	1	TRUE	1	0	0	0	0	0	0	0	0	1	0	0	0	1	1	1	0	0	0	1	1	1	0	0	0	0	0	0	0	1	1	0	0	1	1	0	1	1	0	0	0	0
scaffold_1	17501405	17501909	mp60560-1	DXX_AhalGem-B-R6510-Map6	DXX	1	TRUE	0	0	0	0	0	0	0	1	1	0	0	0	0	0	0	0	0	0	0	0	0	0	0	0	0	0	1	0	0	0	0	0	0	0	0	0	1	0	0	0	0	0
scaffold_1	17543749	17545012	mp24593-1	DHX-incomp_Alyr-B-P459.169-Map6	DHX	1	TRUE	NA	NA	0	0	NA	0	1	1	NA	1	NA	0	NA	0	0	NA	0	1	0	0	0	NA	NA	0	NA	NA	0	0	0	0	NA	0	1	0	0	1	0	0	0	NA	1	0
scaffold_1	17546945	17548762	mp24619-1	RLX-incomp_Alyr-B-R1231-Map18	RLX	1	TRUE	0	1	0	0	1	0	1	0	1	1	0	0	1	1	0	0	0	1	1	1	1	1	0	0	0	0	1	0	0	1	1	1	1	0	0	0	0	1	0	0	1	0
scaffold_1	17548762	17550197	mp24621-1	RLX-incomp_AhalGem-B-R2075-Map8_reversed	RLX	1	TRUE	1	1	1	1	1	0	1	1	1	1	0	0	1	1	1	1	0	0	1	1	1	1	1	0	1	1	1	NA	0	1	1	1	1	0	1	1	1	0	1	1	1	1
scaffold_1	17586840	17588312	mp117309-1	DHX-incomp_Ah_Castric-B-R277-Map20_reversed	DHX	1	TRUE	NA	0	NA	0	NA	0	1	1	0	0	0	1	1	1	NA	NA	1	0	0	NA	0	NA	0	0	0	0	NA	0	0	0	1	0	0	0	0	0	1	1	0	0	0	NA
scaffold_1	17602081	17608353	mp117336-1	DHX-comp_AhalGem-B-R795-Map7	DHX	1	TRUE	1	1	0	0	0	0	0	1	0	1	0	0	1	1	1	0	1	1	1	1	1	1	1	0	0	0	1	0	1	1	0	1	1	1	1	0	1	1	0	0	1	1
scaffold_1	17618013	17621193	mp117259-1	DHX-comp_Alyr-B-R2048-Map9_reversed	DHX	1	TRUE	0	0	0	0	1	0	0	0	1	0	1	1	1	0	0	0	0	1	0	0	0	0	0	0	1	0	0	0	0	1	0	0	0	1	0	0	0	1	0	0	0	0
scaffold_1	17621193	17627688	mp117260-1	DHX-comp_Alyr-B-R2048-Map9_reversed	DHX	1	TRUE	0	0	1	1	0	0	0	1	0	1	1	1	1	1	0	0	0	1	1	0	0	0	0	0	0	0	1	0	0	1	1	1	0	1	1	0	1	1	0	1	0	1
scaffold_1	17627688	17628807	mp117259-2	DHX-comp_Alyr-B-R2048-Map9_reversed	DHX	1	TRUE	0	1	0	1	1	1	0	1	1	1	1	1	1	1	0	1	1	1	1	0	0	0	1	0	1	1	1	1	0	1	1	1	1	1	1	1	1	1	0	1	0	1
scaffold_1	17629076	17630943	mp117249-1	DHX-incomp_Alyr-B-G1968-Map10	DHX	1	TRUE	0	0	1	1	0	0	0	0	0	0	0	0	0	0	0	0	0	0	0	0	0	0	0	0	0	1	0	0	0	0	0	0	0	0	1	0	0	0	0	1	0	0
scaffold_1	17650595	17651242	mp117330-1	DTX-incomp-chim_Alyr-B-R596-Map17_reversed	DTX	1	TRUE	NA	1	1	0	1	0	0	0	1	0	1	1	0	0	1	1	0	1	0	1	0	1	1	1	1	0	1	0	1	1	1	0	0	0	0	1	0	0	1	0	0	1
scaffold_1	17654257	17654305	mp117205-1	RIX-comp_Alyr-B-R4205-Map6	RIX	1	TRUE	1	1	1	1	1	1	1	1	1	1	1	1	1	1	1	1	1	1	1	1	1	1	1	1	1	1	1	1	1	1	1	1	1	1	1	1	1	1	1	1	1	1
scaffold_1	17654305	17654868	mp117237-1	RIX-comp_AhalGem-B-R288-Map20_reversed	RIX	1	TRUE	1	1	1	1	1	1	1	1	1	1	1	1	1	0	1	1	1	1	1	1	1	1	1	1	1	1	0	1	1	1	1	1	1	1	0	1	1	1	1	1	1	1
scaffold_1	17659007	17659948	mp117269-2	DTX-incomp_Alyr-B-R1368-Map5	DTX	1	TRUE	0	NA	NA	1	NA	0	NA	0	0	1	1	NA	NA	0	1	NA	0	0	0	1	NA	NA	0	1	0	0	1	0	0	0	1	0	0	0	NA	1	NA	0	0	NA	0	0
scaffold_1	17660257	17661441	mp117217-2	DHX-incomp_Alyr-B-R6394-Map6	DHX	1	TRUE	1	0	0	1	NA	NA	NA	0	0	NA	NA	NA	NA	1	1	1	0	1	NA	1	1	NA	0	NA	NA	NA	NA	NA	1	NA	1	NA	NA	1	1	0	NA	1	0	1	NA	NA
scaffold_1	17663779	17663922	mp117328-1	RIX-comp_Alyr-B-R686-Map13	RIX	1	TRUE	0	1	0	NA	0	NA	NA	0	0	0	0	0	0	0	1	0	0	0	NA	1	1	1	NA	0	1	0	0	0	0	0	1	1	0	0	0	0	0	0	0	1	0	0
scaffold_1	17664182	17668217	mp117328-3	RIX-comp_Alyr-B-R686-Map13	RIX	1	TRUE	0	1	0	NA	0	NA	1	0	0	0	0	0	0	0	1	0	0	0	1	NA	NA	NA	1	0	NA	0	0	0	0	0	NA	NA	0	0	0	0	0	0	0	NA	0	0
scaffold_1	17670233	17670270	mp117181-1	DTX-incomp_AhalGem-B-P159.402-Map4	DTX	1	TRUE	1	1	0	1	1	1	1	1	1	1	1	1	1	1	1	1	1	1	1	1	1	1	1	1	1	1	1	1	1	1	0	1	1	1	1	1	1	1	1	1	1	1
scaffold_1	17670270	17670609	mp117253-1	DTX-incomp-chim_Alyr-B-R6968-Map8	DTX	1	TRUE	0	1	0	1	1	0	0	0	0	1	0	0	0	1	1	0	0	1	0	NA	1	0	1	0	0	0	0	0	1	0	0	0	0	1	0	0	0	1	1	0	0	0
scaffold_1	17671154	17671484	mp117254-1	DTX-incomp-chim_Alyr-B-R6968-Map8	DTX	1	TRUE	0	1	0	1	0	1	1	0	0	1	1	1	1	0	0	1	0	0	0	1	0	0	1	0	0	1	1	0	1	0	0	1	0	1	0	0	0	1	0	1	0	1
scaffold_1	17671484	17671505	mp117230-1	DTX-incomp-chim_AhalGem-B-R3542-Map4	DTX	1	TRUE	1	1	1	1	1	1	1	1	1	1	1	1	1	1	1	1	1	1	1	1	1	1	1	1	1	1	1	1	1	1	1	1	1	1	1	1	1	1	1	1	1	1
scaffold_1	17671758	17671823	mp117182-1	DTX-incomp_AhalGem-B-P159.402-Map4	DTX	1	TRUE	1	1	1	1	1	1	1	1	1	1	1	1	1	1	1	1	1	1	1	1	1	1	1	1	1	1	1	1	1	1	1	1	1	0	1	1	1	1	1	1	1	1
scaffold_1	17672074	17672107	mp122563-1	DTX-incomp_AhalGem-B-P159.402-Map4	DTX	1	TRUE	1	1	1	1	1	1	1	1	1	1	1	1	1	1	1	1	1	1	1	1	1	1	1	1	1	1	1	1	1	1	1	1	1	1	1	1	1	1	1	1	1	1
scaffold_1	17672714	17673164	mp117319-1	DTX-incomp_Atha-B-P30.85-Map8_reversed	DTX	1	TRUE	1	0	1	1	0	1	1	0	0	1	1	0	1	0	0	1	0	0	1	0	0	0	0	1	1	0	0	1	0	1	1	0	0	1	1	1	1	0	0	0	1	1
scaffold_1	17678240	17679445	mp117270-1	DXX_Alyr-B-R1374-Map6	DXX	1	TRUE	1	0	0	0	0	0	NA	0	0	1	1	0	1	0	0	1	1	0	NA	0	0	0	0	1	1	1	1	1	0	0	0	1	0	0	0	1	0	0	0	0	0	0
scaffold_1	17679445	17679666	mp117256-1	DTX-incomp-chim_Alyr-B-R6968-Map8	DTX	1	TRUE	1	0	0	0	1	0	1	0	0	1	1	0	1	1	1	1	1	1	1	0	1	1	1	1	1	1	1	1	1	0	0	1	0	1	0	1	0	0	1	0	0	0
scaffold_1	17681166	17681394	mp117174-1	RSX-incomp-chim_AhalGem-B-G454-Map10	RSX	1	TRUE	1	NA	NA	1	1	1	NA	NA	1	1	0	1	0	1	1	1	1	1	1	NA	1	1	1	NA	1	1	1	1	1	1	0	1	1	1	1	NA	1	1	0	1	1	1
scaffold_1	17687175	17687320	mp117244-1	RIX-comp_Alyr-B-R2906-Map12_reversed	RIX	1	TRUE	1	1	1	NA	1	1	1	1	0	1	1	1	1	1	1	1	1	1	1	1	0	1	1	1	1	1	1	NA	1	1	NA	1	1	1	0	1	1	1	1	1	1	1
scaffold_1	17690807	17691263	mp117170-1	DXX_AhalGem-B-G197-Map20_reversed	DXX	1	TRUE	1	1	1	NA	0	NA	0	NA	1	0	1	NA	0	0	1	0	1	0	1	1	0	1	1	0	1	NA	1	NA	0	NA	0	1	1	NA	0	0	1	0	0	NA	0	0
scaffold_1	17692502	17692523	mp117239-1	RIX-comp_Alyr-B-R2073-Map6_reversed	RIX	1	TRUE	1	0	1	1	0	1	1	0	1	1	1	1	1	0	1	1	1	0	1	1	1	1	1	0	1	1	1	1	1	0	1	1	0	1	0	0	1	1	1	0	0	1
scaffold_1	17692523	17698090	mp117240-1	RIX-comp_AhalGem-B-R1876-Map6	RIX	1	TRUE	1	0	NA	NA	NA	NA	1	0	1	NA	1	NA	1	0	1	1	NA	0	1	NA	0	1	1	0	NA	NA	NA	1	1	0	1	1	NA	1	0	0	NA	1	NA	0	0	1
scaffold_1	17698093	17698208	mp117342-1	DXX-MITE_Alyr-B-G1007-Map5	DXX	1	TRUE	0	0	1	1	0	1	0	0	0	1	1	1	0	0	1	0	1	0	1	0	0	0	1	0	1	1	1	0	1	0	1	1	0	NA	0	0	1	1	1	0	0	0
scaffold_1	17698208	17698369	mp117265-1	DHX-incomp_Ah_Castric-B-R4383-Map10	DHX	1	TRUE	0	0	1	1	0	1	0	0	0	1	1	1	0	0	1	0	1	0	1	0	0	0	1	0	1	1	1	0	NA	0	1	1	0	1	0	0	1	1	1	0	0	0
scaffold_1	17698420	17698549	mp117343-1	RLX-incomp_Alyr-B-R5327-Map7	RLX	1	TRUE	0	0	1	1	0	1	0	0	0	1	1	1	0	0	1	0	1	0	1	0	1	0	1	0	1	1	1	0	1	0	1	1	0	1	0	0	1	1	1	0	0	0
scaffold_1	17701407	17701455	mp117200-1	DXX_Ah_Castric-B-R4006-Map4_reversed	DXX	1	TRUE	0	1	0	1	1	1	1	1	0	0	1	1	1	0	1	1	1	1	1	1	0	1	1	1	1	1	1	1	0	1	0	1	0	0	1	0	1	1	1	1	1	1
scaffold_1	17702700	17703277	mp117179-1	DTX-comp_Ah_Castric-B-P19.332-Map20	DTX	1	TRUE	0	1	1	NA	0	1	0	0	0	0	0	1	0	1	0	1	0	0	0	NA	0	0	0	NA	0	0	0	0	1	0	0	0	0	1	1	1	NA	0	0	1	0	0
scaffold_1	17703277	17703345	mp117331-1	RLX-incomp_AhalGem-B-R205-Map7_reversed	RLX	1	TRUE	1	1	1	1	1	0	1	1	1	1	1	1	1	1	1	1	1	1	1	1	1	1	1	1	1	1	1	1	1	0	1	1	1	1	1	1	1	1	1	1	1	1
scaffold_1	17712637	17712945	mp117292-1	RSX-comp_AhalGem-B-G516-Map4_reversed	RSX	1	TRUE	1	1	1	NA	1	1	1	1	1	1	1	1	1	1	1	1	1	1	1	1	1	1	1	1	1	1	1	1	1	1	NA	NA	1	NA	NA	1	NA	1	1	1	1	1
scaffold_1	17713518	17713588	mp117177-1	DXX-MITE_AhalGem-B-R734-Map5	DXX	1	TRUE	0	0	0	0	0	0	0	0	0	0	0	0	0	0	0	0	0	0	0	0	0	0	0	0	0	0	0	0	0	0	0	1	0	1	0	0	0	0	1	0	0	0
scaffold_1	17730580	17730866	mp117289-1	DXX-MITE_Atha-B-P101.155-Map4	DXX	1	TRUE	0	1	0	0	0	0	1	NA	1	0	1	0	0	0	1	1	0	0	0	NA	0	1	1	0	0	1	0	NA	0	0	0	0	1	0	0	1	0	0	1	1	0	1
scaffold_1	17734953	17735196	mp117243-1	RLX-incomp-chim_Alyr-B-R644-Map9_reversed	RLX	1	TRUE	0	1	1	1	1	1	1	0	1	1	1	1	1	1	1	1	1	1	1	1	1	1	1	1	1	1	1	1	1	1	1	1	1	0	0	0	1	1	1	1	1	0
scaffold_1	17737521	17737545	mp117305-1	DHX-incomp_AhalGem-B-R6391-Map4	DHX	1	TRUE	0	1	0	1	1	0	1	1	0	0	1	0	0	0	1	1	0	1	1	0	0	0	0	1	1	0	1	1	1	1	1	1	0	0	0	1	0	1	0	1	1	0
scaffold_1	17739925	17742643	mp117277-1	RIX-incomp_AhalGem-B-R1387-Map8	RIX	1	TRUE	NA	0	NA	0	NA	1	1	1	NA	1	1	1	NA	1	1	0	1	1	0	1	1	1	1	1	1	NA	NA	1	NA	1	0	1	NA	1	1	1	NA	1	NA	1	NA	1
scaffold_1	17743579	17743902	mp117184-1	DTX-incomp_AhalGem-B-P159.402-Map4	DTX	1	TRUE	0	NA	0	1	0	0	0	0	0	0	0	0	0	0	0	0	0	0	0	0	0	0	0	0	0	0	1	0	0	0	0	1	0	0	NA	0	0	0	0	0	0	0
scaffold_1	17752400	17753379	mp117218-1	RXX-chim_Alyr-B-G1647-Map15_reversed	RXX	1	TRUE	1	1	0	NA	NA	NA	1	1	1	1	1	NA	1	0	1	1	1	NA	1	1	1	NA	0	NA	1	NA	1	1	0	0	1	0	NA	NA	1	0	1	1	NA	NA	1	1
scaffold_1	17753731	17754151	mp117219-1	RSX-incomp_AhalGem-B-R6056-Map4	RSX	1	TRUE	NA	0	1	0	0	NA	1	NA	NA	NA	0	0	1	0	1	0	1	NA	1	NA	1	1	0	0	1	1	NA	1	0	0	1	NA	1	NA	1	1	1	NA	NA	1	1	0
scaffold_1	17760037	17760382	mp117233-1	RIX-incomp-chim_AhalGem-B-R3314-Map5_reversed	RIX	1	TRUE	0	0	0	1	0	0	0	0	0	0	0	0	0	0	1	1	0	0	0	0	0	0	0	0	0	0	0	0	0	0	0	0	0	0	0	0	0	0	0	1	0	0
scaffold_1	17760382	17760504	mp117226-1	DHX-incomp_Alyr-B-R1141-Map7	DHX	1	TRUE	1	1	1	1	1	1	1	1	1	1	1	1	1	1	1	1	1	1	1	1	1	0	1	1	1	1	1	0	1	1	1	1	1	1	1	1	1	1	1	1	1	1
scaffold_1	17767679	17768145	mp117194-1	DHX-incomp_Atha-B-R31-Map5	DHX	1	TRUE	1	NA	1	1	1	NA	1	1	1	1	1	1	NA	NA	NA	NA	1	1	1	1	1	NA	NA	NA	NA	1	NA	NA	NA	1	1	1	1	1	1	1	1	NA	1	NA	1	1
scaffold_1	17768807	17769356	mp6643-1	DHX-incomp_Alyr-B-R2599-Map20	DHX	1	TRUE	NA	NA	0	1	NA	0	1	1	NA	1	0	1	NA	1	NA	1	0	1	NA	1	0	1	0	0	NA	0	1	NA	0	NA	NA	1	1	0	0	0	0	1	0	1	NA	NA
scaffold_1	17770795	17771005	mp6644-1	DHX-incomp_Alyr-B-R2599-Map20	DHX	1	TRUE	1	1	0	1	1	0	1	1	1	1	0	1	1	1	1	1	0	1	1	1	0	1	0	0	1	0	1	1	0	1	1	1	NA	0	0	0	0	1	0	1	1	1
scaffold_1	17771905	17772114	mp6754-1	DXX-MITE_AhalGem-B-R3689-Map4_reversed	DXX	1	TRUE	1	0	0	1	0	0	1	1	0	1	0	0	1	1	0	1	1	1	0	0	0	0	0	0	0	0	0	1	0	0	0	0	0	0	0	0	0	0	0	0	0	0
scaffold_1	17783427	17784081	mp6744-1	DXX-MITE_Ah_Castric-B-R1752-Map4	DXX	1	TRUE	0	1	1	0	1	1	1	1	0	0	1	1	0	0	0	1	1	1	0	0	0	1	0	0	0	0	0	0	0	0	0	0	0	0	0	0	0	0	0	0	0	0
scaffold_1	17818597	17819527	mp6630-1	DXX_Ah_Castric-B-G643-Map12_reversed	DXX	1	TRUE	1	0	0	0	NA	0	1	NA	1	0	0	NA	0	1	0	1	0	NA	1	0	0	0	0	0	0	0	0	NA	0	1	0	0	0	1	0	0	0	1	0	0	0	NA
scaffold_1	17848583	17848726	mp6663-2	RLX-incomp_AhalGem-B-R137-Map20	RLX	1	TRUE	1	1	1	1	1	1	1	1	1	1	1	1	1	1	1	1	1	1	1	1	1	1	1	1	1	1	1	1	1	1	1	1	1	1	1	1	1	1	1	1	1	1
scaffold_1	17862426	17862762	mp6675-1	RLX-incomp_Alyr-B-G131-Map7_reversed	RLX	1	TRUE	1	0	0	0	1	0	0	1	1	1	0	0	0	0	0	0	0	0	1	0	0	0	0	0	0	1	0	0	0	1	1	0	0	1	1	0	1	1	0	0	0	0
scaffold_1	17871915	17873568	mp6778-2	RLX-incomp_AhalGem-B-R382-Map4_reversed	RLX	1	TRUE	NA	0	1	1	1	1	1	1	1	1	1	1	1	1	1	1	1	1	1	1	1	1	1	1	NA	1	1	1	1	1	1	1	1	0	1	NA	1	1	1	1	NA	1
scaffold_1	17879459	17880046	mp6702-1	DHX-incomp_AhalGem-B-R7001-Map5	DHX	1	TRUE	0	1	1	1	1	1	1	1	1	1	1	0	1	1	1	1	1	NA	1	1	1	0	1	1	1	1	NA	1	1	1	1	1	1	1	1	1	0	1	1	1	1	0
scaffold_1	17883346	17883388	mp6757-1	DXX-MITE_AhalGem-B-R150-Map8	DXX	1	TRUE	1	0	0	1	1	1	1	1	1	0	1	0	1	1	1	1	1	0	0	1	1	0	1	0	1	1	0	1	0	0	1	1	0	1	0	1	1	1	1	0	1	0
scaffold_1	17883388	17883496	mp6752-2	DXX-MITE_AhalGem-B-R185-Map13	DXX	1	TRUE	0	0	0	1	0	1	1	0	0	0	1	0	0	0	1	1	1	0	0	1	0	1	0	0	1	1	0	0	0	0	0	1	0	0	0	1	0	1	1	0	0	0
scaffold_1	17883496	17883788	mp122645-1	DXX-MITE_AhalGem-B-R150-Map8	DXX	1	TRUE	1	0	0	0	1	0	1	1	0	1	1	0	1	0	0	1	1	0	1	1	0	0	1	0	1	1	0	1	0	0	1	1	0	0	0	0	1	1	1	1	0	0
scaffold_1	17883788	17884231	mp6636-1	DHX-incomp_Alyr-B-P40.169-Map20_reversed	DHX	1	TRUE	0	0	0	1	0	0	1	1	1	0	1	0	1	1	0	1	0	0	0	1	1	0	0	0	0	1	0	1	0	1	0	1	0	0	0	1	0	1	1	1	1	0
scaffold_1	17910957	17911426	mp6623-1	DXX_Alyr-B-P397.470-Map5	DXX	1	TRUE	1	1	1	1	1	1	1	0	1	0	1	1	1	1	1	1	1	1	1	1	0	1	1	1	1	1	0	1	1	1	1	1	0	1	1	1	1	1	1	0	1	1
scaffold_1	17925727	17927086	mp122689-1	DHX-incomp_Alyr-B-R1686-Map9	DHX	1	TRUE	1	NA	0	0	0	0	NA	0	0	0	0	0	0	0	1	0	1	1	0	1	0	NA	1	0	1	0	0	0	0	1	0	0	0	0	0	0	0	0	0	1	1	1
scaffold_1	17927086	17927247	mp6624-1	DXX_Alyr-B-P397.470-Map5	DXX	1	TRUE	1	1	1	1	1	0	1	1	1	1	1	1	1	1	1	1	1	1	1	1	0	1	1	0	1	1	1	1	1	1	1	1	0	1	1	1	1	1	1	1	1	1
scaffold_1	17938827	17948113	mp6681-1	RLX-incomp_Alyr-B-G1998-Map7	RLX	1	TRUE	0	1	NA	NA	1	1	0	1	1	NA	0	1	0	0	1	1	1	0	NA	1	1	0	NA	NA	1	NA	1	1	1	NA	0	0	1	1	0	0	1	NA	0	1	1	1
scaffold_1	17956188	17956648	mp6618-1	DXX-MITE_Ah_Castric-B-P16.333-Map16	DXX	1	TRUE	0	0	1	0	1	0	NA	0	1	0	0	1	0	0	0	1	0	0	1	0	0	1	1	1	1	0	0	0	1	1	0	1	0	0	1	1	0	1	1	0	1	0
scaffold_1	17985540	17985578	mp53140-2	RLX-incomp-chim_Atha-B-R1443-Map10_reversed	RLX	1	TRUE	0	0	0	0	0	0	0	0	0	1	0	0	0	0	0	0	0	0	0	0	0	0	0	0	0	0	0	0	0	0	0	0	0	0	0	0	0	0	0	0	0	0
scaffold_1	17993039	17993664	mp53143-1	DTX-incomp_Alyr-B-R1414-Map9	DTX	1	TRUE	1	1	1	1	0	NA	NA	1	1	NA	1	1	1	1	1	1	0	NA	NA	1	0	NA	0	1	NA	0	NA	1	1	1	0	1	1	NA	1	1	1	NA	NA	1	1	NA
scaffold_1	17994025	18001226	mp53144-1	DTX-incomp_Alyr-B-R1414-Map9	DTX	1	TRUE	0	0	0	0	0	1	0	1	0	0	0	0	0	0	0	0	0	1	NA	0	0	0	0	0	1	0	0	0	0	0	0	1	1	0	0	0	1	0	1	0	0	0
scaffold_1	18005119	18005438	mp53112-2	DHX-incomp_Alyr-B-R6147-Map5	DHX	1	TRUE	NA	1	1	NA	1	1	1	1	1	1	NA	0	0	1	1	1	1	1	1	1	1	1	1	1	1	1	1	1	1	1	1	0	1	1	1	1	1	NA	1	1	1	1
scaffold_1	18005438	18005572	mp53111-2	DHX-incomp_AhalGem-B-R3015-Map6	DHX	1	TRUE	1	1	1	1	1	1	1	0	1	1	1	0	0	1	1	1	0	1	1	1	1	1	1	0	0	1	1	0	0	1	1	0	0	1	1	1	1	1	1	0	1	1
scaffold_1	18062182	18062694	mp28507-1	RLX-incomp_Ah_Castric-B-R1139-Map4	RLX	1	TRUE	1	1	1	1	1	1	1	1	1	1	1	1	1	1	1	1	1	1	1	1	1	1	1	1	1	1	1	1	1	1	1	1	1	1	1	1	1	1	1	1	1	1
scaffold_1	18090313	18093918	mp28436-1	RLX-incomp_Alyr-B-R475-Map20_reversed	RLX	1	TRUE	0	0	0	0	0	0	0	0	0	0	0	0	0	0	0	0	0	0	0	0	0	0	NA	0	0	0	0	0	0	0	0	0	1	NA	0	0	0	1	0	1	NA	0
scaffold_1	18114358	18115872	mp28491-1	RLX-incomp_AhalGem-B-R2815-Map13	RLX	1	TRUE	0	1	0	1	1	0	1	1	1	0	1	1	1	1	0	1	1	1	NA	0	1	1	1	1	1	1	0	1	1	1	1	1	1	1	1	1	0	1	1	1	1	1
scaffold_1	18117342	18117468	mp28452-1	DTX-incomp_AhalGem-B-R2026-Map4	DTX	1	TRUE	0	0	0	0	1	1	0	0	1	1	0	1	1	0	0	0	1	0	1	0	0	0	1	1	1	0	1	1	0	0	0	0	1	1	1	0	1	1	1	0	1	0
scaffold_1	18147042	18147324	mp28435-1	RLX-incomp-chim_Alyr-B-R644-Map9_reversed	RLX	1	TRUE	0	NA	1	0	1	1	0	1	1	1	1	0	1	1	1	1	0	0	1	1	1	0	0	1	0	0	0	1	0	1	0	0	1	1	0	0	1	0	0	1	0	0
scaffold_1	18179320	18179910	mp28536-1	RLX-comp_Alyr-B-G1827-Map9_reversed	RLX	1	TRUE	1	1	1	1	1	0	1	NA	1	0	1	NA	1	0	NA	1	1	0	1	1	1	NA	1	NA	1	1	1	1	NA	NA	1	NA	1	1	1	1	1	0	0	NA	1	1
scaffold_1	18179904	18182516	mp28536-2	RLX-comp_Alyr-B-G1827-Map9_reversed	RLX	1	TRUE	0	0	0	0	0	0	0	0	0	1	0	0	0	0	0	0	1	0	1	0	0	0	0	0	0	0	0	0	0	0	0	0	0	0	1	0	0	0	0	0	0	1
scaffold_1	18248900	18249136	mp37567-1	RIX-incomp_Alyr-B-R8522-Map5_reversed	RIX	1	TRUE	0	0	0	0	0	0	0	0	0	0	0	0	0	0	1	NA	0	0	0	1	0	0	1	0	0	0	0	0	0	0	0	0	1	0	0	0	1	0	0	0	0	0
scaffold_1	18249369	18249737	mp37574-1	RIX-comp_Alyr-B-R3776-Map11	RIX	1	TRUE	0	0	0	0	0	0	0	0	0	0	0	0	0	0	1	0	0	0	0	0	0	1	0	0	0	0	0	0	0	0	0	0	0	0	0	0	0	0	0	0	0	0
scaffold_1	18250055	18250248	mp37568-1	RIX-incomp_Alyr-B-R8522-Map5_reversed	RIX	1	TRUE	1	1	1	1	1	1	1	0	1	1	1	1	1	1	1	1	0	1	1	1	1	1	1	0	0	1	1	0	0	0	1	0	1	1	0	0	1	0	0	1	1	0
scaffold_1	18260671	18261441	mp37534-1	DTX-incomp_Alyr-B-G888-Map20	DTX	1	TRUE	0	0	1	1	NA	0	NA	0	NA	1	1	1	1	NA	1	0	0	NA	0	0	0	0	0	0	1	1	0	NA	0	NA	NA	0	NA	NA	0	0	1	1	0	0	0	0
scaffold_1	18263978	18266290	mp37543-1	RIX-comp_Alyr-B-R1191-Map6_reversed	RIX	1	TRUE	0	0	0	0	0	0	0	1	0	0	0	0	0	0	0	0	0	0	NA	0	0	0	0	0	0	0	NA	1	0	0	0	0	0	0	0	0	0	0	0	0	0	1
scaffold_1	18270697	18270996	mp37557-1	DTX-incomp-chim_Alyr-B-R6968-Map8	DTX	1	TRUE	0	0	0	NA	1	1	NA	1	0	0	0	0	0	0	1	1	1	1	1	0	0	1	0	1	1	1	1	1	1	0	0	1	1	0	0	1	0	0	0	1	0	1
scaffold_1	18271170	18271480	mp37587-1	DXX-MITE_Atha-B-P101.155-Map4	DXX	1	TRUE	1	1	0	1	1	1	0	1	0	0	0	0	0	0	1	1	1	1	1	1	0	1	1	1	1	1	1	1	1	0	0	1	1	0	1	1	0	1	0	1	1	1
scaffold_1	18272244	18272629	mp37557-2	DTX-incomp-chim_Alyr-B-R6968-Map8	DTX	1	TRUE	0	0	0	0	1	0	0	1	0	0	1	1	1	0	1	1	1	0	1	1	1	1	0	1	1	0	0	1	1	0	1	0	0	1	0	0	0	NA	1	0	1	1
scaffold_1	18277568	18277944	mp37590-1	RXX-TRIM_Alyr-B-R5312-Map6	RXX	1	TRUE	1	1	1	1	1	1	1	1	1	1	1	1	1	1	1	1	1	1	1	1	1	1	1	1	1	1	1	1	1	1	0	1	1	1	1	1	1	1	1	1	1	1
scaffold_1	18306599	18306836	mp103482-1	RLX-incomp_Atha-B-R340-Map3	RLX	1	TRUE	0	0	NA	0	0	1	0	0	0	0	0	0	1	0	1	1	0	0	1	0	1	1	0	1	NA	0	0	1	0	0	1	0	0	0	1	1	1	0	0	0	0	0
scaffold_1	18314488	18321074	mp103490-1	RYX-incomp-chim_Alyr-B-G1983-Map8	RYX	1	TRUE	0	0	0	0	0	0	0	1	1	1	0	1	0	0	0	1	0	1	0	0	0	0	1	0	1	1	1	0	0	0	0	0	0	1	0	0	0	1	0	1	0	0
scaffold_1	18332794	18336268	mp26493-1	RLX-incomp_Atha-B-R602-Map14_reversed	RLX	1	TRUE	0	0	NA	0	0	0	1	NA	NA	1	0	0	0	0	0	NA	0	0	0	1	0	NA	0	0	0	0	0	0	0	NA	0	0	NA	0	0	0	0	1	0	0	0	0
scaffold_1	18352971	18354058	mp26495-2	RYX-incomp-chim_Alyr-B-G1983-Map8	RYX	1	TRUE	1	0	1	1	0	0	1	0	0	0	1	1	1	0	0	1	0	1	1	0	0	1	1	0	0	1	0	0	1	0	1	1	1	1	1	0	1	0	1	0	1	1
scaffold_1	18354058	18354670	mp26445-1	RLX-incomp_Ah_Castric-B-R345-Map11_reversed	RLX	1	TRUE	0	0	1	1	1	0	1	0	1	1	1	1	1	1	1	1	1	0	1	1	0	1	1	1	0	1	1	0	1	1	1	1	1	1	1	0	1	1	1	1	1	1
scaffold_1	18354670	18355340	mp26455-1	RLX-comp_AhalGem-B-G1819-Map5	RLX	1	TRUE	0	0	1	1	1	0	1	0	1	0	0	0	0	1	1	0	1	0	1	1	0	1	1	1	0	1	1	0	1	0	1	1	1	1	1	0	1	0	0	1	1	1
scaffold_1	18355335	18361080	mp26455-2	RLX-comp_AhalGem-B-G1819-Map5	RLX	1	TRUE	0	0	0	0	1	1	0	0	0	0	0	0	0	0	0	0	0	0	0	0	0	1	0	0	0	0	1	0	0	NA	0	0	1	0	0	0	0	0	0	0	0	1
scaffold_1	18361080	18361734	mp26454-1	RLX-incomp_Ah_Castric-B-R892-Map20	RLX	1	TRUE	0	0	0	0	0	0	0	1	1	0	0	1	0	0	0	0	1	1	1	0	0	0	1	0	1	1	0	1	1	1	0	1	1	1	1	0	1	1	0	0	0	0
scaffold_1	18361734	18362554	mp26455-3	RLX-comp_AhalGem-B-G1819-Map5	RLX	1	TRUE	0	1	0	0	0	1	1	0	0	0	0	0	1	0	0	1	1	1	1	1	1	1	0	0	0	0	1	0	0	1	0	1	1	0	1	0	1	0	0	1	0	0
scaffold_1	18362540	18364360	mp26455-4	RLX-comp_AhalGem-B-G1819-Map5	RLX	1	TRUE	0	1	0	1	0	0	0	0	0	0	0	0	1	0	0	1	1	1	1	0	0	1	0	0	0	1	0	0	1	1	0	1	0	0	1	0	1	0	0	1	1	0
scaffold_1	18364363	18365735	mp26455-5	RLX-comp_AhalGem-B-G1819-Map5	RLX	1	TRUE	1	1	0	NA	1	NA	1	NA	1	1	1	1	1	1	1	1	1	NA	NA	1	1	1	1	1	NA	1	1	NA	1	NA	1	1	NA	NA	1	NA	NA	1	1	1	1	1
scaffold_1	18365735	18371035	mp26489-1	RLX-incomp_Alyr-B-R1438-Map19	RLX	1	TRUE	NA	NA	1	1	1	NA	1	0	0	0	0	1	0	0	1	1	0	NA	1	NA	1	NA	NA	1	1	NA	NA	NA	NA	1	0	0	1	1	NA	1	1	NA	0	NA	NA	NA
scaffold_1	18374444	18375690	mp26455-6	RLX-comp_AhalGem-B-G1819-Map5	RLX	1	TRUE	1	0	1	1	1	1	1	1	1	1	1	1	1	1	0	1	1	1	1	1	1	0	1	1	1	1	1	1	1	1	1	1	1	1	1	1	1	0	1	1	1	1
scaffold_1	18405634	18407465	mp26484-1	RLX-incomp_Alyr-B-G1922-Map5_reversed	RLX	1	TRUE	0	0	0	0	0	0	0	0	0	0	0	0	0	1	1	1	0	0	0	0	0	0	0	0	0	1	0	0	1	0	0	0	0	0	0	0	0	0	0	0	0	0
scaffold_1	18407817	18408156	mp26479-1	RLX-incomp_AhalGem-B-R137-Map20	RLX	1	TRUE	1	1	1	1	1	1	1	1	1	1	1	1	1	1	0	1	1	1	1	1	1	1	1	1	1	1	1	1	1	1	1	1	1	1	1	1	0	1	1	1	1	1
scaffold_1	18408504	18408823	mp26479-2	RLX-incomp_AhalGem-B-R137-Map20	RLX	1	TRUE	1	1	1	0	1	1	0	1	1	1	1	1	1	1	0	1	1	0	1	0	1	1	1	1	1	1	1	1	1	1	1	1	1	1	1	1	1	1	1	1	0	0
scaffold_1	18409054	18412643	mp26490-1	RLX-incomp_Alyr-B-G166-Map20_reversed	RLX	1	TRUE	0	0	0	0	NA	0	NA	0	0	0	0	0	0	0	0	0	0	0	0	0	0	0	0	0	0	0	0	0	0	0	0	0	0	0	0	0	1	0	0	0	0	0
scaffold_1	18414173	18418462	mp26490-3	RLX-incomp_Alyr-B-G166-Map20_reversed	RLX	1	TRUE	0	NA	0	0	1	1	NA	NA	0	0	0	0	0	0	1	NA	0	0	0	0	0	NA	0	1	0	0	0	1	0	0	NA	0	0	0	1	0	1	0	NA	0	0	0
scaffold_1	18419652	18421381	mp26479-4	RLX-incomp_AhalGem-B-R137-Map20	RLX	1	TRUE	1	1	0	1	1	1	1	1	1	1	1	1	1	1	1	1	1	1	1	1	1	1	1	1	1	1	0	1	0	1	1	1	0	1	1	0	1	1	1	0	1	1
scaffold_1	18428455	18429114	mp26478-1	RIX-comp_AhalGem-B-R298-Map4	RIX	1	TRUE	1	1	1	1	1	1	1	1	1	1	1	1	1	1	1	1	1	1	1	1	1	1	1	1	1	1	1	1	1	1	1	1	1	1	1	1	1	1	1	1	1	1
scaffold_1	18429428	18430102	mp26462-1	DTX-comp_Ah_Castric-B-R903-Map20_reversed	DTX	1	TRUE	0	1	0	1	0	0	0	0	0	1	0	0	1	1	0	1	0	1	0	1	1	0	0	1	1	0	1	1	0	0	1	0	0	0	0	1	0	0	0	1	1	0
scaffold_1	18437269	18437800	mp26425-1	DTX-incomp_AhalGem-B-R1079-Map17	DTX	1	TRUE	1	1	0	0	0	0	1	0	0	0	0	0	0	0	0	0	1	0	0	1	0	0	0	0	0	0	0	0	0	0	0	0	0	0	0	0	0	0	1	0	0	1
scaffold_1	18439233	18440644	mp26488-2	RLX-comp_Alyr-B-G1917-Map7	RLX	1	TRUE	0	0	0	0	0	0	0	1	0	1	1	1	1	1	1	1	0	0	0	0	0	1	0	0	0	0	1	0	0	1	1	0	1	0	1	0	0	1	0	0	0	0
scaffold_1	18445776	18447270	mp26451-1	DTX-comp_Alyr-B-R1443-Map18_reversed	DTX	1	TRUE	1	1	1	1	NA	NA	1	1	1	1	NA	NA	1	NA	1	1	1	1	NA	0	1	1	1	1	NA	NA	1	NA	1	1	NA	NA	NA	1	1	NA	1	1	1	1	1	1
scaffold_1	18509334	18509643	mp63111-2	RYX-incomp-chim_Alyr-B-G1983-Map8	RYX	1	TRUE	0	0	0	0	0	0	1	0	1	0	0	0	0	0	0	0	0	0	0	0	0	0	1	0	0	0	0	0	0	0	0	0	0	0	0	0	0	1	0	0	0	0
scaffold_1	18511023	18515528	mp63109-1	RLX-comp-chim_Alyr-B-R1445-Map20	RLX	1	TRUE	1	1	1	0	1	NA	0	0	0	1	0	1	0	0	0	0	1	0	NA	1	1	0	0	0	0	1	0	0	1	0	0	0	1	0	0	0	1	0	0	0	1	0
scaffold_1	18515528	18516632	mp63102-1	DTX-incomp_Alyr-B-R1447-Map10_reversed	DTX	1	TRUE	1	1	1	1	1	NA	1	1	1	1	1	NA	NA	NA	0	1	NA	1	NA	1	NA	1	0	1	NA	NA	1	NA	1	1	0	NA	1	1	1	1	1	NA	1	0	NA	1
scaffold_1	18536626	18537646	mp63114-1	DTX-incomp_Alyr-B-R1450-Map7_reversed	DTX	1	TRUE	1	NA	1	1	1	1	NA	1	NA	NA	0	NA	1	NA	0	NA	1	NA	1	1	1	NA	1	1	NA	NA	1	1	0	1	NA	1	NA	NA	1	1	1	NA	1	0	NA	1
scaffold_1	18537719	18538141	mp63110-2	RLX-comp-chim_Alyr-B-R1445-Map20	RLX	1	TRUE	0	1	1	1	1	1	1	1	1	1	0	1	1	1	0	1	1	1	1	1	0	1	1	1	1	1	1	1	0	1	1	1	1	1	1	1	1	1	1	0	1	1
scaffold_1	21451614	21452039	mp32669-1	RLX-incomp_AhalGem-B-R2841-Map5	RLX	1	TRUE	1	1	1	1	1	1	1	1	1	1	1	1	1	1	1	1	1	1	1	1	1	1	0	1	1	0	1	1	1	1	1	1	1	1	0	1	1	1	1	1	1	1
scaffold_1	21456056	21457937	mp32632-1	RLX-comp_Alyr-B-G1917-Map7	RLX	1	TRUE	0	0	0	1	1	1	0	0	0	0	0	0	1	0	1	1	0	0	1	0	0	1	0	1	1	1	0	1	0	1	0	1	1	0	0	0	0	0	0	1	1	1
scaffold_1	21462694	21462968	mp32621-1	RLX-incomp_Alyr-B-R1452-Map20_reversed	RLX	1	TRUE	1	1	0	1	1	NA	1	0	1	0	1	1	1	1	1	1	0	0	1	1	1	NA	1	1	1	NA	0	1	1	NA	0	NA	NA	1	1	NA	1	1	1	1	1	NA
scaffold_1	21462972	21463644	mp32674-1	DTX-incomp_Alyr-B-R5297-Map8	DTX	1	TRUE	1	1	1	1	1	NA	1	1	1	1	1	1	1	1	1	1	1	0	NA	1	1	1	1	1	NA	1	1	1	1	1	1	1	1	1	0	1	1	1	1	1	1	1
scaffold_1	21480986	21484672	mp32647-4	RYX-incomp-chim_Alyr-B-G1983-Map8	RYX	1	TRUE	0	1	1	0	1	0	0	1	0	1	1	1	1	0	1	0	1	NA	NA	0	1	0	1	0	0	NA	0	NA	1	0	0	1	1	1	1	0	1	0	0	0	0	0
scaffold_1	21493619	21495566	mp32675-2	RLX-incomp_AhalGem-B-R131-Map17_reversed	RLX	1	TRUE	1	1	1	0	1	1	1	1	1	0	NA	NA	0	0	1	1	0	0	NA	NA	1	NA	1	NA	0	NA	0	NA	0	1	1	NA	1	1	1	0	0	NA	1	1	NA	NA
scaffold_1	21495566	21496605	mp32610-1	RLX-incomp_AhalGem-B-R1875-Map5	RLX	1	TRUE	1	1	1	0	1	1	1	1	1	0	1	1	0	0	1	1	0	0	1	1	1	1	1	1	0	1	0	1	0	1	1	1	1	1	1	0	0	1	1	1	1	1
scaffold_1	21496605	21497141	mp32644-1	RLX-incomp_Alyr-B-G100-Map16_reversed	RLX	1	TRUE	1	1	1	0	1	1	1	1	1	0	1	1	0	0	1	1	0	0	1	1	1	1	1	1	0	1	0	1	0	1	1	1	1	1	1	0	0	1	0	1	1	1
scaffold_1	21497141	21500777	mp32650-1	RLX-incomp_Alyr-B-G120-Map10	RLX	1	TRUE	1	0	1	0	1	0	1	1	1	0	1	1	0	0	0	1	0	0	1	0	1	1	1	1	0	1	0	1	0	1	1	1	1	1	0	0	0	1	0	1	1	1
scaffold_1	21515119	21515634	mp32626-1	RLX-incomp_AhalGem-B-G1793-Map4	RLX	1	TRUE	1	0	0	1	1	0	1	0	0	0	1	0	0	0	1	0	0	1	0	0	0	0	0	0	1	0	0	0	0	0	0	0	0	0	0	0	1	0	1	0	0	0
scaffold_1	21516240	21517221	mp122618-1	RLX-comp-chim_Alyr-B-R1445-Map20	RLX	1	TRUE	0	1	0	0	1	0	1	0	1	1	0	0	0	0	1	0	0	1	NA	1	1	0	1	0	1	1	0	0	0	0	1	NA	NA	0	0	1	0	0	0	0	0	0
scaffold_1	21517221	21519167	mp32656-3	RLX-comp_AhalGem-B-G1819-Map5	RLX	1	TRUE	NA	NA	0	0	NA	0	0	0	1	1	NA	1	0	0	1	1	0	1	1	1	NA	0	1	1	0	NA	0	0	0	0	NA	1	NA	NA	0	0	1	0	1	0	0	0
scaffold_1	21519167	21519693	mp32671-1	RLX-incomp_AhalGem-B-R2075-Map8_reversed	RLX	1	TRUE	1	1	1	1	NA	NA	NA	1	1	1	1	NA	NA	0	1	1	1	1	NA	NA	1	NA	1	NA	NA	1	NA	NA	1	NA	NA	NA	1	1	0	1	1	0	1	1	0	NA
scaffold_1	21519759	21519880	mp32618-1	RIX-comp_AhalGem-B-R216-Map4	RIX	1	TRUE	1	1	1	1	1	1	1	1	1	1	1	1	1	0	1	1	1	1	1	1	1	1	1	1	1	1	1	1	1	1	1	1	1	1	0	1	1	0	1	1	0	1
scaffold_1	21520056	21520386	mp32615-1	RIX-incomp_AhalGem-B-R6544-Map4	RIX	1	TRUE	1	1	1	1	1	1	1	1	1	1	1	1	1	0	1	1	1	1	1	1	1	1	1	1	1	1	1	1	1	1	1	1	1	1	0	1	1	0	1	1	0	1
scaffold_1	21527337	21527781	mp32641-1	RLX-incomp-chim_Alyr-B-G1973-Map7	RLX	1	TRUE	1	1	1	1	1	1	1	1	1	1	1	1	1	1	1	1	1	1	1	1	NA	1	1	1	1	1	1	1	1	1	1	1	1	1	1	1	1	1	1	1	1	1
scaffold_1	21529431	21529563	mp32642-1	RLX-incomp-chim_Alyr-B-G1973-Map7	RLX	1	TRUE	1	0	1	1	1	NA	1	1	1	NA	1	1	NA	1	0	0	1	1	NA	1	1	1	1	1	NA	1	1	NA	1	1	1	NA	0	1	1	1	NA	1	1	1	NA	NA
scaffold_1	21562833	21565082	mp32643-2	RLX-incomp-chim_Alyr-B-G1973-Map7	RLX	1	TRUE	1	1	1	0	NA	1	NA	0	1	0	NA	NA	NA	1	1	1	1	1	0	1	NA	1	0	NA	NA	0	0	0	1	NA	NA	NA	0	1	0	0	1	1	NA	0	0	NA
scaffold_1	21567888	21569195	mp32638-2	RLX-comp_Alyr-B-G1917-Map7	RLX	1	TRUE	1	0	1	0	1	1	1	1	1	1	1	1	1	1	1	1	1	0	1	1	1	1	1	1	1	1	1	1	1	1	1	1	1	1	1	1	1	1	0	1	1	1
scaffold_1	21569195	21569217	mp32613-1	RLX-incomp_AhalGem-B-R3384-Map15_reversed	RLX	1	TRUE	1	0	1	1	1	1	1	1	1	1	1	1	1	1	1	1	1	1	1	1	1	1	1	1	1	1	1	1	1	1	1	1	1	1	1	1	1	1	0	1	1	1
scaffold_1	21570636	21570947	mp32663-1	DTX-incomp-chim_Alyr-B-R6968-Map8	DTX	1	TRUE	0	1	0	0	0	0	0	0	0	0	0	0	0	0	0	0	0	0	0	0	1	0	0	0	0	0	0	0	0	0	1	0	0	0	0	0	0	0	1	1	0	0
scaffold_1	21577129	21577495	mp76617-1	DTX-incomp_AhalGem-B-R2492-Map8	DTX	1	TRUE	0	1	1	1	1	0	1	1	1	0	1	1	1	1	1	1	1	1	1	1	1	1	0	1	1	0	1	1	0	1	1	1	1	1	0	1	1	1	0	1	1	0
scaffold_1	21587281	21587602	mp117123-1	DXX-MITE_AhalGem-B-R185-Map13	DXX	1	TRUE	1	1	1	0	NA	NA	NA	1	1	1	1	NA	1	1	1	1	1	1	NA	1	0	1	0	NA	1	1	1	1	NA	1	1	0	NA	1	NA	NA	1	1	0	1	1	1
scaffold_1	21587586	21587798	mp117123-2	DXX-MITE_AhalGem-B-R185-Map13	DXX	1	TRUE	1	1	1	0	1	1	1	1	1	1	1	1	1	1	1	1	1	1	1	NA	0	1	0	1	NA	1	1	1	1	1	1	0	1	1	1	1	1	1	0	1	1	1
scaffold_1	21597334	21597844	mp117058-2	DXX_Alyr-B-R1967-Map6_reversed	DXX	1	TRUE	0	0	0	0	0	0	1	0	0	NA	0	0	NA	0	0	0	0	0	0	0	0	0	0	0	0	0	0	0	0	0	0	0	0	0	0	0	0	0	1	0	0	0
scaffold_1	21602620	21604084	mp117131-1	DTX-incomp_AhalGem-B-R798-Map20_reversed	DTX	1	TRUE	NA	0	1	1	1	0	0	NA	1	1	NA	1	1	NA	1	NA	1	NA	NA	1	0	0	NA	1	0	1	NA	NA	0	1	1	NA	1	1	1	0	0	NA	1	1	1	0
scaffold_1	21606580	21607941	mp117125-1	DXX-MITE_Ah_Castric-B-R1915-Map13	DXX	1	TRUE	0	0	NA	0	NA	0	NA	0	1	0	1	0	NA	0	0	NA	1	1	0	0	0	NA	1	NA	0	1	0	1	NA	0	1	1	0	1	0	0	0	1	0	0	NA	0
scaffold_1	21625010	21625677	mp117030-1	DTX-comp_Ah_Castric-B-R903-Map20_reversed	DTX	1	TRUE	1	1	1	1	1	1	1	NA	1	1	1	1	1	1	1	1	1	1	1	NA	1	1	0	1	1	1	1	1	1	1	1	1	NA	1	1	1	1	1	0	1	1	1
scaffold_1	21676408	21677857	mp117142-1	DTX-incomp_Alyr-B-R1469-Map6_reversed	DTX	1	TRUE	0	1	0	0	0	0	0	0	0	0	0	0	0	0	0	0	0	0	0	1	0	0	0	0	1	0	0	0	0	0	0	0	0	0	0	0	0	0	0	0	0	0
scaffold_1	21678338	21678637	mp117072-2	DTX-incomp_Alyr-B-R5165-Map6_reversed	DTX	1	TRUE	0	0	0	0	0	0	0	0	0	0	0	0	0	0	0	0	0	0	0	1	0	0	0	0	1	0	0	0	0	0	0	0	0	0	0	0	0	0	0	0	0	0
scaffold_1	21684555	21686410	mp117143-1	DTX-incomp_Alyr-B-R1469-Map6_reversed	DTX	1	TRUE	0	0	0	0	0	0	0	0	0	0	0	0	0	0	0	0	0	0	0	1	0	0	0	0	1	0	0	0	0	0	0	0	0	0	0	0	0	0	0	0	0	0
scaffold_1	21709471	21711165	mp117148-1	DTX-incomp_Alyr-B-R1473-Map11_reversed	DTX	1	TRUE	1	NA	0	1	0	0	NA	1	0	NA	0	0	1	1	1	1	NA	0	1	1	1	1	1	0	1	NA	NA	NA	0	1	0	1	NA	NA	1	0	1	0	1	0	0	NA
scaffold_1	21725266	21737044	mp117102-1	RYX-incomp-chim_Alyr-B-G37-Map20_reversed	RYX	1	TRUE	0	0	0	0	0	0	0	0	0	0	NA	0	0	1	1	0	0	0	NA	NA	0	0	0	1	0	0	0	0	NA	0	0	0	0	1	0	0	NA	0	0	0	0	0
scaffold_1	21751284	21752181	mp117038-1	DHX-incomp_Alyr-B-P30.729-Map7	DHX	1	TRUE	NA	1	0	NA	1	NA	0	1	0	NA	1	1	1	NA	1	0	NA	NA	1	NA	1	NA	NA	1	NA	NA	NA	1	1	1	NA	NA	0	NA	0	1	1	NA	NA	NA	0	1
scaffold_1	21762456	21764036	mp117083-2	RLX-incomp_Alyr-B-G57-Map20_reversed	RLX	1	TRUE	NA	0	1	1	1	NA	NA	1	NA	1	1	1	NA	NA	NA	1	0	1	1	1	NA	NA	1	1	1	1	0	0	NA	NA	0	NA	NA	1	1	1	1	NA	NA	NA	NA	0
scaffold_1	21784915	21785085	mp116997-1	RLX-incomp_AhalGem-B-R975-Map14_reversed	RLX	1	TRUE	0	0	1	1	0	1	1	1	0	0	1	1	0	1	1	1	1	0	1	1	1	0	1	1	1	1	0	0	1	1	0	1	0	1	1	0	1	0	0	1	1	1
scaffold_1	21785085	21785823	mp116998-1	RLX-incomp_AhalGem-B-R975-Map14_reversed	RLX	1	TRUE	0	0	1	NA	0	1	1	1	0	0	1	1	0	1	1	NA	1	0	NA	NA	1	0	NA	1	1	1	0	0	1	1	0	1	0	1	1	0	NA	0	0	1	1	1
scaffold_1	21785821	21786383	mp116998-2	RLX-incomp_AhalGem-B-R975-Map14_reversed	RLX	1	TRUE	0	0	1	NA	0	1	NA	1	0	0	NA	NA	0	NA	1	1	NA	0	1	1	0	0	NA	1	NA	1	0	0	1	NA	0	1	0	NA	NA	0	NA	0	0	NA	NA	1
scaffold_1	21786383	21786680	mp116908-1	RLX-incomp_AhalGem-B-R974-Map15_reversed	RLX	1	TRUE	0	0	NA	1	0	NA	1	1	0	0	1	NA	0	1	1	1	NA	0	1	0	1	0	NA	1	NA	0	0	0	NA	1	0	NA	0	1	0	0	1	0	0	1	0	NA
scaffold_1	21787438	21787673	mp116890-1	DXX-MITE_Alyr-B-P193.627-Map11	DXX	1	TRUE	1	1	0	NA	0	0	1	0	1	0	0	0	0	0	0	1	0	1	0	0	1	0	0	0	0	0	0	0	0	0	1	0	NA	0	0	0	0	0	1	0	0	0
scaffold_1	21792816	21793464	mp116879-1	DXX_Alyr-B-P32.728-Map20_reversed	DXX	1	TRUE	0	0	0	0	0	1	1	0	0	1	1	0	1	1	1	1	1	0	1	1	0	0	0	1	0	0	0	0	0	0	1	0	0	0	0	0	NA	0	0	1	0	1
scaffold_1	21799862	21799915	mp116895-1	DTX-incomp_AhalGem-B-R5758-Map5	DTX	1	TRUE	0	1	0	1	1	0	1	0	1	0	0	1	0	1	1	1	0	0	1	1	1	1	1	0	0	0	0	0	0	1	0	1	0	0	1	0	1	0	1	1	0	0
scaffold_1	21807451	21808582	mp116909-1	RIX-incomp_Alyr-B-G1111-Map20	RIX	1	TRUE	1	1	1	0	1	0	1	NA	NA	0	0	1	0	0	1	NA	1	NA	1	0	1	0	0	NA	NA	NA	0	NA	NA	0	NA	0	0	1	0	1	NA	NA	0	0	0	NA
scaffold_1	21808582	21808640	mp116953-1	DHX-incomp_Atha-B-R392-Map6_reversed	DHX	1	TRUE	1	1	1	1	1	1	1	1	1	1	1	1	1	1	1	1	1	1	1	1	1	1	1	1	1	1	1	1	1	1	1	1	0	1	1	1	1	1	1	1	1	1
scaffold_1	21811433	21811687	mp116946-1	RIX-incomp_AhalGem-B-R6997-Map4	RIX	1	TRUE	1	0	1	1	0	0	1	1	1	0	0	0	0	0	0	0	1	0	1	0	1	0	0	1	0	1	0	1	0	1	0	1	1	0	0	1	0	0	0	0	0	1
scaffold_1	21817530	21819249	mp116936-1	DHX-incomp_Alyr-B-G1483-Map20_reversed	DHX	1	TRUE	NA	1	0	NA	0	NA	0	1	0	1	NA	1	1	1	1	NA	NA	NA	0	1	NA	1	1	1	NA	1	NA	1	1	0	1	0	NA	NA	NA	1	NA	0	1	1	0	1
scaffold_1	21852198	21852350	mp116966-1	RIX-comp_AhalGem-B-R3864-Map7_reversed	RIX	1	TRUE	0	1	1	1	1	0	0	1	1	0	1	1	1	1	1	1	0	1	0	0	1	0	1	1	1	1	1	1	0	0	1	1	0	0	1	1	1	1	1	0	1	1
scaffold_1	21889779	21890429	mp116877-1	DXX-MITE_Alyr-B-P411.459-Map11	DXX	1	TRUE	1	0	1	NA	NA	0	0	1	1	1	1	0	1	1	0	0	1	0	NA	0	NA	0	0	NA	1	1	NA	NA	0	1	1	1	0	1	0	NA	1	1	1	1	0	1
scaffold_1	21892610	21893607	mp116897-1	DXX_Ah_Castric-B-G586-Map10	DXX	1	TRUE	1	1	1	1	1	1	1	1	0	1	0	0	1	0	1	1	1	0	0	1	1	1	1	1	1	0	1	1	1	0	1	1	0	0	0	0	0	0	0	0	1	1
scaffold_1	21894228	21894729	mp116873-1	DTX-incomp_AhalGem-B-P462.178-Map4_reversed	DTX	1	TRUE	NA	NA	0	1	NA	NA	NA	1	0	1	0	1	1	0	NA	NA	NA	NA	1	1	NA	NA	1	1	NA	0	NA	NA	NA	0	NA	1	NA	NA	NA	1	1	1	0	NA	NA	1
scaffold_1	21895139	21895955	mp116889-1	DTX-comp_Alyr-B-R1493-Map5	DTX	1	TRUE	0	0	0	0	0	1	1	0	0	0	0	0	0	0	0	0	0	0	0	0	0	1	0	0	1	0	0	0	1	0	0	0	1	0	0	0	0	0	0	0	0	0
scaffold_1	21898096	21898437	mp116982-1	RIX-comp_Alyr-B-R3776-Map11	RIX	1	TRUE	1	NA	1	1	1	NA	1	NA	0	NA	0	NA	1	0	1	1	1	1	NA	1	0	1	0	NA	NA	NA	NA	NA	1	1	1	1	1	1	1	1	NA	NA	0	1	1	NA
scaffold_1	21911918	21911977	mp116978-1	DTX-incomp_Atha-B-R416-Map17_reversed	DTX	1	TRUE	1	1	1	1	1	1	1	1	1	1	1	1	1	1	1	1	1	1	1	1	1	1	1	1	1	1	1	1	1	1	0	1	1	0	1	1	1	1	1	1	1	1
scaffold_1	21915837	21915872	mp116976-1	DTX-incomp-chim_Alyr-B-R4515-Map5_reversed	DTX	1	TRUE	1	1	1	1	1	1	1	1	1	1	1	1	1	1	1	0	1	1	1	0	1	1	1	1	1	1	1	1	1	1	1	1	1	1	1	1	1	1	1	1	1	1
scaffold_1	21952278	21952540	mp116995-1	RLX-incomp-chim_Alyr-B-G103-Map20_reversed	RLX	1	TRUE	0	NA	1	0	1	NA	1	1	0	0	0	0	0	0	1	1	1	0	0	0	0	1	NA	0	0	0	0	NA	0	0	0	1	0	0	1	1	1	0	0	1	0	1
scaffold_1	21958753	21958788	mp116956-1	RIX-incomp_Alyr-B-R808-Map8_reversed	RIX	1	TRUE	1	1	1	0	1	1	1	1	1	1	1	1	0	1	1	1	1	1	1	0	1	1	1	1	1	1	0	1	1	1	1	1	1	1	1	1	1	0	1	1	1	1
scaffold_1	21959747	21960048	mp116912-1	DXX-MITE_Ah_Castric-B-R262-Map6_reversed	DXX	1	TRUE	1	1	1	1	1	1	1	1	NA	1	1	1	NA	1	1	0	1	1	1	1	NA	1	1	0	1	1	1	1	1	1	1	1	1	1	1	1	NA	1	1	1	1	1
scaffold_1	21970134	21970541	mp3717-1	DXX_Ah_Castric-B-G275-Map5	DXX	1	TRUE	1	1	1	1	1	1	1	1	1	1	1	1	1	1	1	NA	1	1	NA	1	1	1	1	1	1	1	1	1	1	1	1	1	1	NA	1	1	0	1	1	1	1	1
scaffold_1	21974263	21974412	mp3784-1	DHX-incomp_Atha-B-P183.81-Map4	DHX	1	TRUE	NA	1	1	1	1	1	1	1	1	1	1	1	1	1	1	NA	1	1	1	1	1	1	1	1	1	1	1	1	1	1	1	1	1	1	1	1	1	1	1	1	1	1
scaffold_1	21974412	21975803	mp3788-1	DHX-incomp_Alyr-B-P41.132-Map19_reversed	DHX	1	TRUE	1	0	1	1	0	1	0	0	0	0	0	0	0	0	0	0	0	0	0	NA	0	0	0	0	NA	0	0	0	0	0	0	0	0	0	0	0	0	NA	0	0	0	0
scaffold_1	21986016	21990829	mp3801-1	RLX-comp_Alyr-B-R1501-Map6_reversed	RLX	1	TRUE	NA	1	NA	NA	NA	1	1	0	1	1	0	1	1	1	1	1	1	NA	1	NA	NA	0	0	1	NA	NA	1	1	1	1	0	NA	1	NA	NA	1	1	0	NA	1	NA	1
scaffold_1	22013850	22014232	mp3732-1	DHX-incomp_Alyr-B-G59-Map20	DHX	1	TRUE	NA	1	1	NA	1	1	1	1	NA	1	NA	1	NA	NA	1	1	1	1	1	1	NA	NA	1	1	1	NA	1	NA	NA	1	NA	NA	NA	1	1	1	1	NA	1	1	NA	1
scaffold_1	22014232	22015313	mp3721-1	DHX-incomp_Alyr-B-P36.169-Map20	DHX	1	TRUE	NA	NA	NA	1	1	1	NA	1	0	1	NA	1	1	1	0	1	NA	NA	1	0	NA	0	1	1	NA	NA	NA	1	NA	1	NA	1	NA	NA	1	1	1	NA	NA	0	0	NA
scaffold_1	22030427	22034125	mp122690-1	RLX-incomp_Alyr-B-R1302-Map15_reversed	RLX	1	TRUE	NA	NA	NA	1	1	NA	NA	1	NA	NA	1	1	1	1	1	1	NA	NA	NA	NA	1	NA	NA	1	1	1	NA	1	1	NA	1	1	1	NA	NA	1	1	NA	NA	1	NA	NA
scaffold_1	22069517	22069895	mp3807-1	RLX-comp_Alyr-B-R2732-Map9_reversed	RLX	1	TRUE	1	1	1	1	1	1	1	1	1	1	1	NA	1	1	1	1	1	1	1	1	1	1	1	1	1	1	1	1	1	1	1	0	1	1	1	1	1	1	1	1	1	1
scaffold_1	22077902	22079368	mp3787-1	RLX-incomp_Alyr-B-G1405-Map6	RLX	1	TRUE	0	0	0	0	0	0	0	0	1	1	0	0	0	1	0	0	0	0	0	0	0	1	0	0	1	0	0	0	0	0	0	0	0	0	0	0	0	0	0	0	0	0
scaffold_1	22079426	22079726	mp3799-1	RLX-incomp_Atha-B-R1394-Map4_reversed	RLX	1	TRUE	1	1	1	1	1	1	1	1	1	1	1	1	1	1	1	1	1	1	1	1	1	1	1	1	1	1	1	1	1	1	1	1	1	1	1	1	1	1	1	1	1	1
scaffold_1	22090696	22092340	mp3762-3	DHX-comp_Alyr-B-G1964-Map8	DHX	1	TRUE	1	NA	0	1	0	0	NA	1	1	0	0	1	1	1	1	0	0	1	0	1	0	1	0	0	1	0	1	0	1	0	0	1	0	0	0	0	0	1	0	1	0	1
scaffold_1	22098171	22101220	mp3769-1	DHX-incomp_Alyr-B-R1804-Map14	DHX	1	TRUE	0	NA	0	1	0	1	1	0	0	0	0	0	0	0	1	NA	NA	0	0	NA	0	0	0	0	0	0	NA	NA	0	NA	1	1	1	NA	0	1	0	0	0	0	0	0
scaffold_1	22128775	22129297	mp3780-1	DXX_Atha-B-R718-Map3	DXX	1	TRUE	1	NA	1	0	1	1	NA	1	1	NA	1	NA	NA	1	1	1	1	1	NA	1	1	NA	1	NA	NA	1	1	NA	1	1	1	1	1	1	1	NA	1	1	1	1	1	1
scaffold_1	22130164	22130725	mp3739-1	DHX-incomp_Alyr-B-R1141-Map7	DHX	1	TRUE	1	1	1	NA	0	NA	NA	1	NA	NA	0	1	1	0	1	1	1	0	1	1	0	NA	1	NA	1	0	NA	NA	1	0	1	NA	NA	NA	NA	0	0	1	0	1	NA	1
scaffold_1	22131483	22131540	mp3746-1	DHX-incomp_AhalGem-B-R2995-Map4	DHX	1	TRUE	1	1	1	1	1	1	1	1	1	1	1	1	1	0	1	1	1	1	1	1	1	1	1	1	1	1	1	1	1	0	1	1	1	1	1	1	1	1	1	1	1	1
scaffold_1	22145733	22145986	mp122704-1	RLX-incomp_Alyr-B-G57-Map20_reversed	RLX	1	TRUE	NA	1	1	1	0	1	NA	1	0	1	0	1	1	0	1	1	1	0	1	NA	0	1	0	1	0	0	0	1	1	0	1	NA	NA	0	1	1	0	NA	0	1	1	NA
scaffold_1	22149823	22150497	mp3777-1	DTX-incomp_Ah_Castric-B-G266-Map4	DTX	1	TRUE	1	NA	0	1	0	0	1	0	0	0	0	0	0	0	1	1	1	0	NA	1	0	0	1	NA	NA	NA	1	1	0	0	0	0	1	1	NA	NA	0	1	0	1	0	1
scaffold_1	22152173	22152265	mp3851-1	RIX-comp_Alyr-B-R481-Map12	RIX	1	TRUE	1	NA	1	1	1	1	1	1	1	NA	1	NA	1	NA	1	1	1	NA	1	1	1	1	1	1	1	NA	NA	1	1	0	1	1	1	1	NA	1	1	1	1	1	1	1
scaffold_1	22169859	22170545	mp18451-1	DXX_Ah_Castric-B-G496-Map20_reversed	DXX	1	TRUE	1	1	1	1	1	1	1	1	1	1	1	1	1	1	1	1	1	1	1	NA	1	1	1	1	1	1	1	1	0	1	1	1	1	1	1	1	1	1	1	1	1	1
scaffold_1	22178207	22178629	mp18519-1	RIX-incomp_AhalGem-B-R350-Map15	RIX	1	TRUE	0	1	1	NA	NA	0	1	1	1	1	1	NA	1	1	1	NA	NA	1	NA	NA	0	0	0	1	0	1	NA	0	0	1	NA	0	NA	NA	1	0	1	1	1	1	1	0
scaffold_1	22183526	22183558	mp18448-3	DTX-incomp_Alyr-B-P706.223-Map12	DTX	1	TRUE	0	NA	0	0	0	0	1	NA	1	0	0	0	1	0	0	0	0	0	1	1	0	0	0	1	1	0	1	1	0	0	0	0	0	1	1	0	0	1	0	0	0	0
scaffold_1	22188162	22188475	mp18490-1	RLX-incomp-chim_Alyr-B-R2668-Map17	RLX	1	TRUE	0	1	0	0	0	NA	1	0	0	0	0	0	0	0	0	1	1	0	NA	NA	0	0	0	1	0	0	1	0	1	0	NA	NA	0	0	NA	NA	0	0	0	1	0	0
scaffold_1	22197091	22197651	mp18467-1	DHX-incomp_Ah_Castric-B-R4383-Map10	DHX	1	TRUE	0	0	1	0	1	0	1	1	1	0	1	0	0	0	1	1	1	1	0	NA	0	0	0	0	1	1	0	0	0	0	0	0	0	1	0	1	1	0	1	1	0	1
scaffold_1	22197651	22199025	mp18522-1	DHX-comp_Atha-B-R1964-Map9_reversed	DHX	1	TRUE	0	0	0	0	0	0	1	1	1	0	1	0	0	0	1	NA	1	0	0	NA	0	0	0	0	1	1	0	0	0	0	0	0	0	0	0	1	0	0	1	1	0	0
scaffold_1	22211338	22211900	mp18534-2	RLX-comp_AhalGem-B-R1913-Map20	RLX	1	TRUE	0	0	1	1	0	1	1	0	0	1	0	0	0	0	0	0	0	0	1	0	0	0	0	0	1	0	1	0	1	0	0	1	1	1	0	1	1	0	0	1	0	0
scaffold_1	22211899	22215106	mp18534-3	RLX-comp_AhalGem-B-R1913-Map20	RLX	1	TRUE	0	0	0	0	0	0	0	0	0	1	0	0	0	0	0	0	0	0	1	0	0	0	0	0	0	0	1	0	0	0	0	0	0	1	0	1	0	0	0	0	0	0
scaffold_1	22215106	22216368	mp18535-1	RLX-comp_AhalGem-B-R1913-Map20	RLX	1	TRUE	0	0	1	1	0	1	1	0	0	1	0	0	0	0	0	0	0	0	1	0	0	0	0	0	1	0	1	0	1	0	0	0	1	1	0	1	1	0	0	1	1	0
scaffold_1	22284575	22285721	mp18470-1	DHX-incomp_Alyr-B-G177-Map20	DHX	1	TRUE	NA	NA	NA	1	NA	NA	NA	1	1	0	1	1	1	0	1	1	0	NA	NA	1	NA	NA	1	1	NA	NA	NA	1	0	1	1	0	NA	NA	1	1	NA	0	NA	1	NA	0
scaffold_1	22291058	22292476	mp18523-1	DTX-incomp_Alyr-B-R1538-Map5	DTX	1	TRUE	0	1	NA	NA	1	0	1	0	NA	0	1	0	0	1	0	0	0	0	0	1	1	0	0	0	0	NA	0	0	0	1	0	0	0	0	0	0	0	NA	1	0	0	0
scaffold_1	22292705	22292798	mp18549-1	DTX-comp_Ah_Castric-B-G538-Map8_reversed	DTX	1	TRUE	0	1	1	1	1	0	1	0	1	0	1	0	0	1	0	0	0	0	0	1	1	0	0	0	0	1	0	0	0	1	0	0	0	0	0	0	0	NA	1	0	0	0
scaffold_1	22313513	22313735	mp18468-1	DTX-incomp_AhalGem-B-R708-Map13_reversed	DTX	1	TRUE	0	NA	1	1	NA	1	NA	0	1	1	NA	1	1	1	1	1	0	1	NA	1	1	1	0	1	0	NA	1	0	1	1	1	1	NA	1	0	0	1	1	1	1	NA	0
scaffold_1	22313735	22314563	mp18539-1	DTX-incomp-chim_Alyr-B-R6968-Map8	DTX	1	TRUE	0	0	NA	1	0	0	0	0	0	NA	0	0	NA	0	1	NA	0	0	1	NA	1	NA	0	1	0	0	1	0	1	0	1	NA	1	0	0	0	0	0	0	NA	1	0
scaffold_1	22345846	22346175	mp62409-1	DXX_Alyr-B-G241-Map20_reversed	DXX	1	TRUE	0	1	0	0	0	0	0	1	0	0	0	0	0	0	1	0	1	0	0	0	0	NA	0	0	NA	0	0	NA	0	NA	0	0	0	0	0	0	0	0	0	0	0	0
scaffold_1	22346175	22346314	mp62410-1	DXX_Alyr-B-G241-Map20_reversed	DXX	1	TRUE	0	1	1	0	1	0	0	NA	0	0	0	1	0	0	1	1	1	0	0	0	0	1	0	0	1	0	0	1	1	1	0	0	0	0	0	0	0	0	1	0	0	0
scaffold_1	22352184	22352325	mp62407-1	DXX-MITE_Atha-B-P101.155-Map4	DXX	1	TRUE	0	0	1	0	NA	0	1	0	0	0	0	0	0	0	0	0	0	1	0	0	1	0	0	0	0	0	0	0	0	0	0	0	0	0	0	0	0	0	0	NA	0	0
scaffold_1	22353575	22353596	mp62383-1	DHX-incomp_Atha-B-R729-Map20	DHX	1	TRUE	0	0	1	0	1	0	1	0	0	0	0	0	0	0	0	0	0	1	0	0	1	0	0	0	0	0	0	0	0	0	0	0	0	0	0	0	0	0	0	1	0	0
scaffold_1	22362171	22363066	mp62385-1	RYX-incomp-chim_Alyr-B-R2271-Map20	RYX	1	TRUE	1	0	1	0	0	0	1	0	1	1	0	0	1	0	0	0	1	0	1	1	1	0	1	0	0	0	1	1	0	0	1	1	1	1	0	0	0	1	0	0	1	1
scaffold_1	22390852	22391916	mp39991-2	DXX_Alyr-B-R1551-Map16	DXX	1	TRUE	1	1	0	0	0	1	NA	0	0	1	1	1	1	1	1	1	1	0	1	1	0	1	1	1	1	0	1	1	0	1	1	1	1	0	1	0	1	0	1	1	0	0
scaffold_1	22392606	22392695	mp39987-2	DXX-chim_Alyr-B-R2059-Map20_reversed	DXX	1	TRUE	1	1	1	1	1	1	1	1	1	1	1	1	1	1	1	1	1	1	1	1	1	1	1	1	1	1	1	1	1	1	1	1	1	1	1	1	1	1	1	1	1	1
scaffold_1	22394541	22395006	mp39989-2	DXX-chim_Alyr-B-R2059-Map20_reversed	DXX	1	TRUE	1	1	1	1	1	1	1	1	0	1	1	1	1	1	1	1	1	1	1	1	1	1	1	1	1	0	1	1	1	1	1	1	1	1	1	1	1	1	1	1	1	1
scaffold_1	22395006	22395058	mp39986-2	DXX-chim_Alyr-B-R584-Map20_reversed	DXX	1	TRUE	1	1	1	1	1	1	1	1	1	1	1	1	1	1	1	1	1	1	1	1	1	1	1	1	1	1	1	1	1	1	1	1	1	1	1	1	1	1	1	1	1	1
scaffold_1	22395058	22395091	mp39970-1	DXX_Ah_Castric-B-R2899-Map4	DXX	1	TRUE	1	1	1	1	1	1	1	1	1	1	1	1	1	1	1	1	1	1	1	1	1	1	1	1	1	1	1	1	1	1	1	1	1	1	1	1	1	1	1	1	1	1
scaffold_1	22402330	22402666	mp39975-2	DXX_Ah_Castric-B-G643-Map12_reversed	DXX	1	TRUE	NA	1	1	NA	1	1	1	1	NA	1	1	1	1	NA	1	1	NA	NA	1	1	1	1	NA	1	1	NA	1	NA	1	NA	NA	1	1	NA	0	NA	1	1	1	1	1	1
scaffold_1	22402750	22402983	mp39963-1	RLX-incomp-chim_Alyr-B-R644-Map9_reversed	RLX	1	TRUE	1	1	1	1	1	1	1	1	NA	1	1	1	1	1	NA	1	1	1	1	1	NA	1	1	1	1	1	1	1	1	1	1	1	1	1	1	1	1	1	1	1	1	1
scaffold_1	22412598	22413250	mp39978-1	RLX-incomp_Alyr-B-G147-Map8_reversed	RLX	1	TRUE	0	1	0	0	0	1	1	1	0	0	0	0	0	1	0	0	1	1	0	0	0	0	1	0	0	0	0	0	0	0	0	0	0	0	0	0	1	1	0	0	0	1
scaffold_1	22423434	22425684	mp122590-2	RLX-incomp_Alyr-B-G147-Map8_reversed	RLX	1	TRUE	0	0	0	0	0	NA	1	NA	0	0	0	0	0	0	0	0	1	1	0	0	0	0	1	0	0	0	0	0	0	0	0	0	0	0	0	0	NA	1	0	0	0	0
scaffold_1	22425684	22425846	mp39983-2	RLX-incomp_Alyr-B-R2005-Map13_reversed	RLX	1	TRUE	0	1	0	0	0	1	1	1	0	0	0	0	0	1	0	0	1	1	0	0	0	0	1	0	0	0	0	0	0	0	0	0	0	0	0	0	1	1	0	0	0	1
scaffold_1	22425846	22426107	mp39982-1	RLX-incomp_Alyr-B-R513-Map7_reversed	RLX	1	TRUE	0	1	0	0	0	1	NA	NA	0	0	0	0	0	NA	0	0	1	1	0	0	0	0	1	0	0	0	0	0	0	0	0	0	0	0	0	0	NA	1	0	0	0	1
scaffold_1	22426349	22426654	mp39981-1	RLX-incomp_Alyr-B-G147-Map8_reversed	RLX	1	TRUE	0	1	0	0	0	NA	1	1	0	0	0	0	0	1	0	0	1	1	0	0	0	0	1	0	0	0	0	0	0	0	0	0	0	0	0	0	1	NA	0	0	0	1
scaffold_1	22435321	22435583	mp40017-1	DHX-incomp_AhalGem-B-R2127-Map4	DHX	1	TRUE	0	1	1	NA	1	1	NA	1	1	0	1	1	0	1	1	1	NA	0	1	NA	1	1	1	0	1	0	1	NA	1	1	1	0	1	0	0	0	1	0	0	1	1	1
scaffold_1	22436403	22437426	mp40021-1	RIX-comp_Alyr-B-R4841-Map6	RIX	1	TRUE	1	1	NA	NA	0	NA	1	1	1	NA	NA	0	0	1	1	1	1	0	NA	1	1	1	0	1	1	1	1	1	1	1	NA	NA	0	NA	NA	1	1	1	0	0	1	1
scaffold_1	22437663	22438878	mp39957-1	RLX-incomp_AhalGem-B-G1104-Map8	RLX	1	TRUE	1	0	0	0	0	0	0	0	0	0	0	0	0	0	1	0	0	0	0	0	0	0	0	0	0	0	0	0	0	0	0	0	0	0	0	0	0	0	0	0	0	0
scaffold_1	22438878	22438931	mp39976-1	RLX-incomp_Ah_Castric-B-R2982-Map8	RLX	1	TRUE	1	1	0	1	0	1	1	1	1	0	1	0	0	0	1	1	0	0	0	1	1	0	0	1	0	1	0	0	0	1	0	1	1	0	1	0	0	1	1	1	0	0
scaffold_1	22439166	22439339	mp40032-1	RLX-incomp_Atha-B-R1416-Map5	RLX	1	TRUE	1	1	1	1	1	1	1	1	1	1	1	1	1	1	1	1	1	1	1	1	1	0	1	1	1	1	1	1	1	1	1	1	1	1	1	1	1	1	1	1	1	1
scaffold_1	22449215	22449469	mp40004-1	DXX-MITE_AhalGem-B-G755-Map5	DXX	1	TRUE	0	0	0	0	0	NA	1	0	1	0	0	0	NA	0	0	0	0	0	NA	0	0	0	0	0	0	0	1	0	0	0	0	1	NA	1	0	0	1	1	0	0	0	0
scaffold_1	22451359	22463091	mp40023-1	RYX-incomp-chim_Alyr-B-G37-Map20_reversed	RYX	1	TRUE	1	1	0	NA	1	1	1	1	0	0	1	NA	0	NA	1	NA	0	1	1	1	1	NA	NA	NA	NA	1	1	1	NA	0	0	NA	1	NA	NA	1	0	NA	NA	NA	1	1
scaffold_1	22465436	22474729	mp40024-2	RYX-incomp-chim_Alyr-B-G37-Map20_reversed	RYX	1	TRUE	0	0	0	0	0	0	0	0	0	0	0	1	0	0	0	0	0	0	0	0	0	0	NA	0	0	0	0	0	0	0	0	0	0	0	0	0	0	1	NA	0	0	0
scaffold_1	22495372	22495651	mp51375-1	DTX-incomp-chim_Alyr-B-R6968-Map8	DTX	1	TRUE	0	1	0	0	0	0	0	0	0	0	0	0	0	0	1	1	0	0	0	1	1	1	1	0	0	0	0	0	0	0	0	0	0	0	0	0	0	0	0	0	0	0
scaffold_1	22499597	22500190	mp51403-1	RLX-incomp_Alyr-B-R5327-Map7	RLX	1	TRUE	0	0	1	1	1	0	1	0	1	0	0	0	0	0	1	0	0	0	1	0	0	0	1	0	1	0	0	1	0	0	0	1	1	0	1	0	1	1	0	0	1	0
scaffold_1	22504980	22506867	mp51357-1	RLX-incomp_Alyr-B-G1533-Map6_reversed	RLX	1	TRUE	NA	1	1	0	NA	1	NA	0	0	NA	0	1	1	NA	1	1	0	NA	NA	NA	1	0	NA	1	1	NA	1	NA	1	1	0	0	0	NA	0	NA	NA	1	1	0	0	0
scaffold_1	22507005	22507844	mp51384-1	DXX-MITE_Alyr-B-P193.627-Map11	DXX	1	TRUE	1	1	1	NA	NA	NA	NA	1	1	1	NA	NA	NA	NA	1	1	1	1	1	1	NA	NA	1	NA	1	NA	NA	NA	NA	1	NA	NA	NA	1	1	NA	1	1	1	NA	1	1
scaffold_1	22528206	22528588	mp51368-1	RIX-comp_Ah_Castric-B-R1098-Map18	RIX	1	TRUE	1	0	1	0	1	0	0	0	0	0	1	0	0	0	1	0	1	0	1	1	1	1	1	0	1	1	0	0	0	1	0	1	0	1	0	0	1	0	1	1	0	1
scaffold_1	22535602	22536542	mp122621-1	DTX-incomp_AhalGem-B-R1496-Map5	DTX	1	TRUE	1	1	0	1	1	0	1	0	1	0	1	0	0	1	1	0	1	1	1	1	1	1	1	0	0	0	1	0	0	1	0	1	1	0	0	0	0	0	1	1	0	0
scaffold_1	22537483	22537757	mp51389-1	DTX-comp_AhalGem-B-G1160-Map5_reversed	DTX	1	TRUE	1	1	1	1	1	1	NA	1	NA	0	1	NA	0	0	1	1	1	1	1	1	1	1	1	NA	1	0	0	NA	1	0	1	1	0	1	1	1	1	NA	1	1	1	0
scaffold_1	22537753	22538090	mp51389-2	DTX-comp_AhalGem-B-G1160-Map5_reversed	DTX	1	TRUE	1	1	1	NA	1	1	NA	1	0	0	1	NA	0	0	1	NA	1	1	NA	1	1	1	1	NA	1	1	0	NA	1	0	1	1	0	1	1	1	NA	1	1	1	1	1
scaffold_1	22538540	22539172	mp51409-1	DHX-incomp_AhalGem-B-R1090-Map5	DHX	1	TRUE	1	NA	NA	1	1	NA	1	1	1	NA	NA	1	NA	0	1	1	NA	1	NA	1	1	NA	NA	1	1	NA	NA	1	1	0	1	1	1	1	NA	NA	1	1	0	1	NA	0
scaffold_1	22539973	22540571	mp51394-1	DTX-incomp_AhalGem-B-R708-Map13_reversed	DTX	1	TRUE	0	0	0	0	0	0	0	1	0	0	0	1	0	0	0	0	0	0	0	1	0	0	0	0	0	0	0	0	0	0	0	0	0	0	0	0	NA	0	0	0	0	0
scaffold_1	22551021	22551554	mp51379-1	DXX-MITE_AhalGem-B-G754-Map4	DXX	1	TRUE	0	1	1	0	0	1	NA	NA	0	1	1	0	NA	0	1	1	1	0	1	1	0	1	0	NA	1	NA	1	NA	1	0	1	1	0	0	1	1	1	0	1	0	1	1
scaffold_1	22551554	22553166	mp51402-1	DTX-incomp_Alyr-B-R849-Map5	DTX	1	TRUE	NA	0	1	NA	0	1	0	1	1	NA	1	0	NA	0	0	0	1	0	0	0	1	0	NA	0	0	NA	NA	0	0	0	0	0	1	1	0	0	1	0	1	0	1	0
scaffold_1	22596901	22597272	mp102133-1	RSX-incomp_AhalGem-B-R4071-Map7	RSX	1	TRUE	0	1	0	0	0	0	0	0	0	0	0	0	0	0	0	0	0	0	0	1	0	0	0	0	0	0	0	0	1	0	0	0	0	0	0	0	0	0	0	1	0	0
scaffold_1	22618319	22619254	mp116551-1	DXX_AhalGem-B-P389.233-Map5_reversed	DXX	1	TRUE	0	1	0	NA	1	NA	0	0	0	0	0	NA	NA	0	0	0	0	0	0	0	0	0	0	0	NA	0	0	0	0	0	0	0	0	0	0	0	0	0	0	0	0	0
scaffold_1	22631142	22631323	mp116622-1	DTX-incomp_AhalGem-B-R2093-Map5_reversed	DTX	1	TRUE	1	1	1	1	0	1	1	0	0	1	1	NA	0	1	1	1	0	1	1	1	1	1	0	1	1	1	0	1	1	0	NA	0	0	0	0	0	1	0	1	1	0	0
scaffold_1	22631553	22631738	mp116622-2	DTX-incomp_AhalGem-B-R2093-Map5_reversed	DTX	1	TRUE	NA	1	1	NA	0	NA	1	0	0	NA	1	1	0	1	1	1	0	1	NA	1	1	NA	0	1	NA	NA	0	0	1	0	NA	0	0	0	0	0	1	0	1	1	0	0
scaffold_1	22631740	22634919	mp116602-1	RIX-comp_AhalGem-B-R1876-Map6	RIX	1	TRUE	1	NA	0	1	0	NA	1	0	0	1	0	NA	0	0	1	1	0	1	1	1	NA	1	0	NA	NA	0	0	NA	NA	0	1	0	0	0	0	0	NA	0	0	NA	0	0
scaffold_1	22634919	22635418	mp116623-1	DTX-incomp_AhalGem-B-R2093-Map5_reversed	DTX	1	TRUE	1	1	1	1	0	1	1	0	0	1	1	NA	0	1	1	1	0	1	1	1	1	NA	0	1	1	1	0	NA	NA	0	1	0	0	0	0	0	1	0	1	NA	0	0
scaffold_1	22637339	22637640	mp116632-1	RIX-incomp_AhalGem-B-R6997-Map4	RIX	1	TRUE	0	0	0	0	0	0	0	0	0	0	0	0	0	0	0	0	0	0	1	0	0	0	0	1	0	0	0	1	0	0	0	0	0	0	0	1	0	1	0	0	0	0
scaffold_1	22643661	22644852	mp116648-1	DXX-MITE_AhalGem-B-P326.282-Map5	DXX	1	TRUE	0	0	1	NA	1	0	0	0	0	0	1	0	0	1	0	0	0	0	1	0	0	0	1	NA	NA	0	0	1	0	1	0	0	0	NA	0	1	1	0	1	0	0	0
scaffold_1	22645121	22646299	mp116627-1	DTX-incomp_Alyr-B-R1586-Map5	DTX	1	TRUE	0	0	0	0	0	0	0	1	NA	0	1	NA	NA	0	0	0	0	0	0	0	0	0	1	0	0	0	0	0	0	0	0	0	1	0	0	0	0	NA	0	0	0	0
scaffold_1	22646340	22646545	mp116629-1	DTX-incomp_Alyr-B-R1586-Map5	DTX	1	TRUE	0	0	1	0	0	0	0	1	1	0	1	1	1	0	0	0	0	0	0	0	0	0	1	0	0	0	0	0	0	0	0	0	1	0	0	0	0	0	0	1	0	0
scaffold_1	22647040	22647455	mp116584-1	RSX-incomp_AhalGem-B-R4071-Map7	RSX	1	TRUE	0	1	1	1	1	0	1	0	0	0	0	0	0	0	1	1	0	1	1	1	0	1	0	0	0	1	1	0	0	0	0	0	0	0	0	0	1	1	0	0	1	0
scaffold_1	22653819	22658808	mp116599-1	RLX-incomp_Alyr-B-G147-Map8_reversed	RLX	1	TRUE	1	0	0	0	0	0	0	0	0	0	0	0	1	0	0	0	0	0	0	0	NA	0	0	0	0	0	0	0	0	1	0	0	1	0	NA	0	0	0	0	0	0	0
scaffold_1	22659256	22659600	mp116600-1	RLX-incomp_Alyr-B-G147-Map8_reversed	RLX	1	TRUE	1	0	0	1	0	0	0	0	0	0	0	0	1	0	0	0	0	0	0	0	1	0	0	0	0	0	0	0	0	1	0	0	0	0	1	0	0	0	0	0	0	0
scaffold_1	22660106	22661015	mp116634-1	DHX-incomp_AhalGem-B-R2793-Map14_reversed	DHX	1	TRUE	1	NA	1	1	0	1	NA	1	1	0	1	NA	0	NA	1	NA	0	1	1	NA	NA	NA	1	0	1	0	0	1	1	1	1	0	NA	1	NA	1	NA	0	1	NA	NA	0
scaffold_1	22661015	22661586	mp116581-1	DHX-incomp-chim_Atha-B-G1680-Map14	DHX	1	TRUE	1	NA	NA	1	1	NA	NA	1	NA	NA	1	NA	NA	1	NA	1	1	1	1	NA	1	NA	NA	NA	1	1	NA	1	1	NA	NA	1	1	1	NA	1	1	NA	NA	NA	NA	NA
scaffold_1	22661890	22662080	mp116581-2	DHX-incomp-chim_Atha-B-G1680-Map14	DHX	1	TRUE	1	1	1	1	1	1	NA	1	1	1	1	1	1	1	1	1	1	1	1	1	NA	NA	1	1	1	1	1	1	1	1	1	1	1	1	1	1	1	1	1	1	1	1
scaffold_1	22669221	22670082	mp116550-1	DTX-comp_Alyr-B-R1493-Map5	DTX	1	TRUE	NA	1	1	NA	0	1	1	1	NA	NA	0	1	NA	NA	NA	NA	NA	0	NA	NA	0	1	0	1	NA	1	NA	1	1	1	1	NA	1	1	NA	NA	1	1	0	1	NA	1
scaffold_1	22690182	22690932	mp116664-1	RLX-incomp-chim_Atha-B-R628-Map7	RLX	1	TRUE	1	0	0	0	0	0	0	0	1	0	1	1	0	0	0	0	1	1	0	1	1	0	1	0	1	0	0	1	0	0	0	0	0	1	0	0	1	1	1	1	0	0
scaffold_1	22691280	22692167	mp122491-1	RIX-comp_Ah_Castric-B-R4045-Map4	RIX	1	TRUE	1	1	0	1	0	0	1	1	1	1	1	1	0	1	1	1	1	1	0	1	1	1	1	0	NA	0	0	1	0	1	0	0	0	1	0	0	NA	1	1	1	0	1
scaffold_1	22692167	22692982	mp122491-2	RIX-comp_Ah_Castric-B-R4045-Map4	RIX	1	TRUE	1	1	0	NA	1	0	1	1	1	1	1	1	1	1	1	1	NA	NA	0	NA	NA	1	1	0	NA	0	0	1	1	1	0	0	0	NA	0	0	NA	NA	1	1	0	1
scaffold_1	22692987	22693333	mp122491-3	RIX-comp_Ah_Castric-B-R4045-Map4	RIX	1	TRUE	1	1	0	NA	1	0	1	NA	1	1	1	NA	1	1	1	1	1	NA	0	NA	1	1	NA	0	1	0	0	1	1	NA	0	0	0	NA	0	0	1	NA	1	1	0	1
scaffold_1	22693954	22694649	mp116546-1	DHX-incomp_Ah_Castric-B-P4.187-Map20	DHX	1	TRUE	0	NA	0	1	NA	0	NA	0	0	1	1	NA	0	1	NA	NA	1	NA	NA	1	NA	NA	1	0	NA	0	NA	0	NA	1	0	0	0	1	0	0	0	0	0	1	0	NA
scaffold_1	22694649	22694949	mp116682-1	DHX-incomp_AhalGem-B-R572-Map5	DHX	1	TRUE	1	1	1	1	NA	1	NA	NA	1	1	1	1	1	1	1	NA	1	1	0	1	1	1	1	1	1	NA	1	NA	1	1	1	1	NA	1	1	1	1	1	1	1	1	1
scaffold_1	22709205	22710019	mp116563-1	DHX-incomp_Atha-B-R1266-Map5_reversed	DHX	1	TRUE	1	NA	0	0	1	1	1	1	1	1	1	0	1	1	0	1	NA	1	1	1	0	1	1	0	1	0	1	0	1	1	0	0	1	1	1	1	0	0	1	0	1	1
scaffold_1	22711782	22711904	mp116613-1	RLX-comp_Alyr-B-G254-Map20	RLX	1	TRUE	1	1	1	1	1	1	1	1	1	1	1	1	1	1	1	1	1	1	NA	1	1	1	1	1	1	1	1	1	1	1	1	1	1	1	1	1	1	1	1	1	1	1
scaffold_1	22711927	22712437	mp116557-1	DHX-incomp_AhalGem-B-G17-Map20_reversed	DHX	1	TRUE	0	NA	1	0	0	0	NA	0	NA	NA	0	0	0	NA	1	NA	NA	0	NA	NA	1	NA	0	1	0	0	NA	0	0	0	1	1	NA	1	1	1	1	0	0	1	NA	1
scaffold_1	22713329	22713969	mp116557-2	DHX-incomp_AhalGem-B-G17-Map20_reversed	DHX	1	TRUE	1	1	NA	NA	0	0	1	1	1	1	1	0	NA	1	0	0	NA	0	NA	1	NA	1	1	0	NA	0	1	0	0	1	0	NA	NA	1	NA	1	1	NA	0	0	NA	1
scaffold_1	22714015	22715004	mp116585-1	RLX-incomp_Alyr-B-R1594-Map5	RLX	1	TRUE	1	1	1	1	1	1	0	NA	1	1	NA	NA	1	1	1	0	1	0	1	0	1	0	1	0	1	0	1	1	0	1	1	1	1	1	1	1	0	0	0	0	1	1
scaffold_1	22715004	22715588	mp116561-1	RIX-incomp_Ah_Castric-B-R3904-Map12	RIX	1	TRUE	1	1	1	1	1	1	1	1	1	1	1	1	1	1	1	1	1	1	1	1	1	1	1	1	1	0	1	1	1	1	1	1	1	1	1	1	0	0	0	1	1	1
scaffold_1	22715588	22717598	mp116586-1	RLX-incomp_Alyr-B-R1594-Map5	RLX	1	TRUE	0	1	1	1	1	1	1	0	1	0	NA	NA	1	1	1	1	1	0	1	1	0	1	1	0	1	0	1	1	1	1	1	0	0	1	1	0	0	0	0	1	1	NA
scaffold_1	22723824	22724655	mp116641-1	DTX-incomp_Alyr-B-R3079-Map12	DTX	1	TRUE	0	0	NA	1	NA	1	NA	NA	1	NA	1	0	1	1	0	1	1	0	NA	1	1	NA	0	NA	1	1	NA	1	1	NA	NA	NA	NA	1	NA	0	NA	1	NA	1	NA	NA
scaffold_1	22725161	22726580	mp116669-1	RLX-incomp_Alyr-B-R1600-Map20	RLX	1	TRUE	0	1	0	0	1	0	0	0	1	0	1	0	1	1	1	1	0	1	1	1	1	1	1	1	1	1	1	0	1	1	0	1	0	1	0	0	0	1	0	1	1	0
scaffold_1	22740873	22741260	mp116616-1	DTX-incomp_AhalGem-B-P159.402-Map4	DTX	1	TRUE	0	0	0	1	1	1	NA	0	NA	0	1	0	NA	0	0	1	1	1	NA	0	NA	0	1	NA	0	0	1	1	0	1	0	0	0	0	0	0	NA	0	1	1	0	0
scaffold_1	22741260	22741946	mp116695-1	DTX-comp_Alyr-B-R1906-Map7_reversed	DTX	1	TRUE	0	1	0	1	1	1	0	0	1	0	1	0	0	0	0	0	0	1	0	0	1	1	1	0	0	1	0	0	0	0	0	0	0	0	0	0	NA	0	1	0	0	0
scaffold_1	22748645	22749261	mp116619-1	DTX-incomp_Ah_Castric-B-R2339-Map10_reversed	DTX	1	TRUE	1	1	1	1	1	0	NA	0	1	0	1	0	1	1	1	1	NA	NA	1	NA	1	1	1	1	0	1	1	1	1	1	0	1	1	1	1	1	NA	1	0	1	NA	1
scaffold_1	22749507	22761357	mp116610-1	RLX-comp_Alyr-B-G99-Map20_reversed	RLX	1	TRUE	0	1	0	0	0	0	1	0	0	0	0	1	NA	0	0	0	0	0	0	1	0	0	0	NA	NA	0	0	0	0	0	0	0	0	0	0	0	0	0	0	0	0	0
scaffold_1	22761548	22762052	mp116590-1	DTX-incomp_Alyr-B-R7389-Map7	DTX	1	TRUE	1	1	1	1	1	1	1	1	1	1	1	1	1	1	1	1	1	1	1	1	1	1	1	1	1	1	1	1	1	1	1	1	1	0	1	1	1	1	1	1	1	1
scaffold_1	22807397	22807620	mp116381-2	DHX-incomp_Ah_Castric-B-R4383-Map10	DHX	1	TRUE	1	1	1	1	1	1	1	1	1	1	1	1	1	1	1	1	1	1	1	1	1	1	1	1	1	1	1	1	1	1	1	1	1	1	1	1	1	1	1	1	1	1
scaffold_1	22820653	22825906	mp116518-1	RLX-comp_AhalGem-B-R4409-Map5_reversed	RLX	1	TRUE	0	NA	1	0	NA	0	0	1	1	0	1	0	0	0	0	0	1	1	NA	1	0	0	1	0	0	0	0	0	NA	0	NA	0	0	0	0	1	0	1	0	1	NA	1
scaffold_1	22828981	22829264	mp116438-1	DTX-incomp_AhalGem-B-P159.402-Map4	DTX	1	TRUE	0	1	0	0	1	0	0	0	1	0	0	0	0	0	1	0	0	0	0	1	0	1	0	0	0	1	0	0	0	0	1	0	0	1	0	0	1	0	0	1	0	0
scaffold_1	22832835	22833262	mp116513-1	RXX-chim_Alyr-B-R7758-Map15	RXX	1	TRUE	1	0	1	1	0	1	1	1	1	1	1	1	1	1	0	0	1	1	1	1	1	1	1	0	1	1	1	1	1	1	1	1	1	1	0	1	1	1	1	1	1	1
scaffold_1	22836089	22836971	mp116369-1	DXX_Alyr-B-P260.579-Map20_reversed	DXX	1	TRUE	1	1	1	NA	1	NA	NA	1	1	1	0	0	1	NA	1	NA	1	0	1	1	NA	NA	1	NA	NA	1	1	1	NA	1	NA	NA	NA	NA	NA	NA	0	1	1	NA	1	1
scaffold_1	22839850	22839871	mp116515-1	RLX-incomp_Alyr-B-R969-Map20_reversed	RLX	1	TRUE	1	1	1	0	1	1	1	1	1	1	1	1	1	1	0	1	1	1	1	1	0	1	1	1	1	1	1	1	1	1	1	1	1	1	1	1	1	1	1	1	1	1
scaffold_1	22869187	22869498	mp116465-1	RIX-incomp_AhalGem-B-R6997-Map4	RIX	1	TRUE	0	1	1	1	NA	NA	NA	1	1	0	1	1	0	NA	NA	1	NA	1	1	NA	0	0	0	0	NA	0	0	NA	0	0	0	0	0	0	NA	0	NA	1	0	0	NA	0
scaffold_1	22873161	22873656	mp116514-1	DHX-comp_AhalGem-B-R878-Map6_reversed	DHX	1	TRUE	1	1	0	0	1	1	0	1	1	0	1	1	1	1	0	0	0	1	0	0	1	0	1	1	1	0	1	0	0	1	1	1	0	0	0	0	1	1	1	0	0	0
scaffold_1	22876563	22880005	mp116421-1	RLX-comp_Alyr-B-R1840-Map6	RLX	1	TRUE	0	0	0	0	0	1	1	0	0	0	0	0	0	0	0	NA	0	0	0	0	0	0	0	1	1	0	0	NA	1	0	0	1	0	0	0	1	0	0	0	1	0	0
scaffold_1	22880005	22880346	mp116424-2	RLX-comp_Alyr-B-G1897-Map5	RLX	1	TRUE	0	0	0	0	0	1	1	0	0	0	0	0	0	0	0	1	0	0	0	0	0	0	0	1	1	0	0	NA	1	0	0	1	0	0	0	1	0	0	0	1	0	0
scaffold_1	22880346	22881301	mp116422-1	RLX-comp_Alyr-B-R1840-Map6	RLX	1	TRUE	0	0	0	0	0	1	1	0	0	0	0	0	0	0	0	1	0	0	0	0	0	0	0	1	1	0	0	1	1	0	0	1	0	0	0	1	0	0	0	1	0	0
scaffold_1	22884936	22885316	mp116466-1	RIX-incomp_AhalGem-B-R6997-Map4	RIX	1	TRUE	1	1	1	1	1	1	0	1	1	1	1	1	1	1	1	1	1	0	1	1	1	1	1	1	1	1	1	1	0	1	1	1	1	1	0	1	1	1	1	0	1	1
scaffold_1	22890174	22890461	mp116414-1	RIX-comp_AhalGem-B-R1902-Map15	RIX	1	TRUE	1	1	1	1	1	1	1	1	1	1	NA	1	1	NA	1	1	1	1	1	1	1	1	1	1	1	1	1	1	1	1	1	1	1	1	1	1	NA	1	1	1	1	1
scaffold_1	22903044	22903169	mp116520-1	DTX-incomp-chim_AhalGem-B-R160-Map11_reversed	DTX	1	TRUE	1	1	1	1	1	1	1	1	1	1	1	1	1	1	1	1	1	1	1	1	1	1	1	1	1	1	1	1	1	1	1	1	1	1	1	1	0	1	1	1	1	1
scaffold_1	22914000	22915141	mp116415-1	DHX-incomp_Alyr-B-R2017-Map16	DHX	1	TRUE	0	NA	0	0	0	1	NA	1	1	0	0	0	1	0	1	1	1	1	0	NA	0	1	0	0	1	0	0	1	0	0	0	0	0	0	1	0	1	0	0	1	0	0
scaffold_1	22915141	22915329	mp116404-1	RSX-incomp_AhalGem-B-R4071-Map7	RSX	1	TRUE	0	1	0	1	1	1	1	1	1	1	1	0	0	1	1	1	1	1	0	1	1	1	1	1	1	0	1	1	1	0	1	1	1	0	1	1	1	1	1	1	1	1
scaffold_1	22915327	22915445	mp116404-2	RSX-incomp_AhalGem-B-R4071-Map7	RSX	1	TRUE	0	1	0	1	1	1	1	0	0	1	1	0	0	1	1	1	1	1	0	1	1	1	1	1	1	0	1	1	1	0	1	1	1	0	1	1	0	1	1	1	1	1
scaffold_1	22915463	22916278	mp116469-1	DTX-incomp-chim_Alyr-B-G1609-Map16	DTX	1	TRUE	1	1	0	0	0	0	NA	1	0	0	1	0	0	0	1	0	1	1	1	0	1	0	0	0	0	1	0	0	0	1	0	0	1	1	0	1	1	0	0	0	0	1
scaffold_1	22916271	22916827	mp116469-2	DTX-incomp-chim_Alyr-B-G1609-Map16	DTX	1	TRUE	1	1	0	0	0	0	1	1	0	0	1	0	0	0	1	0	1	1	1	0	1	0	0	0	0	1	0	0	0	1	0	0	1	1	0	1	1	0	0	0	0	1
scaffold_1	22950942	22951155	mp116412-1	DTX-incomp_Alyr-B-R1766-Map5	DTX	1	TRUE	1	1	1	1	1	1	1	1	1	1	1	1	1	1	1	1	1	0	1	1	1	1	1	0	1	1	1	1	0	1	1	1	0	1	1	1	1	1	1	0	1	1
scaffold_1	22951167	22952004	mp116418-1	RIX-incomp_AhalGem-B-R350-Map15	RIX	1	TRUE	0	1	1	1	1	1	1	1	1	0	1	1	1	1	1	1	0	0	1	1	NA	1	1	0	1	1	1	1	0	1	1	0	0	0	0	1	1	0	0	0	0	0
scaffold_1	22952014	22952659	mp116450-1	DHX-incomp_Atha-B-P183.81-Map4	DHX	1	TRUE	0	0	0	0	0	0	0	NA	0	0	1	0	0	0	0	0	1	0	0	0	NA	0	0	0	0	0	0	0	0	0	0	0	0	0	0	0	0	1	0	0	0	0
scaffold_1	22952701	22952926	mp116413-1	DTX-incomp_Alyr-B-R1766-Map5	DTX	1	TRUE	1	NA	1	1	1	1	1	1	1	1	1	1	1	1	1	1	1	1	1	1	1	1	1	1	1	1	1	1	0	1	1	1	1	1	1	1	1	1	1	1	1	1
scaffold_1	22956596	22956863	mp116385-1	DTX-incomp_AhalGem-B-R708-Map13_reversed	DTX	1	TRUE	1	NA	1	1	1	1	NA	0	1	NA	1	1	1	NA	NA	NA	NA	NA	NA	NA	1	NA	NA	0	1	1	NA	0	1	1	1	1	1	1	NA	1	NA	NA	NA	1	1	1
scaffold_1	22964925	22967064	mp116507-1	RIX-incomp_Alyr-B-R1623-Map5	RIX	1	TRUE	0	0	0	0	0	0	0	0	0	1	0	0	0	0	0	0	0	0	0	0	0	1	0	0	0	0	1	0	0	0	0	0	0	0	0	0	0	0	0	0	0	0
scaffold_1	22969396	22969515	mp116534-1	DXX-MITE_Alyr-B-R4934-Map5	DXX	1	TRUE	0	1	0	0	0	1	1	NA	0	0	0	0	0	0	0	0	0	0	0	0	0	0	0	1	1	0	0	0	1	0	0	0	0	0	0	1	0	1	0	0	0	0
scaffold_1	22975044	22975534	mp116358-1	DTX-comp_AhalGem-B-G73-Map20	DTX	1	TRUE	NA	1	1	1	1	1	1	1	NA	1	1	1	1	1	NA	NA	1	1	NA	NA	NA	1	1	1	NA	1	NA	1	1	1	1	NA	1	1	1	1	1	1	1	1	NA	NA
scaffold_1	22980360	22980571	mp43456-1	DHX-incomp_AhalGem-B-R2995-Map4	DHX	1	TRUE	0	1	0	1	0	1	1	1	0	1	1	0	1	1	0	0	0	0	0	0	1	0	0	1	1	0	1	1	1	0	0	0	0	0	0	0	0	0	0	1	0	1
scaffold_1	22980571	22980713	mp43540-1	DTX-incomp_Atha-B-P149.114-Map4	DTX	1	TRUE	1	0	0	NA	0	NA	1	1	0	1	1	0	1	1	0	0	0	0	0	0	1	0	0	NA	1	0	1	1	1	0	0	0	0	0	0	0	0	0	0	1	0	1
scaffold_1	22983163	22983400	mp116523-1	RLX-incomp-chim_Alyr-B-G1973-Map7	RLX	1	TRUE	1	1	1	NA	NA	NA	NA	1	1	NA	1	1	NA	1	1	1	1	1	1	1	1	1	1	1	1	1	NA	1	1	1	1	1	NA	1	1	0	1	1	1	1	1	1
scaffold_1	23003143	23003324	mp43533-5	RLX-comp-chim_Alyr-B-R1428-Map20	RLX	1	TRUE	NA	1	1	1	1	1	NA	1	NA	0	1	1	1	1	1	1	1	1	NA	1	1	NA	NA	1	1	NA	1	1	1	1	NA	NA	1	NA	NA	NA	NA	1	1	1	NA	NA
scaffold_1	23016834	23017537	mp43465-1	DTX-incomp_AhalGem-B-G248-Map20	DTX	1	TRUE	1	NA	0	0	NA	NA	1	1	1	NA	0	0	1	0	1	0	1	0	1	1	0	NA	1	NA	NA	0	NA	NA	1	0	0	1	NA	NA	0	NA	0	1	1	1	NA	1
scaffold_1	23017537	23017564	mp43467-1	DTX-incomp_Ah_Castric-B-R1042-Map5_reversed	DTX	1	TRUE	1	1	1	0	1	1	1	1	1	1	0	1	1	1	1	1	1	0	1	1	0	1	1	1	1	1	1	1	1	1	1	1	1	1	0	1	1	1	1	1	1	1
scaffold_1	23021058	23021403	mp43460-1	DTX-incomp_AhalGem-B-R708-Map13_reversed	DTX	1	TRUE	1	0	0	1	1	0	0	1	1	1	1	1	1	1	1	0	0	1	1	0	NA	1	1	1	1	0	1	1	0	0	1	1	1	0	0	1	1	1	1	0	1	0
scaffold_1	23023169	23023369	mp43501-1	DXX_AhalGem-B-R296-Map8	DXX	1	TRUE	1	1	1	1	1	1	1	1	1	1	1	1	1	1	1	1	1	1	1	1	1	1	1	1	1	1	1	1	1	1	1	1	1	1	1	1	1	1	1	1	1	1
scaffold_1	23023369	23023410	mp43507-1	DXX_AhalGem-B-G1107-Map7	DXX	1	TRUE	1	1	1	1	1	1	1	1	1	1	1	1	1	1	1	1	1	1	1	1	1	1	1	1	1	1	1	1	1	1	1	1	1	1	1	1	1	1	1	1	1	1
scaffold_1	23024070	23024188	mp43492-1	DTX-incomp_Ah_Castric-B-P110.278-Map12	DTX	1	TRUE	1	1	1	1	1	1	1	1	1	1	1	0	1	1	1	1	1	1	1	1	1	1	0	1	1	1	1	1	1	1	1	1	NA	1	1	1	1	1	1	1	0	1
scaffold_1	23037413	23037933	mp43514-1	RLX-incomp_Alyr-B-G1600-Map8	RLX	1	TRUE	0	1	0	0	0	0	0	0	0	0	0	0	0	0	0	1	0	0	0	0	0	0	0	0	0	0	0	0	0	0	0	0	0	0	0	1	0	0	0	0	0	0
scaffold_1	23038189	23039773	mp122722-1	RLX-incomp_Alyr-B-G1600-Map8	RLX	1	TRUE	1	1	1	1	1	1	1	1	1	1	1	1	1	1	1	1	1	1	1	1	1	1	1	1	1	1	1	1	1	1	1	1	1	1	1	1	0	1	1	1	1	1
scaffold_1	23048229	23049616	mp43481-1	DHX-incomp_AhalGem-B-R47-Map20_reversed	DHX	1	TRUE	0	1	1	1	0	1	1	1	1	1	1	1	1	1	1	1	1	0	0	0	1	1	1	1	1	1	0	1	0	1	1	0	1	1	1	0	1	0	1	1	0	1
scaffold_1	23049583	23049874	mp43481-2	DHX-incomp_AhalGem-B-R47-Map20_reversed	DHX	1	TRUE	0	1	1	1	1	1	1	1	1	1	1	1	1	1	1	1	1	1	0	0	1	1	1	1	1	1	1	1	1	1	1	0	0	1	1	1	1	1	1	1	0	1
scaffold_1	23059204	23059946	mp43431-1	DXX-MITE_Alyr-B-G595-Map6	DXX	1	TRUE	1	NA	NA	1	1	NA	NA	NA	NA	1	1	NA	0	1	1	1	1	0	1	NA	NA	1	0	NA	1	1	NA	1	1	1	0	1	1	0	1	1	NA	NA	0	NA	0	NA
scaffold_1	23060679	23060811	mp43510-1	DTX-incomp_AhalGem-B-R4270-Map6_reversed	DTX	1	TRUE	0	0	0	0	0	1	0	0	0	0	0	0	0	1	0	0	1	0	0	0	0	1	0	1	0	0	1	0	0	0	0	0	0	0	0	0	0	0	0	1	0	0
scaffold_1	23060811	23061310	mp43441-1	RIX-comp_AhalGem-B-R3420-Map18_reversed	RIX	1	TRUE	0	0	0	0	0	NA	0	0	0	0	0	0	0	1	0	0	1	0	0	0	0	NA	0	NA	0	0	1	0	0	0	0	0	0	0	0	0	0	0	0	1	0	0
scaffold_1	23061310	23062206	mp43461-1	DHX-incomp_Alyr-B-P40.169-Map20_reversed	DHX	1	TRUE	0	0	0	0	0	1	0	0	0	0	0	0	0	0	0	0	1	0	0	0	0	1	0	0	0	0	0	0	0	0	0	0	0	0	0	0	0	0	0	1	0	0
scaffold_1	23066221	23066984	mp43478-1	RLX-incomp_AhalGem-B-R97-Map20	RLX	1	TRUE	0	0	1	0	0	1	1	1	1	1	1	0	0	0	0	0	0	1	0	0	0	0	0	0	0	1	1	1	1	0	0	0	1	0	0	1	1	0	0	0	1	1
scaffold_1	23070992	23071032	mp43445-1	RLX-incomp-chim_Atha-B-R1443-Map10_reversed	RLX	1	TRUE	1	0	1	1	1	1	0	1	1	1	1	1	0	1	1	1	1	1	1	1	1	1	1	1	1	1	1	1	1	1	1	1	1	1	1	1	1	1	1	1	1	1
scaffold_1	23071032	23071951	mp43434-1	DXX_AhalGem-B-P389.233-Map5_reversed	DXX	1	TRUE	0	0	0	0	0	1	1	NA	0	0	NA	0	0	1	0	0	0	NA	0	0	0	0	0	0	0	1	0	0	NA	NA	NA	0	0	1	0	0	1	0	0	0	NA	0
scaffold_1	23076829	23077240	mp43506-2	DXX-MITE_Ah_Castric-B-R1915-Map13	DXX	1	TRUE	NA	NA	1	1	1	NA	1	1	1	NA	1	1	1	1	1	1	1	1	NA	NA	1	1	NA	1	1	NA	1	1	1	NA	NA	1	1	1	1	1	1	NA	NA	1	1	NA
scaffold_1	23111202	23111617	mp52386-2	DTX-incomp_Alyr-B-P404.464-Map19	DTX	1	TRUE	0	1	0	1	0	0	0	1	0	0	0	0	0	0	0	0	0	0	0	0	0	0	0	0	0	1	0	0	0	0	0	1	0	1	0	0	0	0	0	0	0	0
scaffold_1	23114606	23114922	mp52396-1	RXX_Alyr-B-P423.120-Map5	RXX	1	TRUE	1	1	1	1	1	1	1	1	1	1	1	1	1	1	0	1	1	1	1	0	0	0	1	0	1	1	1	1	1	1	1	1	1	0	1	1	1	1	1	0	1	1
scaffold_1	23117981	23118440	mp52372-1	RSX-incomp_AhalGem-B-R6056-Map4	RSX	1	TRUE	0	0	0	0	0	0	0	0	0	1	0	0	0	0	0	0	0	0	0	1	0	0	0	0	NA	0	0	0	0	0	0	0	0	0	1	0	0	0	0	0	0	0
scaffold_1	23133219	23133585	mp52362-1	DTX-incomp-chim_AhalGem-B-R3542-Map4	DTX	1	TRUE	1	NA	0	1	0	1	1	1	1	1	0	0	0	1	1	1	1	1	1	1	1	1	1	1	0	1	1	1	1	1	1	1	0	0	0	1	1	1	0	1	0	1
scaffold_1	23141789	23142877	mp52387-1	DXX_Ah_Castric-B-R975-Map8_reversed	DXX	1	TRUE	0	1	0	NA	0	0	1	0	0	0	0	0	0	0	0	0	0	0	0	0	0	0	0	0	0	0	0	1	0	0	0	0	0	0	0	0	0	0	0	0	0	0
scaffold_1	23142924	23142991	mp52425-1	DXX-MITE_Ah_Castric-B-R379-Map4	DXX	1	TRUE	1	1	1	1	1	1	1	1	1	1	1	1	1	1	1	1	1	0	1	1	1	1	1	0	1	1	1	1	1	1	1	1	1	0	1	1	1	1	0	1	1	1
scaffold_1	23143546	23143595	mp52393-1	RIX-comp_Alyr-B-R2359-Map6	RIX	1	TRUE	1	0	1	1	0	1	0	1	1	1	1	1	0	1	1	1	1	0	1	1	1	1	0	1	0	0	1	1	1	1	1	1	1	1	1	0	1	1	1	1	1	1
scaffold_1	23143621	23143772	mp52419-1	DHX-incomp_Atha-B-R1515-Map4	DHX	1	TRUE	1	0	1	1	0	1	0	1	1	1	1	1	0	1	1	1	1	0	1	1	1	1	0	1	0	0	1	1	1	1	1	1	1	1	1	0	1	1	1	1	1	1
scaffold_1	23148150	23148220	mp52417-1	DHX-incomp_AhalGem-B-R6391-Map4	DHX	1	TRUE	0	1	1	0	1	0	1	0	0	0	0	0	0	0	0	1	1	1	0	0	1	0	0	1	1	1	0	1	1	0	0	0	0	0	0	1	1	1	0	0	0	0
scaffold_1	23154434	23154686	mp52377-1	RLX-incomp_AhalGem-B-G690-Map9	RLX	1	TRUE	1	1	1	1	1	1	1	1	1	1	1	1	1	1	1	1	1	1	1	1	0	1	1	1	1	1	1	1	1	1	1	1	1	1	1	1	1	1	1	1	1	1
scaffold_1	23154686	23155530	mp52357-1	DHX-incomp-chim_Alyr-B-P13.169-Map20	DHX	1	TRUE	1	1	0	1	1	1	1	1	1	1	1	0	1	1	1	1	1	1	1	1	1	1	0	1	1	0	1	1	1	0	1	1	1	0	0	1	0	1	0	1	1	1
scaffold_1	23157019	23157328	mp52382-1	DTX-incomp_AhalGem-B-R708-Map13_reversed	DTX	1	TRUE	1	1	1	0	0	1	1	1	1	1	0	1	1	0	0	1	1	NA	0	NA	0	1	0	NA	0	1	1	NA	1	0	1	1	0	0	0	1	1	NA	0	1	1	1
scaffold_1	23160588	23161093	mp52406-1	DXX_AhalGem-B-P30.421-Map11	DXX	1	TRUE	NA	1	1	1	1	1	1	1	1	1	1	1	1	1	1	1	1	1	NA	NA	1	1	1	1	1	NA	1	1	1	1	1	NA	1	NA	1	0	1	1	1	1	1	1
scaffold_1	23200618	23201161	mp116199-1	RIX-comp_AhalGem-B-G1733-Map4_reversed	RIX	1	TRUE	1	1	1	1	1	1	1	1	1	1	1	1	1	1	1	1	1	1	1	1	1	1	1	1	1	1	1	1	1	1	1	1	1	1	1	1	1	0	1	1	1	1
scaffold_1	23202082	23202689	mp116126-1	DTX-incomp_Alyr-B-G234-Map20_reversed	DTX	1	TRUE	1	0	0	0	0	1	0	0	0	0	0	0	0	0	0	0	1	0	1	1	0	0	0	0	0	1	1	1	0	0	0	1	1	1	0	0	1	0	0	1	1	0
scaffold_1	23202689	23202712	mp116134-1	DHX-incomp_Ah_Castric-B-R1420-Map4	DHX	1	TRUE	1	1	1	1	1	1	0	1	1	1	1	1	1	0	1	1	1	1	NA	1	1	NA	1	1	1	1	1	NA	1	1	1	1	1	1	1	0	1	1	1	1	1	0
scaffold_1	23203723	23205516	mp116168-1	DHX-incomp_Alyr-B-G59-Map20	DHX	1	TRUE	0	0	0	0	0	1	1	0	0	0	0	0	0	0	0	1	1	0	0	0	1	0	0	0	1	0	0	0	0	1	0	0	1	1	0	1	1	1	0	0	0	1
scaffold_1	23209495	23213819	mp116203-1	RIX-comp_AhalGem-B-R3382-Map4	RIX	1	TRUE	0	1	0	0	0	0	0	0	0	0	0	0	0	0	0	1	0	0	0	1	0	NA	0	0	0	0	0	NA	0	0	0	NA	NA	0	1	0	0	0	0	0	0	0
scaffold_1	23234052	23234364	mp116124-1	DTX-comp_Ah_Castric-B-G5-Map20	DTX	1	TRUE	0	1	0	0	0	1	1	0	1	0	1	1	1	0	1	0	0	0	1	0	0	1	0	0	0	0	1	0	1	1	0	0	0	0	0	0	0	0	1	1	0	NA
scaffold_1	23234364	23234430	mp116138-1	DXX_Atha-B-R718-Map3	DXX	1	TRUE	0	1	1	1	1	1	1	1	1	1	1	1	1	1	1	0	0	1	1	1	0	1	1	0	1	0	1	1	1	1	1	0	1	1	1	1	1	1	1	1	1	1
scaffold_1	23248606	23249429	mp116158-1	DXX_Alyr-B-G1326-Map6	DXX	1	TRUE	0	0	0	0	0	0	0	0	0	0	0	0	0	0	0	NA	0	0	0	NA	0	0	0	0	0	0	0	0	1	0	0	0	0	NA	0	1	0	0	0	1	0	0
scaffold_1	23249844	23252444	mp116187-1	DHX-incomp_Alyr-B-R1651-Map7	DHX	1	TRUE	0	1	0	NA	0	NA	NA	0	NA	0	0	0	NA	0	NA	1	NA	0	0	NA	1	NA	0	1	NA	1	0	0	NA	1	NA	NA	NA	1	0	NA	0	0	0	1	0	1
scaffold_1	23252444	23252637	mp116184-1	DHX-incomp_Alyr-B-R961-Map14	DHX	1	TRUE	1	NA	0	1	1	1	1	1	1	1	1	1	1	1	1	1	1	1	1	NA	1	1	1	1	1	1	1	1	1	1	1	1	1	1	1	0	1	1	1	1	1	1
scaffold_1	23262410	23262841	mp116302-4	RLX-incomp_Atha-B-R1654-Map5_reversed	RLX	1	TRUE	0	1	1	1	1	0	1	0	1	0	1	1	1	0	0	1	0	0	1	1	0	0	1	0	0	1	0	0	1	1	1	0	1	1	1	1	1	1	1	1	1	0
scaffold_1	23265766	23266231	mp116129-1	DXX_Ah_Castric-B-R403-Map8	DXX	1	TRUE	1	1	NA	1	1	1	1	1	1	1	1	1	1	1	1	1	0	1	1	1	1	0	1	1	0	1	1	1	1	1	1	0	1	1	1	1	1	1	1	1	1	1
scaffold_1	23271293	23272193	mp116282-1	DTX-incomp-chim_Alyr-B-G1609-Map16	DTX	1	TRUE	1	NA	0	0	0	1	NA	NA	0	1	1	1	1	1	1	NA	0	1	1	NA	1	0	1	1	1	0	1	NA	1	1	0	0	0	0	0	1	NA	0	1	1	0	1
scaffold_1	23272193	23272546	mp116122-1	DXX_AhalGem-B-G197-Map20_reversed	DXX	1	TRUE	1	1	1	1	1	1	1	NA	1	1	1	1	1	1	1	1	0	1	1	1	1	1	1	1	1	1	1	1	1	1	0	1	1	1	1	1	1	1	1	1	1	1
scaffold_1	23272546	23273586	mp116282-2	DTX-incomp-chim_Alyr-B-G1609-Map16	DTX	1	TRUE	1	1	1	1	1	1	1	1	0	1	0	1	1	0	1	1	0	1	1	1	1	1	1	1	1	1	1	1	1	1	0	1	1	1	1	1	1	1	1	1	1	1
scaffold_1	23284146	23285650	mp116267-1	DTX-incomp_AhalGem-B-R663-Map7	DTX	1	TRUE	0	1	NA	0	1	0	0	0	0	0	0	0	0	0	0	0	0	0	NA	0	0	0	1	0	0	1	0	0	0	1	1	0	NA	0	0	0	NA	1	0	1	NA	0
scaffold_1	23293990	23294461	mp116174-1	RSX-incomp_AhalGem-B-R6056-Map4	RSX	1	TRUE	1	NA	NA	1	0	NA	NA	1	1	1	NA	NA	0	1	1	1	NA	NA	1	1	NA	1	1	1	1	0	NA	1	1	NA	1	1	NA	1	0	0	NA	NA	0	NA	1	NA
scaffold_1	23309266	23309803	mp116148-1	DHX-incomp_Alyr-B-R2417-Map11_reversed	DHX	1	TRUE	1	1	1	1	0	1	1	1	1	1	1	0	1	1	1	1	1	0	1	1	1	1	1	1	0	1	1	1	0	1	1	1	1	1	0	1	1	0	1	1	1	0
scaffold_1	23309792	23310067	mp116148-2	DHX-incomp_Alyr-B-R2417-Map11_reversed	DHX	1	TRUE	1	1	NA	1	1	1	1	1	NA	NA	1	1	1	1	1	1	1	0	1	1	1	NA	NA	1	NA	1	0	1	1	1	1	1	1	NA	0	1	1	0	1	1	NA	0
scaffold_1	23310067	23310078	mp116137-2	DHX-incomp-chim_Alyr-B-P13.169-Map20	DHX	1	TRUE	1	1	1	1	1	1	1	1	1	1	1	1	1	1	1	0	1	0	1	1	NA	1	0	1	1	1	1	1	1	1	1	1	0	1	0	1	1	0	1	1	1	0
scaffold_1	23347654	23358591	mp116223-1	RLX-comp_Alyr-B-R895-Map20	RLX	1	TRUE	1	1	1	NA	1	NA	0	1	1	1	NA	NA	1	NA	NA	NA	1	NA	NA	NA	NA	NA	1	NA	0	1	NA	NA	0	1	1	NA	NA	NA	NA	0	1	NA	1	0	NA	1
scaffold_1	23370832	23370950	mp116239-1	DTX-comp_Atha-B-R924-Map14	DTX	1	TRUE	1	1	1	1	1	1	1	1	0	1	1	1	1	1	1	1	1	1	1	1	1	1	1	1	1	1	1	1	1	1	1	1	1	1	1	1	1	1	1	1	1	1
scaffold_1	23385261	23385648	mp31576-1	DXX_Atha-B-G2055-Map12	DXX	1	TRUE	0	0	0	0	0	0	0	0	0	0	1	1	0	0	0	0	0	1	1	0	0	0	0	0	0	0	1	0	0	0	0	0	1	0	1	0	0	0	1	0	0	1
scaffold_1	23423609	23423733	mp31584-1	DXX-MITE_Alyr-B-G569-Map20	DXX	1	TRUE	1	1	0	1	1	1	1	0	0	0	1	1	1	1	0	1	1	1	1	1	0	0	1	1	1	0	0	0	0	1	0	1	1	1	1	1	0	1	1	1	0	1
scaffold_1	23423733	23423831	mp31585-1	DXX-MITE_Alyr-B-G569-Map20	DXX	1	TRUE	1	1	0	0	1	1	1	0	0	0	1	1	1	1	0	1	1	1	1	1	0	0	1	1	1	0	0	0	0	1	0	1	1	1	1	1	0	1	1	1	0	NA
scaffold_1	23442218	23442874	mp31537-1	DXX-MITE_AhalGem-B-R682-Map7	DXX	1	TRUE	0	0	0	1	0	0	0	0	0	0	0	0	0	0	0	0	0	0	0	0	0	0	1	0	0	0	0	0	0	0	0	0	0	0	1	0	1	1	1	0	1	0
scaffold_1	23451386	23452064	mp31539-1	DXX_AhalGem-B-R1693-Map14_reversed	DXX	1	TRUE	0	1	0	NA	0	0	NA	0	0	1	0	0	0	0	1	0	0	0	1	0	0	1	0	0	0	0	NA	0	0	0	0	0	0	0	0	0	0	0	0	0	0	0
scaffold_1	23457666	23457711	mp31475-1	DTX-comp_Ah_Castric-B-P19.332-Map20	DTX	1	TRUE	0	0	1	1	1	1	1	1	1	1	1	1	1	1	1	1	1	1	1	1	1	1	1	1	1	1	1	1	1	0	1	1	1	1	1	1	1	1	1	1	0	1
scaffold_1	23462265	23462384	mp31499-1	DHX-incomp_Alyr-B-R667-Map7	DHX	1	TRUE	1	1	1	1	1	1	1	1	1	1	1	NA	1	1	1	1	1	1	1	1	1	1	1	1	1	1	1	1	1	1	0	1	1	1	1	1	1	1	1	1	1	1
scaffold_1	23464100	23464374	mp31433-1	DTX-incomp_AhalGem-B-P159.402-Map4	DTX	1	TRUE	0	1	NA	0	0	0	1	0	1	0	1	0	0	0	0	0	0	0	0	0	0	0	NA	0	0	0	NA	0	0	1	0	1	0	0	0	0	NA	0	0	0	0	0
scaffold_1	23477035	23477912	mp31470-1	RIX-comp_AhalGem-B-R3777-Map4	RIX	1	TRUE	1	1	1	1	1	1	1	1	1	1	1	1	1	1	1	1	1	1	1	1	1	1	1	1	1	1	1	1	1	1	1	1	1	1	1	0	1	1	1	1	1	1
scaffold_1	23481495	23482490	mp31548-1	DTX-incomp_AhalGem-B-R2670-Map4	DTX	1	TRUE	0	1	NA	NA	0	1	1	0	NA	1	0	1	NA	1	0	1	1	0	1	1	NA	NA	0	NA	NA	NA	NA	1	0	1	NA	NA	1	1	1	NA	1	1	0	NA	0	1
scaffold_1	23488422	23488480	mp31484-1	DTX-incomp-chim_Alyr-B-G1465-Map20_reversed	DTX	1	TRUE	1	1	1	1	1	1	1	1	1	1	1	1	1	1	1	1	1	1	1	1	1	1	1	1	1	0	1	1	0	1	1	1	1	1	1	1	0	1	1	1	1	1
scaffold_1	23508331	23508671	mp31485-3	DTX-incomp-chim_Alyr-B-G1465-Map20_reversed	DTX	1	TRUE	0	1	NA	1	0	1	1	NA	0	1	0	0	1	1	1	1	1	0	NA	1	1	1	0	1	NA	NA	NA	1	1	1	1	1	1	1	1	1	0	NA	0	1	NA	NA
scaffold_1	23521070	23521382	mp115897-1	DTX-incomp_Alyr-B-P589.313-Map6	DTX	1	TRUE	1	NA	1	1	NA	1	NA	1	NA	1	1	NA	1	NA	1	1	NA	NA	NA	1	1	NA	NA	1	NA	1	1	1	1	0	NA	1	1	0	NA	NA	1	1	1	1	1	1
scaffold_1	23529401	23529416	mp115967-2	DHX-incomp_Alyr-B-G1483-Map20_reversed	DHX	1	TRUE	0	1	1	1	0	1	1	1	1	1	1	1	0	1	1	1	0	1	1	1	1	1	0	0	1	1	1	1	1	0	0	0	1	0	0	0	1	1	0	1	1	1
scaffold_1	23532510	23532689	mp115914-1	DHX-incomp_Alyr-B-P36.169-Map20	DHX	1	TRUE	1	0	1	0	1	1	1	0	1	1	1	1	1	1	1	0	0	1	0	1	0	1	1	0	1	1	1	0	1	1	1	0	1	1	1	1	1	1	0	0	1	0
scaffold_1	23534365	23534986	mp115878-1	DXX-MITE_Alyr-B-R1814-Map5	DXX	1	TRUE	0	1	0	1	0	1	1	1	0	1	0	0	0	1	0	1	1	0	1	1	0	0	0	1	1	0	0	1	1	0	1	1	0	0	0	1	0	0	0	1	1	1
scaffold_1	23591363	23591433	mp116049-1	DXX_Alyr-B-R3489-Map6	DXX	1	TRUE	1	1	1	1	1	1	1	1	1	1	1	1	1	1	1	1	1	1	0	1	1	1	1	1	1	1	1	1	1	1	1	1	0	1	1	1	1	1	1	1	1	1
scaffold_1	23595230	23595370	mp115926-2	DXX_Alyr-B-P184.567-Map15	DXX	1	TRUE	0	0	0	0	0	0	0	0	0	0	0	0	0	1	1	0	0	0	0	0	0	0	0	0	0	0	0	0	0	0	0	0	0	0	0	1	0	0	0	0	0	0
scaffold_1	23611772	23611914	mp115905-1	DHX-incomp_AhalGem-B-R110-Map5_reversed	DHX	1	TRUE	1	1	1	1	1	1	1	1	1	1	1	1	1	1	1	1	1	1	1	1	1	1	1	1	1	1	1	1	1	1	1	1	1	1	1	1	1	1	1	1	1	1
scaffold_1	23612787	23613099	mp115928-1	DHX-incomp_Alyr-B-R1547-Map5	DHX	1	TRUE	1	1	1	1	1	1	1	1	1	1	1	0	1	0	1	1	1	1	1	1	1	1	0	1	1	1	1	1	1	1	1	1	1	1	1	1	1	1	1	1	1	0
scaffold_1	23622183	23622206	mp116000-1	RLX-incomp_AhalGem-B-R2542-Map4	RLX	1	TRUE	1	1	0	1	0	1	0	1	0	1	1	1	1	0	0	1	1	1	0	1	1	0	0	0	1	0	1	1	1	1	1	0	0	1	0	0	0	1	1	0	0	1
scaffold_1	23622206	23622604	mp115970-1	DHX-incomp_AhalGem-B-R1274-Map8	DHX	1	TRUE	1	1	0	1	0	1	0	1	0	1	1	1	1	0	0	1	1	1	0	1	1	0	0	0	1	0	1	1	1	1	1	0	0	1	0	0	0	1	1	0	0	1
scaffold_1	23625841	23626836	mp116033-1	RIX-incomp_Alyr-B-R510-Map6	RIX	1	TRUE	1	1	1	0	1	1	1	0	0	1	1	1	1	1	1	1	0	1	1	1	1	1	1	1	0	1	1	1	1	NA	1	1	1	1	0	1	0	1	1	0	1	1
scaffold_1	23634936	23635567	mp115884-1	RSX-incomp-chim_Alyr-B-G300-Map20	RSX	1	TRUE	0	1	0	0	1	1	0	1	1	0	0	0	0	1	1	1	0	1	0	0	0	1	1	1	0	0	0	0	0	0	0	1	1	0	1	1	1	1	0	1	1	0
scaffold_1	23647627	23648888	mp116024-1	RIX-comp_AhalGem-B-R1606-Map5_reversed	RIX	1	TRUE	0	NA	0	1	1	1	1	1	1	1	1	1	0	1	1	1	1	0	0	1	0	0	0	0	1	0	0	1	1	0	1	1	1	1	1	1	1	1	1	1	1	1
scaffold_1	23649455	23649582	mp116007-1	DHX-incomp_Alyr-B-R1141-Map7	DHX	1	TRUE	1	1	1	1	1	1	1	1	1	0	0	1	1	1	0	1	1	1	1	1	1	1	0	0	1	1	1	1	1	1	1	1	1	1	1	1	1	1	1	1	1	1
scaffold_1	23651269	23651348	mp115898-1	DHX-incomp_Ah_Castric-B-R1420-Map4	DHX	1	TRUE	1	1	1	1	1	1	1	1	1	1	1	1	0	1	1	1	1	1	1	1	1	1	1	1	NA	1	1	1	1	1	1	1	1	NA	1	1	NA	1	1	1	1	1
scaffold_1	23660108	23660871	mp116035-1	RLX-incomp_Alyr-B-R180-Map20_reversed	RLX	1	TRUE	0	0	0	0	0	1	1	0	0	1	0	0	0	0	0	0	0	0	0	0	0	0	0	0	0	0	0	0	1	1	0	0	0	0	0	0	1	0	0	0	0	0
scaffold_1	23662481	23663734	mp116025-1	RIX-comp_AhalGem-B-R1606-Map5_reversed	RIX	1	TRUE	NA	1	1	NA	1	NA	NA	1	0	NA	1	1	1	NA	1	1	NA	NA	0	NA	1	NA	NA	1	1	0	NA	NA	0	1	1	NA	1	1	NA	0	1	NA	1	1	NA	1
scaffold_1	23681784	23682625	mp115954-1	RLX-incomp_AhalGem-B-R1853-Map4_reversed	RLX	1	TRUE	0	0	0	0	0	0	0	0	0	0	0	0	0	0	0	0	0	0	0	NA	0	0	0	1	0	0	0	0	0	0	0	0	1	0	0	0	1	0	0	0	0	0
scaffold_1	23682662	23682783	mp116040-1	RLX-comp_Alyr-B-R4690-Map9	RLX	1	TRUE	0	0	0	0	0	0	0	0	0	0	0	0	0	0	0	0	0	0	0	1	0	0	0	1	0	0	0	0	0	0	0	0	1	0	0	0	1	0	0	0	0	0
scaffold_1	23717300	23717356	mp102945-1	RIX-incomp_AhalGem-B-R4488-Map4	RIX	1	TRUE	1	1	1	1	1	1	1	1	0	1	1	1	1	1	1	1	1	0	1	1	0	1	1	1	1	1	1	1	0	1	1	1	1	0	1	1	1	0	1	1	1	1
scaffold_1	23719424	23719738	mp102935-1	RSX-comp_AhalGem-B-G516-Map4_reversed	RSX	1	TRUE	0	0	0	1	1	0	0	0	1	0	1	1	0	0	0	0	1	1	0	0	0	0	1	1	0	1	0	1	0	1	1	0	1	1	1	0	1	1	1	0	1	0
scaffold_1	23720382	23720821	mp102930-1	DHX-incomp_Alyr-B-R1547-Map5	DHX	1	TRUE	0	0	0	0	0	0	0	0	0	1	0	0	NA	NA	0	0	0	0	0	0	0	0	0	0	0	0	1	0	0	1	0	0	0	0	0	0	0	0	0	0	0	0
scaffold_1	23722104	23722279	mp102949-1	DTX-incomp_Atha-B-R481-Map3_reversed	DTX	1	TRUE	1	1	1	1	1	1	1	1	1	1	1	1	1	1	1	1	1	1	1	1	1	1	0	1	1	1	1	1	1	1	1	1	1	1	1	1	1	1	1	1	1	1
scaffold_1	23724022	23724505	mp102938-1	DXX-MITE_Alyr-B-G461-Map13	DXX	1	TRUE	0	NA	1	0	0	0	NA	0	0	0	0	0	0	0	1	1	0	0	1	0	0	NA	0	0	0	1	0	0	0	0	0	0	0	0	0	0	NA	0	0	0	0	0
scaffold_1	23725497	23726740	mp102934-1	DHX-incomp_Alyr-B-P40.169-Map20_reversed	DHX	1	TRUE	1	1	1	1	0	1	NA	1	1	0	1	0	1	1	1	1	0	1	NA	NA	1	NA	1	1	1	0	NA	1	1	1	1	1	1	1	0	1	1	0	0	1	0	1
scaffold_1	23726740	23726772	mp102933-1	DHX-incomp-chim_Alyr-B-P13.169-Map20	DHX	1	TRUE	1	1	1	1	1	1	1	1	1	1	1	1	1	1	1	1	1	1	1	1	1	1	1	1	1	1	1	1	1	1	1	1	1	1	1	1	1	1	1	1	1	1
scaffold_1	23746851	23752197	mp6290-1	RIX-comp_Alyr-B-R2756-Map5	RIX	1	TRUE	0	1	0	0	0	0	0	0	0	0	1	0	0	0	1	0	0	0	1	0	0	0	0	0	0	0	0	0	0	0	0	1	0	0	0	0	0	0	0	0	0	0
scaffold_1	23767617	23768028	mp6309-1	RLX-incomp_Atha-B-G77-Map3_reversed	RLX	1	TRUE	0	1	1	1	1	1	1	1	1	1	1	1	1	1	1	1	0	1	1	1	1	1	1	1	1	1	1	1	1	1	1	1	1	1	1	1	1	1	1	1	1	1
scaffold_1	23783328	23783806	mp6257-1	DTX-incomp_AhalGem-B-R5740-Map5	DTX	1	TRUE	1	1	1	1	1	1	1	1	1	1	NA	1	0	0	1	1	1	1	NA	1	1	NA	1	1	1	1	0	1	1	0	1	1	1	1	1	1	1	1	1	1	1	NA
scaffold_1	23783806	23784047	mp6257-2	DTX-incomp_AhalGem-B-R5740-Map5	DTX	1	TRUE	1	1	1	NA	1	1	1	1	1	1	1	1	0	0	1	NA	1	1	1	1	1	NA	1	1	1	1	0	1	1	0	1	1	1	1	NA	1	1	1	1	1	1	1
scaffold_1	23784708	23784956	mp122724-1	DTX-incomp_AhalGem-B-R5740-Map5	DTX	1	TRUE	1	1	1	NA	NA	1	1	1	NA	1	1	1	0	0	1	NA	1	1	1	1	1	1	1	1	1	1	0	1	1	0	1	1	NA	1	1	1	1	1	1	1	1	1
scaffold_1	23784956	23785518	mp6298-1	RLX-incomp_Alyr-B-G57-Map20_reversed	RLX	1	TRUE	1	1	1	1	1	1	1	1	1	1	NA	1	0	0	1	NA	1	1	1	1	1	1	NA	NA	1	1	0	1	NA	0	1	1	1	1	NA	1	NA	1	1	1	1	1
scaffold_1	23790994	23791034	mp6217-1	DTX-comp_Alyr-B-P455.423-Map7	DTX	1	TRUE	1	1	1	1	1	1	1	1	1	1	1	1	0	0	1	1	1	1	1	1	1	1	1	1	1	1	0	1	1	0	1	1	1	1	1	1	1	1	1	1	1	1
scaffold_1	23804102	23804637	mp6204-1	DXX-MITE_Ah_Castric-B-G323-Map7	DXX	1	TRUE	0	1	0	0	0	0	0	0	0	0	0	1	0	0	0	1	0	0	NA	0	0	0	0	0	0	0	0	0	0	0	0	0	0	0	0	0	1	0	0	0	0	0
scaffold_1	23804945	23805021	mp6335-1	RLX-comp_AhalGem-B-P196.385-Map20	RLX	1	TRUE	1	1	1	1	1	1	1	1	1	1	1	1	1	1	1	0	1	1	1	1	1	1	0	1	1	1	1	1	1	1	1	1	1	1	1	1	1	1	1	1	1	1
scaffold_1	23813654	23813689	mp6251-1	RLX-incomp_Alyr-B-R3955-Map5	RLX	1	TRUE	1	1	1	1	1	1	1	1	1	1	1	1	1	1	1	1	1	1	1	1	1	1	1	1	1	1	1	1	1	1	1	1	1	1	1	1	1	1	1	1	1	1
scaffold_1	23821304	23821647	mp6284-1	RLX-incomp_AhalGem-B-R3299-Map4_reversed	RLX	1	TRUE	1	1	1	1	1	NA	1	1	1	1	1	1	1	1	1	1	1	1	1	1	1	1	1	1	NA	1	1	NA	NA	1	1	1	1	1	1	1	1	1	1	1	NA	1
scaffold_1	23859019	23859417	mp6305-1	RXX_Alyr-B-P423.120-Map5	RXX	1	TRUE	1	1	1	1	1	1	1	1	1	1	1	NA	NA	NA	1	1	1	1	1	1	1	1	1	1	1	NA	0	1	1	1	1	NA	1	1	1	1	1	1	1	1	1	1
scaffold_1	23873836	23874036	mp6331-1	DTX-incomp_Alyr-B-R692-Map6	DTX	1	TRUE	0	1	0	0	0	0	0	0	0	0	0	0	0	0	0	0	0	0	1	0	0	0	0	0	0	0	0	0	0	0	0	0	1	0	1	1	0	0	0	0	1	0
scaffold_1	23893767	23894762	mp6228-1	DHX-incomp_Alyr-B-P160.416-Map20_reversed	DHX	1	TRUE	0	NA	0	1	1	NA	NA	1	1	1	0	1	1	0	1	NA	1	0	0	NA	1	1	1	NA	NA	1	0	NA	0	1	1	1	0	1	1	1	1	NA	1	1	NA	0
scaffold_1	23906267	23906468	mp6232-1	DXX-MITE_Ah_Castric-B-R4179-Map5	DXX	1	TRUE	0	1	1	0	1	0	0	1	0	0	1	1	0	1	0	0	1	1	1	1	0	0	1	0	1	1	1	0	0	1	1	0	0	1	1	1	1	1	1	0	1	0
scaffold_1	23906657	23906977	mp6225-1	DHX-incomp_AhalGem-B-G1147-Map19	DHX	1	TRUE	1	1	0	1	1	1	1	1	0	0	1	1	0	0	1	1	0	1	1	1	0	1	1	0	1	0	1	0	0	1	0	0	0	1	0	1	1	0	0	1	1	1
scaffold_1	23906937	23907585	mp6225-2	DHX-incomp_AhalGem-B-G1147-Map19	DHX	1	TRUE	0	1	0	1	0	0	0	0	0	0	1	0	0	0	1	1	0	1	1	0	0	1	1	0	0	0	0	0	0	1	0	0	0	0	1	1	1	0	0	1	0	0
scaffold_1	23908354	23908607	mp6203-1	DHX-incomp_AhalGem-B-R858-Map5	DHX	1	TRUE	1	1	0	1	NA	NA	1	NA	1	1	NA	NA	1	0	1	1	NA	1	0	0	0	0	1	0	1	1	NA	0	0	1	1	0	NA	1	1	NA	1	1	1	0	NA	NA
scaffold_1	23908607	23910123	mp6262-1	RIX-comp_Alyr-B-R1693-Map11	RIX	1	TRUE	1	1	0	1	1	1	NA	NA	NA	1	1	NA	1	0	1	0	NA	NA	0	1	0	0	1	0	1	NA	NA	0	0	NA	1	0	NA	1	1	1	NA	1	0	0	NA	NA
scaffold_1	23910123	23910285	mp6229-1	DHX-incomp_Alyr-B-P160.416-Map20_reversed	DHX	1	TRUE	1	1	0	1	1	1	1	1	1	1	1	1	1	0	1	1	1	1	0	1	0	0	1	0	1	1	1	0	0	1	1	0	1	1	1	1	1	1	1	0	NA	1
scaffold_1	23911125	23911172	mp6216-1	DTX-incomp_Alyr-B-P12.737-Map20	DTX	1	TRUE	1	1	1	1	1	1	1	0	1	1	1	1	1	1	1	1	1	1	1	1	1	1	1	0	1	1	1	0	0	1	1	1	1	1	1	1	1	1	1	1	1	1
scaffold_1	23917525	23918676	mp6269-1	DTX-incomp_Alyr-B-R1392-Map10	DTX	1	TRUE	0	0	0	1	NA	NA	0	0	0	0	0	0	1	0	1	0	NA	NA	NA	1	NA	NA	0	1	NA	NA	1	0	0	0	NA	NA	1	NA	NA	1	1	0	0	0	0	NA
scaffold_1	23922080	23922799	mp6269-3	DTX-incomp_Alyr-B-R1392-Map10	DTX	1	TRUE	1	0	1	1	NA	NA	0	0	0	0	1	NA	1	0	1	NA	1	1	1	NA	1	1	NA	1	1	NA	1	NA	0	0	NA	NA	1	NA	1	1	1	0	0	1	0	NA
scaffold_1	23943068	23943415	mp114868-1	RSX-comp_AhalGem-B-G516-Map4_reversed	RSX	1	TRUE	1	1	1	1	1	1	1	1	1	NA	1	1	1	1	1	0	NA	1	1	0	1	1	1	1	1	1	1	NA	1	1	0	1	1	0	1	1	1	NA	0	1	1	1
scaffold_1	23944591	23945295	mp114877-1	RSX-incomp_Alyr-B-R5759-Map9	RSX	1	TRUE	0	1	1	NA	0	0	NA	1	0	1	0	0	1	0	1	1	0	0	0	0	0	0	0	0	1	0	0	1	0	0	0	0	0	0	0	1	0	0	0	1	0	1
scaffold_1	23946296	23946689	mp115031-1	RYX-incomp-chim_Alyr-B-R3056-Map15	RYX	1	TRUE	0	1	1	1	0	1	1	1	0	1	0	0	1	0	1	1	0	0	1	0	0	0	0	0	1	0	0	1	0	0	0	0	0	0	0	1	0	0	0	1	1	1
scaffold_1	23946689	23946777	mp115030-1	RLX-comp-chim_Alyr-B-R2715-Map8	RLX	1	TRUE	0	1	1	1	0	1	1	1	0	1	0	0	1	0	1	1	0	0	0	0	0	0	0	0	1	0	0	1	0	0	0	0	0	0	0	1	0	0	0	1	1	1
scaffold_1	23946777	23952552	mp115031-2	RYX-incomp-chim_Alyr-B-R3056-Map15	RYX	1	TRUE	0	1	0	1	0	0	1	1	0	1	0	0	1	0	1	1	0	0	1	0	0	0	0	0	1	0	0	1	0	0	0	0	0	0	0	1	0	0	0	1	1	1
scaffold_1	23952552	23952696	mp114878-1	RSX-incomp_Alyr-B-R5759-Map9	RSX	1	TRUE	0	1	1	1	0	0	1	1	0	0	0	0	NA	0	1	1	0	0	0	0	0	0	0	0	1	0	0	NA	0	0	0	0	0	0	0	1	0	0	0	0	0	NA
scaffold_1	23953339	23953577	mp114947-1	RIX-incomp_AhalGem-B-R6997-Map4	RIX	1	TRUE	0	NA	1	1	1	NA	NA	1	0	1	1	NA	NA	0	1	NA	0	1	1	0	1	1	1	0	NA	0	0	NA	0	1	0	0	1	1	1	1	1	NA	0	1	1	NA
scaffold_1	23961283	23961477	mp114883-1	RIX-incomp_Alyr-B-R8522-Map5_reversed	RIX	1	TRUE	1	1	0	1	1	1	0	1	0	0	0	1	0	1	0	1	1	0	0	1	0	0	0	1	1	0	0	1	1	1	1	0	1	1	0	0	0	1	0	1	1	1
scaffold_1	23979320	23979490	mp114899-1	RIX-incomp_Ah_Castric-B-R3199-Map4	RIX	1	TRUE	0	NA	0	0	0	0	1	1	0	1	0	1	0	0	0	1	0	0	0	0	0	0	0	0	0	0	0	1	0	0	0	0	0	NA	0	0	NA	1	0	0	0	1
scaffold_1	23981101	23981566	mp114916-1	DTX-incomp-chim_Alyr-B-R1017-Map5_reversed	DTX	1	TRUE	0	1	1	0	0	1	NA	1	1	1	1	1	1	NA	0	0	NA	NA	0	1	1	0	0	0	0	1	1	1	1	0	0	1	1	NA	1	NA	1	1	1	1	1	1
scaffold_1	23991857	23991986	mp114911-1	RIX-incomp-chim_AhalGem-B-R3314-Map5_reversed	RIX	1	TRUE	NA	1	1	1	NA	1	1	1	1	1	1	1	1	NA	1	1	1	1	0	1	1	1	1	1	1	1	1	1	1	1	1	1	1	1	1	1	1	1	1	NA	1	1
scaffold_1	23992058	23992283	mp114911-2	RIX-incomp-chim_AhalGem-B-R3314-Map5_reversed	RIX	1	TRUE	1	NA	NA	1	1	1	NA	NA	1	1	1	1	1	1	1	NA	NA	1	0	1	NA	NA	1	0	1	0	NA	1	NA	NA	1	1	1	NA	NA	1	1	NA	1	1	NA	1
scaffold_1	23992283	23992421	mp114948-1	RIX-incomp_AhalGem-B-R6997-Map4	RIX	1	TRUE	1	NA	1	1	NA	1	1	1	1	1	1	NA	1	1	1	1	1	1	1	1	1	1	1	1	1	0	1	1	0	1	1	1	1	1	1	1	1	1	1	1	NA	1
scaffold_1	23992421	23992863	mp114926-1	DTX-incomp-chim_Alyr-B-R6968-Map8	DTX	1	TRUE	0	1	1	NA	NA	1	1	1	NA	1	1	NA	NA	NA	1	1	1	0	1	1	NA	1	1	0	NA	1	1	1	1	1	0	1	NA	1	1	NA	NA	1	1	0	NA	1
scaffold_1	24012317	24012533	mp114999-1	DXX-MITE_Ah_Castric-B-G171-Map19	DXX	1	TRUE	1	1	1	1	1	0	0	1	1	0	1	1	0	0	0	1	0	1	1	1	1	0	1	0	1	1	1	0	0	0	0	1	1	1	0	1	1	NA	1	0	0	1
scaffold_1	24012533	24012947	mp114881-2	DXX_Alyr-B-P260.579-Map20_reversed	DXX	1	TRUE	0	NA	1	0	NA	0	0	1	1	0	0	NA	0	0	0	NA	0	NA	NA	1	1	0	1	0	NA	1	NA	0	0	0	0	1	1	1	0	1	0	1	NA	0	0	1
scaffold_1	24014528	24015742	mp114977-1	RLX-incomp_Alyr-B-R1738-Map20	RLX	1	TRUE	1	1	1	0	0	NA	0	NA	1	1	1	1	1	0	0	1	1	1	1	NA	1	1	0	0	NA	0	1	0	0	0	0	0	1	0	1	0	0	NA	0	1	1	0
scaffold_1	24022034	24022946	mp114985-1	RLX-incomp_Alyr-B-R1600-Map20	RLX	1	TRUE	1	1	0	0	1	0	0	1	1	0	1	1	0	0	0	1	1	1	0	0	1	0	1	1	1	0	1	1	0	1	0	1	1	0	1	0	1	0	0	1	1	1
scaffold_1	24022929	24023134	mp114985-2	RLX-incomp_Alyr-B-R1600-Map20	RLX	1	TRUE	1	1	0	0	1	0	0	1	1	0	0	1	0	0	0	1	1	1	0	0	1	0	1	1	1	0	1	1	0	1	0	1	1	0	1	0	1	1	0	1	1	1
scaffold_1	24027827	24028635	mp114876-1	DTX-comp_AhalGem-B-G515-Map20	DTX	1	TRUE	0	1	0	0	0	0	0	0	0	1	0	1	0	0	0	0	0	0	0	1	0	0	0	0	0	0	0	0	0	0	0	0	1	0	0	0	0	0	0	0	0	0
scaffold_1	24030361	24032543	mp115026-1	DTX-comp_Alyr-B-R1083-Map20	DTX	1	TRUE	0	1	0	0	0	0	0	0	1	1	1	0	0	0	0	NA	0	0	0	0	NA	0	1	0	0	0	0	0	0	0	0	0	0	0	0	0	0	0	NA	0	0	1
scaffold_1	24036396	24036857	mp114978-1	DXX_Alyr-B-G1733-Map6	DXX	1	TRUE	0	0	0	1	0	NA	0	0	0	0	0	0	0	0	0	0	0	0	0	0	0	0	0	0	1	0	0	0	0	0	0	0	0	0	0	0	0	0	0	0	0	0
scaffold_1	24038951	24039141	mp115042-1	DTX-incomp_Alyr-B-R692-Map6	DTX	1	TRUE	0	1	0	1	1	1	0	0	0	0	0	0	1	0	0	1	0	1	1	1	1	0	1	0	0	0	0	0	0	1	1	0	1	1	1	0	1	0	0	0	0	0
scaffold_1	24042625	24043385	mp114913-1	RIX-incomp_Alyr-B-G1811-Map20	RIX	1	TRUE	1	1	0	1	1	1	1	1	1	1	1	1	1	1	0	1	1	1	1	1	1	1	1	1	1	0	0	1	1	0	0	1	1	0	1	0	0	1	1	1	1	1
scaffold_1	24055753	24055953	mp115002-1	DTX-incomp_Atha-B-R906-Map3_reversed	DTX	1	TRUE	1	1	1	1	1	1	1	1	1	0	1	1	1	1	1	1	1	1	1	1	1	1	1	1	1	1	1	1	1	1	1	1	1	1	1	1	1	1	1	1	1	1
scaffold_1	24058063	24064074	mp114919-1	RLX-incomp_Alyr-B-R1302-Map15_reversed	RLX	1	TRUE	0	0	0	NA	0	0	0	NA	0	0	0	0	0	1	0	NA	0	0	0	0	0	0	0	1	1	0	0	NA	0	0	0	0	0	0	0	1	0	0	0	NA	0	0
scaffold_1	24064075	24064125	mp114987-1	DXX_AhalGem-B-G95-Map11	DXX	1	TRUE	1	1	1	1	1	1	1	1	1	1	1	1	1	1	1	1	0	1	1	1	1	1	1	NA	1	1	1	1	1	1	1	1	1	1	1	1	1	1	1	1	1	1
scaffold_1	24073956	24076340	mp114906-1	DHX-incomp_Alyr-B-R1750-Map20	DHX	1	TRUE	1	1	0	NA	0	1	NA	0	0	1	1	0	1	0	1	NA	1	0	0	NA	0	1	1	1	1	1	1	NA	NA	0	0	1	1	0	1	0	NA	1	0	NA	0	1
scaffold_1	24076325	24076895	mp114906-2	DHX-incomp_Alyr-B-R1750-Map20	DHX	1	TRUE	1	1	1	NA	1	1	NA	NA	1	1	1	1	1	1	0	NA	1	1	0	1	1	1	1	1	1	NA	1	NA	NA	1	1	1	1	NA	1	1	1	NA	1	1	1	1
scaffold_1	24076895	24076945	mp114968-1	DHX-incomp_AhalGem-B-G1367-Map10	DHX	1	TRUE	1	NA	1	1	1	1	NA	NA	1	1	1	1	1	1	1	1	1	1	1	1	1	1	1	1	1	1	1	NA	NA	1	1	1	1	1	1	1	1	1	1	1	1	NA
scaffold_1	24084870	24094294	mp114928-1	RYX-incomp-chim_Alyr-B-G37-Map20_reversed	RYX	1	TRUE	0	1	0	NA	0	0	1	NA	0	0	NA	1	0	0	0	1	1	0	0	0	0	0	0	NA	NA	0	0	1	1	0	0	0	0	0	0	0	0	NA	0	1	NA	0
scaffold_1	24094325	24096600	mp114928-2	RYX-incomp-chim_Alyr-B-G37-Map20_reversed	RYX	1	TRUE	0	1	0	1	0	0	1	1	0	1	1	1	0	0	0	1	1	0	0	0	0	0	0	1	1	0	0	1	1	0	0	0	0	0	0	1	0	1	0	1	1	0
scaffold_1	24112080	24113418	mp56682-1	DHX-incomp_AhalGem-B-R934-Map20_reversed	DHX	1	TRUE	1	1	NA	0	1	0	1	1	1	1	1	NA	1	1	1	NA	1	NA	0	NA	NA	NA	1	NA	NA	1	NA	1	NA	1	NA	NA	NA	NA	0	1	1	NA	NA	0	0	NA
scaffold_1	24129616	24129656	mp56671-1	RIX-comp_AhalGem-B-R737-Map20	RIX	1	TRUE	1	1	1	1	1	1	1	1	1	1	1	1	1	1	1	1	1	1	1	1	1	1	1	1	1	1	1	1	1	1	1	1	1	1	1	1	1	1	1	1	1	1
scaffold_1	24170998	24171262	mp56673-1	RLX-incomp_Alyr-B-R1302-Map15_reversed	RLX	1	TRUE	NA	0	0	NA	0	1	0	NA	1	0	1	1	1	0	1	0	1	0	1	0	1	1	0	0	0	0	1	NA	0	0	0	1	NA	1	0	0	0	1	0	0	NA	1
scaffold_1	24171262	24171964	mp56678-1	RLX-incomp_Alyr-B-R2005-Map13_reversed	RLX	1	TRUE	1	0	0	1	0	1	0	1	1	0	1	1	1	0	1	0	1	0	1	0	1	1	0	0	0	0	1	1	0	0	0	1	NA	1	0	0	0	1	0	0	1	1
scaffold_1	24171964	24173711	mp56674-1	RLX-incomp_Alyr-B-R1302-Map15_reversed	RLX	1	TRUE	1	0	0	1	0	NA	0	NA	0	0	1	NA	NA	0	1	0	NA	0	1	0	1	1	0	0	0	0	NA	1	0	0	0	NA	NA	1	0	0	0	0	0	0	1	NA
scaffold_1	24173711	24176060	mp56674-2	RLX-incomp_Alyr-B-R1302-Map15_reversed	RLX	1	TRUE	1	0	0	1	0	1	0	0	0	0	NA	0	NA	0	1	0	NA	0	0	0	1	1	0	0	0	0	NA	1	0	0	0	NA	NA	0	0	0	0	0	0	0	1	NA
scaffold_1	24188592	24189459	mp63928-1	RLX-incomp_Alyr-B-R1579-Map18	RLX	1	TRUE	0	1	1	1	1	1	1	1	0	1	0	1	0	1	1	1	1	1	1	1	1	1	1	1	1	1	0	1	1	1	1	1	1	1	1	1	1	1	1	1	1	1
scaffold_1	24190051	24191267	mp63944-5	RLX-incomp_Atha-B-R1654-Map5_reversed	RLX	1	TRUE	1	1	1	NA	1	NA	0	1	1	1	1	1	1	1	1	1	0	1	NA	1	1	1	1	1	NA	1	1	1	1	1	1	1	1	1	1	NA	1	1	1	1	1	1
scaffold_1	24199862	24204612	mp63920-1	RLX-comp_Alyr-B-G1881-Map5	RLX	1	TRUE	0	NA	0	0	0	NA	0	NA	0	0	1	0	0	1	0	0	NA	1	0	NA	1	NA	0	0	0	1	NA	NA	0	1	1	1	0	0	NA	0	0	0	0	0	0	0
scaffold_1	24216380	24216535	mp63907-1	DTX-incomp_Alyr-B-R977-Map6	DTX	1	TRUE	0	0	0	0	0	0	0	0	0	0	0	0	0	0	0	0	0	0	1	0	0	0	0	0	0	0	0	0	0	0	0	0	0	0	0	0	0	0	0	0	0	0
scaffold_1	24239820	24240319	mp25853-1	RSX-incomp_Ah_Castric-B-G3-Map20	RSX	1	TRUE	0	0	0	0	1	0	0	0	0	1	0	1	1	0	0	1	1	0	0	0	0	1	0	0	NA	1	0	NA	0	0	0	1	1	0	0	0	0	0	1	0	1	0
scaffold_1	24240319	24240349	mp25861-1	DXX_Ah_Castric-B-R2536-Map4_reversed	DXX	1	TRUE	1	1	1	1	1	1	1	1	1	1	1	1	1	1	1	1	1	1	1	1	1	1	1	1	1	1	1	1	1	1	1	1	1	1	1	1	1	1	1	1	1	1
scaffold_1	24256710	24257588	mp25921-2	DTX-incomp_Alyr-B-R1766-Map5	DTX	1	TRUE	NA	NA	0	0	0	0	0	0	0	0	NA	1	NA	0	NA	NA	0	1	0	0	1	NA	0	0	NA	0	0	1	0	0	0	0	0	1	0	0	0	0	0	1	1	1
scaffold_1	24258769	24258968	mp25921-3	DTX-incomp_Alyr-B-R1766-Map5	DTX	1	TRUE	1	1	0	1	NA	1	1	1	1	1	1	0	NA	1	1	0	1	0	1	1	1	1	1	1	1	0	1	0	1	1	1	1	1	1	1	1	NA	1	1	0	1	1
scaffold_1	24259197	24259345	mp25856-1	DHX-incomp_Ah_Castric-B-R3797-Map7	DHX	1	TRUE	1	1	1	1	1	1	1	1	1	1	1	1	1	1	1	1	1	1	1	1	1	1	1	1	1	1	1	1	1	1	1	1	1	1	1	1	1	1	1	1	0	1
scaffold_1	24259345	24260303	mp25897-1	DHX-incomp_Alyr-B-P112.416-Map20_reversed	DHX	1	TRUE	1	1	0	1	1	0	NA	0	1	1	0	0	1	0	0	1	0	0	0	0	0	1	1	0	0	1	0	1	0	1	1	0	0	0	0	0	0	0	0	1	1	1
scaffold_1	24266826	24267037	mp25916-1	DTX-incomp_AhalGem-B-R2417-Map4	DTX	1	TRUE	1	1	1	1	1	NA	NA	NA	1	NA	NA	1	1	NA	1	NA	NA	NA	NA	NA	1	1	NA	1	NA	1	1	1	1	1	1	NA	1	NA	0	1	1	1	NA	1	1	1
scaffold_1	24267433	24269517	mp25901-1	DTX-incomp_Alyr-B-R962-Map6	DTX	1	TRUE	1	1	NA	NA	0	0	1	NA	1	1	NA	0	1	1	1	1	1	NA	0	0	NA	0	0	NA	0	1	1	0	0	1	NA	0	1	NA	0	0	1	NA	1	NA	NA	0
scaffold_1	24272158	24272270	mp25904-1	RIX-incomp_Alyr-B-R788-Map10	RIX	1	TRUE	1	1	1	1	0	1	1	1	1	0	0	1	0	1	1	1	1	0	1	1	1	1	1	0	1	0	1	1	1	1	0	1	0	1	1	1	1	1	0	1	0	0
scaffold_1	24273444	24279267	mp25954-1	RIX-comp_AhalGem-B-R1416-Map8	RIX	1	TRUE	0	0	0	0	0	0	0	0	0	0	0	0	0	0	0	0	0	0	1	0	0	0	0	0	0	0	0	0	0	0	0	0	0	0	0	0	0	0	0	0	0	0
scaffold_1	24283610	24283644	mp25912-1	RIX-comp_AhalGem-B-R1902-Map15	RIX	1	TRUE	1	1	0	1	1	1	1	1	1	1	1	1	1	1	1	1	0	1	1	1	1	0	1	1	1	1	1	1	1	1	1	1	1	1	1	1	1	1	1	1	1	1
scaffold_1	24285277	24285315	mp25880-1	DHX-incomp_Alyr-B-R1141-Map7	DHX	1	TRUE	1	1	1	1	1	1	1	1	1	1	1	1	1	1	1	1	1	1	1	1	1	0	1	1	0	1	1	1	1	0	1	1	1	0	1	1	0	1	1	1	1	1
scaffold_1	24285978	24291478	mp25953-1	RLX-incomp_Alyr-B-R1055-Map8_reversed	RLX	1	TRUE	0	1	0	0	0	0	0	0	0	0	0	0	0	0	1	0	0	0	1	1	0	1	0	1	0	0	1	0	0	0	0	0	0	0	1	0	0	0	0	0	0	0
scaffold_1	24293687	24293814	mp25958-1	DTX-comp_Alyr-B-P238.593-Map9	DTX	1	TRUE	1	1	1	1	1	1	NA	1	NA	1	1	1	1	1	1	1	1	NA	1	1	1	1	1	1	1	1	1	1	NA	1	1	0	1	1	1	1	1	1	1	1	1	1
scaffold_1	24293817	24294035	mp25859-1	DXX_Alyr-B-P260.579-Map20_reversed	DXX	1	TRUE	0	0	NA	1	1	0	NA	1	NA	0	1	1	1	0	0	0	NA	NA	NA	NA	0	0	0	0	1	NA	NA	1	1	0	1	0	NA	NA	1	0	NA	NA	0	1	1	1
scaffold_1	24294035	24294377	mp25859-2	DXX_Alyr-B-P260.579-Map20_reversed	DXX	1	TRUE	0	0	NA	1	NA	0	1	NA	1	0	1	1	NA	0	0	0	NA	1	1	NA	0	1	0	0	NA	NA	NA	1	1	0	NA	1	NA	1	1	NA	1	1	0	1	1	1
scaffold_1	24301104	24301439	mp25857-1	DTX-incomp_AhalGem-B-P159.402-Map4	DTX	1	TRUE	0	0	0	0	0	1	0	1	0	0	0	0	0	0	0	1	0	1	1	0	0	1	0	0	0	0	0	0	0	0	0	0	0	0	0	0	0	0	0	0	0	0
scaffold_1	24302320	24303951	mp25876-1	RIX-comp_AhalGem-B-R6845-Map4_reversed	RIX	1	TRUE	NA	0	0	1	0	0	0	1	0	NA	0	0	0	0	0	0	1	0	NA	0	1	0	0	0	0	1	1	1	0	0	0	NA	1	0	1	0	0	NA	1	0	1	0
scaffold_1	24312368	24312521	mp25862-1	DHX-incomp_Ah_Castric-B-R4383-Map10	DHX	1	TRUE	1	1	1	1	1	1	0	0	0	0	1	1	0	1	1	1	1	1	1	1	0	1	1	0	0	1	0	1	0	1	1	1	1	0	1	1	0	0	1	1	1	0
scaffold_1	24320163	24320853	mp25887-1	DTX-incomp-chim_Alyr-B-R1017-Map5_reversed	DTX	1	TRUE	0	0	0	0	0	0	0	1	NA	0	0	0	0	0	0	0	0	0	0	0	1	0	0	0	0	0	0	0	0	0	0	0	0	0	1	0	0	0	0	0	0	1
scaffold_1	24321695	24321946	mp25894-1	DTX-incomp-chim_Alyr-B-R6968-Map8	DTX	1	TRUE	0	0	0	1	0	1	1	0	0	0	1	1	1	0	1	0	0	0	1	1	1	1	0	0	0	0	0	0	1	0	1	1	1	1	1	1	1	1	1	0	0	0
scaffold_1	24323912	24324151	mp25951-1	RIX-comp_Alyr-B-R4580-Map5_reversed	RIX	1	TRUE	1	1	1	0	0	0	1	0	1	0	1	1	0	1	1	1	0	0	1	0	1	0	1	1	0	1	0	1	0	1	1	0	1	1	1	1	1	1	1	0	1	0
scaffold_1	24331994	24332067	mp25900-1	DHX-incomp_Alyr-B-R1547-Map5	DHX	1	TRUE	0	0	0	0	0	0	0	1	0	0	1	0	0	1	0	0	0	0	0	0	0	0	0	0	0	0	1	0	0	0	0	0	0	0	0	0	0	0	0	1	0	1
scaffold_1	24357151	24357462	mp25855-1	DTX-incomp_Atha-B-P88.165-Map7	DTX	1	TRUE	0	0	0	0	0	0	0	0	0	0	0	0	0	0	0	1	0	0	0	1	0	0	0	0	1	0	0	0	0	0	0	0	0	0	0	0	0	0	0	0	0	0
scaffold_1	24364070	24368284	mp25886-1	RLX-comp_Alyr-B-P131.674-Map10	RLX	1	TRUE	0	0	1	0	0	0	1	0	1	0	1	NA	1	0	0	1	0	1	1	0	1	0	0	1	0	1	1	0	0	0	0	0	NA	NA	0	0	NA	0	0	0	1	0
scaffold_1	24368386	24369130	mp22282-1	RLX-incomp_Ah_Castric-B-R2671-Map8_reversed	RLX	1	TRUE	NA	1	1	0	0	0	1	0	1	NA	1	1	1	0	0	1	0	NA	1	0	1	0	0	1	NA	1	1	0	0	0	NA	0	NA	NA	0	0	1	0	0	0	1	0
scaffold_1	24405397	24405600	mp22296-1	RIX-incomp_Alyr-B-R8522-Map5_reversed	RIX	1	TRUE	1	1	1	1	1	1	1	1	1	1	1	1	1	1	1	1	1	1	1	1	1	1	1	1	1	1	1	1	1	1	1	1	1	0	1	1	1	1	1	1	1	1
scaffold_1	24436395	24436747	mp22313-1	DHX-comp_Alyr-B-P200.441-Map20	DHX	1	TRUE	0	NA	0	0	0	0	0	0	0	0	0	0	0	1	0	0	0	0	0	0	0	0	0	0	0	0	0	0	0	0	NA	0	0	0	0	0	0	0	0	0	0	0
scaffold_1	24437034	24443198	mp122752-1	DHX-comp_Alyr-B-P200.441-Map20	DHX	1	TRUE	0	0	0	0	0	0	NA	0	0	0	0	0	0	0	0	0	0	0	0	0	0	NA	0	0	0	0	0	0	0	0	1	0	0	0	0	0	0	0	0	0	0	0
scaffold_1	24443404	24444281	mp22277-1	DHX-incomp_Alyr-B-P30.729-Map7	DHX	1	TRUE	0	0	0	0	1	0	NA	1	1	1	0	0	1	1	1	0	0	0	0	0	0	NA	0	0	0	0	1	0	0	0	1	NA	0	0	0	0	0	0	1	0	0	0
scaffold_1	24455090	24455125	mp22261-1	DHX-incomp_Atha-B-R2278-Map5	DHX	1	TRUE	1	1	1	1	1	1	1	1	1	1	1	1	1	1	1	1	1	1	1	1	1	1	1	1	1	1	1	1	1	0	1	1	1	1	1	1	1	1	1	1	1	1
scaffold_1	24480406	24480939	mp22293-1	DTX-incomp_AhalGem-B-P175.397-Map19_reversed	DTX	1	TRUE	1	0	0	1	0	0	0	0	0	1	0	1	0	0	0	0	1	0	0	0	1	0	0	0	0	0	0	1	0	0	0	0	1	0	0	0	1	1	0	0	0	0
scaffold_1	24488307	24488836	mp22307-1	RIX-comp_Alyr-B-R1787-Map5_reversed	RIX	1	TRUE	0	1	1	1	1	0	1	0	0	0	0	1	1	0	1	1	0	0	0	1	1	1	1	0	0	0	0	NA	0	0	0	1	1	0	NA	0	0	0	1	1	1	0
scaffold_1	24489158	24489592	mp22308-1	RLX-incomp_AhalGem-B-R592-Map16	RLX	1	TRUE	1	0	0	NA	0	1	NA	1	1	1	0	1	0	1	0	NA	NA	0	1	0	NA	0	0	1	0	1	NA	1	0	0	0	1	1	0	1	NA	NA	1	0	1	1	0
scaffold_1	24490402	24490860	mp22251-1	DXX_AhalGem-B-P75.455-Map20	DXX	1	TRUE	1	1	1	1	1	NA	1	1	0	0	1	1	1	0	1	1	1	1	1	1	0	1	1	0	0	1	0	1	1	1	1	NA	1	0	1	1	0	1	0	1	1	1
scaffold_1	24503828	24505893	mp22301-1	DTX-incomp_AhalGem-B-R683-Map7	DTX	1	TRUE	0	NA	0	0	0	0	1	0	0	0	0	0	0	1	1	0	0	0	1	0	0	1	0	0	0	1	0	0	0	0	1	1	1	NA	1	1	NA	0	0	0	1	0
scaffold_1	24527633	24528272	mp27021-1	DHX-incomp_AhalGem-B-G899-Map20	DHX	1	TRUE	1	1	0	NA	NA	NA	NA	1	1	1	1	1	0	1	0	1	NA	1	0	NA	1	NA	1	0	0	1	0	NA	0	0	1	NA	NA	NA	1	1	0	1	0	1	1	1
scaffold_1	24528850	24529288	mp27032-1	DXX_Ah_Castric-B-P95.289-Map20	DXX	1	TRUE	0	1	0	1	0	1	1	1	0	1	1	1	0	0	1	1	1	1	1	1	1	0	1	0	0	0	0	NA	NA	0	NA	NA	NA	1	NA	1	0	1	0	1	1	1
scaffold_1	24529288	24529867	mp27021-3	DHX-incomp_AhalGem-B-G899-Map20	DHX	1	TRUE	1	1	0	1	1	1	NA	0	0	1	1	1	0	1	1	1	1	0	1	NA	1	1	1	1	0	1	0	1	1	0	1	1	1	1	1	1	0	1	1	1	1	1
scaffold_1	24543785	24543926	mp27042-1	DXX_Ah_Castric-B-R2536-Map4_reversed	DXX	1	TRUE	1	1	1	1	1	0	1	1	1	1	1	1	1	1	0	1	1	1	1	1	1	1	1	1	1	1	1	1	0	1	1	1	1	1	1	1	1	1	1	1	1	0
scaffold_1	24587470	24587702	mp27086-1	RIX-incomp_Alyr-B-R8522-Map5_reversed	RIX	1	TRUE	1	1	1	0	1	1	0	1	1	1	1	1	1	1	1	1	0	1	1	1	1	0	1	1	1	0	NA	1	1	1	1	0	0	0	0	1	NA	1	0	1	1	1
scaffold_1	24594387	24594492	mp27064-1	DHX-comp_Atha-B-R1964-Map9_reversed	DHX	1	TRUE	0	0	0	0	0	0	1	0	0	1	0	0	0	0	0	0	0	0	0	0	0	0	0	0	1	0	0	0	0	0	1	0	0	0	0	0	1	0	0	1	0	0
scaffold_1	24595473	24595499	mp27040-1	DHX-incomp-chim_Alyr-B-P114.614-Map20_reversed	DHX	1	TRUE	0	0	0	0	0	0	1	0	0	0	0	0	0	0	0	0	0	0	0	0	0	0	0	0	1	0	0	0	0	0	1	0	0	0	0	0	0	0	0	1	0	0
scaffold_1	24603945	24604481	mp27012-1	DTX-incomp_Alyr-B-P12.737-Map20	DTX	1	TRUE	0	1	NA	NA	NA	1	NA	NA	NA	NA	NA	0	1	0	1	0	1	NA	NA	1	1	NA	NA	0	NA	0	NA	1	0	0	1	NA	0	NA	0	NA	NA	1	0	1	1	1
scaffold_1	24604626	24604767	mp27013-1	DTX-incomp_Alyr-B-P12.737-Map20	DTX	1	TRUE	0	1	1	1	1	1	1	1	1	1	NA	0	1	0	1	0	1	NA	1	1	NA	1	1	0	1	0	1	NA	0	0	1	1	0	1	0	1	1	0	1	1	1	1
scaffold_1	24631408	24631693	mp27034-1	DTX-incomp_AhalGem-B-P159.402-Map4	DTX	1	TRUE	1	1	1	0	0	0	1	0	1	0	0	0	1	0	0	0	0	0	0	0	0	1	0	0	1	0	1	0	1	0	0	0	0	1	0	0	1	1	0	0	0	0
scaffold_1	24633099	24633339	mp27028-1	RIX-incomp-chim_AhalGem-B-R3314-Map5_reversed	RIX	1	TRUE	NA	1	1	NA	1	1	1	1	NA	1	1	1	NA	1	1	1	1	1	1	1	1	0	1	1	1	1	1	1	1	0	1	1	1	1	1	1	1	1	1	1	1	1
scaffold_1	24718941	24719324	mp18322-1	RSX-comp_AhalGem-B-G516-Map4_reversed	RSX	1	TRUE	0	0	NA	NA	0	1	0	1	1	1	0	NA	0	0	1	0	1	0	1	1	0	0	0	0	1	1	1	1	0	0	1	1	1	1	0	1	0	0	0	0	1	1
scaffold_1	24749197	24749509	mp18369-1	RIX-comp_Alyr-B-R1046-Map20	RIX	1	TRUE	1	NA	1	1	1	1	1	1	1	1	1	1	1	1	1	1	1	1	1	NA	1	1	1	1	1	1	NA	1	NA	1	1	1	NA	1	1	1	1	1	1	1	1	NA
scaffold_1	24776979	24779520	mp18359-1	RIX-comp_AhalGem-B-R1902-Map15	RIX	1	TRUE	NA	NA	1	1	NA	NA	NA	1	NA	NA	NA	1	1	0	1	0	NA	NA	1	1	0	0	1	1	0	NA	NA	NA	1	1	1	1	NA	NA	1	NA	1	1	1	1	NA	NA
scaffold_1	24783487	24783741	mp18384-1	DTX-incomp_Alyr-B-G1556-Map5	DTX	1	TRUE	0	NA	0	0	0	0	0	0	0	0	0	0	0	0	0	0	0	1	NA	1	0	0	0	0	0	0	0	0	0	0	1	1	0	0	0	NA	0	0	1	0	0	0
scaffold_1	24783799	24783863	mp18441-1	DXX_AhalGem-B-R509-Map7_reversed	DXX	1	TRUE	1	1	1	1	NA	1	1	1	1	1	1	1	1	1	0	1	1	1	1	1	1	0	1	1	1	1	1	1	1	1	1	1	1	1	1	NA	1	1	1	1	1	1
scaffold_1	24784490	24785120	mp18410-1	DXX-MITE_Alyr-B-R1814-Map5	DXX	1	TRUE	1	1	NA	NA	1	1	1	1	NA	1	NA	NA	1	0	1	NA	1	NA	1	NA	0	NA	NA	NA	NA	1	NA	1	NA	1	1	NA	1	NA	1	1	1	NA	NA	NA	NA	1
scaffold_1	24786188	24787180	mp18332-1	DXX_Ah_Castric-B-G676-Map14	DXX	1	TRUE	1	1	1	1	1	NA	1	0	NA	1	1	1	1	0	1	NA	1	1	1	1	NA	NA	1	1	NA	0	1	NA	NA	NA	1	NA	1	NA	1	NA	1	1	1	0	1	NA
scaffold_1	24795463	24795576	mp18357-1	RIX-comp_Alyr-B-R2359-Map6	RIX	1	TRUE	1	1	1	1	1	1	1	1	1	1	NA	1	NA	1	1	1	0	1	1	1	1	1	1	1	1	1	1	1	1	1	1	NA	1	1	1	1	1	1	1	1	1	1
scaffold_1	24796750	24796829	mp18395-1	DHX-incomp_AhalGem-B-R2064-Map4	DHX	1	TRUE	0	0	1	0	0	1	0	0	1	0	1	0	0	0	0	0	0	1	1	0	0	0	0	1	0	0	1	0	0	0	0	0	0	0	1	0	1	0	1	0	0	0
scaffold_1	24796829	24797130	mp18397-1	DHX-incomp-chim_AhalGem-B-R1298-Map4	DHX	1	TRUE	0	0	1	0	0	1	0	0	1	0	1	0	0	0	0	0	0	1	1	0	0	0	0	1	0	0	1	0	0	0	0	0	0	0	1	0	1	0	1	0	0	0
scaffold_1	24801660	24801683	mp18351-1	RLX-incomp_Ah_Castric-B-R2524-Map4_reversed	RLX	1	TRUE	1	1	1	1	1	1	1	1	1	1	1	1	1	1	1	1	1	1	1	1	1	1	1	1	1	1	1	1	1	1	1	1	1	1	1	1	1	1	1	1	1	1
scaffold_1	24801683	24802388	mp18371-1	RLX-incomp_Alyr-B-R380-Map7	RLX	1	TRUE	1	0	0	0	1	NA	1	NA	NA	1	1	0	1	0	1	NA	1	NA	1	1	0	NA	1	NA	NA	0	1	NA	NA	1	NA	NA	NA	NA	NA	0	0	0	0	0	NA	1
scaffold_1	24802388	24802559	mp18352-1	RLX-incomp_Ah_Castric-B-R2524-Map4_reversed	RLX	1	TRUE	1	0	0	0	1	1	1	1	0	1	0	0	1	0	NA	1	1	1	1	1	0	1	1	1	1	0	1	1	1	1	0	1	1	1	1	0	0	0	0	0	1	1
scaffold_1	24802559	24805037	mp18371-2	RLX-incomp_Alyr-B-R380-Map7	RLX	1	TRUE	1	0	0	0	1	NA	NA	NA	1	1	NA	0	1	0	1	NA	1	1	1	1	0	NA	1	NA	NA	0	1	NA	1	NA	1	1	NA	NA	NA	0	0	0	0	0	NA	1
scaffold_1	24806270	24806298	mp18408-1	RSX-incomp-chim_AhalGem-B-G405-Map17	RSX	1	TRUE	1	1	0	1	1	0	1	1	0	0	1	1	1	1	0	1	0	1	0	NA	0	1	1	1	1	1	0	1	1	0	1	1	1	1	1	1	0	1	1	1	1	1
scaffold_1	24806298	24807103	mp18370-1	DTX-incomp-chim_Alyr-B-R1017-Map5_reversed	DTX	1	TRUE	1	1	0	1	0	0	1	0	0	0	1	0	1	1	0	1	0	NA	0	NA	0	1	NA	1	1	0	0	1	1	0	NA	NA	0	NA	0	1	0	1	NA	1	1	0
scaffold_1	24809007	24810135	mp18418-1	DXX-MITE_Alyr-B-P668.79-Map6	DXX	1	TRUE	0	0	0	NA	0	0	0	0	0	0	0	0	0	0	0	0	0	0	0	0	0	0	0	0	0	0	0	0	1	0	0	1	0	0	0	1	0	1	0	0	0	0
scaffold_1	24814603	24815074	mp18374-1	RLX-incomp_Alyr-B-R1709-Map6_reversed	RLX	1	TRUE	0	0	0	0	1	1	0	1	1	0	0	0	1	1	1	1	1	1	0	1	1	0	1	0	0	0	1	1	1	1	1	0	0	1	1	1	0	0	0	1	1	1
scaffold_1	24815074	24815294	mp18406-1	RXX-TRIM_Ah_Castric-B-G20-Map6	RXX	1	TRUE	0	0	0	0	1	1	0	1	1	0	0	0	1	1	1	1	1	1	0	1	1	0	1	0	0	0	1	1	1	1	1	0	0	1	1	1	0	0	0	1	1	1
scaffold_1	24843798	24843892	mp26269-1	DHX-incomp-chim_Atha-B-G974-Map20	DHX	1	TRUE	1	1	1	1	1	1	1	1	1	1	1	1	1	1	1	1	1	1	0	1	1	1	1	1	1	1	1	1	1	1	1	1	1	1	1	1	1	1	1	1	1	1
scaffold_1	24843905	24844011	mp26257-1	DTX-incomp_Alyr-B-R1473-Map11_reversed	DTX	1	TRUE	1	1	1	1	1	1	1	1	1	1	1	1	1	1	1	1	1	1	1	1	1	1	1	1	1	1	1	1	1	1	1	0	1	1	1	1	1	1	1	1	1	1
scaffold_1	24844011	24844028	mp26257-2	DTX-incomp_Alyr-B-R1473-Map11_reversed	DTX	1	TRUE	1	1	1	1	1	1	1	1	1	1	1	1	1	1	1	1	1	1	1	1	1	1	1	1	1	1	1	1	1	1	1	1	1	1	1	1	1	1	1	1	1	1
scaffold_1	24858241	24858846	mp26301-1	DTX-comp_Atha-B-P92.161-Map3	DTX	1	TRUE	0	NA	0	0	0	0	0	0	0	1	0	0	0	1	0	0	0	1	0	0	0	1	NA	0	0	1	0	0	0	1	0	0	0	0	0	0	0	1	0	0	0	0
scaffold_1	24860669	24860997	mp26293-1	DXX-MITE_Ah_Castric-B-R1752-Map4	DXX	1	TRUE	1	1	1	1	1	1	1	1	1	1	1	1	0	1	1	1	1	1	1	1	1	1	1	1	1	1	NA	1	1	1	NA	1	1	1	1	1	1	1	1	1	1	1
scaffold_1	24863423	24863644	mp26279-1	DHX-incomp_AhalGem-B-R1585-Map13_reversed	DHX	1	TRUE	NA	1	0	0	1	0	NA	1	0	1	0	0	1	1	1	1	1	0	1	1	0	1	1	1	1	0	1	1	1	0	NA	1	1	1	1	1	1	0	1	1	1	1
scaffold_1	24864526	24866095	mp122677-1	DHX-incomp_AhalGem-B-R1585-Map13_reversed	DHX	1	TRUE	0	0	0	0	1	0	0	0	0	0	0	0	1	0	1	1	0	0	1	0	0	1	0	1	1	0	1	0	0	0	0	0	1	0	0	0	1	0	0	1	0	1
scaffold_1	24868492	24868821	mp26260-1	RLX-incomp-chim_Alyr-B-R644-Map9_reversed	RLX	1	TRUE	0	0	1	1	1	1	0	0	0	1	1	0	0	1	1	0	0	1	1	NA	1	0	1	0	1	0	0	0	1	1	1	0	1	1	1	1	1	1	1	1	0	0
scaffold_1	24872861	24873525	mp26267-1	DHX-incomp-chim_Alyr-B-P490.396-Map20	DHX	1	TRUE	0	0	0	0	0	0	0	0	0	0	0	0	0	1	0	0	0	0	0	NA	0	0	0	0	NA	0	0	0	0	0	1	0	1	0	0	0	0	0	1	0	0	0
scaffold_1	24879495	24881221	mp26273-1	DTX-incomp_Alyr-B-R185-Map7	DTX	1	TRUE	NA	1	0	NA	1	0	1	0	1	NA	1	1	1	0	1	1	0	NA	0	0	1	NA	NA	0	0	1	NA	0	0	1	NA	0	1	NA	0	1	1	NA	1	0	0	0
scaffold_1	24883999	24887448	mp26324-1	DHX-incomp_Alyr-B-R2730-Map5	DHX	1	TRUE	0	0	0	0	0	0	0	0	NA	0	0	0	NA	0	0	0	0	1	NA	0	0	0	0	0	0	0	0	0	0	NA	NA	0	0	1	1	1	NA	NA	NA	0	0	0
scaffold_1	24924206	24924564	mp26236-1	DTX-incomp_Alyr-B-P59.711-Map20_reversed	DTX	1	TRUE	NA	0	1	1	NA	0	0	NA	1	1	0	1	0	0	1	1	1	NA	NA	1	1	NA	NA	0	1	0	NA	NA	0	0	1	0	0	0	0	NA	1	1	1	1	NA	NA
scaffold_1	24940968	24941331	mp26322-1	RIX-comp_AhalGem-B-R2056-Map6_reversed	RIX	1	TRUE	0	0	0	0	1	0	1	0	0	0	0	0	0	0	0	0	0	0	NA	0	0	0	0	0	0	0	1	0	0	0	0	0	0	0	0	0	NA	0	0	0	0	0
scaffold_1	24949955	24951410	mp26307-1	DHX-incomp_Alyr-B-P41.132-Map19_reversed	DHX	1	TRUE	1	NA	1	1	NA	NA	NA	NA	NA	NA	NA	NA	1	0	NA	0	1	NA	1	1	0	0	1	NA	0	0	NA	NA	1	1	1	1	NA	NA	NA	NA	0	1	1	NA	0	NA
scaffold_1	24954651	24955598	mp26296-1	RSX-comp-chim_Alyr-B-G1105-Map5_reversed	RSX	1	TRUE	NA	1	1	NA	NA	NA	NA	1	NA	1	1	1	1	NA	1	0	NA	NA	1	0	0	0	NA	1	0	NA	NA	NA	NA	1	NA	NA	1	NA	NA	NA	NA	1	1	NA	NA	1
scaffold_1	24958398	24962744	mp26287-1	DTX-incomp-chim_Alyr-B-R596-Map17_reversed	DTX	1	TRUE	0	1	0	0	0	0	1	0	0	0	0	0	0	0	1	0	0	0	0	1	0	0	0	1	0	0	0	0	0	0	1	0	0	0	0	0	0	0	0	0	0	0
scaffold_1	24962744	24963702	mp26287-2	DTX-incomp-chim_Alyr-B-R596-Map17_reversed	DTX	1	TRUE	NA	1	1	NA	NA	0	NA	1	NA	1	1	1	1	NA	1	0	NA	NA	NA	NA	NA	NA	1	1	NA	0	NA	NA	0	1	NA	NA	NA	NA	1	0	NA	1	1	1	NA	1
scaffold_1	24972069	24972200	mp26305-2	DHX-incomp_Alyr-B-G1190-Map6	DHX	1	TRUE	1	1	1	1	1	1	NA	1	1	1	1	1	1	NA	1	1	NA	1	1	1	1	NA	1	1	1	1	1	1	1	1	1	1	1	1	1	1	1	1	1	1	1	1
scaffold_1	24997344	24997768	mp38970-1	DXX-MITE_Alyr-B-G352-Map10	DXX	1	TRUE	1	1	1	1	1	1	1	1	1	1	1	1	1	1	1	1	0	1	NA	NA	1	1	0	1	1	1	1	1	1	1	NA	1	1	1	1	1	1	0	1	1	1	1
scaffold_1	24998147	24999894	mp39023-1	DHX-incomp_Alyr-B-G1438-Map14	DHX	1	TRUE	0	1	0	0	1	0	1	0	0	0	0	0	0	0	0	0	0	0	0	0	0	0	0	0	0	0	0	1	0	0	0	0	0	0	0	0	0	0	0	0	0	0
scaffold_1	24999894	24999986	mp39059-1	DXX-MITE_Alyr-B-P134.671-Map10_reversed	DXX	1	TRUE	1	1	1	1	1	1	1	1	1	1	1	1	1	1	1	1	1	1	1	1	1	1	1	1	1	1	1	1	1	1	1	1	1	1	0	1	1	1	1	1	1	1
scaffold_1	25004512	25004855	mp39035-1	DTX-incomp_AhalGem-B-R5398-Map4_reversed	DTX	1	TRUE	1	0	0	1	0	1	0	0	0	0	0	1	0	0	0	0	0	0	1	0	0	0	0	0	1	0	0	0	0	0	0	1	1	0	0	1	0	0	0	0	0	0
scaffold_1	25023484	25023526	mp39032-1	DHX-incomp_AhalGem-B-R425-Map20_reversed	DHX	1	TRUE	0	1	0	1	1	1	1	1	1	0	1	1	1	1	1	1	1	1	1	1	1	0	1	1	1	1	1	0	1	1	1	1	1	0	0	1	0	1	1	1	1	1
scaffold_1	25045451	25045697	mp38973-1	DTX-incomp_AhalGem-B-P159.402-Map4	DTX	1	TRUE	1	NA	0	1	1	NA	1	0	NA	0	1	NA	0	0	0	NA	0	1	0	0	0	NA	NA	0	1	1	0	0	1	0	1	0	0	1	0	1	0	NA	0	0	0	0
scaffold_1	25075933	25076192	mp38983-1	RLX-incomp-chim_Alyr-B-R644-Map9_reversed	RLX	1	TRUE	1	1	1	1	1	1	1	1	1	1	1	1	1	1	1	1	1	1	1	1	0	1	1	1	1	1	1	1	1	1	1	1	1	1	1	1	1	1	1	1	1	1
scaffold_1	25099903	25100048	mp39000-1	DTX-incomp_Alyr-B-G234-Map20_reversed	DTX	1	TRUE	1	1	1	1	1	1	1	1	1	1	1	1	1	1	1	1	1	1	1	1	1	1	1	1	1	1	0	1	1	1	1	1	1	1	1	1	1	1	1	1	NA	NA
scaffold_1	25128000	25128238	mp55848-1	DTX-comp_Alyr-B-R2184-Map7	DTX	1	TRUE	1	1	1	1	1	1	1	1	1	1	1	1	NA	1	1	1	0	1	1	1	1	NA	0	1	1	0	0	1	0	0	1	1	1	0	0	1	1	1	1	1	1	1
scaffold_1	25128229	25128604	mp55848-2	DTX-comp_Alyr-B-R2184-Map7	DTX	1	TRUE	1	1	1	1	1	1	1	1	NA	1	NA	1	NA	1	1	1	1	1	1	1	1	1	1	0	1	1	1	1	1	1	1	1	NA	1	1	1	1	1	NA	1	1	1
scaffold_1	25155343	25155793	mp55839-1	DHX-incomp_Atha-B-R239-Map20_reversed	DHX	1	TRUE	1	1	1	1	0	1	1	0	0	0	0	1	1	0	0	0	0	0	0	1	1	1	0	0	1	1	1	0	0	1	1	1	1	1	0	1	1	0	0	0	1	0
scaffold_1	25158765	25160073	mp55854-1	RIX-comp_Alyr-B-R686-Map13	RIX	1	TRUE	0	1	0	0	0	0	1	0	0	0	0	0	0	0	0	0	0	0	0	0	0	0	0	0	0	0	0	0	0	0	0	0	0	NA	0	0	0	0	0	0	0	0
scaffold_1	25160100	25160166	mp55842-1	RIX-comp_AhalGem-B-R3777-Map4	RIX	1	TRUE	1	1	1	1	1	1	1	1	1	0	1	1	1	1	1	1	1	1	1	1	1	1	1	1	1	1	1	1	1	1	1	1	1	1	1	1	1	1	1	1	1	1
scaffold_1	25164520	25164972	mp55840-1	RLX-comp_Alyr-B-R1849-Map6_reversed	RLX	1	TRUE	1	1	0	NA	NA	NA	1	NA	1	1	1	1	0	1	1	1	1	1	NA	1	NA	1	1	NA	NA	1	NA	NA	1	NA	1	NA	NA	1	1	1	1	0	1	1	1	1
scaffold_1	25202181	25202219	mp114741-2	DTX-incomp-chim_Alyr-B-R1017-Map5_reversed	DTX	1	TRUE	0	1	1	1	1	1	1	1	1	1	1	1	1	1	1	1	0	1	1	1	0	1	1	1	1	0	1	1	0	1	0	0	0	1	0	1	1	1	1	1	1	1
scaffold_1	25285606	25286758	mp114736-1	RIX-incomp_Alyr-B-R788-Map10	RIX	1	TRUE	1	1	1	NA	NA	NA	1	1	1	1	1	1	1	NA	1	0	NA	1	1	1	1	1	1	1	1	1	NA	NA	NA	NA	1	NA	NA	NA	1	1	NA	1	1	1	NA	1
scaffold_1	25287648	25288328	mp114757-1	DTX-incomp_AhalGem-B-G725-Map6	DTX	1	TRUE	1	1	0	1	1	0	0	1	0	1	0	1	0	0	0	0	1	NA	1	1	1	0	0	0	0	0	0	0	1	0	1	0	0	0	NA	NA	NA	1	0	1	0	0
scaffold_1	25291471	25293085	mp114849-1	DTX-incomp_Alyr-B-R1645-Map9	DTX	1	TRUE	1	1	1	1	1	0	1	1	1	1	1	1	1	1	0	1	1	0	0	1	0	1	0	0	1	1	1	1	1	1	1	1	0	0	0	0	1	1	1	0	1	0
scaffold_1	25293085	25293420	mp114779-1	DTX-incomp_Alyr-B-R4806-Map7_reversed	DTX	1	TRUE	1	1	1	1	0	0	0	1	1	1	1	1	1	1	0	0	0	0	0	0	1	0	1	0	1	0	1	1	1	1	1	0	0	1	0	1	1	1	0	0	1	1
scaffold_1	25293420	25294043	mp114850-1	DTX-incomp_Alyr-B-R1645-Map9	DTX	1	TRUE	1	1	1	1	0	1	0	1	1	1	1	1	1	1	0	0	0	0	0	0	1	0	1	0	0	0	1	1	0	1	1	0	0	1	0	1	1	1	0	1	1	1
scaffold_1	25294035	25295685	mp114850-2	DTX-incomp_Alyr-B-R1645-Map9	DTX	1	TRUE	1	1	1	1	1	1	0	1	1	1	1	1	1	1	1	1	0	1	0	0	1	1	1	0	1	1	1	1	1	1	1	0	0	1	0	1	1	1	1	1	0	1
scaffold_1	25295861	25296111	mp114779-2	DTX-incomp_Alyr-B-R4806-Map7_reversed	DTX	1	TRUE	1	1	1	1	1	1	0	1	1	1	1	1	1	1	1	1	1	1	1	1	1	1	1	1	1	1	1	1	1	1	1	0	1	1	0	1	1	1	1	1	1	1
scaffold_1	25300898	25301493	mp114705-1	DTX-incomp_AhalGem-B-R708-Map13_reversed	DTX	1	TRUE	0	1	0	1	1	0	0	1	0	0	0	1	0	1	1	0	0	0	0	1	1	1	0	0	1	0	1	0	0	1	0	1	0	0	1	0	1	0	0	1	1	0
scaffold_1	25313897	25313949	mp114702-1	DHX-incomp_Alyr-B-P109.676-Map10	DHX	1	TRUE	1	1	1	1	0	1	1	1	1	1	1	0	1	1	1	1	1	1	1	1	1	1	1	1	1	1	0	1	1	1	1	1	1	1	1	1	1	1	1	1	1	1
scaffold_1	25334122	25339198	mp114774-1	RLX-comp_Atha-B-R744-Map4	RLX	1	TRUE	0	1	0	1	0	0	1	0	0	1	0	0	0	0	0	0	1	0	1	1	NA	0	1	0	0	1	0	NA	0	0	0	0	0	0	1	0	0	0	0	0	0	0
scaffold_1	25342966	25343463	mp114782-1	DTX-comp_Alyr-B-P15.735-Map20_reversed	DTX	1	TRUE	1	1	1	NA	NA	NA	1	NA	1	1	0	1	1	1	1	1	1	1	0	1	1	1	1	1	0	1	1	NA	1	1	NA	1	1	1	1	1	NA	1	1	1	1	1
scaffold_1	25367948	25368453	mp114692-1	DTX-incomp_Alyr-B-G333-Map20	DTX	1	TRUE	1	NA	0	1	1	1	0	1	1	1	1	1	0	0	1	0	1	1	1	0	0	1	1	0	1	0	0	1	1	1	0	0	1	1	1	1	1	1	1	1	1	1
scaffold_1	25376111	25376888	mp114695-1	DTX-incomp_Alyr-B-G888-Map20	DTX	1	TRUE	0	0	0	0	1	1	NA	0	0	0	1	1	1	1	0	0	NA	0	NA	0	0	0	1	0	0	0	1	0	0	0	0	0	0	0	0	0	NA	NA	0	0	0	0
scaffold_1	25401767	25404192	mp51854-2	RLX-incomp_Alyr-B-R380-Map7	RLX	1	TRUE	NA	1	1	NA	1	NA	1	1	NA	1	NA	1	1	NA	NA	1	1	0	1	NA	NA	NA	1	0	NA	1	0	NA	NA	1	NA	NA	NA	0	NA	1	1	NA	1	NA	NA	1
scaffold_1	25406954	25407026	mp51845-1	RIX-incomp_AhalGem-B-R963-Map13_reversed	RIX	1	TRUE	1	1	0	1	1	0	1	1	1	0	0	1	1	0	1	0	0	1	1	1	1	0	1	1	0	0	0	1	1	0	0	1	1	1	1	1	0	0	1	1	1	0
scaffold_1	25407026	25407878	mp51836-1	RIX-incomp_Ah_Castric-B-R3199-Map4	RIX	1	TRUE	0	1	0	NA	1	0	1	1	1	0	0	1	1	0	1	0	0	1	1	1	1	0	NA	1	0	1	0	NA	1	0	0	1	1	NA	1	1	0	0	1	1	1	1
scaffold_1	25407982	25408283	mp51825-1	RSX-comp_AhalGem-B-G516-Map4_reversed	RSX	1	TRUE	0	0	0	1	1	1	0	1	1	1	0	1	1	1	0	0	0	1	0	1	0	0	1	1	0	0	0	0	1	0	0	0	0	1	0	NA	1	1	1	1	0	0
scaffold_1	25412958	25413519	mp51812-2	DHX-incomp_Alyr-B-G698-Map20_reversed	DHX	1	TRUE	1	0	0	1	1	1	1	1	1	0	0	1	1	0	0	0	1	0	0	1	0	0	1	1	0	0	0	1	1	0	0	0	0	1	1	0	1	1	1	1	0	0
scaffold_1	25413900	25414879	mp51811-1	DHX-incomp_Alyr-B-P160.416-Map20_reversed	DHX	1	TRUE	0	0	0	0	NA	0	NA	0	0	0	0	NA	1	0	0	0	NA	0	0	0	0	0	1	1	0	0	0	0	0	0	0	0	0	0	0	0	0	1	NA	1	0	0
scaffold_1	25414879	25414949	mp51813-1	DHX-incomp_Atha-B-R1561-Map3_reversed	DHX	1	TRUE	1	1	1	1	1	1	1	1	1	1	1	1	1	1	1	1	1	1	1	1	1	1	1	1	1	0	1	1	1	1	1	1	1	1	1	1	1	1	1	1	1	1
scaffold_1	25419615	25421133	mp51856-1	RLX-incomp_Alyr-B-G144-Map6_reversed	RLX	1	TRUE	0	0	0	NA	NA	NA	0	1	0	0	0	1	NA	0	0	0	1	0	0	1	0	0	NA	NA	1	0	0	NA	0	0	0	0	0	0	0	NA	0	1	1	NA	0	1
scaffold_1	25421580	25425193	mp51857-1	RLX-incomp_Alyr-B-G144-Map6_reversed	RLX	1	TRUE	0	0	0	1	1	1	0	NA	0	0	0	NA	1	0	0	0	NA	0	0	0	0	0	1	1	NA	0	0	1	0	0	0	0	0	0	0	1	0	NA	NA	1	0	NA
scaffold_1	25436877	25437449	mp51824-1	DXX-MITE_Alyr-B-G611-Map5	DXX	1	TRUE	1	1	0	1	1	1	1	1	0	0	1	1	1	0	1	1	0	0	0	1	1	1	1	1	1	0	0	NA	1	0	1	0	1	0	NA	1	0	1	1	1	1	1
scaffold_1	25445337	25450464	mp51855-1	RLX-comp_Alyr-B-P308.538-Map6	RLX	1	TRUE	0	1	1	0	1	0	0	0	0	0	1	0	0	0	0	0	0	0	1	0	0	1	0	0	0	0	0	0	0	0	1	0	0	0	0	1	0	0	0	0	0	0
scaffold_1	25452498	25452942	mp51852-1	DHX-incomp_Alyr-B-R1925-Map8	DHX	1	TRUE	1	1	1	NA	NA	NA	1	1	1	0	NA	1	1	1	NA	1	1	1	NA	1	1	1	1	1	NA	1	1	NA	1	1	1	NA	1	1	1	NA	1	1	1	1	1	1
scaffold_1	25467201	25467296	mp51823-2	DTX-incomp_AhalGem-B-G77-Map18_reversed	DTX	1	TRUE	1	1	1	1	1	1	NA	1	1	1	1	1	1	1	1	1	1	1	1	1	1	1	1	1	1	1	1	1	1	1	1	1	1	1	1	1	1	1	1	1	1	1
scaffold_1	25482253	25484034	mp62481-1	RLX-incomp_AhalGem-B-R3299-Map4_reversed	RLX	1	TRUE	1	1	1	1	NA	0	1	1	1	NA	NA	1	1	NA	1	1	0	1	1	1	1	1	1	1	1	1	1	0	1	NA	1	0	1	NA	1	1	1	1	NA	1	1	0
scaffold_1	25484034	25484304	mp62478-1	RLX-incomp_Alyr-B-R6414-Map5	RLX	1	TRUE	1	1	1	1	1	0	1	NA	1	1	1	1	1	1	1	1	0	NA	1	NA	1	1	1	1	1	1	1	0	1	1	1	0	1	1	1	1	1	1	1	1	1	0
scaffold_1	25484304	25484823	mp62481-2	RLX-incomp_AhalGem-B-R3299-Map4_reversed	RLX	1	TRUE	1	1	1	1	NA	0	1	1	NA	1	1	NA	1	1	1	1	0	NA	1	1	1	1	NA	1	1	1	1	0	1	1	1	0	1	NA	1	1	1	1	1	1	1	0
scaffold_1	25484823	25485652	mp62480-1	RLX-comp_AhalGem-B-R7379-Map5	RLX	1	TRUE	0	0	0	0	1	0	0	NA	1	0	0	1	0	0	1	1	0	NA	0	NA	1	1	0	0	1	0	0	0	0	0	0	0	1	1	0	0	1	1	0	0	NA	0
scaffold_1	25485652	25485719	mp62474-1	RLX-incomp_AhalGem-B-R2461-Map5	RLX	1	TRUE	0	0	0	0	1	0	0	1	1	0	1	1	0	NA	1	1	1	1	1	1	0	1	1	1	1	0	0	1	0	1	0	0	1	1	0	0	1	1	1	0	1	1
scaffold_1	25494609	25495215	mp62491-1	DXX_AhalGem-B-G42-Map15_reversed	DXX	1	TRUE	0	0	0	0	0	0	0	0	0	0	0	0	0	0	1	0	0	0	0	0	0	1	0	0	1	0	0	0	0	0	0	0	0	0	0	0	0	0	0	0	0	0
scaffold_1	25499113	25500341	mp62464-1	RIX-comp_AhalGem-B-R1792-Map4	RIX	1	TRUE	0	NA	0	0	NA	0	NA	1	1	1	NA	1	1	1	1	1	0	NA	0	NA	NA	NA	1	0	0	0	0	0	0	1	0	0	NA	NA	0	NA	NA	1	0	0	0	0
scaffold_1	25516767	25517313	mp62476-1	RLX-incomp_AhalGem-B-R2461-Map5	RLX	1	TRUE	1	1	1	1	1	1	1	1	1	1	1	1	1	1	1	1	1	1	1	1	1	1	1	1	1	1	1	1	1	1	1	1	1	1	1	1	1	1	1	1	1	1
scaffold_1	25537915	25539032	mp103897-1	DXX-MITE_AhalGem-B-R5792-Map10	DXX	1	TRUE	NA	NA	NA	1	1	NA	NA	1	1	NA	NA	1	1	1	1	1	NA	NA	1	NA	1	NA	NA	1	NA	NA	NA	0	1	1	1	1	1	1	1	0	1	NA	1	1	NA	NA
scaffold_1	25551560	25552428	mp38764-1	DXX_Alyr-B-P397.470-Map5	DXX	1	TRUE	1	1	1	1	1	0	1	1	1	1	1	1	1	1	1	1	1	1	1	1	1	1	1	1	1	1	1	0	1	1	1	1	1	1	1	1	1	1	1	1	1	1
scaffold_1	25554872	25554924	mp38787-1	DHX-incomp_AhalGem-B-R2792-Map5	DHX	1	TRUE	1	1	1	1	1	1	1	1	1	1	1	1	1	1	1	1	1	1	1	1	1	0	1	1	1	1	1	1	1	1	1	1	1	1	1	1	1	1	1	1	1	1
scaffold_1	25557673	25558621	mp38765-1	DXX_Ah_Castric-B-G643-Map12_reversed	DXX	1	TRUE	0	1	0	1	0	0	1	0	0	0	0	0	0	0	0	0	0	0	0	0	0	0	0	0	0	0	0	0	0	0	0	0	0	0	0	0	0	0	0	0	0	0
scaffold_1	25601059	25602508	mp49470-1	DTX-incomp_Alyr-B-R1953-Map8_reversed	DTX	1	TRUE	0	0	1	NA	0	0	0	0	NA	1	1	0	0	0	0	1	0	NA	0	0	0	0	NA	0	NA	1	0	0	0	1	NA	0	1	0	1	0	1	NA	1	0	NA	0
scaffold_1	25623910	25624288	mp49505-2	RLX-incomp_Alyr-B-R2705-Map10	RLX	1	TRUE	1	1	1	1	NA	1	1	NA	NA	1	1	NA	1	NA	1	1	NA	NA	1	1	0	1	NA	1	1	1	NA	NA	1	NA	1	NA	1	NA	1	1	1	1	1	1	1	1
scaffold_1	25626904	25628648	mp49487-1	RLX-comp_Atha-B-G167-Map6	RLX	1	TRUE	0	1	0	0	0	1	0	1	0	1	1	1	1	1	0	1	0	1	1	0	1	0	1	0	1	0	0	0	0	1	0	0	1	0	0	1	1	1	1	0	0	0
scaffold_1	25650353	25650597	mp49474-1	DTX-incomp_AhalGem-B-P159.402-Map4	DTX	1	TRUE	0	0	0	1	0	0	0	0	0	0	0	0	0	0	0	1	0	0	0	0	1	0	0	0	0	0	0	0	0	0	0	0	1	0	0	0	0	1	0	0	0	0
scaffold_1	25651973	25652274	mp49476-1	DTX-incomp_Alyr-B-G840-Map10	DTX	1	TRUE	0	0	1	0	0	1	0	0	0	0	0	1	0	0	0	0	0	0	NA	0	0	0	0	0	1	0	0	0	0	0	0	1	0	1	0	0	0	0	0	0	0	0
scaffold_1	25660644	25660693	mp49490-1	RLX-comp_AhalGem-B-R202-Map5	RLX	1	TRUE	1	0	0	1	1	0	1	1	0	1	0	0	0	0	0	0	0	1	1	1	0	0	0	1	0	1	0	1	0	1	0	0	1	1	1	1	0	1	1	0	1	0
scaffold_1	25672514	25673604	mp49469-1	DHX-incomp_Alyr-B-P36.169-Map20	DHX	1	TRUE	0	0	1	NA	NA	0	NA	0	0	0	0	0	0	0	1	1	0	0	0	0	0	0	1	0	0	0	NA	0	0	0	1	1	NA	0	0	0	0	0	0	0	0	0
scaffold_1	25691029	25691119	mp114574-1	RIX-comp_Alyr-B-R1191-Map6_reversed	RIX	1	TRUE	0	0	0	0	0	0	0	0	0	0	0	1	0	0	0	1	0	1	0	1	0	0	0	0	0	0	1	NA	1	0	1	1	0	0	0	0	1	0	0	0	0	0
scaffold_1	25695131	25695386	mp114650-2	DTX-incomp_Alyr-B-R1766-Map5	DTX	1	TRUE	0	1	1	1	1	1	1	1	1	1	1	1	1	1	1	1	1	1	1	1	1	1	1	1	1	1	1	1	1	1	1	1	1	1	1	1	1	1	0	1	1	1
scaffold_1	25707700	25707975	mp114620-1	RSX-incomp-chim_Ah_Castric-B-R161-Map5	RSX	1	TRUE	1	0	0	1	NA	1	1	NA	0	NA	1	1	1	1	1	0	1	1	1	1	1	1	1	0	0	0	1	1	0	0	0	1	1	1	1	0	0	1	1	0	1	1
scaffold_1	25708597	25713424	mp114662-1	RLX-comp_Alyr-B-G1863-Map5	RLX	1	TRUE	1	0	0	0	1	1	1	NA	0	NA	1	0	0	NA	1	0	0	1	0	NA	1	0	1	0	0	0	1	0	0	0	0	NA	1	1	0	0	0	0	0	0	0	1
scaffold_1	25726546	25726577	mp114589-1	RIX-incomp-chim_Alyr-B-R2990-Map8	RIX	1	TRUE	1	1	0	0	1	0	1	1	0	0	0	1	1	1	1	1	1	1	0	0	1	0	1	0	0	1	0	0	0	1	0	1	0	0	0	0	1	0	1	1	1	1
scaffold_1	25727731	25728086	mp114590-1	DTX-incomp-chim_Alyr-B-R6968-Map8	DTX	1	TRUE	0	1	1	0	1	0	0	0	1	0	0	0	0	0	1	1	0	1	1	0	0	1	0	0	0	0	1	0	0	1	1	1	1	0	0	0	0	0	1	1	0	0
scaffold_1	25728949	25729262	mp114608-1	DHX-incomp_Alyr-B-G698-Map20_reversed	DHX	1	TRUE	0	0	0	0	0	0	1	0	0	0	0	0	0	0	0	1	1	0	0	1	0	0	0	0	0	0	0	0	0	0	0	0	0	0	0	0	0	0	0	1	0	0
scaffold_1	25729242	25729808	mp114608-2	DHX-incomp_Alyr-B-G698-Map20_reversed	DHX	1	TRUE	0	0	0	1	0	0	1	0	0	0	0	0	0	0	0	1	1	0	0	1	0	0	0	0	0	0	0	0	0	0	0	0	0	0	0	0	0	0	0	1	0	0
scaffold_1	25741435	25741562	mp114661-1	RIX-comp_Ah_Castric-B-R1098-Map18	RIX	1	TRUE	1	1	1	1	1	0	1	1	0	0	1	1	1	0	0	1	1	1	1	0	1	1	1	1	1	1	1	1	0	0	1	0	1	1	1	1	1	1	1	1	1	1
scaffold_1	25793158	25793290	mp114682-1	RIX-incomp-chim_AhalGem-B-R4403-Map10_reversed	RIX	1	TRUE	0	1	1	1	1	1	1	1	1	1	1	1	1	1	1	1	1	1	0	1	1	1	1	1	1	1	1	1	1	1	1	1	NA	1	1	1	1	1	1	1	1	1
scaffold_1	25798716	25799099	mp114592-1	RLX-comp_Alyr-B-G254-Map20	RLX	1	TRUE	1	1	1	1	1	0	0	1	1	1	1	0	0	1	0	0	1	1	1	1	1	1	1	1	1	0	1	0	1	1	0	0	1	0	1	1	0	1	1	0	0	1
scaffold_1	25816321	25816732	mp114660-1	RIX-comp_AhalGem-B-R3382-Map4	RIX	1	TRUE	1	1	NA	1	NA	1	1	1	NA	1	1	NA	1	1	1	NA	1	NA	1	1	1	1	NA	1	1	1	NA	1	1	NA	1	1	1	0	1	1	0	1	NA	1	NA	1
scaffold_1	25818304	25819947	mp114663-1	RIX-incomp_Alyr-B-R573-Map20	RIX	1	TRUE	1	0	0	1	1	1	0	0	0	1	0	0	1	0	0	1	0	0	0	NA	1	1	1	1	0	1	1	1	1	0	1	1	1	1	1	1	1	1	0	1	0	1
scaffold_1	25849616	25849686	mp114656-1	RLX-incomp_Alyr-B-R180-Map20_reversed	RLX	1	TRUE	1	1	1	NA	1	1	1	1	1	1	1	1	1	1	1	0	1	1	1	1	1	1	1	1	1	1	1	1	1	1	1	1	1	1	1	1	1	1	1	1	1	1
scaffold_1	25872146	25872420	mp114586-1	RLX-incomp-chim_Alyr-B-R644-Map9_reversed	RLX	1	TRUE	1	1	1	1	1	1	NA	NA	1	NA	1	NA	1	0	1	1	1	NA	NA	NA	1	0	1	1	NA	1	1	1	1	1	1	1	1	1	1	1	NA	1	1	1	1	1
scaffold_1	25898253	25903299	mp49708-1	DHX-incomp_Alyr-B-R1925-Map8	DHX	1	TRUE	NA	1	0	0	NA	1	NA	NA	0	0	0	1	0	1	1	1	0	NA	0	0	0	1	0	0	0	1	0	0	1	1	NA	NA	NA	0	0	0	NA	1	NA	0	NA	NA
scaffold_1	25903553	25903910	mp49724-1	DTX-comp_Alyr-B-R284-Map20	DTX	1	TRUE	1	1	1	1	1	1	NA	1	1	1	1	1	1	1	1	1	1	1	1	NA	1	1	1	1	NA	1	1	1	1	1	1	1	NA	1	1	1	1	1	1	1	NA	1
scaffold_1	25904763	25904890	mp49715-1	RLX-comp_Alyr-B-G382-Map12_reversed	RLX	1	TRUE	1	1	1	1	NA	1	1	1	1	0	1	1	0	1	1	1	0	1	1	1	1	1	1	1	1	1	1	0	1	1	1	0	0	1	1	1	1	1	1	1	0	1
scaffold_1	25904890	25905547	mp49711-1	DTX-incomp_Alyr-B-R2864-Map7	DTX	1	TRUE	1	0	0	1	NA	1	0	1	1	0	1	0	0	1	1	1	0	0	0	NA	1	1	1	1	1	1	1	0	1	1	1	0	0	1	1	1	1	1	1	0	0	1
scaffold_1	25905536	25907680	mp49711-2	DTX-incomp_Alyr-B-R2864-Map7	DTX	1	TRUE	NA	1	1	1	1	NA	0	1	NA	0	NA	1	0	NA	1	1	0	NA	1	1	1	NA	1	0	1	1	1	1	1	1	NA	0	0	1	1	1	1	NA	NA	1	0	1
scaffold_1	25923425	25923740	mp49685-1	RLX-incomp_Alyr-B-G1577-Map20_reversed	RLX	1	TRUE	1	1	1	1	1	1	1	1	0	1	1	1	1	1	1	1	1	1	1	1	1	1	1	1	1	1	1	1	1	1	0	1	1	1	1	1	1	1	1	1	1	1
scaffold_1	25947183	25947513	mp49714-1	DXX-MITE_Atha-B-P101.155-Map4	DXX	1	TRUE	0	1	0	1	1	1	1	1	1	1	1	1	1	0	1	0	1	1	0	1	1	1	1	0	0	1	1	0	1	0	1	1	1	0	1	0	0	1	1	0	1	1
scaffold_1	25948226	25948279	mp49696-1	RIX-incomp-chim_AhalGem-B-R3314-Map5_reversed	RIX	1	TRUE	1	0	1	1	1	1	1	0	1	1	1	0	1	0	1	1	1	1	1	0	1	1	1	1	1	1	1	1	1	0	1	1	1	1	0	1	1	0	1	1	1	1
scaffold_1	25948279	25949641	mp49686-1	RIX-comp_AhalGem-B-G1773-Map4_reversed	RIX	1	TRUE	0	0	0	1	0	1	0	0	1	0	1	0	0	0	0	1	0	1	NA	0	0	0	0	0	0	0	0	1	0	0	0	0	0	1	0	0	0	0	0	0	0	0
scaffold_1	25968330	25968936	mp114534-1	RIX-comp_Alyr-B-R2906-Map12_reversed	RIX	1	TRUE	0	0	0	NA	NA	0	0	0	NA	0	0	0	0	0	0	0	0	1	0	0	NA	0	0	1	0	NA	0	1	0	0	0	0	0	0	0	0	0	0	0	0	0	0
scaffold_1	25971508	25971828	mp114461-1	RSX-comp_AhalGem-B-G516-Map4_reversed	RSX	1	TRUE	0	1	0	1	0	1	1	1	NA	1	1	0	NA	0	0	1	0	0	1	1	NA	0	0	1	NA	1	1	1	1	0	0	1	0	0	0	1	NA	0	1	1	1	0
scaffold_1	26037127	26037396	mp114503-1	DHX-incomp_AhalGem-B-R2127-Map4	DHX	1	TRUE	1	1	0	1	1	1	1	1	1	0	1	1	1	1	1	1	1	1	1	1	1	1	1	1	1	1	0	1	1	1	1	1	1	1	1	0	1	1	1	1	1	1
scaffold_1	26084312	26085023	mp114517-1	RLX-incomp_Alyr-B-R969-Map20_reversed	RLX	1	TRUE	1	0	1	1	1	1	0	1	0	1	0	1	0	1	0	0	1	0	0	1	0	1	1	1	0	0	1	0	0	0	0	1	0	0	1	1	1	1	0	1	0	1
scaffold_1	26116649	26116891	mp114479-1	RIX-incomp_Alyr-B-R8522-Map5_reversed	RIX	1	TRUE	0	1	0	0	0	0	0	0	0	0	1	0	0	0	0	0	0	1	0	0	0	0	0	0	0	0	0	0	1	0	1	0	0	0	0	0	0	0	0	0	1	0
scaffold_1	26125974	26126017	mp114506-1	DXX_Alyr-B-R5370-Map7	DXX	1	TRUE	1	1	1	1	1	1	1	1	1	1	1	1	1	1	1	1	1	1	1	1	1	1	1	1	1	1	1	1	1	1	1	1	1	1	1	1	1	1	1	1	1	1
scaffold_1	26126017	26126729	mp114505-1	DHX-incomp_AhalGem-B-R4391-Map12	DHX	1	TRUE	1	1	1	1	1	0	1	1	1	1	1	1	1	1	1	1	1	1	1	1	1	1	1	0	0	1	1	1	1	1	1	1	0	1	1	1	1	1	1	0	1	1
scaffold_1	26126729	26126843	mp114499-1	DHX-incomp_AhalGem-B-R1101-Map20	DHX	1	TRUE	1	1	1	1	1	1	1	1	1	1	1	1	1	1	1	1	1	1	1	1	1	1	1	1	1	1	1	1	1	1	1	1	1	1	1	1	1	1	1	1	1	1
scaffold_1	26154516	26154799	mp11125-2	DHX-comp_Atha-B-P254.16-Map3_reversed	DHX	1	TRUE	1	1	1	1	1	1	1	1	1	1	1	1	1	1	0	1	1	1	1	1	1	0	1	1	1	1	1	1	1	1	1	1	1	1	1	1	1	1	1	1	1	1
scaffold_1	26170975	26171062	mp11070-1	DXX_Alyr-B-P81.699-Map9_reversed	DXX	1	TRUE	0	0	1	0	1	0	1	1	1	1	0	1	1	1	0	0	0	0	0	1	0	0	1	0	0	1	1	0	0	1	0	0	0	1	0	1	1	1	0	1	0	1
scaffold_1	26171062	26171109	mp11129-1	DXX_Atha-B-G659-Map3_reversed	DXX	1	TRUE	0	0	1	0	1	0	1	1	1	1	0	1	0	1	0	0	0	0	0	1	0	0	0	0	0	1	1	0	0	1	0	0	0	1	0	0	1	1	0	1	0	1
scaffold_1	26171469	26171764	mp11129-2	DXX_Atha-B-G659-Map3_reversed	DXX	1	TRUE	0	0	1	0	1	1	1	1	1	1	0	1	1	1	0	0	0	0	0	1	0	0	1	0	0	1	1	0	0	1	0	0	0	1	0	1	1	1	0	1	0	1
scaffold_1	26172258	26173137	mp11067-1	DHX-incomp-chim_Alyr-B-P13.169-Map20	DHX	1	TRUE	0	0	0	1	0	0	1	1	0	0	0	0	0	0	1	0	0	0	1	0	0	0	0	0	1	1	0	1	0	0	1	0	0	0	0	0	0	0	0	0	0	0
scaffold_1	26173865	26174740	mp11066-1	DXX_Alyr-B-G709-Map20	DXX	1	TRUE	NA	1	1	NA	NA	NA	NA	1	1	1	1	1	0	NA	1	NA	NA	NA	NA	1	1	NA	0	1	NA	1	NA	NA	1	0	1	NA	NA	1	NA	NA	0	1	1	1	NA	1
scaffold_1	26206555	26207302	mp11080-1	RIX-incomp_Ah_Castric-B-R3904-Map12	RIX	1	TRUE	1	1	1	1	1	NA	1	1	1	1	1	1	1	1	1	1	1	1	1	1	0	1	1	0	1	1	1	1	1	1	1	1	1	1	1	1	1	1	1	1	1	1
scaffold_1	26207302	26207668	mp11105-2	DTX-incomp-chim_Alyr-B-R1017-Map5_reversed	DTX	1	TRUE	1	1	1	1	1	NA	1	NA	NA	1	1	1	1	1	1	1	1	1	1	1	1	1	NA	1	NA	1	1	1	1	1	1	1	1	1	1	1	1	NA	1	1	1	1
scaffold_1	26227223	26227503	mp11096-1	RIX-incomp_AhalGem-B-R6997-Map4	RIX	1	TRUE	1	1	1	1	1	NA	1	1	1	NA	1	0	1	NA	1	1	1	NA	1	1	1	1	1	1	1	1	NA	1	1	1	0	1	1	1	1	1	NA	1	0	1	1	1
scaffold_1	26237109	26237313	mp11150-1	RLX-incomp_Alyr-B-R1482-Map6_reversed	RLX	1	TRUE	1	1	1	1	1	1	1	1	1	1	1	1	1	1	1	1	1	1	1	NA	0	1	1	1	1	1	1	NA	1	1	1	NA	1	NA	NA	1	1	1	1	1	1	1
scaffold_1	26260454	26260982	mp11161-1	RLX-incomp_Alyr-B-R1948-Map7_reversed	RLX	1	TRUE	1	1	1	NA	1	1	1	NA	1	1	0	0	NA	NA	1	1	1	1	1	NA	NA	1	1	1	1	NA	1	NA	1	1	0	1	NA	1	1	1	1	NA	1	1	NA	1
scaffold_1	26266433	26267770	mp11087-1	DHX-incomp_AhalGem-B-R2787-Map7	DHX	1	TRUE	NA	0	1	1	0	0	0	1	0	0	0	0	NA	0	NA	0	0	0	0	NA	1	NA	NA	0	0	1	0	NA	0	0	NA	NA	0	1	0	0	1	0	1	1	1	NA
scaffold_1	26268068	26268573	mp11142-1	RLX-incomp_AhalGem-B-R1931-Map4	RLX	1	TRUE	0	0	0	1	0	0	0	1	1	0	1	0	0	0	0	0	1	0	0	0	0	0	1	0	1	0	0	0	0	0	0	0	0	0	0	0	0	0	1	0	0	0
scaffold_1	26283509	26284621	mp11083-1	DHX-incomp_Alyr-B-G177-Map20	DHX	1	TRUE	NA	1	1	NA	NA	NA	NA	1	NA	NA	1	1	1	NA	NA	NA	NA	NA	NA	NA	1	NA	NA	1	NA	1	NA	NA	1	NA	1	NA	1	NA	NA	NA	NA	1	1	1	NA	1
scaffold_1	26298925	26300075	mp11084-1	DHX-incomp_Alyr-B-G177-Map20	DHX	1	TRUE	0	0	0	0	0	0	0	NA	0	0	0	0	0	0	0	0	0	NA	0	0	0	0	0	NA	0	0	1	0	0	0	0	0	0	0	0	0	0	0	0	0	0	0
scaffold_1	26319375	26321138	mp11104-1	RIX-incomp_Alyr-B-G1811-Map20	RIX	1	TRUE	0	1	0	0	0	0	0	0	0	0	1	0	0	0	0	0	0	0	0	0	0	0	0	0	NA	0	0	0	0	0	0	0	1	0	0	0	0	0	0	0	0	0
scaffold_1	26321138	26321261	mp11094-1	RIX-incomp_Ah_Castric-B-R3199-Map4	RIX	1	TRUE	1	1	1	1	1	1	1	1	1	1	1	1	1	1	0	0	0	1	1	0	1	0	1	1	1	1	1	1	1	1	0	1	1	1	1	1	1	1	1	0	1	1
scaffold_1	26358006	26361036	mp49328-1	RIX-comp_AhalGem-B-R799-Map6_reversed	RIX	1	TRUE	NA	0	NA	1	1	NA	1	1	NA	NA	NA	1	NA	1	NA	0	NA	1	1	NA	1	NA	NA	1	1	1	1	1	0	1	1	NA	0	0	1	1	1	NA	NA	NA	NA	NA
scaffold_1	26366127	26377996	mp49331-1	RYX-incomp-chim_Alyr-B-G36-Map20	RYX	1	TRUE	0	NA	0	1	0	NA	0	0	0	0	0	0	0	0	0	0	0	1	0	0	0	0	1	0	0	0	0	1	0	0	0	0	0	NA	0	0	NA	0	0	0	0	NA
scaffold_1	26377996	26378035	mp49307-1	RLX-incomp_Ah_Castric-B-R6253-Map4	RLX	1	TRUE	0	1	0	1	0	1	0	1	1	0	0	0	0	1	0	0	0	1	0	0	1	0	1	0	0	1	0	1	0	0	1	0	1	1	1	0	1	0	0	0	0	1
scaffold_1	26434500	26434637	mp114182-2	DTX-incomp_Ah_Castric-B-R2339-Map10_reversed	DTX	1	TRUE	0	1	1	1	1	1	0	1	1	0	0	1	0	1	1	1	1	1	1	0	1	1	1	1	1	1	0	1	1	0	1	0	1	1	1	1	1	1	1	1	1	1
scaffold_1	26461061	26461535	mp114165-1	DTX-incomp_Ah_Castric-B-P90.293-Map20_reversed	DTX	1	TRUE	1	1	1	NA	NA	NA	1	1	NA	1	NA	NA	1	NA	NA	0	1	NA	NA	NA	1	NA	1	NA	NA	1	NA	NA	NA	1	1	NA	NA	NA	NA	NA	1	1	1	1	NA	1
scaffold_1	26462389	26462933	mp114205-1	DTX-incomp-chim_Alyr-B-R1017-Map5_reversed	DTX	1	TRUE	0	1	0	0	0	0	1	0	0	0	1	0	0	0	0	0	0	0	1	0	0	0	0	0	0	0	0	1	0	1	0	0	0	0	0	0	0	0	0	0	0	0
scaffold_1	26482300	26482652	mp114160-1	DTX-incomp_Alyr-B-G261-Map20_reversed	DTX	1	TRUE	0	0	0	1	0	1	0	NA	0	0	0	0	NA	1	0	1	0	0	0	NA	0	0	0	0	NA	0	1	0	0	0	0	0	0	0	0	0	0	0	0	0	0	0
scaffold_1	26524621	26526330	mp114191-1	DHX-incomp_Alyr-B-P201.624-Map13	DHX	1	TRUE	1	NA	1	1	NA	1	1	NA	0	1	0	0	NA	0	0	NA	0	1	0	NA	0	0	NA	NA	NA	0	NA	NA	NA	1	NA	1	0	1	1	1	1	0	0	1	NA	NA
scaffold_1	26527167	26528008	mp114223-1	DXX-MITE_Alyr-B-P193.627-Map11	DXX	1	TRUE	0	NA	1	1	NA	NA	NA	0	NA	1	1	1	1	0	1	1	1	NA	NA	NA	NA	NA	1	NA	NA	1	1	NA	NA	1	1	1	NA	NA	0	NA	NA	1	1	0	NA	NA
scaffold_1	26538082	26538136	mp114292-1	DXX_Atha-B-R1097-Map5	DXX	1	TRUE	0	1	0	1	0	1	1	1	0	0	0	0	0	0	1	1	1	0	1	0	0	0	0	1	0	0	1	1	0	0	1	0	0	0	0	0	1	0	0	0	0	1
scaffold_1	26566955	26566991	mp114259-1	DXX-chim_Atha-B-R275-Map18	DXX	1	TRUE	1	1	1	1	1	1	1	1	1	1	1	1	1	1	1	0	1	1	1	1	1	1	1	1	1	1	1	1	1	1	1	1	1	1	1	1	1	1	1	1	1	1
scaffold_1	26566991	26567184	mp114260-1	DXX-chim_Atha-B-R275-Map18	DXX	1	TRUE	1	1	1	1	1	1	1	1	1	1	1	1	1	1	1	1	1	1	1	1	1	1	1	1	1	1	1	1	1	1	1	1	1	1	1	1	1	1	1	1	1	1
scaffold_1	26586652	26588325	mp114194-1	DXX_Alyr-B-R1967-Map6_reversed	DXX	1	TRUE	0	0	1	0	1	0	0	1	1	0	0	NA	0	NA	1	NA	0	NA	0	1	1	0	NA	1	0	0	0	0	1	0	0	1	1	1	0	0	0	NA	0	1	0	1
scaffold_1	26611128	26615077	mp60941-1	RLX-incomp_Alyr-B-R75-Map20_reversed	RLX	1	TRUE	NA	0	1	NA	NA	1	0	NA	1	NA	0	0	NA	NA	0	0	0	1	NA	NA	1	0	NA	1	1	0	1	NA	1	1	0	1	0	0	0	0	NA	1	0	0	0	1
scaffold_1	26640708	26641995	mp60969-2	DHX-incomp_Ah_Castric-B-G739-Map18	DHX	1	TRUE	0	1	0	1	0	1	0	0	0	0	0	0	1	1	1	1	1	0	0	0	0	1	1	1	1	0	1	0	0	0	1	0	0	1	1	0	1	0	0	0	0	0
scaffold_1	26647291	26648410	mp60970-1	DHX-incomp_Alyr-B-G1438-Map14	DHX	1	TRUE	0	0	0	0	1	0	0	0	0	0	0	0	0	0	0	0	0	0	0	0	0	0	0	0	0	1	0	0	0	0	0	0	0	0	0	0	0	0	0	0	0	0
scaffold_1	26648954	26648986	mp60977-1	RIX-incomp-chim_AhalGem-B-R5509-Map5	RIX	1	TRUE	1	1	0	1	1	1	1	1	1	1	1	1	1	1	1	1	1	1	1	1	1	1	1	1	1	1	1	1	1	1	1	0	1	1	1	1	1	1	1	1	1	1
scaffold_1	26649751	26650827	mp60972-1	RLX-incomp_AhalGem-B-R784-Map18	RLX	1	TRUE	1	0	1	1	0	1	1	1	0	1	0	1	1	1	1	1	1	1	1	1	1	1	1	1	1	1	0	0	1	1	1	1	1	1	1	1	NA	1	1	0	1	1
scaffold_1	26653081	26654645	mp60966-1	DXX_Alyr-B-R7120-Map7	DXX	1	TRUE	0	NA	1	1	NA	NA	1	0	NA	NA	NA	NA	NA	0	0	NA	1	1	1	NA	1	NA	NA	0	NA	NA	1	NA	0	1	NA	1	1	1	1	NA	NA	1	1	NA	1	NA
scaffold_1	26655644	26656431	mp60957-1	DHX-incomp_Alyr-B-R1736-Map6	DHX	1	TRUE	1	0	0	0	1	0	0	0	1	0	1	NA	0	0	1	1	NA	NA	NA	0	1	0	NA	0	0	NA	0	NA	0	NA	NA	NA	0	0	1	0	NA	NA	1	0	1	1
scaffold_1	26700647	26700734	mp114132-1	DXX_AhalGem-B-R2548-Map18	DXX	1	TRUE	0	1	1	1	1	0	1	0	0	1	1	1	0	1	1	1	0	1	1	1	0	0	1	0	1	1	1	1	1	1	1	1	1	1	0	1	0	1	1	0	1	1
scaffold_1	26701462	26701833	mp114137-1	RIX-comp_Alyr-B-R481-Map12	RIX	1	TRUE	0	0	1	0	1	0	0	1	0	1	0	1	0	1	1	0	1	1	0	0	0	0	0	0	1	0	0	1	0	0	0	0	0	0	0	0	1	1	1	0	1	0
scaffold_1	26702994	26703094	mp114050-1	DHX-incomp_Alyr-B-R961-Map14	DHX	1	TRUE	1	1	1	1	1	1	1	1	1	1	1	1	1	1	1	1	1	1	1	1	1	1	1	1	1	1	1	1	1	1	1	1	1	1	0	1	1	1	1	1	1	1
scaffold_1	26710381	26710597	mp114066-1	RLX-incomp_Alyr-B-R4394-Map10_reversed	RLX	1	TRUE	0	0	0	0	0	0	1	1	0	0	0	0	0	1	0	0	0	0	0	0	0	0	0	0	1	0	0	1	0	0	0	1	0	0	0	0	0	0	0	1	1	0
scaffold_1	26712085	26717098	mp114066-2	RLX-incomp_Alyr-B-R4394-Map10_reversed	RLX	1	TRUE	0	0	0	0	0	0	1	1	0	0	0	0	0	1	0	0	0	0	0	0	0	0	0	0	NA	0	0	NA	0	0	0	1	1	0	0	0	0	0	0	1	1	0
scaffold_1	26718958	26719247	mp114099-1	DXX_AhalGem-B-G462-Map7	DXX	1	TRUE	1	1	NA	1	1	NA	1	1	1	1	1	1	NA	0	1	1	1	1	1	NA	1	NA	1	1	1	1	1	1	0	1	1	0	NA	1	1	1	1	NA	1	1	1	1
scaffold_1	26721174	26721414	mp114029-1	DHX-incomp_AhalGem-B-G1153-Map10_reversed	DHX	1	TRUE	1	1	1	1	1	1	1	1	1	1	1	1	1	1	1	1	1	1	1	1	1	1	1	1	1	0	1	1	1	1	1	1	1	1	1	1	1	1	1	1	1	1
scaffold_1	26722397	26722640	mp114112-2	DHX-incomp_Ah_Castric-B-R313-Map20	DHX	1	TRUE	1	1	1	1	1	1	1	1	1	1	1	1	1	1	1	1	0	1	1	1	1	1	1	1	1	1	0	1	1	1	1	0	1	1	1	1	1	1	1	1	1	1
scaffold_1	26726155	26726564	mp114142-1	DTX-incomp_AhalGem-B-R106-Map5_reversed	DTX	1	TRUE	1	1	1	1	1	1	1	1	0	1	1	0	0	1	1	1	1	1	1	1	1	1	1	1	1	1	1	1	1	1	1	1	1	1	1	1	NA	0	1	1	1	1
scaffold_1	26751801	26752733	mp114093-3	RIX-incomp_Alyr-B-R5954-Map6	RIX	1	TRUE	NA	1	1	NA	1	1	1	NA	NA	1	1	1	NA	NA	NA	1	1	1	NA	NA	NA	NA	1	0	0	1	NA	NA	NA	NA	1	NA	NA	1	NA	0	NA	NA	1	0	NA	1
scaffold_1	26752733	26752893	mp114094-1	RIX-incomp_Alyr-B-R5954-Map6	RIX	1	TRUE	1	1	1	1	1	1	1	1	NA	1	NA	NA	1	1	1	1	1	1	1	1	NA	1	1	0	0	1	1	1	1	NA	1	1	1	1	1	0	1	NA	1	0	NA	1
scaffold_1	26754591	26761533	mp114074-1	RYX-incomp-chim_AhalGem-B-R3470-Map20	RYX	1	TRUE	0	0	0	0	0	0	0	0	0	0	0	0	0	0	0	0	0	0	0	0	0	0	0	0	0	0	0	0	0	0	1	0	0	0	0	0	1	0	0	0	0	0
scaffold_1	26766246	26766476	mp114086-1	RIX-incomp_AhalGem-B-R6544-Map4	RIX	1	TRUE	1	1	1	1	1	1	1	1	1	1	1	1	1	1	1	0	1	1	1	1	1	1	1	1	0	1	1	1	1	1	1	1	1	1	1	1	1	1	1	1	1	1
scaffold_1	26775926	26776566	mp114103-1	DXX-MITE_Alyr-B-R29-Map16	DXX	1	TRUE	NA	0	NA	NA	0	1	NA	1	1	0	0	1	1	1	1	0	1	1	1	1	1	NA	1	0	NA	0	1	1	1	1	1	1	1	1	1	1	1	NA	0	1	1	1
scaffold_1	26779019	26779435	mp114064-1	RLX-incomp_AhalGem-B-R625-Map7_reversed	RLX	1	TRUE	1	1	0	1	0	1	1	1	1	1	1	1	1	1	1	1	1	1	1	1	0	1	0	1	1	1	1	1	1	1	1	1	1	1	1	0	1	0	0	1	0	1
scaffold_1	26801501	26803562	mp114131-1	DTX-incomp_Alyr-B-R1994-Map5_reversed	DTX	1	TRUE	0	0	0	0	0	0	0	0	0	0	0	NA	0	1	0	NA	1	0	1	NA	1	0	0	0	0	0	0	1	0	NA	0	0	0	0	0	0	1	NA	0	0	NA	0
scaffold_1	26815057	26820171	mp114062-1	RLX-incomp_Alyr-B-R380-Map7	RLX	1	TRUE	0	0	1	1	0	0	0	0	0	1	0	1	1	0	0	1	NA	NA	NA	NA	NA	0	0	0	0	1	0	NA	0	0	NA	NA	1	NA	NA	0	NA	NA	1	0	NA	NA
scaffold_1	26821180	26821285	mp114119-1	RLX-incomp_AhalGem-B-R1007-Map4	RLX	1	TRUE	0	0	1	1	0	0	0	1	1	1	1	1	1	0	0	1	1	1	1	1	1	0	0	0	1	1	0	1	0	1	1	1	1	0	1	1	1	1	1	0	1	1
scaffold_1	26821285	26822513	mp122731-1	RLX-incomp_AhalGem-B-R1021-Map4	RLX	1	TRUE	0	0	1	NA	0	0	0	1	NA	1	1	1	1	0	0	1	1	1	1	1	1	0	0	0	NA	NA	0	1	0	1	NA	1	NA	0	1	1	NA	NA	1	0	1	1
scaffold_1	26822513	26823937	mp114069-1	RLX-incomp_Alyr-B-R1600-Map20	RLX	1	TRUE	0	0	0	0	0	0	0	0	1	0	0	0	0	0	0	0	0	0	0	1	0	0	0	0	1	1	0	0	0	0	0	0	1	0	0	0	1	1	0	0	1	0
scaffold_1	26823937	26827404	mp114141-1	RLX-incomp_AhalGem-B-R1021-Map4	RLX	1	TRUE	0	0	1	NA	0	0	0	1	1	1	1	1	1	0	0	1	1	1	1	1	1	0	0	0	1	NA	0	1	0	1	0	1	1	0	1	1	NA	1	1	0	1	1
scaffold_1	26861173	26861316	mp114097-1	RLX-incomp-chim_Alyr-B-G103-Map20_reversed	RLX	1	TRUE	1	1	1	1	1	1	1	1	NA	1	1	1	1	1	1	1	1	1	1	1	1	1	1	1	1	1	1	1	1	1	1	1	1	0	1	1	1	1	1	1	1	1
scaffold_1	26909207	26909699	mp27380-1	DTX-incomp_AhalGem-B-R1079-Map17	DTX	1	TRUE	0	1	1	NA	NA	0	0	0	0	0	0	0	0	0	1	NA	0	NA	0	1	0	1	0	0	NA	0	0	0	0	0	0	0	0	1	0	0	1	0	0	1	NA	0
scaffold_1	26918971	26919051	mp27390-1	DHX-incomp_Alyr-B-G1620-Map17_reversed	DHX	1	TRUE	1	1	1	1	1	1	1	1	0	0	0	1	1	1	1	1	1	1	1	1	1	1	1	0	1	1	1	1	1	1	0	1	1	0	0	1	1	0	1	1	1	0
scaffold_1	26942601	26943148	mp27405-1	DTX-comp_Alyr-B-R231-Map11	DTX	1	TRUE	1	1	1	1	1	1	1	1	1	1	1	1	1	1	1	1	1	1	0	1	1	1	1	1	1	1	1	1	1	1	1	1	1	1	1	1	0	1	1	1	1	1
scaffold_1	26943148	26943192	mp27404-1	DTX-incomp_Ah_Castric-B-R318-Map14	DTX	1	TRUE	1	1	1	1	1	1	1	1	1	1	1	1	1	1	1	1	1	1	1	1	1	1	1	1	1	1	1	1	1	1	1	1	1	1	1	1	1	1	1	1	1	1
scaffold_1	26958977	26964223	mp27464-1	RLX-incomp_Alyr-B-R2010-Map6	RLX	1	TRUE	0	1	NA	1	0	1	1	0	1	NA	0	1	1	1	1	0	0	NA	1	0	1	0	0	0	0	1	0	1	0	1	0	NA	NA	0	1	0	0	0	NA	0	0	NA
scaffold_1	26964223	26964533	mp27465-1	RLX-incomp_Alyr-B-R2010-Map6	RLX	1	TRUE	0	1	1	1	0	1	1	0	1	1	0	1	1	1	1	0	0	1	NA	0	1	0	0	1	1	1	0	1	0	1	1	1	1	0	1	0	0	0	1	0	1	1
scaffold_1	26964550	26964782	mp27459-2	RLX-incomp_Alyr-B-R8353-Map8_reversed	RLX	1	TRUE	1	1	1	1	1	1	1	1	1	1	1	1	1	1	1	1	1	1	1	1	1	1	1	1	1	1	1	1	0	1	1	1	1	1	1	1	1	1	1	0	1	1
scaffold_1	26968396	26969376	mp27382-1	DHX-incomp-chim_Alyr-B-P114.614-Map20_reversed	DHX	1	TRUE	NA	0	0	0	0	1	0	0	0	0	0	0	0	0	0	0	0	0	0	0	0	0	0	1	1	0	0	0	0	0	0	0	0	0	0	1	0	0	0	0	0	0
scaffold_1	26971871	26972060	mp27389-1	DTX-incomp_Alyr-B-R4603-Map14_reversed	DTX	1	TRUE	1	NA	1	1	1	1	1	1	1	0	1	0	1	1	1	NA	1	NA	1	1	1	1	1	1	1	1	1	1	1	1	1	1	1	0	1	1	1	1	1	1	1	NA
scaffold_1	26972060	26972496	mp27428-1	DXX-MITE_Alyr-B-R1830-Map7_reversed	DXX	1	TRUE	0	NA	1	1	1	1	NA	1	0	1	1	1	0	1	1	NA	1	1	1	1	1	0	1	1	1	1	1	1	1	0	0	1	1	1	1	1	1	1	1	1	1	1
scaffold_1	26998499	26999630	mp76072-1	DHX-incomp_Alyr-B-P109.676-Map10	DHX	1	TRUE	0	1	0	1	NA	1	0	1	NA	1	NA	1	0	1	0	1	NA	NA	1	NA	1	0	0	0	1	NA	0	NA	NA	NA	NA	1	NA	0	NA	1	1	1	0	0	NA	NA
scaffold_1	27002341	27002453	mp76075-1	DHX-incomp_Alyr-B-R2017-Map16	DHX	1	TRUE	1	1	1	1	1	1	1	1	1	1	1	1	1	1	1	1	1	1	1	1	1	1	1	1	1	1	1	1	1	1	1	1	1	1	1	1	1	1	1	1	1	1
scaffold_1	27017804	27017921	mp113890-1	DHX-incomp_Alyr-B-P459.169-Map6	DHX	1	TRUE	0	1	1	1	1	1	1	1	1	0	0	1	1	0	1	1	1	1	0	1	1	1	1	1	1	0	1	1	1	0	0	1	0	1	0	1	1	1	1	1	1	1
scaffold_1	27017927	27018662	mp113890-2	DHX-incomp_Alyr-B-P459.169-Map6	DHX	1	TRUE	0	0	1	0	0	0	1	0	1	0	0	0	0	0	0	0	0	0	0	0	0	0	0	1	0	0	0	0	0	0	0	0	0	0	0	0	0	0	0	0	0	0
scaffold_1	27018655	27018837	mp113890-3	DHX-incomp_Alyr-B-P459.169-Map6	DHX	1	TRUE	0	1	1	1	1	1	1	1	1	0	0	1	1	0	1	1	1	1	0	1	1	1	1	1	1	0	1	1	1	0	0	1	0	1	0	1	0	1	1	1	1	1
scaffold_1	27019069	27024660	mp114000-1	RIX-comp_Atha-B-R1537-Map5	RIX	1	TRUE	0	1	NA	NA	NA	1	NA	1	1	0	0	0	NA	0	NA	1	1	0	0	1	NA	NA	0	NA	NA	0	0	1	1	NA	0	NA	0	1	1	NA	1	1	0	1	NA	1
scaffold_1	27028429	27030936	mp113970-1	DXX_Alyr-B-G1655-Map19_reversed	DXX	1	TRUE	0	0	0	1	0	0	1	1	1	0	0	0	0	0	0	0	1	0	0	1	0	0	0	0	0	0	0	0	0	0	0	1	0	1	0	1	0	1	0	0	0	1
scaffold_1	27054928	27056640	mp113900-1	DHX-incomp_Alyr-B-G1620-Map17_reversed	DHX	1	TRUE	NA	1	0	NA	0	1	NA	0	0	NA	0	1	0	0	1	1	0	NA	1	0	1	NA	NA	1	NA	NA	1	0	1	1	1	0	1	1	NA	0	NA	NA	1	NA	NA	0
scaffold_1	27058212	27058638	mp113920-1	DXX-MITE_AhalGem-B-G346-Map7	DXX	1	TRUE	1	1	0	1	1	1	1	1	1	NA	1	0	1	1	1	1	1	0	1	1	1	1	NA	1	1	1	1	1	1	1	NA	NA	1	NA	1	1	1	NA	0	NA	1	1
scaffold_1	27079233	27081200	mp113987-1	DTX-incomp_Alyr-B-R1914-Map10	DTX	1	TRUE	0	0	0	0	0	0	0	0	0	0	0	0	0	0	0	0	0	0	0	0	NA	0	0	0	1	0	0	0	1	0	0	0	0	0	0	0	1	NA	0	0	0	0
scaffold_1	27081239	27082185	mp113987-2	DTX-incomp_Alyr-B-R1914-Map10	DTX	1	TRUE	0	0	0	1	0	0	1	0	0	0	0	1	0	0	0	0	0	NA	0	0	NA	0	0	0	NA	0	NA	0	1	0	0	0	1	0	1	0	1	NA	0	0	1	0
scaffold_1	27083070	27083494	mp113918-1	DTX-incomp-chim_Alyr-B-R6968-Map8	DTX	1	TRUE	0	0	0	1	0	0	0	0	0	1	1	1	0	0	1	1	0	1	1	1	1	1	0	1	1	0	1	1	0	0	0	0	1	0	1	0	1	1	0	1	1	1
scaffold_1	27083642	27088537	mp114001-1	RIX-incomp_Alyr-B-R3979-Map5	RIX	1	TRUE	0	0	1	0	0	0	0	0	0	NA	1	NA	1	NA	0	0	1	NA	0	0	0	0	0	0	NA	1	0	0	1	0	0	0	1	NA	0	0	1	1	0	0	0	0
scaffold_1	27089029	27089186	mp114001-2	RIX-incomp_Alyr-B-R3979-Map5	RIX	1	TRUE	0	0	1	1	0	0	0	0	1	1	1	1	0	1	0	0	1	1	0	0	1	0	0	0	1	1	0	0	1	0	0	0	1	1	0	0	NA	1	0	0	1	0
scaffold_1	27089425	27089898	mp113924-1	DXX_Ah_Castric-B-P249.178-Map8	DXX	1	TRUE	1	1	0	NA	1	1	1	1	1	NA	1	1	1	1	1	1	1	1	NA	1	0	1	1	1	1	1	NA	1	1	1	1	1	1	1	NA	1	1	0	0	1	1	1
scaffold_1	27108960	27109141	mp113991-1	DXX_Alyr-B-R711-Map5	DXX	1	TRUE	1	1	1	1	1	1	1	1	1	1	1	1	1	1	1	1	1	1	1	1	1	1	1	1	1	1	1	1	1	1	1	1	1	1	1	1	1	1	1	1	1	1
scaffold_1	27112571	27113401	mp113885-1	DHX-incomp_Alyr-B-G698-Map20_reversed	DHX	1	TRUE	0	0	0	0	0	0	0	0	0	1	1	1	0	1	0	1	0	0	0	0	0	0	0	0	0	0	0	1	0	0	0	0	1	0	0	1	1	0	0	0	0	NA
scaffold_1	27139928	27139976	mp113925-1	RSX-comp_AhalGem-B-G516-Map4_reversed	RSX	1	TRUE	1	0	1	1	1	1	0	1	1	1	1	1	1	1	1	1	1	1	1	1	1	0	1	1	1	1	1	1	1	1	1	1	1	1	1	1	1	1	1	0	1	1
scaffold_1	27166958	27166984	mp114003-1	RIX-incomp-chim_Alyr-B-R6149-Map5_reversed	RIX	1	TRUE	1	1	1	1	0	1	0	0	0	1	1	1	0	1	0	1	0	1	0	1	1	1	0	1	1	1	0	0	1	1	0	0	1	0	1	0	1	1	1	0	1	0
scaffold_1	27167948	27167990	mp113888-1	DHX-incomp_Alyr-B-R3077-Map13	DHX	1	TRUE	1	1	1	0	1	1	0	1	1	1	0	0	0	1	1	1	0	1	1	1	1	1	0	1	1	1	1	1	1	1	1	0	1	0	1	0	1	1	1	1	1	0
scaffold_1	27192500	27193930	mp113916-1	RLX-incomp_Alyr-B-R1600-Map20	RLX	1	TRUE	1	1	0	0	1	0	0	0	0	0	0	0	0	0	1	0	0	1	0	1	0	1	0	1	0	0	1	1	1	0	1	0	1	0	0	1	1	0	0	1	0	0
scaffold_1	27194050	27194947	mp113980-1	RXX_Atha-B-R914-Map4	RXX	1	TRUE	1	1	0	1	NA	1	1	NA	1	1	1	1	1	1	0	1	0	NA	1	1	1	1	1	1	1	1	NA	0	1	0	NA	0	NA	1	1	1	0	1	NA	1	0	1
scaffold_1	27196712	27197152	mp114006-2	RLX-incomp_Alyr-B-R3244-Map8	RLX	1	TRUE	1	1	1	1	1	1	1	1	1	1	1	1	1	1	1	1	1	1	1	1	1	1	1	1	1	1	1	1	0	1	1	1	1	1	1	1	1	1	1	1	1	1
scaffold_1	27197152	27197193	mp113997-1	RLX-incomp_AhalGem-B-R1608-Map20	RLX	1	TRUE	1	1	1	1	1	1	1	1	1	1	1	1	1	1	1	1	1	1	1	1	1	1	1	1	1	1	1	1	0	1	1	1	1	1	1	1	1	1	1	1	1	1
scaffold_1	27213442	27213983	mp26954-1	DTX-incomp_Alyr-B-P706.223-Map12	DTX	1	TRUE	1	NA	0	0	1	0	0	0	0	0	0	0	0	0	1	1	0	0	1	1	NA	0	0	0	NA	0	0	0	0	0	NA	1	0	0	0	1	NA	NA	NA	NA	0	1
scaffold_1	27223522	27223554	mp26956-1	DHX-incomp-chim_Atha-B-G974-Map20	DHX	1	TRUE	1	1	0	1	1	1	0	1	1	1	0	1	0	0	0	0	1	1	1	1	0	1	1	0	1	0	1	1	0	1	0	1	0	0	1	0	1	0	1	1	1	1
scaffold_1	27224150	27224189	mp26950-1	DTX-incomp-chim_Alyr-B-G1465-Map20_reversed	DTX	1	TRUE	1	1	0	1	1	1	1	0	1	0	0	0	0	0	1	0	1	1	1	1	0	0	0	1	1	0	1	0	1	1	0	0	0	1	0	1	1	0	1	1	1	1
scaffold_1	27235853	27236815	mp26946-1	DXX_Ah_Castric-B-G676-Map14	DXX	1	TRUE	1	1	1	NA	1	1	1	1	NA	NA	NA	NA	NA	1	1	1	1	0	0	1	1	NA	NA	NA	NA	0	NA	NA	1	1	1	NA	0	1	1	1	1	NA	0	NA	1	1
scaffold_1	27295274	27295831	mp26971-1	DXX-MITE_AhalGem-B-P524.129-Map5	DXX	1	TRUE	0	NA	1	0	1	0	NA	1	0	1	1	1	1	1	1	NA	0	0	1	1	0	NA	1	1	1	0	1	NA	1	1	0	1	0	0	0	0	0	0	0	1	0	1
scaffold_1	27296797	27297752	mp26945-1	DHX-incomp_Alyr-B-P112.416-Map20_reversed	DHX	1	TRUE	1	1	1	1	1	0	1	0	0	1	1	1	1	1	1	1	0	1	1	1	0	1	1	0	1	0	1	1	0	0	0	1	1	0	1	0	0	0	0	1	1	1
scaffold_1	27314678	27315152	mp26938-1	RSX-incomp_Ah_Castric-B-G3-Map20	RSX	1	TRUE	1	1	0	NA	1	1	1	1	1	1	1	1	1	1	1	1	0	1	1	1	1	1	1	1	1	1	1	0	1	NA	1	1	1	1	1	NA	1	1	1	NA	0	0
scaffold_1	27322556	27323227	mp26991-1	DXX_AhalGem-B-R52-Map7	DXX	1	TRUE	1	1	1	1	1	1	0	1	1	1	1	NA	1	1	1	1	1	1	0	1	0	1	0	1	1	1	NA	1	1	1	1	1	NA	0	0	1	1	1	1	1	1	NA
scaffold_1	27391087	27391854	mp113782-1	DXX_Alyr-B-P199.77-Map10	DXX	1	TRUE	1	1	0	0	1	0	1	0	0	0	1	0	0	1	0	1	0	0	0	1	1	0	0	0	0	1	1	1	0	0	0	0	1	1	1	1	1	0	1	1	1	1
scaffold_1	27393678	27393800	mp113789-1	DXX_Alyr-B-P81.699-Map9_reversed	DXX	1	TRUE	0	0	0	0	1	0	1	0	0	1	0	0	0	0	1	1	0	0	0	0	0	0	0	0	0	0	1	0	0	0	0	0	1	0	0	0	0	0	0	0	1	0
scaffold_1	27401181	27401334	mp113813-1	DHX-incomp_AhalGem-B-R1579-Map5	DHX	1	TRUE	1	0	1	1	1	1	1	1	1	1	1	1	1	1	1	1	1	1	1	0	1	1	1	1	1	1	1	1	1	1	1	1	1	1	1	1	1	1	1	1	1	1
scaffold_1	27408932	27409026	mp113843-1	RLX-comp_AhalGem-B-R552-Map14_reversed	RLX	1	TRUE	1	0	0	1	1	1	1	0	1	1	1	1	1	0	0	1	1	0	1	1	1	1	0	1	1	0	1	1	1	1	1	1	1	0	1	1	0	1	0	1	1	1
scaffold_1	27423292	27424051	mp113764-1	DXX-MITE_Alyr-B-P236.595-Map16	DXX	1	TRUE	1	0	0	0	0	1	0	0	0	0	0	0	0	0	0	0	0	0	0	0	0	0	0	1	1	0	0	0	1	0	0	0	0	0	1	1	0	0	0	0	0	0
scaffold_1	27425895	27425937	mp113759-1	DXX-MITE_Alyr-B-R3663-Map7	DXX	1	TRUE	1	1	0	1	1	1	1	0	1	0	1	0	1	1	0	0	1	1	1	1	0	0	1	1	1	1	1	1	1	0	0	1	1	0	1	1	1	1	1	1	1	0
scaffold_1	27425937	27426161	mp113759-2	DXX-MITE_Alyr-B-R3663-Map7	DXX	1	TRUE	1	1	0	1	1	1	0	0	1	0	1	0	1	1	0	0	1	1	1	1	0	0	1	1	1	1	1	0	1	0	0	1	1	0	1	1	1	1	1	1	1	0
scaffold_1	27440087	27441095	mp113788-1	DXX-MITE_Alyr-B-G821-Map7	DXX	1	TRUE	0	1	0	1	0	0	1	0	0	0	0	0	0	0	0	0	0	0	0	0	0	0	0	0	0	1	0	1	0	0	0	0	0	1	0	1	1	0	0	1	1	0
scaffold_1	27474435	27474610	mp113861-1	RIX-comp_Alyr-B-R686-Map13	RIX	1	TRUE	0	1	0	0	0	0	0	0	0	0	0	0	0	0	0	0	0	0	0	1	0	0	0	0	0	0	1	0	0	0	0	0	0	0	0	0	0	0	0	0	0	0
scaffold_1	27481661	27483105	mp113806-1	RLX-incomp_Alyr-B-G1405-Map6	RLX	1	TRUE	0	0	0	1	0	0	0	0	0	0	0	0	0	0	1	1	0	0	0	0	0	0	0	0	1	0	0	0	0	0	0	1	1	0	0	0	0	0	0	0	1	0
scaffold_1	27502655	27507570	mp113857-3	DXX-chim_Alyr-B-R2059-Map20_reversed	DXX	1	TRUE	0	0	0	0	0	0	0	0	0	0	0	0	0	0	0	0	0	0	0	0	0	0	0	0	0	0	0	0	0	0	0	0	0	0	0	0	0	0	0	1	0	0
scaffold_1	27512653	27512702	mp113867-1	DXX-MITE_Alyr-B-G770-Map12	DXX	1	TRUE	1	1	1	1	0	1	1	1	1	1	1	1	1	1	1	1	1	1	1	1	1	1	1	1	1	1	1	1	1	1	1	1	1	1	1	1	1	1	1	1	1	1
scaffold_1	27512702	27512866	mp113758-1	DXX-MITE_Ah_Castric-B-R169-Map16_reversed	DXX	1	TRUE	1	1	1	1	0	1	1	1	1	1	1	1	1	1	1	1	1	1	1	1	1	1	1	1	1	1	1	1	1	1	1	1	1	1	1	1	1	1	1	1	1	1
scaffold_1	27520096	27521032	mp113829-1	DTX-incomp_AhalGem-B-R1424-Map10	DTX	1	TRUE	0	0	0	1	0	0	1	0	1	0	0	1	0	0	0	0	0	0	1	1	1	0	0	0	0	1	0	0	1	0	0	0	1	0	1	0	0	NA	0	1	1	0
scaffold_1	27534756	27534965	mp113753-1	DTX-comp_Alyr-B-G281-Map20_reversed	DTX	1	TRUE	0	1	0	0	1	0	0	1	0	0	0	1	0	0	0	1	0	0	0	1	0	0	0	0	0	0	0	0	0	0	0	1	0	0	0	0	0	0	0	0	1	1
scaffold_1	27536243	27536381	mp113753-2	DTX-comp_Alyr-B-G281-Map20_reversed	DTX	1	TRUE	0	1	0	0	NA	0	0	1	0	0	0	1	0	0	0	1	0	0	0	1	0	0	0	0	0	0	0	0	0	0	0	1	0	0	0	0	0	0	0	0	1	1
scaffold_1	27572169	27572503	mp113486-1	RIX-comp_Alyr-B-R4580-Map5_reversed	RIX	1	TRUE	0	0	0	1	1	NA	1	1	1	0	0	0	0	0	0	1	1	1	1	0	NA	NA	0	0	1	0	0	0	1	0	1	0	1	0	NA	0	1	1	1	0	1	1
scaffold_1	27573053	27576796	mp113486-2	RIX-comp_Alyr-B-R4580-Map5_reversed	RIX	1	TRUE	0	0	0	1	1	NA	1	0	1	0	0	0	0	0	0	1	1	1	1	0	0	1	0	0	1	0	0	0	1	0	0	0	1	0	1	0	1	1	1	0	1	1
scaffold_1	27576796	27577229	mp113563-1	RIX-incomp_AhalGem-B-R1613-Map4_reversed	RIX	1	TRUE	0	0	0	NA	1	1	1	1	1	0	0	0	0	0	0	1	1	1	1	0	1	1	0	0	1	0	0	0	1	0	1	0	1	0	1	0	1	1	NA	0	1	1
scaffold_1	27581761	27581807	mp113484-1	DTX-incomp-chim_Alyr-B-R1017-Map5_reversed	DTX	1	TRUE	1	1	1	1	1	1	1	0	1	0	1	1	1	1	1	1	1	1	1	1	0	1	1	1	0	1	1	1	1	1	0	0	1	0	1	1	0	1	1	0	1	0
scaffold_1	27581807	27582318	mp113449-1	DTX-incomp_Alyr-B-G229-Map20	DTX	1	TRUE	0	1	0	NA	0	0	1	0	0	0	0	1	0	0	1	0	0	0	0	NA	0	0	0	0	0	0	1	0	0	0	0	0	NA	0	0	0	0	0	0	0	NA	0
scaffold_1	27594648	27597228	mp113516-1	RLX-incomp_AhalGem-B-R382-Map4_reversed	RLX	1	TRUE	1	0	1	1	1	1	1	1	1	1	1	1	1	1	1	1	1	1	NA	0	1	1	1	1	NA	1	1	1	1	1	1	1	1	1	1	1	1	1	1	1	1	1
scaffold_1	27600234	27601218	mp113461-1	DXX_Ah_Castric-B-G676-Map14	DXX	1	TRUE	NA	0	0	0	0	0	NA	0	0	0	0	0	0	0	0	0	0	0	1	NA	0	0	0	0	0	0	0	0	0	0	0	NA	NA	0	0	1	0	0	0	0	1	0
scaffold_1	27611901	27611968	mp113511-1	RIX-incomp_AhalGem-B-R1914-Map7_reversed	RIX	1	TRUE	1	1	1	1	1	1	1	1	1	1	1	1	1	1	1	1	1	1	1	1	1	1	1	1	1	1	1	1	1	1	1	1	1	1	1	1	1	1	1	1	1	1
scaffold_1	27612710	27612859	mp113614-1	RIX-incomp_Atha-B-R2242-Map3	RIX	1	TRUE	0	1	1	NA	1	0	0	1	1	1	1	NA	1	1	1	1	0	1	1	0	1	1	1	1	0	1	1	0	0	1	0	1	1	NA	1	0	1	NA	1	0	1	0
scaffold_1	27624662	27625285	mp113583-1	DMX-incomp_Atha-B-R1858-Map4	DMX	1	TRUE	0	0	1	0	1	1	1	0	1	1	0	NA	0	1	0	0	0	1	0	NA	0	0	NA	1	1	0	1	0	1	1	1	0	0	NA	0	1	0	NA	NA	0	1	0
scaffold_1	27625447	27626884	mp113585-1	DTX-incomp-chim_Alyr-B-R791-Map10_reversed	DTX	1	TRUE	0	1	0	0	NA	0	1	0	0	NA	1	1	0	NA	0	0	0	1	0	1	0	0	1	NA	1	0	NA	0	0	1	NA	0	0	0	0	NA	NA	1	1	0	0	0
scaffold_1	27626884	27627156	mp113572-1	DTX-incomp-chim_AhalGem-B-R6383-Map4	DTX	1	TRUE	0	1	1	0	0	1	1	0	1	1	NA	1	0	1	0	0	0	NA	0	1	0	0	NA	1	1	0	1	0	1	1	NA	0	0	1	0	NA	0	1	1	0	0	0
scaffold_1	27627156	27628166	mp113585-2	DTX-incomp-chim_Alyr-B-R791-Map10_reversed	DTX	1	TRUE	0	1	0	0	NA	NA	1	0	NA	1	1	NA	0	NA	0	0	0	NA	0	1	0	0	NA	0	1	0	1	0	NA	1	NA	0	0	1	0	NA	NA	1	1	1	0	0
scaffold_1	27642281	27643484	mp113568-1	RLX-incomp_AhalGem-B-R1873-Map12_reversed	RLX	1	TRUE	1	NA	1	1	1	NA	NA	1	1	NA	1	1	1	1	1	1	1	NA	1	0	1	1	0	NA	1	0	NA	NA	1	NA	1	1	NA	NA	NA	1	1	NA	1	NA	NA	NA
scaffold_1	27662278	27663430	mp113463-1	DHX-incomp_Ah_Castric-B-R4383-Map10	DHX	1	TRUE	0	NA	NA	1	1	1	NA	1	NA	1	NA	1	1	1	0	NA	1	NA	0	NA	NA	NA	1	NA	NA	1	1	1	NA	1	NA	1	NA	NA	NA	1	1	NA	NA	NA	NA	NA
scaffold_1	27669138	27669806	mp113542-1	DXX-MITE_AhalGem-B-G842-Map5	DXX	1	TRUE	0	1	1	0	0	NA	1	1	0	0	0	0	NA	0	0	0	1	0	1	0	0	NA	0	NA	NA	NA	NA	1	1	0	0	1	1	1	1	1	0	0	NA	0	1	NA
scaffold_1	27677170	27677394	mp113480-1	DHX-incomp-chim_AhalGem-B-R622-Map7_reversed	DHX	1	TRUE	1	0	0	0	0	0	0	0	0	0	0	0	1	0	0	0	0	0	0	1	0	0	0	0	0	1	0	0	0	0	0	0	0	0	0	0	0	0	0	0	0	0
scaffold_1	27677872	27678253	mp113514-1	RIX-comp_Alyr-B-R4841-Map6	RIX	1	TRUE	1	1	1	1	NA	1	0	1	1	NA	NA	1	NA	1	1	0	1	1	1	NA	1	1	1	1	0	1	1	1	1	0	1	1	NA	0	1	1	1	1	1	1	1	1
scaffold_1	27685985	27688125	mp113566-1	DHX-incomp_AhalGem-B-R2793-Map14_reversed	DHX	1	TRUE	0	0	1	0	0	0	1	0	0	0	0	0	0	0	1	0	0	0	0	1	0	0	0	0	0	0	0	0	1	0	0	0	0	0	0	0	0	0	1	0	0	0
scaffold_1	27699356	27699640	mp122628-1	DTX-incomp_Alyr-B-R2472-Map17_reversed	DTX	1	TRUE	1	1	1	1	0	1	1	1	1	1	1	1	1	0	1	1	1	1	1	1	1	1	1	1	1	1	1	1	1	1	1	1	1	1	1	1	1	1	1	1	1	1
scaffold_1	27707533	27708280	mp113608-1	DXX-chim_Alyr-B-R584-Map20_reversed	DXX	1	TRUE	1	NA	1	1	1	NA	NA	1	1	1	1	1	1	1	1	1	1	1	NA	NA	1	1	1	NA	1	1	1	1	1	0	1	1	1	1	1	1	1	1	NA	1	1	1
scaffold_1	27708567	27709680	mp113608-3	DXX-chim_Alyr-B-R584-Map20_reversed	DXX	1	TRUE	1	1	0	NA	NA	NA	1	NA	1	NA	1	NA	NA	1	1	1	1	1	NA	1	1	1	NA	NA	0	NA	NA	NA	1	0	NA	NA	1	1	NA	NA	NA	1	1	1	NA	1
scaffold_1	27709652	27710092	mp113608-4	DXX-chim_Alyr-B-R584-Map20_reversed	DXX	1	TRUE	1	1	1	1	1	1	1	1	1	1	1	1	1	1	1	1	1	1	NA	1	1	1	1	1	1	1	1	1	1	0	1	1	1	1	1	1	1	1	1	1	1	1
scaffold_1	27710108	27710879	mp113609-1	DXX-chim_Alyr-B-R584-Map20_reversed	DXX	1	TRUE	1	1	1	1	1	1	1	1	0	1	1	1	1	1	1	1	1	0	1	1	1	1	1	1	1	1	1	1	1	0	1	1	1	1	1	1	1	1	0	1	1	1
scaffold_1	27710892	27710923	mp113611-1	DXX-chim_Atha-B-R743-Map16_reversed	DXX	1	TRUE	1	1	1	1	1	1	1	1	1	1	1	1	1	1	1	1	1	1	1	1	1	1	1	1	1	1	1	1	1	0	1	1	1	1	1	1	1	1	1	1	1	1
scaffold_1	27722992	27723270	mp113477-1	DTX-incomp-chim_AhalGem-B-R3542-Map4	DTX	1	TRUE	0	1	1	NA	0	0	0	0	1	0	0	0	0	0	1	1	0	1	1	0	1	0	0	0	0	0	1	1	1	1	1	1	0	1	0	1	1	0	0	0	1	1
scaffold_1	27730084	27735966	mp113489-1	RIX-comp_Alyr-B-R2073-Map6_reversed	RIX	1	TRUE	0	0	0	0	0	NA	0	0	0	NA	0	0	0	0	0	0	0	0	0	0	1	0	0	0	0	0	0	0	0	0	0	0	0	0	0	0	1	0	0	0	0	NA
scaffold_1	27738098	27738446	mp113478-1	DTX-incomp-chim_AhalGem-B-R3542-Map4	DTX	1	TRUE	0	1	1	1	0	0	1	1	1	1	0	1	1	NA	1	1	1	NA	NA	1	1	NA	1	1	1	1	1	0	1	1	1	1	NA	0	1	0	1	0	1	1	1	0
scaffold_1	27743539	27744508	mp113525-1	RIX-incomp_Ah_Castric-B-R291-Map5_reversed	RIX	1	TRUE	0	0	0	0	0	0	1	0	0	0	0	0	0	0	0	0	0	0	0	0	0	0	0	0	1	0	0	0	0	0	0	0	0	0	0	0	0	0	0	1	0	0
scaffold_1	27749840	27750112	mp39890-1	RLX-incomp-chim_Alyr-B-R644-Map9_reversed	RLX	1	TRUE	1	NA	1	1	1	1	1	1	1	1	1	1	1	1	1	1	1	1	1	1	1	1	1	1	1	1	1	1	1	1	1	1	1	0	1	1	1	1	1	1	1	1
scaffold_1	27796636	27796820	mp39900-1	RSX-incomp_Alyr-B-R6755-Map5	RSX	1	TRUE	0	1	1	NA	0	1	1	1	0	0	1	1	0	0	0	1	0	1	NA	0	0	0	1	0	1	1	0	0	0	0	0	0	0	0	0	0	0	1	1	0	0	0
scaffold_1	27820217	27821035	mp39881-1	DTX-incomp_AhalGem-B-R1424-Map10	DTX	1	TRUE	1	0	1	1	1	1	1	1	1	1	1	1	1	1	1	1	1	1	1	1	1	1	0	1	1	0	1	1	1	1	1	1	1	1	1	1	1	1	1	1	0	0
scaffold_1	27823735	27823866	mp39908-1	DHX-incomp_Atha-B-R239-Map20_reversed	DHX	1	TRUE	1	1	0	NA	1	0	0	0	1	0	0	1	0	1	0	0	0	1	1	1	0	1	0	1	1	0	0	0	0	1	0	0	0	0	0	0	1	0	0	0	0	0
scaffold_1	27823866	27824513	mp39907-1	DHX-incomp-chim_Atha-B-G974-Map20	DHX	1	TRUE	NA	1	1	NA	0	1	0	1	0	0	0	0	NA	1	0	1	1	0	0	1	1	1	0	1	NA	NA	0	1	1	0	NA	NA	0	0	1	1	1	0	0	1	1	1
scaffold_1	27829373	27829749	mp39865-1	DTX-incomp_AhalGem-B-P159.402-Map4	DTX	1	TRUE	0	0	1	0	0	0	0	0	0	0	1	0	1	0	0	0	0	0	0	0	0	1	0	0	0	0	0	0	0	0	0	0	1	0	0	0	NA	1	0	0	0	0
scaffold_1	27841813	27841910	mp39940-1	DXX_Alyr-B-R790-Map5	DXX	1	TRUE	1	1	1	1	1	1	1	1	1	1	0	1	1	1	1	0	1	1	NA	1	1	1	1	1	1	1	1	1	1	1	1	1	0	1	1	0	1	NA	1	0	1	1
scaffold_1	27849594	27850595	mp39874-1	DHX-incomp_Alyr-B-G698-Map20_reversed	DHX	1	TRUE	0	1	0	0	0	0	0	0	0	0	0	0	0	0	0	0	0	0	0	0	0	1	1	0	1	0	0	0	0	0	0	0	0	0	0	0	0	0	0	0	0	0
scaffold_1	27920663	27920719	mp113372-1	DTX-comp_Atha-B-G2036-Map3	DTX	1	TRUE	1	1	1	1	1	1	1	1	1	1	1	1	1	1	1	1	1	1	1	1	1	1	1	1	1	1	1	1	1	1	1	1	1	1	1	1	1	1	1	1	1	1
scaffold_1	27920719	27922485	mp113350-1	DTX-incomp_Alyr-B-R1134-Map20_reversed	DTX	1	TRUE	NA	1	1	NA	NA	NA	1	NA	NA	NA	1	1	1	NA	1	1	NA	NA	1	1	1	1	1	1	NA	NA	NA	NA	1	NA	1	NA	NA	NA	1	NA	NA	1	1	1	1	1
scaffold_1	27929796	27930059	mp113355-1	DTX-incomp-chim_Alyr-B-R6968-Map8	DTX	1	TRUE	0	1	0	1	0	1	0	0	0	0	1	0	1	0	0	0	1	0	0	0	1	0	0	0	0	0	0	0	0	1	0	0	0	0	0	0	0	0	0	0	1	0
scaffold_1	27938972	27938996	mp113395-1	DXX-MITE_Alyr-B-R1328-Map7	DXX	1	TRUE	0	1	1	0	0	0	1	1	0	0	1	0	1	0	0	0	0	0	1	1	1	0	1	1	0	0	1	0	0	0	1	1	1	1	0	0	0	1	1	0	1	1
scaffold_1	27950423	27950788	mp113374-1	RSX-incomp_Alyr-B-P57.713-Map20_reversed	RSX	1	TRUE	1	0	1	1	1	1	1	1	1	1	1	1	1	1	1	1	1	1	1	1	1	1	1	1	1	1	1	1	1	1	1	1	1	1	1	1	1	1	1	0	1	1
scaffold_1	28011325	28011566	mp113300-1	DTX-incomp_AhalGem-B-P159.402-Map4	DTX	1	TRUE	1	NA	0	1	1	1	NA	NA	0	1	0	1	1	1	1	1	0	0	1	1	1	1	1	0	1	0	1	0	1	1	1	1	1	0	0	1	1	1	0	0	1	NA
scaffold_1	28011566	28012050	mp113356-1	DTX-incomp-chim_Alyr-B-R6968-Map8	DTX	1	TRUE	0	NA	0	1	0	0	0	NA	0	0	0	0	0	1	1	NA	0	0	NA	0	0	0	0	0	0	0	NA	0	0	1	0	1	0	NA	0	0	1	0	0	0	0	NA
scaffold_1	28012050	28012120	mp113356-2	DTX-incomp-chim_Alyr-B-R6968-Map8	DTX	1	TRUE	1	1	0	1	1	1	1	1	NA	1	1	1	1	1	1	1	1	NA	1	1	1	1	1	1	1	1	NA	1	NA	1	NA	1	1	NA	1	1	1	NA	1	1	1	1
scaffold_1	28045867	28046291	mp113320-1	XXX-chim_AhalGem-B-R329-Map4_reversed	XXX	1	TRUE	0	0	0	0	1	1	1	1	1	0	1	0	0	0	1	0	0	1	0	0	0	1	0	0	1	0	1	0	0	0	0	0	0	0	0	0	0	0	0	1	0	0
scaffold_1	28054657	28055492	mp113329-1	DTX-incomp_Alyr-B-R1031-Map9	DTX	1	TRUE	0	0	0	NA	0	0	0	0	NA	0	0	1	0	0	0	1	0	1	NA	NA	0	0	0	0	1	0	0	1	0	0	0	1	0	NA	0	0	0	NA	0	0	NA	0
scaffold_1	28061087	28062028	mp113388-1	DHX-incomp_Alyr-B-G811-Map17	DHX	1	TRUE	NA	1	NA	NA	0	0	NA	NA	0	1	0	0	NA	0	1	1	NA	0	0	1	0	NA	NA	1	0	0	1	1	0	0	0	NA	0	1	NA	1	NA	0	NA	NA	NA	1
scaffold_1	28067168	28067657	mp113295-1	RSX-incomp_Ah_Castric-B-G3-Map20	RSX	1	TRUE	NA	NA	NA	1	1	1	1	1	1	NA	NA	1	1	1	1	0	0	0	1	1	0	NA	0	1	1	1	1	1	1	1	NA	1	1	NA	0	1	NA	NA	NA	NA	NA	NA
scaffold_1	28074583	28075044	mp113294-1	DXX_AhalGem-B-P69.460-Map13	DXX	1	TRUE	0	1	1	NA	1	NA	1	1	1	1	0	1	1	1	1	1	1	NA	0	1	1	1	1	1	NA	1	NA	1	1	1	1	NA	0	1	1	1	1	NA	NA	1	0	0
scaffold_1	28080406	28080814	mp113389-1	RIX-incomp_Ah_Castric-B-R291-Map5_reversed	RIX	1	TRUE	0	0	0	0	0	0	0	1	0	0	0	1	0	0	0	0	0	0	1	0	0	1	0	0	0	0	0	0	0	0	0	0	0	0	0	0	0	0	0	0	0	0
scaffold_1	28122335	28122687	mp113219-1	DTX-comp_Ah_Castric-B-G19-Map6	DTX	1	TRUE	1	1	1	1	1	1	1	1	1	1	1	NA	1	1	1	0	1	1	1	1	1	1	1	1	NA	1	0	1	1	1	0	1	1	1	1	1	1	1	1	1	1	1
scaffold_1	28124254	28125345	mp113169-1	DHX-incomp_Alyr-B-P36.169-Map20	DHX	1	TRUE	1	1	1	1	0	1	1	1	0	1	1	0	0	1	1	0	1	1	1	0	1	0	1	0	1	1	0	1	1	0	1	1	1	0	1	1	1	1	0	0	1	0
scaffold_1	28126140	28130377	mp113266-1	RIX-comp_Alyr-B-R2655-Map6	RIX	1	TRUE	1	1	NA	NA	NA	NA	1	1	NA	1	1	NA	1	0	1	1	0	NA	1	NA	1	NA	NA	NA	1	1	NA	1	NA	0	1	NA	1	NA	NA	NA	1	1	0	NA	NA	1
scaffold_1	28141254	28142502	mp113249-1	DXX_Alyr-B-R325-Map20	DXX	1	TRUE	0	0	0	NA	NA	1	1	0	1	0	NA	1	1	0	0	1	0	1	1	1	1	0	NA	0	0	0	0	1	0	1	0	0	0	0	0	0	1	1	0	0	0	1
scaffold_1	28150551	28151022	mp113149-1	DTX-incomp_Ah_Castric-B-P360.90-Map6	DTX	1	TRUE	0	0	0	0	NA	0	0	0	1	0	0	NA	0	0	0	1	0	NA	NA	NA	0	NA	0	0	0	0	0	0	0	0	0	0	NA	0	0	0	1	0	0	0	0	0
scaffold_1	28151172	28151571	mp113238-1	DXX-MITE_AhalGem-B-R5302-Map4	DXX	1	TRUE	0	1	1	1	1	0	0	0	1	1	1	1	1	0	0	1	1	1	1	0	0	0	1	0	1	0	NA	0	1	0	0	1	0	0	0	0	1	1	1	0	1	0
scaffold_1	28151562	28151853	mp113238-2	DXX-MITE_AhalGem-B-R5302-Map4	DXX	1	TRUE	0	1	1	1	1	0	0	0	1	1	1	1	1	0	0	1	1	1	1	0	0	0	1	0	1	0	1	0	1	0	0	1	0	0	0	0	1	1	1	0	1	1
scaffold_1	28161201	28161319	mp113180-1	DTX-incomp_Alyr-B-R738-Map5_reversed	DTX	1	TRUE	1	1	1	1	1	NA	1	1	1	1	1	1	1	1	1	1	1	1	1	1	1	1	1	1	1	1	1	1	1	1	1	1	1	1	1	1	1	1	1	1	1	1
scaffold_1	28185962	28186971	mp113166-1	DHX-incomp_Alyr-B-P128.169-Map20_reversed	DHX	1	TRUE	0	1	1	NA	0	NA	NA	NA	1	0	1	0	0	0	1	0	NA	NA	0	1	0	NA	0	1	0	0	0	NA	0	0	0	0	0	1	0	0	0	0	1	NA	NA	0
scaffold_1	28200618	28200742	mp113196-1	RIX-comp_AhalGem-B-G1773-Map4_reversed	RIX	1	TRUE	0	0	0	0	0	0	0	0	0	0	0	0	1	0	1	0	0	0	0	1	1	0	0	0	0	0	0	0	0	0	0	0	0	0	0	0	0	0	0	0	0	0
scaffold_1	28210876	28211318	mp113221-1	DXX_Ah_Castric-B-G197-Map7	DXX	1	TRUE	1	0	0	1	0	1	0	0	0	0	0	1	0	0	1	1	0	0	1	1	0	1	0	NA	NA	1	0	1	1	0	0	1	1	0	1	1	0	0	0	1	1	NA
scaffold_1	28211318	28211399	mp113232-1	DXX_Ah_Castric-B-R1331-Map15	DXX	1	TRUE	1	1	1	1	1	1	1	1	1	1	1	1	1	1	1	1	1	1	1	1	1	1	1	1	1	1	1	1	1	0	1	1	1	1	1	1	1	1	1	1	1	0
scaffold_1	28212518	28213448	mp113165-1	DXX_Ah_Castric-B-G643-Map12_reversed	DXX	1	TRUE	0	0	0	0	0	0	0	0	0	0	0	1	0	0	0	0	0	0	1	0	0	0	0	0	0	1	0	0	0	0	0	0	1	0	0	1	0	0	1	0	NA	0
scaffold_1	28240562	28240834	mp113206-1	RLX-incomp_Alyr-B-R75-Map20_reversed	RLX	1	TRUE	0	1	0	0	0	0	1	0	0	0	0	0	0	0	0	0	0	0	0	0	0	1	0	0	0	0	0	0	0	0	0	0	0	0	0	0	0	0	0	0	0	0
scaffold_1	28281135	28281396	mp113157-1	DTX-incomp_AhalGem-B-P159.402-Map4	DTX	1	TRUE	1	1	0	1	1	0	0	1	1	1	1	1	1	0	0	0	1	1	1	1	1	0	0	0	0	0	1	1	0	1	0	0	0	0	0	0	0	0	0	0	0	0
scaffold_1	28286318	28286673	mp113171-1	DTX-incomp_AhalGem-B-R708-Map13_reversed	DTX	1	TRUE	0	0	0	0	1	1	0	0	0	NA	0	1	0	0	1	0	0	0	0	0	1	1	1	0	0	0	NA	0	1	0	0	0	1	0	0	0	NA	0	0	0	1	0
scaffold_1	28293878	28294763	mp113205-1	RIX-comp_AhalGem-B-R1792-Map4	RIX	1	TRUE	1	0	NA	0	0	0	1	1	1	0	0	0	0	1	0	0	1	1	NA	0	0	0	0	0	1	0	0	0	0	0	0	0	0	0	1	0	1	0	0	0	0	1
scaffold_1	28313985	28314174	mp47975-1	RIX-incomp_Alyr-B-R8522-Map5_reversed	RIX	1	TRUE	1	1	1	1	1	0	1	0	1	0	0	0	0	0	0	1	0	0	0	0	0	0	1	1	0	1	0	0	1	1	0	0	0	0	0	0	1	0	0	0	1	0
scaffold_1	28315651	28315769	mp47987-1	DHX-incomp_AhalGem-B-R425-Map20_reversed	DHX	1	TRUE	1	1	1	1	0	1	1	1	0	1	1	1	1	1	1	1	1	1	1	1	1	1	1	1	1	1	1	1	1	1	1	1	1	1	1	1	1	1	1	1	1	1
scaffold_1	28319018	28319171	mp47997-1	RIX-comp_AhalGem-B-R3629-Map5_reversed	RIX	1	TRUE	1	1	1	1	1	1	1	1	1	1	1	1	1	1	1	1	1	1	1	1	1	1	1	1	1	1	1	1	1	1	1	1	1	1	1	1	1	1	1	1	1	1
scaffold_1	28322929	28323260	mp47973-1	RSX-comp_AhalGem-B-G516-Map4_reversed	RSX	1	TRUE	1	0	1	0	1	1	1	0	0	1	1	1	1	1	0	1	1	1	0	1	1	1	0	1	1	1	1	0	0	0	0	1	1	0	0	0	1	0	1	1	1	0
scaffold_1	28358067	28359318	mp113049-1	DTX-incomp_Ah_Castric-B-R992-Map12	DTX	1	TRUE	0	1	0	0	0	0	1	0	0	0	0	NA	0	0	1	1	0	NA	NA	NA	0	0	0	0	NA	0	0	0	0	0	0	NA	0	0	0	0	NA	NA	0	1	0	0
scaffold_1	28370375	28370691	mp113097-1	RXX-chim_Alyr-B-R7758-Map15	RXX	1	TRUE	0	1	0	1	0	0	1	0	1	1	0	0	0	0	0	0	0	1	1	0	1	0	0	0	0	0	0	0	0	0	1	0	0	0	0	0	1	1	1	0	1	0
scaffold_1	28373105	28373131	mp113099-1	RXX-chim_Alyr-B-R7758-Map15	RXX	1	TRUE	1	1	1	1	1	1	1	1	1	1	1	1	1	1	1	1	1	1	1	1	1	1	1	1	1	1	1	1	1	1	1	1	1	1	1	0	1	1	1	1	1	1
scaffold_1	28373131	28373364	mp113082-1	DHX-incomp-chim_Ah_Castric-B-R2639-Map6	DHX	1	TRUE	0	1	0	0	0	0	0	0	0	0	0	0	0	0	1	0	0	0	0	0	0	1	0	0	0	0	0	1	0	0	0	0	0	0	0	0	0	0	0	1	0	0
scaffold_1	28374931	28375963	mp113040-1	DHX-incomp-chim_Alyr-B-P114.614-Map20_reversed	DHX	1	TRUE	0	0	0	0	0	0	0	0	0	0	0	0	0	0	0	0	0	0	0	0	0	0	0	0	0	1	0	0	0	0	0	0	0	0	1	0	0	NA	0	0	0	0
scaffold_1	28376620	28376924	mp113050-1	DTX-incomp_AhalGem-B-R708-Map13_reversed	DTX	1	TRUE	1	1	1	NA	NA	1	1	1	1	1	1	NA	1	1	1	1	1	NA	NA	1	0	1	1	0	0	1	NA	1	1	0	1	1	NA	1	1	NA	1	1	1	1	NA	1
scaffold_1	28384366	28384906	mp113020-1	DXX_Ah_Castric-B-G207-Map19_reversed	DXX	1	TRUE	0	1	0	1	0	0	0	0	0	0	0	0	0	0	0	0	0	0	0	0	0	0	0	0	1	0	0	1	0	0	0	0	0	0	0	0	0	0	NA	0	0	0
scaffold_1	28384906	28384954	mp113034-1	DXX_Atha-B-G1118-Map11_reversed	DXX	1	TRUE	0	1	1	1	1	0	0	1	1	1	1	1	1	0	1	1	1	1	1	1	1	1	0	0	1	1	0	1	0	1	1	1	1	0	0	1	1	1	1	0	1	0
scaffold_1	28386045	28386117	mp113077-1	DHX-incomp_Alyr-B-R3356-Map7_reversed	DHX	1	TRUE	1	1	1	1	1	1	NA	1	1	1	1	1	1	1	NA	1	1	1	1	1	1	1	1	1	0	1	1	1	1	1	1	1	1	1	1	1	1	1	1	1	1	1
scaffold_1	28436912	28437504	mp113036-1	DXX-MITE_Alyr-B-R8105-Map5	DXX	1	TRUE	0	1	0	0	0	0	0	0	0	0	1	0	0	0	0	0	0	0	0	1	0	0	0	0	0	0	0	0	0	0	0	0	0	0	0	0	0	0	1	0	0	0
scaffold_1	28437504	28437542	mp113026-1	DXX-MITE_Ah_Castric-B-R2214-Map5	DXX	1	TRUE	0	1	0	0	0	0	0	0	0	0	1	0	0	0	0	0	0	0	0	1	0	0	0	0	0	0	0	0	0	0	0	0	0	0	0	0	0	0	1	0	0	0
scaffold_1	28437542	28437745	mp113036-2	DXX-MITE_Alyr-B-R8105-Map5	DXX	1	TRUE	0	1	0	0	0	0	0	0	0	0	1	0	0	0	0	0	0	0	0	1	0	0	0	0	0	0	0	0	0	0	0	0	0	0	0	0	0	0	1	0	0	0
scaffold_1	28445743	28445804	mp113032-1	RIX-incomp_AhalGem-B-R64-Map6_reversed	RIX	1	TRUE	1	1	1	1	1	0	1	0	1	1	1	1	1	0	0	1	1	1	1	1	NA	0	1	0	1	1	1	1	1	1	1	1	1	1	1	1	1	1	1	1	1	0
scaffold_1	28445849	28446162	mp113086-1	DHX-incomp_Alyr-B-R2611-Map6	DHX	1	TRUE	1	1	NA	1	NA	NA	NA	0	NA	1	NA	NA	1	0	NA	NA	1	NA	NA	1	NA	0	1	NA	NA	1	NA	1	NA	1	NA	NA	1	NA	NA	NA	NA	1	1	1	NA	0
scaffold_1	28448755	28449226	mp113110-1	RIX-incomp-chim_Alyr-B-R6149-Map5_reversed	RIX	1	TRUE	1	NA	0	1	1	1	NA	1	1	NA	NA	1	1	0	1	NA	1	NA	NA	1	1	1	NA	NA	NA	1	NA	1	1	1	NA	1	1	NA	1	1	1	NA	NA	1	1	0
scaffold_1	28456657	28456964	mp113109-1	RIX-comp_Atha-B-R206-Map3	RIX	1	TRUE	1	1	1	1	1	1	1	1	1	1	1	1	1	1	1	1	1	1	1	1	1	1	1	1	1	1	1	1	1	1	1	1	1	1	1	1	1	1	1	0	1	1
scaffold_1	28457162	28457322	mp113025-1	DXX_AhalGem-B-P265.330-Map4	DXX	1	TRUE	1	1	1	1	1	1	1	1	1	1	1	1	1	1	1	1	1	1	1	1	0	1	1	1	1	1	1	1	1	1	1	1	1	1	1	1	1	1	1	0	1	1
scaffold_1	28487115	28487538	mp113091-1	RLX-incomp_Alyr-B-R7757-Map10_reversed	RLX	1	TRUE	1	0	0	0	0	0	0	0	0	0	0	0	0	0	0	0	1	0	0	0	0	0	1	0	1	1	NA	0	0	0	0	1	0	0	0	0	1	0	0	0	0	0
scaffold_1	28495263	28495557	mp113112-1	RLX-incomp-chim_Alyr-B-R644-Map9_reversed	RLX	1	TRUE	0	1	0	1	0	0	0	0	1	1	0	0	1	1	0	0	0	1	0	0	1	0	0	0	1	1	0	1	1	0	1	1	0	0	0	0	1	1	0	1	0	0
scaffold_1	28497453	28497962	mp113018-1	DTX-comp_AhalGem-B-G73-Map20	DTX	1	TRUE	1	1	1	0	1	NA	1	1	1	1	NA	NA	1	1	1	NA	1	NA	1	NA	NA	1	1	1	1	1	1	NA	1	NA	NA	NA	NA	0	1	1	1	NA	1	1	NA	1
scaffold_1	28511995	28512188	mp113023-2	RSX-incomp-chim_Alyr-B-G300-Map20	RSX	1	TRUE	1	1	1	1	1	NA	1	1	0	1	1	1	1	1	1	1	1	NA	1	1	1	1	1	1	1	1	1	1	1	1	0	1	1	1	1	1	NA	1	1	1	1	1
scaffold_1	28521062	28523488	mp113084-1	DTX-incomp_Alyr-B-R2130-Map10	DTX	1	TRUE	0	1	0	0	0	1	1	0	0	0	0	1	0	0	0	0	0	0	0	0	0	1	0	0	0	0	1	0	0	0	1	0	0	0	0	0	1	1	0	0	0	0
scaffold_1	28526379	28528318	mp38737-1	RIX-incomp_Alyr-B-R5954-Map6	RIX	1	TRUE	NA	NA	NA	1	1	NA	1	1	NA	NA	NA	1	NA	1	1	1	NA	1	NA	NA	1	NA	1	1	1	1	NA	1	1	NA	1	1	NA	1	1	1	1	0	NA	1	NA	NA
scaffold_1	28532166	28532817	mp38720-1	DXX_Alyr-B-G1326-Map6	DXX	1	TRUE	0	NA	0	0	0	0	0	0	0	0	NA	0	0	0	0	1	0	0	0	NA	0	NA	0	0	0	0	0	0	0	0	0	0	0	0	0	0	0	0	0	0	0	0
scaffold_1	28580574	28580810	mp38712-1	RIX-incomp_Alyr-B-R8522-Map5_reversed	RIX	1	TRUE	0	0	1	1	0	0	1	1	0	1	0	0	0	1	0	1	0	0	0	0	0	1	1	0	NA	0	1	0	1	1	0	0	0	0	0	0	NA	0	0	0	0	1
scaffold_1	28587921	28588397	mp38709-1	DTX-incomp-chim_Alyr-B-R1017-Map5_reversed	DTX	1	TRUE	0	0	0	0	0	0	0	1	0	1	0	0	NA	0	0	0	0	1	NA	1	0	0	0	0	0	0	0	0	0	0	0	0	0	0	0	0	0	0	0	0	0	0
scaffold_1	28588696	28588745	mp38707-1	RIX-comp_Alyr-B-R4318-Map19_reversed	RIX	1	TRUE	1	1	0	1	1	1	0	0	1	1	1	1	1	1	0	0	1	0	1	0	0	0	1	1	1	1	1	0	1	0	0	1	0	1	0	1	0	1	1	1	1	1
[truncated: 19,692 more rows]
[truncated: 30 more columns]
