# Supplementary material for: Parallel adaptation in autopolyploid Arabidopsis arenosa is dominated by repeated recruitment of shared alleles
Source: Nat Commun. 2021 Aug 17;12:4979. doi: 10.1038/s41467-021-25256-5 (PMC8370997; doi:10.1038/s41467-021-25256-5)
Supplement: Supplementary file 3 — Supplementary Data 1-12 [file 41467_2021_25256_MOESM3_ESM.zip › Supplemementary_data/Supplementary_data_9.xlsx]

## Sheet: TE_GO_BP
Supplementary Dataset 9A: Results from GO enrichment analysis of differentiation TE candidate genes for all pop. pairs (1-4). Enriched biological processes when applying the classic and elim algorithm with p < 0.05 assed by Fisher = Fisher's excact test.
GO.ID	Term	Annotated	Significant	Expected	classicFisher	elimFisher	Fold_enrichment
GO:0080175	phragmoplast microtubule organization	5	2	0.06	0.0013	0.0013	33.3333
GO:0006722	triterpenoid metabolic process	20	3	0.23	0.0015	0.0015	13.0435
GO:0042742	defense response to bacterium	455	13	5.21	0.0024	0.0024	2.4952
GO:0045893	positive regulation of transcription, DN...	638	15	7.31	0.0071	0.0071	2.05198
GO:0051131	chaperone-mediated protein complex assem...	12	2	0.14	0.0080	0.0080	14.2857
GO:0009938	negative regulation of gibberellic acid ...	13	2	0.15	0.0094	0.0094	13.3333
GO:0010310	regulation of hydrogen peroxide metaboli...	14	2	0.16	0.0109	0.0109	12.5
GO:0042727	flavin-containing compound biosynthetic ...	14	2	0.16	0.0109	0.0109	12.5
GO:0000053	argininosuccinate metabolic process	1	1	0.01	0.0115	0.0115	100
GO:0018142	protein-DNA covalent cross-linking	1	1	0.01	0.0115	0.0115	100
GO:0018143	nucleic acid-protein covalent cross-link...	1	1	0.01	0.0115	0.0115	100
GO:0019379	sulfate assimilation, phosphoadenylyl su...	1	1	0.01	0.0115	0.0115	100
GO:0061668	mitochondrial ribosome assembly	1	1	0.01	0.0115	0.0115	100
GO:1902775	mitochondrial large ribosomal subunit as...	1	1	0.01	0.0115	0.0115	100
GO:0001101	response to acid chemical	440	11	5.04	0.0131	0.0131	2.18254
GO:0016104	triterpenoid biosynthetic process	16	2	0.18	0.0141	0.0141	11.1111
GO:0018126	protein hydroxylation	16	2	0.18	0.0141	0.0141	11.1111
GO:0019511	peptidyl-proline hydroxylation	16	2	0.18	0.0141	0.0141	11.1111
GO:0010951	negative regulation of endopeptidase act...	45	3	0.52	0.0148	0.0148	5.76923
GO:0010466	negative regulation of peptidase activit...	46	3	0.53	0.0157	0.0157	5.66038
GO:0030433	ubiquitin-dependent ERAD pathway	46	3	0.53	0.0157	0.0157	5.66038
GO:0052548	regulation of endopeptidase activity	46	3	0.53	0.0157	0.0157	5.66038
GO:0042726	flavin-containing compound metabolic pro...	17	2	0.19	0.0159	0.0159	10.5263
GO:0045861	negative regulation of proteolysis	48	3	0.55	0.0176	0.0176	5.45455
GO:0052547	regulation of peptidase activity	48	3	0.55	0.0176	0.0176	5.45455
GO:0071941	nitrogen cycle metabolic process	48	3	0.55	0.0176	0.0176	5.45455
GO:0055085	transmembrane transport	1341	24	15.36	0.0207	0.0207	1.5625
GO:1901698	response to nitrogen compound	355	9	4.07	0.0218	0.0218	2.2113
GO:0001561	fatty acid alpha-oxidation	2	1	0.02	0.0228	0.0228	50
GO:0006750	glutathione biosynthetic process	2	1	0.02	0.0228	0.0228	50
GO:0019184	nonribosomal peptide biosynthetic proces...	2	1	0.02	0.0228	0.0228	50
GO:0033182	regulation of histone ubiquitination	2	1	0.02	0.0228	0.0228	50
GO:0035344	hypoxanthine transport	2	1	0.02	0.0228	0.0228	50
GO:0048451	petal formation	2	1	0.02	0.0228	0.0228	50
GO:0098702	adenine import across plasma membrane	2	1	0.02	0.0228	0.0228	50
GO:0098710	guanine import across plasma membrane	2	1	0.02	0.0228	0.0228	50
GO:0098721	uracil import across plasma membrane	2	1	0.02	0.0228	0.0228	50
GO:0110051	metabolite repair	2	1	0.02	0.0228	0.0228	50
GO:1902609	(R)-2-hydroxy-alpha-linolenic acid biosy...	2	1	0.02	0.0228	0.0228	50
GO:1903716	guanine transmembrane transport	2	1	0.02	0.0228	0.0228	50
GO:1903828	negative regulation of cellular protein ...	2	1	0.02	0.0228	0.0228	50
GO:2000009	negative regulation of protein localizat...	2	1	0.02	0.0228	0.0228	50
GO:0048359	mucilage metabolic process involved in s...	21	2	0.24	0.0238	0.0238	8.33333
GO:2000377	regulation of reactive oxygen species me...	55	3	0.63	0.0252	0.0252	4.7619
GO:0009630	gravitropism	98	4	1.12	0.0263	0.0263	3.57143
GO:0048285	organelle fission	309	8	3.54	0.0266	0.0266	2.25989
GO:0034976	response to endoplasmic reticulum stress	102	4	1.17	0.0299	0.0299	3.4188
GO:0061640	cytoskeleton-dependent cytokinesis	59	3	0.68	0.0302	0.0302	4.41176
GO:0031396	regulation of protein ubiquitination	24	2	0.27	0.0306	0.0306	7.40741
GO:0002376	immune system process	442	10	5.06	0.0320	0.0320	1.97628
GO:0009629	response to gravity	105	4	1.2	0.0328	0.0328	3.33333
GO:0036503	ERAD pathway	61	3	0.7	0.0329	0.0329	4.28571
GO:0006747	FAD biosynthetic process	3	1	0.03	0.0340	0.0340	33.3333
GO:0009961	response to 1-aminocyclopropane-1-carbox...	3	1	0.03	0.0340	0.0340	33.3333
GO:0019419	sulfate reduction	3	1	0.03	0.0340	0.0340	33.3333
GO:0051382	kinetochore assembly	3	1	0.03	0.0340	0.0340	33.3333
GO:0062034	L-pipecolic acid biosynthetic process	3	1	0.03	0.0340	0.0340	33.3333
GO:0072388	flavin adenine dinucleotide biosynthetic...	3	1	0.03	0.0340	0.0340	33.3333
GO:0080003	thalianol metabolic process	3	1	0.03	0.0340	0.0340	33.3333
GO:1903432	regulation of TORC1 signaling	3	1	0.03	0.0340	0.0340	33.3333
GO:1904263	positive regulation of TORC1 signaling	3	1	0.03	0.0340	0.0340	33.3333
GO:0006508	proteolysis	1193	21	13.67	0.0343	0.0343	1.53621
GO:0015074	DNA integration	26	2	0.3	0.0355	0.0355	6.66667
GO:0050777	negative regulation of immune response	26	2	0.3	0.0355	0.0355	6.66667
GO:1903320	regulation of protein modification by sm...	26	2	0.3	0.0355	0.0355	6.66667
GO:0051301	cell division	452	10	5.18	0.0363	0.0363	1.9305
GO:0016114	terpenoid biosynthetic process	159	5	1.82	0.0365	0.0365	2.74725
GO:0035335	peptidyl-tyrosine dephosphorylation	27	2	0.31	0.0380	0.0380	6.45161
GO:0010167	response to nitrate	28	2	0.32	0.0407	0.0407	6.25
GO:0006955	immune response	400	9	4.58	0.0418	0.0418	1.96507
GO:0009414	response to water deprivation	400	9	4.58	0.0418	0.0418	1.96507
GO:0002213	defense response to insect	29	2	0.33	0.0433	0.0433	6.06061
GO:0002683	negative regulation of immune system pro...	29	2	0.33	0.0433	0.0433	6.06061
GO:0010683	tricyclic triterpenoid metabolic process	4	1	0.05	0.0450	0.0450	20
GO:0015809	arginine transport	4	1	0.05	0.0450	0.0450	20
GO:0015853	adenine transport	4	1	0.05	0.0450	0.0450	20
GO:0015854	guanine transport	4	1	0.05	0.0450	0.0450	20
GO:0038202	TORC1 signaling	4	1	0.05	0.0450	0.0450	20
GO:0046443	FAD metabolic process	4	1	0.05	0.0450	0.0450	20
GO:0051383	kinetochore organization	4	1	0.05	0.0450	0.0450	20
GO:0080121	AMP transport	4	1	0.05	0.0450	0.0450	20
GO:1902914	regulation of protein polyubiquitination	4	1	0.05	0.0450	0.0450	20
GO:1902916	positive regulation of protein polyubiqu...	4	1	0.05	0.0450	0.0450	20
GO:1990822	basic amino acid transmembrane transport	4	1	0.05	0.0450	0.0450	20
GO:2000693	positive regulation of seed maturation	4	1	0.05	0.0450	0.0450	20
GO:0099402	plant organ development	1088	19	12.47	0.0456	0.0456	1.52366
GO:0009415	response to water	409	9	4.69	0.0470	0.0470	1.91898
GO:0002682	regulation of immune system process	119	4	1.36	0.0482	0.0482	2.94118
GO:0042743	hydrogen peroxide metabolic process	120	4	1.37	0.0494	0.0494	2.91971

## Sheet: TE_GO_MF
Supplementary Dataset 9B: Results from GO enrichment analysis of differentiation TE candidate genes for all pop. pairs (1-4). Enriched molecular functions when applying the classic and elim algorithm with p < 0.05 assed by Fisher = Fisher's excact test.
GO.ID	Term	Annotated	Significant	Expected	classicFisher	elimFisher	Fold_enrichment
GO:0003713	transcription coactivator activity	51	4	0.58	0.0027	0.0027	6.89655
GO:0015293	symporter activity	166	7	1.9	0.0030	0.0030	3.68421
GO:0035673	oligopeptide transmembrane transporter a...	55	4	0.63	0.0036	0.0036	6.34921
GO:0051879	Hsp90 protein binding	12	2	0.14	0.0080	0.0080	14.2857
GO:0015318	inorganic molecular entity transmembrane...	732	16	8.36	0.0103	0.0103	1.91388
GO:0015294	solute:cation symporter activity	116	5	1.32	0.0107	0.0107	3.78788
GO:0000250	lanosterol synthase activity	14	2	0.16	0.0108	0.0108	12.5
GO:0004055	argininosuccinate synthase activity	1	1	0.01	0.0114	0.0114	100
GO:0004357	glutamate-cysteine ligase activity	1	1	0.01	0.0114	0.0114	100
GO:0004604	phosphoadenylyl-sulfate reductase (thior...	1	1	0.01	0.0114	0.0114	100
GO:0008126	acetylesterase activity	1	1	0.01	0.0114	0.0114	100
GO:0019237	centromeric DNA binding	1	1	0.01	0.0114	0.0114	100
GO:0030374	nuclear receptor transcription coactivat...	1	1	0.01	0.0114	0.0114	100
GO:0033853	aspartate-prephenate aminotransferase ac...	1	1	0.01	0.0114	0.0114	100
GO:0033854	glutamate-prephenate aminotransferase ac...	1	1	0.01	0.0114	0.0114	100
GO:0047450	crotonoyl-[acyl-carrier-protein] hydrata...	1	1	0.01	0.0114	0.0114	100
GO:0047453	ATP-dependent NAD(P)H-hydrate dehydratas...	1	1	0.01	0.0114	0.0114	100
GO:0052855	ADP-dependent NAD(P)H-hydrate dehydratas...	1	1	0.01	0.0114	0.0114	100
GO:0062047	pipecolic acid N-hydroxylase	1	1	0.01	0.0114	0.0114	100
GO:0080014	thalianol hydroxylase activity	1	1	0.01	0.0114	0.0114	100
GO:0031559	oxidosqualene cyclase activity	15	2	0.17	0.0124	0.0124	11.7647
GO:0042300	beta-amyrin synthase activity	15	2	0.17	0.0124	0.0124	11.7647
GO:0004866	endopeptidase inhibitor activity	44	3	0.5	0.0138	0.0138	6
GO:0031543	peptidyl-proline dioxygenase activity	16	2	0.18	0.0140	0.0140	11.1111
GO:0030414	peptidase inhibitor activity	45	3	0.51	0.0147	0.0147	5.88235
GO:0061135	endopeptidase regulator activity	45	3	0.51	0.0147	0.0147	5.88235
GO:0015333	peptide:proton symporter activity	46	3	0.53	0.0156	0.0156	5.66038
GO:0061134	peptidase regulator activity	47	3	0.54	0.0165	0.0165	5.55556
GO:0008574	ATP-dependent microtubule motor activity...	18	2	0.21	0.0176	0.0176	9.52381
GO:0016706	2-oxoglutarate-dependent dioxygenase act...	50	3	0.57	0.0195	0.0195	5.26316
GO:0022890	inorganic cation transmembrane transport...	470	11	5.37	0.0197	0.0197	2.04842
GO:0043531	ADP binding	187	6	2.14	0.0207	0.0207	2.80374
GO:1990939	ATP-dependent microtubule motor activity	20	2	0.23	0.0216	0.0216	8.69565
GO:0004317	3-hydroxypalmitoyl-[acyl-carrier-protein...	2	1	0.02	0.0227	0.0227	50
GO:0004371	glycerone kinase activity	2	1	0.02	0.0227	0.0227	50
GO:0004375	glycine dehydrogenase (decarboxylating) ...	2	1	0.02	0.0227	0.0227	50
GO:0004612	phosphoenolpyruvate carboxykinase (ATP) ...	2	1	0.02	0.0227	0.0227	50
GO:0004788	thiamine diphosphokinase activity	2	1	0.02	0.0227	0.0227	50
GO:0008659	(3R)-hydroxymyristoyl-[acyl-carrier-prot...	2	1	0.02	0.0227	0.0227	50
GO:0008693	3-hydroxydecanoyl-[acyl-carrier-protein]...	2	1	0.02	0.0227	0.0227	50
GO:0015207	adenine transmembrane transporter activi...	2	1	0.02	0.0227	0.0227	50
GO:0015208	guanine transmembrane transporter activi...	2	1	0.02	0.0227	0.0227	50
GO:0015271	outward rectifier potassium channel acti...	2	1	0.02	0.0227	0.0227	50
GO:0016262	protein N-acetylglucosaminyltransferase ...	2	1	0.02	0.0227	0.0227	50
GO:0016594	glycine binding	2	1	0.02	0.0227	0.0227	50
GO:0016642	oxidoreductase activity, acting on the C...	2	1	0.02	0.0227	0.0227	50
GO:0030975	thiamine binding	2	1	0.02	0.0227	0.0227	50
GO:0046409	p-coumarate 3-hydroxylase activity	2	1	0.02	0.0227	0.0227	50
GO:0047451	3-hydroxyoctanoyl-[acyl-carrier-protein]...	2	1	0.02	0.0227	0.0227	50
GO:0052856	NADHX epimerase activity	2	1	0.02	0.0227	0.0227	50
GO:0052857	NADPHX epimerase activity	2	1	0.02	0.0227	0.0227	50
GO:0097363	protein O-GlcNAc transferase activity	2	1	0.02	0.0227	0.0227	50
GO:0015075	ion transmembrane transporter activity	759	15	8.67	0.0284	0.0284	1.7301
GO:0008324	cation transmembrane transporter activit...	504	11	5.76	0.0308	0.0308	1.90972
GO:0008686	3,4-dihydroxy-2-butanone-4-phosphate syn...	3	1	0.03	0.0339	0.0339	33.3333
GO:0009973	adenylyl-sulfate reductase activity	3	1	0.03	0.0339	0.0339	33.3333
GO:0019171	3-hydroxyacyl-[acyl-carrier-protein] deh...	3	1	0.03	0.0339	0.0339	33.3333
GO:0033741	adenylyl-sulfate reductase (glutathione)...	3	1	0.03	0.0339	0.0339	33.3333
GO:0004725	protein tyrosine phosphatase activity	27	2	0.31	0.0378	0.0378	6.45161
GO:0044769	ATPase activity, coupled to transmembran...	27	2	0.31	0.0378	0.0378	6.45161
GO:0046961	proton-transporting ATPase activity, rot...	27	2	0.31	0.0378	0.0378	6.45161
GO:0045735	nutrient reservoir activity	65	3	0.74	0.0383	0.0383	4.05405
GO:0015295	solute:proton symporter activity	112	4	1.28	0.0397	0.0397	3.125
GO:0005372	water transmembrane transporter activity	28	2	0.32	0.0404	0.0404	6.25
GO:0015112	nitrate transmembrane transporter activi...	28	2	0.32	0.0404	0.0404	6.25
GO:0015250	water channel activity	28	2	0.32	0.0404	0.0404	6.25
GO:0022853	active ion transmembrane transporter act...	279	7	3.19	0.0418	0.0418	2.19436
GO:0003919	FMN adenylyltransferase activity	4	1	0.05	0.0449	0.0449	20
GO:0009383	rRNA (cytosine-C5-)-methyltransferase ac...	4	1	0.05	0.0449	0.0449	20
GO:0080122	AMP transmembrane transporter activity	4	1	0.05	0.0449	0.0449	20
GO:0004867	serine-type endopeptidase inhibitor acti...	30	2	0.34	0.0458	0.0458	5.88235
GO:0016702	oxidoreductase activity, acting on singl...	30	2	0.34	0.0458	0.0458	5.88235
GO:0008233	peptidase activity	673	13	7.69	0.0461	0.0461	1.69051
GO:0051213	dioxygenase activity	171	5	1.95	0.0468	0.0468	2.5641

## Sheet: TE_GO_CC
Supplementary Dataset 9C: Results from GO enrichment analysis of differentiation TE candidate genes for all pop. pairs (1-4). Enriched cellular components when applying the classic and elim algorithm with p < 0.05 assed by Fisher = Fisher's excact test.
GO.ID	Term	Annotated	Significant	Expected	classicFisher	elimFisher	Fold_enrichment
GO:0033179	proton-transporting V-type ATPase, V0 do...	14	2	0.16	0.011	0.011	12.5
GO:0070209	ASTRA complex	2	1	0.02	0.022	0.022	50
GO:0005811	lipid droplet	56	3	0.63	0.025	0.025	4.7619
GO:0033176	proton-transporting V-type ATPase comple...	25	2	0.28	0.032	0.032	7.14286
GO:0005640	nuclear outer membrane	3	1	0.03	0.034	0.034	33.3333
GO:0033185	dolichol-phosphate-mannose synthase comp...	3	1	0.03	0.034	0.034	33.3333
GO:0035859	Seh1-associated complex	3	1	0.03	0.034	0.034	33.3333
GO:0061700	GATOR2 complex	3	1	0.03	0.034	0.034	33.3333
GO:0097361	CIA complex	3	1	0.03	0.034	0.034	33.3333
GO:0000220	vacuolar proton-transporting V-type ATPa...	4	1	0.05	0.044	0.044	20
