# Supplementary material for: Parallel adaptation in autopolyploid Arabidopsis arenosa is dominated by repeated recruitment of shared alleles
Source: Nat Commun. 2021 Aug 17;12:4979. doi: 10.1038/s41467-021-25256-5 (PMC8370997; doi:10.1038/s41467-021-25256-5)
Supplement: Supplementary file 6 — Source Data [file 41467_2021_25256_MOESM6_ESM.xlsx]

## Sheet: Figure1d
Individual soil concentrations from resequenced individuals, all elemental concentrations in [µg/g]
Sample	Group	Reg	Pop	Na	Mg	P	S	K	Ca	Cr	Mn	Fe	Co	Ni	Cu	Zn	As	Se	Rb	Sr	Mo	Cd	Pb	CM	Cmlog
S1_1	S	1	S1	13.703	2113.83	33.239	37.533	222.646	1234.61	1.016	111.609	279.496	5.803	179.636	1.93	15.159	0.46	0.304	0.372	3.391	0.073	0.412	7.905	0.584	-0.234
S1_2	S	1	S1	10.5199	2116.24	55.9095	53.8016	185.001	1227.66	1.50713	69.0445	327.329	3.18429	134.074	1.96219	8.95431	0.449837	0.315839	0.35837	2.49218	0.077305	0.306618	7.09443	0.580114	-0.237058
S1_3	S	1	S1	6.199	1938.19	30.331	50.75	97.619	825.411	1.049	127.613	184.888	7.995	98.418	1.892	5.113	0.413	0.411	0.086	1.711	0.05	0.176	4.779	0.425867	-0.37
S1_4	S	1	S1	12.569	2775.65	89.167	100.71	186.357	1772.11	2.424	137.611	400.906	9.281	162.599	1.949	8.551	0.522	0.343	0.627	3.132	0.076	0.295	5.669	0.638447	-0.194
S1_5	S	1	S1	20.365	3338.18	67.825	51.822	193.969	1148.47	1.533	306.705	304.428	9.766	248.808	3.07	9.647	0.661	0.316	0.228	3.782	0.076	0.45	5.822	0.34404	-0.464
S1_6	S	1	S1	8.211	1992.41	32.599	34.588	284.876	889.861	0.969	111.627	148.171	4.022	131.358	2.076	7.25	0.512	0.237	0.481	1.895	0.052	0.198	2.532	0.446625	-0.357
S1_7	S	1	S1	22.156	2283.19	126.941	149.199	188.895	2008.23	1.553	69.193	989.292	2.928	75.178	2.754	28.001	0.74	0.254	0.309	4.34	0.119	0.481	23.521	0.879576	-0.056
S1_8	S	1	S1	27.163	2038.56	168.813	139.051	354.089	2473.38	0.982	96.543	502.712	2.924	62.422	2.834	24.803	0.446	0.125	0.577	4.377	0.089	0.419	13.271	1.2133	0.084
S2_1	S	2	S2	21.649	4203.12	57.801	108.717	382.197	1467.35	1.503	262.454	296.655	11.817	259.882	2.905	17.217	0.35	0.661	0.565	2.807	0.082	0.462	6.118	0.349	-0.457
S2_2	S	2	S2	15.351	3487.51	75.914	121.11	303.45	1431.23	0.887	191.766	284.861	9.449	140.932	2.549	12.581	0.354	0.44	0.366	2.807	0.081	0.51	8.962	0.41	-0.387
S2_3	S	2	S2	15.461	4983.21	128.835	251.935	334.466	2208.32	0.837	188.758	137.824	7.485	101.448	1.999	33.3	0.302	0.162	0.563	4.277	0.044	0.325	9.082	0.443	-0.353
S2_4	S	2	S2	13.712	3968.84	53.079	79.57	246.3	1822.75	1.633	162.647	274.06	7.413	147.636	2.577	16.741	0.398	0.503	0.212	3.617	0.084	0.379	6.567	0.459	-0.338
S2_5	S	2	S2	12.444	3732.54	54.302	68.75	214.263	1752.08	2.571	166.67	413.674	6.1	138.724	2.14	4.822	0.458	0.545	0.206	3.998	0.08	0.279	7.511	0.469	-0.328
S2_6	S	2	S2	23.61	3662.38	71.513	179.598	207.623	2125.01	2.174	256.32	401.756	17.455	143.24	2.363	16.155	0.427	0.498	0.364	4.958	0.079	0.451	10.077	0.58	-0.236
S2_7	S	2	S2	7.528	2523.56	39.24	48.06	269.999	1036.5	1.104	149.192	240.083	7.477	134.435	2.426	5.326	0.336	0.41	0.167	2.063	0.072	0.372	7.089	0.436	-0.379
S2_8	S	2	S2	13.92	4070.19	56.908	77.176	398.896	1704.54	1.903	171.444	289.378	7.037	168.868	2.393	33.403	0.336	0.452	0.237	3.021	0.083	0.269	4.564	0.418	-0.381
S3_1	S	3	S3	40.703	710.876	82.904	23.972	52.817	350.695	13.236	263.457	1082.48	4.032	19.847	1.576	10.879	0.182	0.162	0.053	0.574	0.037	0.153	15.116	0.493	-0.307
S3_2	S	3	S3	19.82	662.887	73.686	26.006	66.722	332.088	13.462	371.2	983.475	3.335	25.157	1.928	5.053	0.208	0.326	0.087	0.579	0.041	0.16	10.088	0.501	-0.3
S3_3	S	3	S3	144.747	1731.52	340.156	226.107	882.901	4280.28	9.386	1268.23	463.618	4.381	38.917	3.781	40.024	0.462	0.125	8.539	12.481	0.056	0.538	13.611	2.472	0.393
S3_4	S	3	S3	179.706	1642.7	222.853	145.437	511.172	1582.58	5.586	3488.99	246.862	15.199	117.06	6.111	50.341	0.801	0.193	2.993	5.591	0.255	1.015	33.561	0.963	-0.016
S3_5	S	3	S3	163.797	1724.28	351.94	61.982	718.847	2770.42	8.069	4282.04	416.801	14.409	60.252	4.708	51.19	0.985	0.301	7.349	8.723	0.229	1.305	34.227	1.607	0.206
S3_6	S	3	S3	108.263	4043.12	358.039	79.153	1103.1	4801.58	1.011	586.02	72.553	2.492	18.892	2.639	21.752	0.029	0.071	6.565	19.311	0.048	-0.222	1.923	1.188	0.075
S3_7	S	3	S3	69.549	4836.1	191.651	88.676	745.509	3711.66	2.93	366.534	326.37	8.038	68.959	4.286	38.233	0.237	-0.205	6.896	11.407	0.064	0.107	6.107	0.767	-0.115
S3_8	S	3	S3	42.928	2625.73	86.142	58.109	833.695	1674.07	1.698	99.128	512.682	2.307	53.202	6.424	5.172	0.197	1.279	5.131	2.95	0.05	0.106	3.566	0.638	-0.195
S4_1	S	4	S4	13.481	3198.49	150.949	114.799	317.607	4035.5	0.117	157.118	100.66	6.144	54.78	3.009	27.075	0.052	0.269	1.162	4.25	0.048	0.145	4.309	1.262	0.101
S4_2	S	4	S4	23.5	971.144	22.712	427.467	78.321	956.748	0.098	58.723	84.167	2.696	37.057	1.778	6.19	0.062	0.123	0.146	1.307	0.025	0.084	2.743	0.985	-0.006
S4_3	S	4	S4	5.862	1251.72	27.562	48.962	67.163	1115.79	0.116	65.84	100.408	2.77	46.715	2.581	6.547	0.092	0.24	0.197	1.99	0.023	0.077	6.726	0.891	-0.05
S4_4	S	4	S4	36.261	4103.94	143.002	278.326	357.246	2063.59	0.123	208.962	173.807	8.409	139.177	34.345	40.63	0.151	0.193	1.168	2.216	0.099	0.427	12.425	0.503	-0.299
S4_5	S	4	S4	19.032	3555	56.901	56.855	144.833	1509.12	0.344	173.946	516.296	13.637	136.691	6.897	7.533	0.225	0.481	0.048	3.038	0.072	0.131	13.852	0.425	-0.372
S4_6	S	4	S4	47.537	4380.27	117.313	68.69	294.025	2006.84	0.441	228.35	513.921	13.123	108.635	4.846	30.953	0.297	0.133	0.948	2.621	0.158	0.257	18.561	0.458	-0.339
S4_7	S	4	S4	29.769	4989.12	75.427	88.098	193.152	1341.88	0.309	101.606	539.834	6.51	141.241	2.744	12.145	0.45	0.134	0.231	2.403	0.075	0.3	10.816	0.269	-0.57
S4_8	S	4	S4	31.368	3866.08	106.429	81.916	223.305	2091.43	0.249	178.872	630.85	6.32	129.996	6.277	56.214	0.146	0.365	0.428	2.593	0.139	0.54	16.33	0.541	-0.267
S5_1	S	5	S5	29.282	2551.55	90.544	96.979	247.182	3665.45	1.409	177.037	724.721	3.701	70.055	4.094	109.992	0.447	0.356	0.727	7.409	0.459	0.454	26.85	1.437	0.157
S5_2	S	5	S5	21.821	3326.53	47.36	43.22	226.43	1783.73	0.58	112.764	597.812	2.582	90.383	5.863	34.978	0.394	1.201	0.323	3.772	0.455	0.456	17.427	0.536	-0.271
S5_3	S	5	S5	25.869	1991.23	40.21	78.193	176.501	1409.66	1.142	150.125	636.158	4.559	132.548	4.116	21.289	0.46	1.029	1.147	3.183	0.574	0.363	11.4	0.708	-0.15
S5_4	S	5	S5	24.454	2117.14	138.228	56.396	452.723	3523.66	0.33	267.445	55.385	6.522	32.946	2.849	24.687	0.065	0.498	0.623	10.292	0.091	0.093	1.953	1.664	0.221
S5_5	S	5	S5	13.641	1500	19.43	62.826	168.313	920.266	0.164	68.973	68.935	1.887	19.271	1.28	4.776	0.093	0.407	0.453	4.304	0.058	0.03	1.149	0.614	-0.212
S5_6	S	5	S5	21.432	1268.16	32.294	90.63	220.168	2029.09	0.488	137.935	183.011	3.455	76.558	2.351	7.023	0.213	0.874	0.759	4.107	0.1	-0.021	1.157	1.6	0.204
S5_7	S	5	S5	69.042	2239.76	99.846	389.568	429.547	5492.16	0.666	470.603	259.616	6.878	80.034	4.13	28.13	0.106	0.285	0.562	10.227	0.216	0.044	2.872	2.452	0.39
S5_8	S	5	S5	16.844	1115.43	36.142	54	182.827	1164.24	0.396	146.454	147.545	2.741	57.822	2.651	11.598	0.104	0.455	0.841	1.879	0.098	0.038	0.943	1.044	0.019
N1_1	N	1	N1	21.592	143.61	48.247	52.071	62.698	601.442	0.315	85.724	502.894	0.387	5.64	1.342	9.749	0.425	1.202	0.318	1.373	0.036	0.194	5.123	4.18802	0.622
N1_2	N	1	N1	34.963	177.924	39.849	94.53	110.624	636.647	0.279	68.091	295.682	0.241	5.688	1.834	15.39	0.455	1.363	0.297	1.554	0.037	0.215	2.997	3.572	0.552
N1_3	N	1	N1	15.799	198.019	31.268	54.353	131.331	681.505	0.193	109.309	209.401	0.345	6.74	2.399	17.677	0.41	0.857	0.16	1.588	0.04	0.194	2.305	3.44161	0.536
N1_4	N	1	N1	122.205	171.174	22.511	45.946	229.413	693.028	0.136	88.73	119.848	0.23	4.697	2.981	11.802	0.41	1.053	0.146	1.365	0.026	0.247	2.109	4.04868	0.607
N1_5	N	1	N1	70.18	347.667	57.336	82.958	353.139	1154.51	0.255	107.504	295.539	0.258	8.772	2.27	17.999	0.554	1.141	0.363	2.624	0.044	0.222	3.305	3.32075	0.519
N1_6	N	1	N1	19.768	319.733	67.236	73.152	185.568	1101.89	0.274	317.513	445.283	0.562	5.614	2.518	41.83	0.79	0.626	0.664	2.294	0.08	0.205	6.878	3.44627	0.535
N1_7	N	1	N1	22.639	287.901	48.57	67.816	124.767	970.705	0.396	119.375	428.576	0.307	7.768	2.422	27.271	0.722	0.561	0.454	2.692	0.068	0.308	4.089	3.37166	0.528
N1_8	N	1	N1	26.934	322.81	70.548	44.667	129.918	929.523	0.446	254.499	672.342	0.733	12.159	1.53	24.831	0.638	0.63	0.243	2.756	0.063	0.257	7.043	2.87947	0.46
N2_1	N	2	N2	7.732	266.259	37.459	11.266	179.728	728.861	0.124	69.383	155.505	1.023	0.719	0.671	11.572	0.132	0.32	0.051	1.095	0.013	0.052	0.857	2.743	0.436
N2_2	N	2	N2	10.319	252.815	50.897	28.798	291.051	726.811	0.159	80.838	216.165	1.336	1.036	0.953	15.669	0.177	0.519	0.055	0.989	0.025	0.107	1.881	2.875	0.459
N2_3	N	2	N2	3.614	225.15	25.562	22.443	100.55	763.03	0.064	70.677	103.951	1.965	1.054	0.916	9.963	0.259	1.243	0.028	1.272	0.015	0.069	1.075	3.387	0.53
N2_4	N	2	N2	9.185	187.42	29.859	51.357	102.174	665.367	0.178	43.623	291.623	2.649	1.009	0.655	3.633	0.183	0.828	0.066	0.985	0.019	0.038	1.873	3.554	0.55
N2_5	N	2	N2	11.866	167.545	71.08	78.568	172.846	1425.3	0.218	106.278	345.811	1.348	1.133	0.981	40.337	0.215	1.204	0.09	1.658	0.038	0.096	3.43	8.507	0.93
N2_6	N	2	N2	8.009	179.379	56.925	62.93	140.485	1131.35	0.175	113.37	313.153	1.251	0.848	0.764	21.422	0.161	0.662	0.069	1.438	0.031	0.078	2.62	6.379	0.793
N2_7	N	2	N2	15.118	289.774	71.846	30.978	202.591	1155.26	0.226	225.457	478.622	3.471	1.762	1.17	15.929	0.313	1.129	0.077	1.48	0.054	0.067	4.391	3.987	0.601
N2_8	N	2	N2	10.573	221.138	63.973	46.795	146.025	787.717	0.186	177.095	393.747	2.362	1.235	0.927	12.442	0.193	0.753	0.057	1.045	0.037	0.074	3.118	3.493	0.538
N3_1	N	3	N3	20.049	1293.33	134.457	102.301	388.106	1554.69	0.08	561.655	169.448	3.845	28.979	13.398	71.837	0.387	1.115	0.239	8.8	0.054	0.596	3.76	1.202	0.08
N3_2	N	3	N3	16.767	1443.25	218.637	89.579	759.194	1696.14	0.084	451.957	49.093	2.53	25.256	4.015	35.968	0.112	0.404	1.07	8.394	0.056	0.214	1.492	1.175	0.07
N3_3	N	3	N3	77.043	1083.38	230.83	160.242	1237.61	5137.72	0.204	210.366	254.788	3.494	29.025	46.457	17.998	1.474	3.863	0.909	26.223	0.135	0.187	3.032	4.742	0.676
N3_4	N	3	N3	45.108	586.038	70.044	67.174	358.675	1425.72	0.146	145.369	508.08	3.539	40.393	58.676	17.096	1.382	3.509	0.301	8.334	0.1	0.37	5.773	2.433	0.386
N3_5	N	3	N3	26.821	833.193	135.816	123.716	987.4	3151.98	0.361	50.648	601.763	1.266	14.404	4.476	17.308	1.384	9.348	1.142	11.604	0.139	0.319	3.017	3.783	0.578
N3_6	N	3	N3	18.203	554.384	68.015	83.03	561.887	1221.38	0.267	157.774	979.652	7.457	19.391	7.93	10.264	2.236	14.191	0.694	5.133	0.113	0.42	5.724	2.203	0.343
N3_7	N	3	N3	15.966	204.073	145.502	100.93	145.155	1043.14	0.598	468.191	1448.33	3.14	7.297	2.086	16.954	0.574	1.086	0.136	4.303	0.157	0.214	16.549	5.112	0.709
N3_8	N	3	N3	12.438	176.811	99.059	78.249	156.124	1085.19	0.275	801.698	942.79	3.25	4.152	2.035	18.002	0.477	0.776	0.132	5.131	0.217	0.161	10.913	6.138	0.788
N4_1	N	4	N4	4.513	29.833	20.731	12.23	44.239	756.066	0.021	35.472	26.769	0.448	0.2	0.843	3.612	0.646	1.251	0.028	2.66	0.01	0.001	0.78	25.4	1.404
N4_2	N	4	N4	6.946	32.485	23.106	39.959	84.262	801.243	0.033	56.577	50.528	0.678	0.544	2.656	4.56	2.417	7.62	0.089	2.066	0.011	0.014	2.507	24.649	1.392
N4_3	N	4	N4	6.599	45.202	8.706	53.758	196.811	704.588	0.032	36.439	37.559	0.418	0.503	2.12	1.035	1.476	3.819	0.073	2.314	0.009	0.012	2.316	15.61	1.193
N4_4	N	4	N4	3.783	29.274	15.393	42.848	25.769	773.065	0.028	61.669	37.992	0.649	0.819	1.808	1.706	0.649	0.927	0.026	1.313	0.017	0.012	1.127	26.419	1.422
N4_5	N	4	N4	5.892	41.203	17.642	25.897	41.757	908.125	0.029	83.445	40.797	0.694	0.777	1.757	1.175	0.684	1.073	0.031	1.537	0.018	0.012	1.28	22.079	1.343
N4_6	N	4	N4	5.546	36.281	21.701	8.414	89.532	769.326	0.032	35.508	37.462	0.171	0.237	1.03	1.06	0.257	0.428	0.076	3.942	0.019	-0.001	0.825	21.234	1.327
N4_7	N	4	N4	4.235	33.581	16.458	12.604	55.014	868.055	0.024	51.258	34.413	0.281	0.466	1.311	1.372	0.699	1.233	0.035	2.082	0.015	0.016	1.816	26	1.414
N4_8	N	4	N4	5.247	86.516	55.524	34.105	221.201	1102.92	0.032	106.124	36.051	0.587	0.633	2.002	5.563	0.334	0.738	0.112	3.077	0.046	0.02	1.228	12.742	1.105
N5_1	N	5	N5	79.706	2140.11	254.233	222.956	1410.44	6771.67	0.151	132.883	188.905	0.869	1.254	5.23	26.292	0.238	0.554	5.99	10.257	0.379	0.042	4.153	3.164	0.5
N5_2	N	5	N5	60.358	3208.14	228.33	116.707	745.799	7508.32	0.101	258.839	89.261	1.207	1.641	6.281	45.298	0.129	1.217	3.537	14.383	0.131	0.088	6.228	2.34	0.369
N5_3	N	5	N5	152.449	3078.79	247.217	163.753	814.723	6313.1	0.178	189.695	331.075	3.005	1.73	6.64	30.843	0.254	0.095	2.94	9.768	0.249	0.093	7.42	2.051	0.312
N5_4	N	5	N5	218.168	3662.3	355.165	428.698	1511.54	6243.08	0.301	162.565	334.147	2.122	2.922	5.352	135.872	0.341	0.333	3.691	13.764	0.368	-0.254	5.414	1.705	0.232
N5_5	N	5	N5	160.248	2052.58	114.396	146.946	545.504	3874.14	0.215	73.887	476.833	1.317	2.423	7.803	15.852	0.444	1.969	2.358	7.442	0.199	0.285	11.091	1.887	0.276
N5_6	N	5	N5	55.401	1267.67	145.696	82.124	638.687	3364.62	0.087	138.371	91.79	4.101	1.763	13.794	18.515	0.652	2.292	0.601	6.538	0.079	0.094	1.797	2.654	0.424
N5_7	N	5	N5	81.716	773.444	110.172	76.316	656.514	3271.42	0.108	88.441	112.532	2.17	1.164	9.984	13.113	0.547	2.897	0.471	6.748	0.101	0.049	1.708	4.23	0.626
N5_8	N	5	N5	44.709	1280.09	81.643	99.211	502.47	2889.87	0.115	74.591	199.645	1.505	1.299	5.737	IV.37	1.055	3.286	0.818	5.941	0.087	0.036	2.507	2.258	0.354

## Sheet: Figure1g
Individual leaf (*_l) and soil (*_s) concentrations from individuals cultivated in reciprocal transplant experiment, all elemental concentrations in [µg/g]
pop	Reg	Group	soil	sample	Ca_l	Mg_l	Ca/Mg_l	Ni_l	Ni_s	Ni_l/Ni_s
N1	1	N	S1	BN1_3	4770	8580	0.5559	40.5	79.37	0.510268
N1	1	N	S1	BN1_14	5070	16400	0.3091	156	79.37	1.96548
N1	1	N	S1	BN1_15	8700	15600	0.5577	49	79.37	0.617362
N1	1	N	S1	BN1_16	5200	12000	0.4333	136	79.37	1.71349
N1	1	N	S1	BN1_23	6900	11900	0.5798	33.5	79.37	0.422074
N2	2	N	S2	BN2_1	11000	12900	0.8527	19.9	64.015	0.310865
N2	2	N	S2	BN2_8	10700	15200	0.7039	37.6	64.015	0.587362
N2	2	N	S2	BN2_10	8680	12900	0.6729	32.2	64.015	0.503007
N2	2	N	S2	BN2_20	17600	22600	0.7788	35.7	64.015	0.557682
N2	2	N	S2	BN2_24	8350	12900	0.6473	56.7	64.015	0.88573
N3	3	N	S3	BN3_8	10900	17400	0.6264	4.23	37.095	0.114032
N3	3	N	S3	BN3_16	11800	16900	0.6982	7.72	37.095	0.208114
N3	3	N	S3	BN3_18	14100	21600	0.6528	13.3	37.095	0.358539
N3	3	N	S3	BN3_19	18800	33600	0.5595	4.43	37.095	0.119423
N3	3	N	S3	BN3_22	16800	27000	0.6222	6.28	37.095	0.169295
S1	1	S	S1	BS1_1	4510	12200	0.3697	19.8	79.37	0.249465
S1	1	S	S1	BS1_7	4250	8370	0.5078	18.9	79.37	0.238125
S1	1	S	S1	BS1_9	5780	14200	0.407	28.9	79.37	0.364117
S1	1	S	S1	BS1_14	5700	10500	0.5429	21.4	79.37	0.269623
S1	1	S	S1	BS1_18	3190	10600	0.3009	18.2	79.37	0.229306
S2	2	S	S2	BS2_8	7410	8530	0.8687	8.63	64.015	0.134812
S2	2	S	S2	BS2_17	6520	7430	0.8775	6.71	64.015	0.104819
S2	2	S	S2	BS2_19	11600	10700	1.0841	7.97	64.015	0.124502
S2	2	S	S2	BS2_24	11000	12600	0.873	9.96	64.015	0.155589
S2	2	S	S2	BS2_25	8090	8330	0.9712	6.91	64.015	0.107943
S3	3	S	S3	BS3_4	9690	14300	0.6776	2.98	37.095	0.0803343
S3	3	S	S3	BS3_12	14500	15200	0.9539	3.05	37.095	0.0822213
S3	3	S	S3	BS3_20	12900	11500	1.1217	2.63	37.095	0.070899
S3	3	S	S3	BS3_22	11600	12500	0.928	3.35	37.095	0.0903087
S3	3	S	S3	BS3_23	11800	11100	1.0631	3.28	37.095	0.0884216

## Sheet: Figure3a_3b
Summary of the variation in allele frequencies of amino acid substitution in three wild Arabidopsis (A. arenosa, A. halleri, A. lyrata).
Species	Locality	lineage	lineage2	pop	state	ploidy	N samples	Source	N	E	Val630Val	Val630Ile	Val630Leu	Val630Tyr	Val630Ala	Allele counts	Allele counts per species
AA	Kosslbach	Alpine	other C. European lineage (4x)	KOS	AT	4	7	Monnahan et al 2019	47.74694	13.68972	0.179	0.821	0	0	0	28
AA	Tristar 4x	WCarpathian	other tetraploids	TRT	SK	4	9	Monnahan et al 2019	49.24932	20.20498	0.222	0.778	0	0	0	36
AA	Trencin	WCarpathian	other tetraploids	TRE	SK	4	8	Monnahan et al 2019	48.89417	18.04472	0.719	0.281	0	0	0	32
AA	Hochreichart	Alpine	other C. European lineage (4x)	HRC	AT	4	1	Novikova et al 2016	47.36	14.68	0.75	0.25	0	0	0	4
AA	Kasparstein	Alpine	other C. European lineage (4x)	KAS	AT	4	8	Monnahan et al 2019	46.68833	14.87167	0.75	0.25	0	0	0	32
AA	Ingeringgraben	Alpine	N3	ING	AT	4	8	this study	47.2840589	14.6815483	0.75	0.25	0	0	0	32
AA	Tri Kopy	WCarpathian	other tetraploids	TKO	SK	4	8	Monnahan et al 2019	49.20451	19.7352	0.781	0.219	0	0	0	32
AA	Ineu	ECarpathian	other tetraploids	INE	RO	4	7	Bohutinska et al 2020	47.52734	24.88062	0.821	0.179	0	0	0	28
AA	Tristar 2x	WCarpathian	diploids	TRD	SK	2	5	Monnahan et al 2019	49.251596	20.206285	0.9	0.1	0	0	0	10
AA	Vorberg	Alpine	N4	VOR	AT	4	8	this study	47.49876	14.16964	0.906	0.094	0	0	0	32
AA	Vlastejovice	Hercynian	N1	VLA	CZ	4	8	this study	49.7349631	15.1748464	0.937	0.063	0	0	0	32
AA	Stenszew	Ruderal	other tetraploids	STE	PL	4	8	Monnahan et al 2019	52.28028	16.70944	0.937	0.063	0	0	0	32
AA	Lacul Balea	SCarpathian	other tetraploids	BAL	RO	4	8	Bohutinska et al 2020	45.602	24.62263889	0.937	0.063	0	0	0	32
AA	Spis_Drevenik	WCarpathian	other tetraploids	SPI	SK	4	13	Monnahan et al 2019	48.98889	20.775	0.942	0.058	0	0	0	52
AA	Triberg	Ruderal	other tetraploids	TBG	D	4	6	Monnahan et al 2019	48.13972	8.23667	0.958	0.042	0	0	0	24
AA	Hranovnica	WCarpathian	other tetraploids	HRA	SK	4	13	Bohutinska et al 2020	49.00716	20.286407	0.962	0.038	0	0	0	52
AA	Wildsee	Alpine	other C. European lineage (4x)	WIL	AT	4	8	Bohutinska et al 2020	47.3256	14.23038	0.969	0.031	0	0	0	32
AA	Hochlantsch	Alpine	N5	HOC	AT	4	8	Monnahan et al 2019	47.37	15.38667	0.969	0.031	0	0	0	32
AA	Pernegg	Alpine	S5	PER	AT	4	8	this study	47.35512	15.33697	0.469	0.031	0.5	0	0	32
AA	Berchtesgaden	Ruderal-Alpine admix	other tetraploids	BGS	D	4	8	Monnahan et al 2019	47.62806	13.00167	0.969	0.031	0	0	0	32
AA	Zakopane	WCarpathian	other tetraploids	ZAP	SK	4	8	Monnahan et al 2019	49.278343	19.96706	0.969	0.031	0	0	0	32
AA	Kletno	Ruderal	other tetraploids	KLE	PL	4	9	Preite et al. 2019	50.2440833	16.848417	0.972	0.028	0	0	0	36
AA	Miastecko Slaskie	Ruderal-WCarp mix	other tetraploids	MIA	PL	4	9	Preite et al. 2019	50.5030833	18.93816	0.972	0.028	0	0	0	36
AA	Swabia_Grindel_Stiege	Swabian	other C. European lineage (4x)	SWA	D	4	10	Monnahan et al 2019	48.44784	9.422422	0.975	0.025	0	0	0	40
AA	Gulsen	Alpine	S3	GUL	AT	4	18	Monnahan et al 2019 + Konecna et al. - in prep	47.281679	14.927647	0.028	0.014	0.958	0	0	72
AA	Eisenerz	Alpine	other C. European lineage (4x)	EIS	AT	4	1	Novikova et al 2016	47.54	2020-09-14	1	0	0	0	0	4
AA	Mariazell	Alpine	other C. European lineage (4x)	MAR	AT	4	1	Novikova et al 2016	47.79	15.35	1	0	0	0	0	4
AA	Schiesseck	Alpine	other C. European lineage (4x)	SCH	AT	4	7	Monnahan et al 2019	47.27767	14.3219	1	0	0	0	0	28
AA	Tragoss	Alpine	other C. European lineage (4x)	TRA	AT	4	1	Novikova et al 2016	47.5	2020-05-15	1	0	0	0	0	4
AA	Brdatka	Hercynian	other C. European lineage (4x)	BRD	CZ	4	5	Monnahan et al 2019	50.04967	13.89081	1	0	0	0	0	20
AA	Hardegg	Hercynian	other C. European lineage (4x)	HAR	AT	4	2	Monnahan et al 2019	48.85166	15.85833	1	0	0	0	0	8
AA	Kamptal, Altenhof	Hercynian	other C. European lineage (4x)	KPT	AT	4	1	Novikova et al 2016	48.54	15.69	1	0	0	0	0	4
AA	Lubnice	Hercynian	other C. European lineage (4x)	LUB	CZ	4	1	Novikova et al 2016	48.94	15.62	1	0	0	0	0	4
AA	Weissenkirchen	Hercynian	other C. European lineage (4x)	WEK	AT	4	8	Monnahan et al 2019	48.405022	15.472906	1	0	0	0	0	32
AA	Chokier	Swabian	other C. European lineage (4x)	CHO	B	4	8	Monnahan et al 2019	50.59298	5.44383	1	0	0	0	0	32
AA	Reiftal	Swabian	other C. European lineage (4x)	RFT	D	4	11	Monnahan et al 2019	48.10104	9.049581	1	0	0	0	0	44
AA	Swabia_Wimsener_Hohle	Swabian	other C. European lineage (4x)	WMH	D	4	1	Novikova et al 2016	48.25	9.44	1	0	0	0	0	4
AA	Miedzyzdroje	Baltic	diploids	MIE	PL	2	11	Monnahan et al 2019	53.92109	14.42157	1	0	0	0	0	22
AA	Preila	Baltic	diploids	PRE	LT	2	8	Monnahan et al 2019	55.37821	21.03231	1	0	0	0	0	16
AA	Belecgrad	Dinaric	diploids	BEL	HR	2	8	Monnahan et al 2019	46.16167	16.115	1	0	0	0	0	16
AA	Bihac	Dinaric	diploids	BIH	BiH	2	8	Monnahan et al 2019	44.88181	15.89882	1	0	0	0	0	16
AA	Fojnica	Dinaric	diploids	FOJ	BiH	2	8	Monnahan et al 2019	43.97502	17.82446	1	0	0	0	0	16
AA	Pljesevica	Dinaric	diploids	PLJ	HR	2	1	Novikova et al 2016	44.79	15.74	1	0	0	0	0	2
AA	Gornjak	ECarpathian	diploids	GOR	SRB	2	8	Monnahan et al 2019	44.26528	21.54271	1	0	0	0	0	16
AA	Retezat	ECarpathian	diploids	RZA	RO	2	9	Monnahan et al 2019	45.37778	22.75833	1	0	0	0	0	18
AA	Hotnianske Nemce	Pannonian	diploids	HNE	SK	2	7	Monnahan et al 2019	48.26694	19	1	0	0	0	0	14
AA	Kekes	Pannonian	diploids	KEK	HU	2	1	Novikova et al 2016	47.87	2020-03-20	1	0	0	0	0	2
AA	Kesztolc	Pannonian	diploids	KZL	HU	2	5	Monnahan et al 2019	47.72444	18.77917	1	0	0	0	0	10
AA	Sasovske Podhradie	Pannonian	diploids	SSP	SK	2	1	Novikova et al 2016	48.58	18.88	1	0	0	0	0	2
AA	Szigliget	Pannonian	diploids	SZI	HU	2	5	Monnahan et al 2019	46.80667	17.43444	1	0	0	0	0	10
AA	Vidraru	Scarpathian	diploids	VID	RO	2	8	Monnahan et al 2019	45.36392	24.63756	1	0	0	0	0	16
AA	Baba	WCarpathian	diploids	BAB	SK	2	12	Bohutinska et al 2020	49.043514	20.180772	1	0	0	0	0	24
AA	Cierny Vah	WCarpathian	diploids	CVH	SK	2	1	Novikova et al 2016	49.02	19.86	1	0	0	0	0	2
AA	Donovaly	WCarpathian	diploids	DON	SK	2	1	Novikova et al 2016	48.88	19.22	1	0	0	0	0	2
AA	Hlinska dolina	WCarpathian	diploids	HLI	SK	2	2	Novikova et al 2016	49.17	2020-03-20	1	0	0	0	0	4
AA	Harmanec	WCarpathian	diploids	HMC	SK	2	4	Novikova et al 2016	48.82	2020-02-19	1	0	0	0	0	8
AA	Jankov Vrsok	WCarpathian	diploids	JVR	SK	2	1	Novikova et al 2016	48.73	18.36	1	0	0	0	0	2
AA	Jazierce	WCarpathian	diploids	JZC	SK	2	1	Novikova et al 2016	49.01	19.27	1	0	0	0	0	2
AA	Kopske sadlo	WCarpathian	diploids	KPS	SK	2	3	Novikova et al 2016	49.22	20.21	1	0	0	0	0	6
AA	Osobita	WCarpathian	diploids	OSO	SK	2	1	Novikova et al 2016	49.25	19.75	1	0	0	0	0	2
AA	Puste Pole	WCarpathian	diploids	PUP	SK	2	1	Novikova et al 2016	48.88	20.23	1	0	0	0	0	2
AA	Strecno	WCarpathian	diploids	SNO	SK	2	6	Monnahan et al 2019	49.17417	18.86167	1	0	0	0	0	12
AA	Suchá_Belá	WCarpathian	diploids	SUB	SK	2	17	Bohutinska et al 2020	48.96030556	20.38327778	1	0	0	0	0	34
AA	Velicka dolina	WCarpathian	diploids	VEL	SK	2	9	Monnahan et al 2019	49.162	20.15419	1	0	0	0	0	18
AA	Vel'ka Studena dolina	WCarpathian	diploids	VSD	SK	2	1	Novikova et al 2016	49.17	20.16	1	0	0	0	0	2
AA	Zelené_pleso	WCarpathian	diploids	ZEP	SK	2	13	Bohutinska et al 2020	49.20652778	20.21505556	1	0	0	0	0	26
AA	Hnilcik	WCarpathian-ECarpathian mix	diploids	HNI	SK	2	4	Monnahan et al 2019	48.8775	20.5275	1	0	0	0	0	8	1724
AA	Fuglau	Hercynian	N2	FUG	AT	4	8	this study	48.6314972	15.5572367	1	0	0	0	0	32
AA	Borovsko	Hercynian	S1	BOR	CZ	4	8	this study	49.6838164	15.1332558	1	0	0	0	0	32
AA	Steinegg	Hercynian	S2	STG	CZ	4	8	this study	48.62993	15.542567	1	0	0	0	0	32
AA	Oppenberg	Alpine	S4	OPP	AT	4	8	this study	47.46403	14.23989	0.341	0	0	0.659	0	32
AA	Carlibaba	ECarpathian	other tetraploids	CAR	RO	4	8	Bohutinska et al 2020	47.57594444	25.07711111	1	0	0	0	0	32
AA	Harnosand	Ruderal	other tetraploids	HRN	S	4	6	Novikova et al 2016	62.6	2020-03-18	1	0	0	0	0	24
AA	Kowary	Ruderal	other tetraploids	KOW	PL	4	8	Monnahan et al 2019	50.763153	15.8439	1	0	0	0	0	32
AA	Lietzow, Rugen	Ruderal	other tetraploids	LTW	D	4	1	Novikova et al 2016	54.48	13.51	1	0	0	0	0	4
AA	Saarland_Volklingen	Ruderal	other tetraploids	SRL	D	4	1	Novikova et al 2016	49.25	6.833	1	0	0	0	0	4
AA	Dambiovicioara	SCarpathian	other tetraploids	DRA	RO	4	8	Monnahan et al 2019	45.44164	25.22394	1	0	0	0	0	32
AA	Lacul Capra	SCarpathian	other tetraploids	LAC	RO	4	8	Monnahan et al 2019	45.59535	24.63458	1	0	0	0	0	32
AA	Timisu de Sus	SCarpathian	other tetraploids	TIS	RO	4	8	Bohutinska et al 2020	45.569999	25.608265	1	0	0	0	0	32
AA	Cheile Turzii	SCarpathian	other tetraploids	TZI	RO	4	10	Monnahan et al 2019	46.56667	23.67417	1	0	0	0	0	40
AA	Dumbier_Ludarova_hola	WCarpathian	other tetraploids	DUM	SK	4	1	Novikova et al 2016	48.94	19.63	1	0	0	0	0	4
AA	Placlivo	WCarpathian	other tetraploids	PVO	SK	4	1	Novikova et al 2016	49.2	19.74	1	0	0	0	0	4
AA	Vtacnik	WCarpathian	other tetraploids	VTA	SK	4	1	Novikova et al 2016	48.65	18.74	1	0	0	0	0	4
AH	Hochobit	A.halleri	A.halleri	OBI	AT	2	10	Bohutinska et al., 2020	46.5036	14.487	1	0	0	0	0	20
AH	Gundersdorf	A.halleri	A.halleri	GUN	AT	2	23	Bohutinska et al., 2021	46.9612	15.2149	1	0	0	0	0	46
AH	Lacul Capra	A.halleri	A.halleri	HCA	RO	2	9	Bohutinska et al., 2022	45.6009	24.6274	1	0	0	0	0	18
AH	Valea Draganului	A.halleri	A.halleri	DRG	RO	2	8	Bohutinska et al., 2023	46.8636	22.8079	1	0	0	0	0	16
AH	Nordrhein-Westfalen	A.halleri	A.halleri	HAL	AT	2	3	Novikova et al 2016	51.53	8.92	1	0	0	0	0	6
AH	Kletno - halleri	A.halleri	A.halleri	HKL	PL	2	10	Preite et al. 2019	50.24408	16.84842	1	0	0	0	0	20
AH	Kowary - halleri	A.halleri	A.halleri	HKW	PL	2	7	Preite et al. 2019	50.76317	15.84389	1	0	0	0	0	14
AH	Miastecko Slaskie - halleri	A.halleri	A.halleri	HMS	PL	2	8	Preite et al. 2019	50.50211	18.94172	1	0	0	0	0	16
AH	A. halleri W. Carpathians	A.halleri	A.halleri	HWC	SK	2	2	Novikova et al 2016	48.98	19.63	1	0	0	0	0	4
AH	Zakopane - halleri	A.halleri	A.halleri	HZP	PL	2	9	Preite et al. 2019	9.27408	19.87836	1	0	0	0	0	18	178
AL	Qikiqtaaluk region, Katannilik Territorial Park Reserve	A. lyrata	A. lyrata	ANI	CA	2	2	Novikova et al 2016	63.1	-69.72	1	0	0	0	0	4
AL	Scotland	A. lyrata	A. lyrata	BLA	UK	2	1	Novikova et al 2016	56.4	-4.81	1	0	0	0	0	2
AL	Yakutiya, Chekurovka	A. lyrata	A. lyrata	CHE	RUS	2	1	Novikova et al 2016	71.04	127.52	1	0	0	0	0	2
AL	Harnosand	A. lyrata	A. lyrata	HLY	S	2	1	Novikova et al 2016	62.64	17.96	0	0	0	0	1	2
AL	Karelia, Medgora	A. lyrata	A. lyrata	KAR	RUS	2	6	Hamala et al. 2017	62.91666667	34.41666667	1	0	0	0	0	12
AL	Krasny Kamen	A. lyrata	A. lyrata	KRK	RUS	4	1	Novikova et al 2016	66.9	58.55	0	0	0	0	1	4
AL	Burg Liechtenstein	A. lyrata	A. lyrata	LIC	AT	4	8	Marburger 2019	48.0928333	16.270725	1	0	0	0	0	32
AL	Male Kysice	A. lyrata	A. lyrata	MAL	CZ	2	3	Guggisberg et al. 2018	50.0664833	14.075466	1	0	0	0	0	6
AL	Mayodan	A. lyrata	A. lyrata	MAY	USA	2	6	Mattila et al. 2017	36.41666667	-79.96666667	1	0	0	0	0	12
AL	Modling	A. lyrata	A. lyrata	MOD	AT	4	4	Marburger 2019	48.07955	16.2671778	0.875	0	0.125	0	0	16
AL	N Nova Ves u Oslavan	A. lyrata	A. lyrata	OSL	CZ	2	4	Guggisberg et al. 2018	49.117533	16.305933	1	0	0	0	0	8
AL	Pinery	A. lyrata	A. lyrata	PIN	CA	2	1	Novikova et al 2016	43.25	-81.85	1	0	0	0	0	2
AL	Pernitz	A. lyrata	A. lyrata	PIZ	AT	2	11	Marburger 2019, Guggisberg et al. 2018	47.9225083	15.9817611	1	0	0	0	0	22
AL	Plech	A. lyrata	A. lyrata	PLE	D	2	11	Guggisberg et al. 2018, Mattila 2017	49.627166	5111-11-01	1	0	0	0	0	22
AL	Pottenstein-Teufelshoehle	A. lyrata	A. lyrata	POT	D	2	4	Guggisberg et al. 2018	49.7543166	11.420633	1	0	0	0	0	8
AL	Rondeau	A. lyrata	A. lyrata	RON	CA	2	1	Novikova et al 2016	42.26	-81.84	1	0	0	0	0	2
AL	Spiterstulen	A. lyrata	A. lyrata	SPN	N	2	6	Mattila et al. 2017, Hamala et al. 2018	61.63333333	2020-04-08	0.917	0	0	0	0.083	12
AL	Storr	A. lyrata	A. lyrata	STO	UK	2	2	Mattila et al. 2017	57.5033	-6.1975	1	0	0	0	0	4
AL	Stribro	A. lyrata	A. lyrata	STR	CZ	2	4	Guggisberg et al. 2018	49.7376378	12.9970542	1	0	0	0	0	8
AL	Stubbsand	A. lyrata	A. lyrata	STU	S	2	6	Mattila et al. 2017	63.21666667	18.95	0.667	0	0	0	0.333	12
AL	Sukharnaya	A. lyrata	A. lyrata	SUK	RUS	4	2	Novikova et al 2016	68.8	160.3	1	0	0	0	0	8
AL	The Coyles of Muick	A. lyrata	A. lyrata	TCM	UK	2	1	Novikova et al 2016	57	-3.11	0	0	0	0	1	2
AL	Voslauer Hutte	A. lyrata	A. lyrata	VLH	AT	2	11	Marburger 2019, Guggisberg et al. 2018	47.979775	16.1637389	1	0	0	0	0	22	224
